# Supplementary material for: Text classification algorithm of tourist attractions subcategories with modified TF-IDF and Word2Vec
Source: PLoS One. 2024 Oct 18;19(10):e0305095. doi: 10.1371/journal.pone.0305095 (PMC11488746; doi:10.1371/journal.pone.0305095)
Supplement: S1 File — (TXT) [file pone.0305095.s001.txt]

青岩古镇
历史文化
山地资源
人文资源
花溪南
岩峰
设计精巧   
工艺精湛
地方特色  
叹为观止
热水层
硅酸型
龙洞堡
千园城
表演区
起伏有致
三轴一带 
奇
十一景
创意园
非物质
五色秀
黔贵
六广镇
阳明码头
退台式
石板浴
深热水层
道法自然
农耕文明
A级
心学
低碳 
多彩贵州城
望龙门
天然药泉
泉湖
还湖于民
开发理念
打造
城市名片
多彩贵州风
冬无严寒
夏无酷暑
孔学堂
背倚
新添寨镇
顺海村
之称
乌当
景眼
金阳
新区
温和型
药食同源
尝百草
四驱性能
高坡乡
石门村
通源牛
溪南十锦
文旅
观光带
苗族乡
云上
沉浸式
四新
无人气
无新意
酷玩
新媒体
抖音
扶风山
价值高
展陈
生平展
全时段
全季节
全天候
唱吧
天海
青岩镇
市级
绕村而过
样板地
新安村
石门村
大洪村
活力区
楼毁
贵惠路
北接
张石麒
成林时久
阁楼
斋房
极负盛名
亭阁
文人荟萃
泉湖景区
千瀑市
丙安镇
入黔
石龙桥
古寨门
谷深壁悬
绿如翡翠
芙蓉江
雨后
木瓜镇
水银村
起漂点
正安
红果树
大同镇 
四渡赤水
茅台酒镇
体验区
御汤苑
双河村
万花源 
十谢共产党
茶海心
酒器馆
国酒
茅台馆
云门囤
新蒲
季风型
大天门
大娄山脉
娄山关村
两战
新中国
天下第一壶 
二十五军师
黔庄王茅
一路向北 
千仞绝壁
盐运史
琼浆路
白云乡 
非遗
道真
揽天地
长寿乡
茶乡
游憩区
茶海源
长碛
古寨
明初
四时
花开
龙江村
五龙组 
凤仙居 
筑梦园
红花岗
苗药
绳攀
金鼎山镇
金川村
大健康
新站镇
春堤
骑游小镇
松烟镇
习水
城西
直插云霄 
洗肺
文化线
步道
天使般
远眺望
远可于身
立当下
营顶
县城
播州区
安村
古韵
古驿道
枫香镇
黄大发
大发渠 
长沙镇
间插
晒醋
醋庄
园林
六大部分
观坝
转龙
砍火星
咂酒 
永安庄
创远房地产
古玩
多院落
特色餐 
湄潭城
南抵 
云贵山
北抵 
金花村 
大清沟组
熊熊篝火
独特服装
热情舞蹈 
美味小吃 
浪漫情怀
配上
荣昌坝 
国台酒
国台通
洋洋大道 
罐子口 
临江台
沁水街 
三羊开泰
翔鹭堂
羊来福
善本堂
枧坝镇 
黄鱼村
高山
溶洞
吊箱
发令塔 
计时塔
松坎驿
安边同知厅 
警宪
法院
河畔
两楼
临时厅 
夕可赏
仙源镇
道桥建设集团
白泥镇 
哨溪村 
业态
二潭映月
全新
药旅
下庄坝村 
压枝头
岩底庄
板桥村
岩底庄组
岩底庄
精品点
八角山
复兴镇
随阳山村
大晒天
兴隆镇 
楚蔬社区
黔渝高速
红旗村 
尧龙山
尧龙山镇
黔渝
快铁
崇遵高速
麚角山
酒业
土河村
围猎场 
古遗址
拳道馆
小手拳 
正安县城
最具
餐饮区
水泊渡
石板镇 
柑子树村
溜索
飞拉达 
魔幻水街
天辰旅游
发展有限公司
遵道行义
大巴车位
大同镇
乡村旅游
滋补圣品
游步道
自游港
海洋世界
屋顶式
两大
城镇
奥特莱斯
娄山关镇 
独石村
山环水绕
不超过
蒙渡
边境
圆满贯
桐梓
南畔
鸭溪站
水车坝
高大坪
风华镇
水疗馆
龙坑镇
雄涌
时有
U形
泓泓碧潭
如翠如玉
滚滚东去
茅酒瓶
锶含量
岛屯
影视厅
盘州市
牂牁镇
如镜
康养
岩脚镇
长寿村
木贡村
木贡
大草原 
坪地乡
镇海村 
大箐村
山脉 
乌蒙
岩脚村
盘州
凉都
坐看云起
采菊东篱下
悠然见南山
忽如一夜春风来 
千树万树梨花开
念天地悠悠 
独怆涕下 
红梅衔霜当路发
映雪拟寒开傲霜
郎岱
土司府
岩脚
岩脚面
盘州市
双凤镇
湖碧
沪昆
宏财集团
聚农投资
水绕 
跳花节
地标性
大河堡
有花
箩镇 
倮村
布依人
射拉河 
水城箩
四创
物联网
大河镇 
大地村
补那村
猴场乡
原补那村
别墅群
居民宿
水城区 
新街乡
天门村
五爪型
特色红
村陇
大用镇
大用村
大用
盘州站
普安站
宜游 
宜业 
新风采
淤泥乡
岩博村
岩博
纯粮
品茶
银龙
逶迤如玉雪飞
花真如千古
长如白练飞
青山色 
花海
陡箐
猴儿关
歪梳苗
歪梳
善吹
斜缠 
村口铺
茅檐长扫静无苔 
花木成畦手自栽
鲜花饼
夏可观
俄脚村
厂区
旧厂房
修旧如旧
水城
区政府
映长天
老作家
金永福 
明硐 
仙人箐
塘约村
九道弯 
夏亲水 
秋体验 
冬过节
咽喉地 
调北
发现地
万象城
香樟木
雷屯
明初
征南大军
穿村而过
有岚宫
自嗨
平坝区 
乐平镇
观赏点
第一乡
关岭县 
顶云
烧烤区
金桥
黄鹤营
马厂镇
神骏
跳楼机
大摆锺 
转椅
中心村
烧烤区 
拓展区
垂钓区
黄腊乡
六月六
龙青
绝美地 
大西桥镇
岩松鼠
药王谷
马术场
短道
东大门
大黑村
应江府
泥马
渡康王
现代人居
医药馆 
马官
地戏
江龙镇
海子村
高榜
黔大
跳花坡
九洞天
纳雍县
职教城
中建乡
爱情线
恒大集团 
倾情
车道
冬赏雪
怡人
阿西里西
拱拢坪 
乌箐岭
国道
烧烤场
七星关
文化
金海
神泉
人行
步道
集散区
观景区
桂花村
不受
八寨镇 
金银山 
七星关
黔西市
商业
街区
龙街镇 
龙河村
六神庙
土目家
龙河村
殿前
暗河段
象天狗 
伸长舌
龙场镇 
杜鹃
风吹草低现牛羊
斗艺场
二台坡
南接
起凤坡
景观式
六龙镇 
头塘村
国酒乡
小河村 
清渠
新场
发展路
大关镇
黔韵
草海镇
水西
八山相
启化村
科普区
吊桥座 
心型
木寨村
羊场镇 
陇公村
陇公
九股水
六曲河镇
省道
水上
青山村
玫瑰
花海
营盘村
四棱
九洞天
手扒
凉井村
高潮村
大石村
后坝村
石猪槽
胸茎 
树高
四人合围
大坪箐
武陵
山脉
睡佛
煎茶镇
德江南
煎茶 
城际道
环水
长达
SPA
万山区 
万山镇
万山
铜大
闸道口
培训区
铜仁站
百花渡
白果坨
楼上村
哭嫁
塘头
宦游镇
平苗乱
镇远府 
文林郎
空心李
朱家场
上瑞
玉屏站
总兵府
铜仁府
大圣墩
碧江红董
警卫排 
侦查科
煎茶
西交
风冈 
务川县 
北邻
楠杆乡
翘街
四水归堂
封火墙
黄平州
下舞阳
向西
有喊必应
完整地
岜沙
岜沙人
山因水秀 
人因水美
平塘坡
美名远扬
三大名泉
之乡
郎德上寨
松青衫翠
万马归槽 
异石
双石井
杆栏式 
吊脚楼房 
疏密有致
歇山顶
禾晾
肇兴乡 
芦笙节 
泥人节 
侗歌
踩堂歌 
拦路歌 
琵琶歌 
牛腿琴歌 
叙事歌 
童声歌
多声部
老虎背
独处于
三角
雷山站
特产品
自建
厂房
佳所
黄平
黔南
州府
三面
美食
街区
山庄 
榕江站
清中期
渐成规模
共和村
功夫村
加鸠镇 
党郎村
党郎 
红米酒
红古茶
凯羊高速
盘发髻
吃新节 
爬坡节 
祭尤节 
芦笙会
斗鸟
河坝村
染乡
隔冬节 
芦笙节
瑶韵
宣威镇
理想地
特惠贷
东本县 
龙镇
南平庄镇
西抵
五德镇
大有镇
怡人
四联村
斗鸟场
侗家人
地文
高华
农家屋 
农家活
景幽
佳地
龙大道
南花苗
长裙苗
西接
反排村 
九摆村
九摆
山高谷深
最低处
銮里
高增
岜扒
占里
亮川集
斗牛乡 
侗族乡 
超短裙乡
八舟村
最宽处
双江镇
抬官人节
喊天节
南泉山
双井
霭雾
孤顶 
浮岚 
灵宫殿
层层叠上
马足车尘世路 
不知山花涧 
禅心应自此生
九弯 
十八拐
行道旁
双江乡
双江镇
滚正 
铜关
西迁
奇特无比
干田哨 
马路哨
仰阿莎
革东镇
尖尖环绕
靠山居
新山尖坡
洛棉三村
憩栖
桐林镇
犀牛背
老屯乡
长滩村
姊妹节
吼节
吃卯节
蚩尤庙
大簸箕
古法
造纸 
大崖脚
龙擦痒穿
梳子崖
施洞展响
山因水秀 
人因水美 
平塘坡
三大
名泉
昂英
百香
果园
短盖膝 
对襟衣
扣子 
七寸长
靛青布
夏龢状元
狮山
古
银杏树
三孔
台烈镇
颇洞村
党社
联建
大道旁
东接 
金泉
青龙
朱家
全流域
上野
瓮卡西家
懂炳 
千丘
一干
下野
最矮处 
洞长
黄平
注溪镇
思州柚
彦洞乡
瑶白 
摆古节
云上有山 
和尚墓
交汪
交汪人
树苗
交苗
二月二
敬桥节
爬坡节
小河村
村前 
山高谷深
无水不绿
登鲁下村
地良村
高酿镇
古祠
古碑刻
上舞阳
峻秀
未受
横看成岭 
竖视成峰 
上舞阳
晒鞋
足撑天
大七孔
恐怖峡 
金海雪山
乡愁
水龙门
贵定
好花红
体验
观光
太后殿
梦都
老厂房 
纪念
云雾街 
民国街
雄镇楼
潮音阁
太极宫
平越驿站 
万三府邸 
平越 
军民府
楼洒
金谷
双龙镇
候鸟型
环西路 
环湖路
猴场镇
添砖增瓦
辞赋乡
地质界
小概率
拉片村 
菇类村
大小七孔
不可再生性 
白裤瑶
瑶王府
仓群
战争 
年代
三都 
穿寨而过
云朵花
北接
龙溪大道 
朵花
峡谷
百鸟
大数据 
开发企业
足球小镇
州署家
古
城门
翁贵贡纸 
州署
山景 
山园 
天水一色 
光柔水静
风景美
牙舟镇
八大碗
体旅
观光桥
生态城
咕噜云岭
优质茶
茶膳坊
田园咕噜
乐活咕噜
康养咕噜
动感咕噜
乡村咕噜
游憩式
雪花
马尾绣 
茶旅
毛尖乡
关水乡
塔状
野生梅
木朝岜町 
懂朋岜莲
古
梅园
布依话
思源
神泉
青龙
凤凰
紧邻长道
花卉
高钙 
绿壳蛋鸡
阳宝
朝香圣地
久享盛名
莲花
觉灵
塔坟座
石墓
石棺墓
鱼篓型
蓑衣鱼
甲茶
摆茹镇
甲茶村 
平舟
羊角
清恬
刺梨
刺梨
瑶麓 
古风
瑶麓村
打猎
岩洞葬
六硐
露营
观赏
基长镇
天洞
天塔
乡愁
漫生活
甲子屯
民风淳朴
佳荣大土苗
孔雀
青云
朱家
点香
五里
王寨 
掌社
高山
鸭甸坪
大坪子
亮山
灌笼
白芍
万树冰凌
和善桥 
姊妹
大炮场
玉屏镇
建设村 
南门坝
涟江
三都
高危
螺丝壳
卡通式
斗篷
凤啭
杜鹃
广顺镇 
杜鹃湖村
普安镇 
高酮村
苗歌
四村
亿苦思甜
亚类
组合度高
苗姑娘
益肝
马脚印
逢亭镇
上隆村
上隆
运船
捉鱼抓虾 
塘边镇 
鸟村
天坑群
打代
安家
猫底陀
影山镇
景观
奎文
荣誉战
端严
诸山罗列 
府治镇 
奎星
阁内
日出
飘越
依山建
感恩 
感恩
二十四道
江西
茶马
古道
古
茶籽
地瓜镇 
青山镇
沪混
万峰
贵州醇
道拐
圣母
双乳
万峰林 
夏短
冬长
商业街
大秦
栖凤
省道
绝美
古茶
古
茶树
大道
德依
白沙乡
红寨村
永不凋谢
汇合成
流淌时
水库
所建
灌子
金丝榔
名树
糯米蕉
郊纳紫茶
紫云县
高达
六星
紫茶乡
卡法村
上瑶
迁徒
上油迈
下油迈
新
都安
背篓瑶
野钓
海豚湾
望见
雨樟镇
兴义州 
贵州龙
泥凼 
峰丛
极贫
北盘江畔
修心
养性
溯溪
业态
静美
板万
哑面
布依
泥凼
泥凼镇
蔗香镇
蔗香村
万果
晒坝
走幡道
湾煮
灌田
古营盘
出马街
展区
竟技
风筝
摄影
绿荫
鲤鱼
苗寨
马金
颇大
黔系
绍武宅 
应钦小学
何母坟 
万人坑
风波湾 
深隧
珉球
多民族
汉民族
陂鼐
山山相叠 
山影成海
横看成岭侧成峰
人工型
高消费
层次多
投资高
文创园
自然类
人文类
旅游景区
山地型 
森林型 
水景型
洞穴型 
复合类 
主题公园类 
社会类
度假类
