# Supplementary material for: Text classification algorithm of tourist attractions subcategories with modified TF-IDF and Word2Vec
Source: PLoS One. 2024 Oct 18;19(10):e0305095. doi: 10.1371/journal.pone.0305095 (PMC11488746; doi:10.1371/journal.pone.0305095)
Supplement: S3 File — (TXT) [file pone.0305095.s003.txt]

贵阳市花溪青岩古镇景区是贵州省著名的历史文化名镇。历史悠久，人文荟萃，文化氛围极为浓郁。因附近多青色岩峰而得名，古为屯田驻兵之地。它是贵州四大古镇（青岩、镇远、丙安、隆里）之一。古镇内设计精巧、工艺精湛的明清古建筑交错密布，楼阁画栋雕梁、飞角重檐相间。悠悠古韵，被誉为中国最具魅力小镇之一。古镇的建筑依山就势，布局合理，石雕、木雕工艺精湛，蕴含着浓郁的地方特色，令人叹为观止。	贵阳市花溪青岩古镇景区
万象温泉度假景区，温泉水取自2188米深热水层，属偏硅酸型，富含18种对人体有益的矿物质微量元素，温度高达57℃，素有“天然药泉”之称。内设五星级客房近300间、室外园林泡池、梦幻科技室内游泳池、五星级美食自助餐、超级动漫娱乐专区、儿童淘气堡、儿童学习乐园，8D电影院、韩式地热、棋牌竞技等；景区曾荣获美团点评2017年度优秀服务商家的美誉和贵州省旅发委评选出的贵州“十佳旅游康养温泉”的称号，还在2018年度获得贵州省电视台“2018百姓最喜爱温泉”与“2018百姓最喜爱温泉人气奖”。	贵阳市乌当万象温泉景区
泉湖景区贵阳市27个“千园之城”示范性休闲、旅游、文化、购物性景区之一，以“还湖于民、还文化于民、还生态于民”“中央公园复合发展”“区域融合无缝对接”为开发理念，规划出“三轴一带”的景区格局，在传统的升级基础上，更是融入生态文化、传统文化、现代科技，打造出一个代言城市文化形象，承载休闲娱乐、体育健身、绿色生态、文化旅游等功能的城市名片。泉湖景区之奇，奇在“十一景”。	贵阳市白云泉湖公园景区
贵州乐湾国际温泉旅游综合体，主要依托乌当地区地热资源、山地资源、气候资源、人文资源，打造以温泉旅游、休闲度假、生态人居、养生养老、医院、高端教育为主要功能的省内一流的旅游产品和国际化的休闲度假胜地。	贵阳市乌当乐湾国际温泉旅游区
多彩贵州文化创意园景区（以下简称“文创园景区”）是多彩贵州文化产业集团（以下简称“多彩集团”）在贵州省委宣传部指导下投资建设的贵州省综合性最强、规模最大的门户文化旅游景区。按照贵州省全域旅游战略规划（即“多彩贵州风景眼战略规划”），文创园景区是“五色秀贵州”当中“特色”板块的核心龙头，文创园景区以贵州省各少数民族非物质文化遗产为灵魂，以文化创意、文化展示、文化体验、文化美育、文化休闲为景区项目引领，以视觉、听觉、触觉、味觉为手段，全方位呈现贵州文化底蕴与内涵。是宣传贵州精神文明的第一阵地，是展示游览贵州文化、体验贵州民族文化风情的首选之地。	多彩贵州风景眼文创园
黔贵六广温泉，是贵州首席临江退台式温泉，群山环抱、清静悠雅，被誉为“最美江景温泉”。温泉水出自地下1800米的深热水层，出水温度高达56-60摄氏度，含氡、氟、硫化氢、偏硅酸等矿物质微量元素；温泉区有大型游泳池、儿童池、鱼疗池、红酒池、牛奶池等各类功能池，大小泡池44个，泡池温度各不相同，还有免费干蒸房、石板浴等功能区。温泉酒店设有豪华客房、标准客房、单人客房、休息大厅、棋牌室、茶餐厅、多功能厅、儿童娱乐场等休息及娱乐场所。	贵阳市修文黔贵六广温泉旅游景区
乡愁贵州是贵阳西线精品旅游线路的第一站。项目占地1991亩，以“贵山”为主题，通过坝、屋、场、田、粮、人六大核心要素，表现山地民族和谐共生天合一道法自然的“贵州山地文明”。打造中国首席乡愁生态文化样板。	贵阳市清镇乡愁贵州景区
云漫湖休闲旅游景区，由棕榈生态城镇发展股份有限公司倾力打造，汲取全球高端亲子度假村和度假公园的领先元素，以塑造中国第一个真正的家庭型自然探索生态度假公园为标杆，创造一站式“亲子休闲度假+欧陆风情体验”模式，已基本形成集高端度假酒店、亲子度假体验等多功能为一体的国际休闲旅游度假区，占地2200亩，2018年被评为国家“4A”级景区。	贵安云漫湖休闲旅游景区
中国阳明文化园是以全国重点文物保护单位、贵州省重点名胜古迹“阳明洞”为核心的文化旅游园区。阳明文化园集心学传播、培训、讲学、体验、休闲养心、度假及商业开发为一体，以五个高端定位为核心，即“国家形象创新传播共建基地，中华国学文化名片，中国阳明心学文化地标，全国低碳国土实验区，世界心灵旅游目的地”。阳明文化园由“阳明洞”遗迹景区、龙场驿站综合区、梦回顾里风情小镇、养心度假区等部分组成。其中“阳明洞”遗迹景区是整个阳明文化园的核心和灵魂。阳明文化园核心景区涵盖了知行合一牌坊、正心池、亲民台、阳明洞遗址、龙岗书院、游客服务中心等景点，主要以乡土石作景观的方式来呈现阳明心学的精神风貌与历史价值。	贵阳市修文阳明文化园旅游景区
时光贵州景区是一处人工打造的现代仿古建筑群。区内有时光广场、仿古城墙、八大会馆、会宾楼、王伯群故居、毛光翔毛公馆和王家烈虎峰别墅、生态湿地公园等景点。贵阳市清镇时光贵州景区是一个集旅游、度假、休闲、娱乐于一体生态文化旅游小镇，配套有30万方生态湿地公园。景区以讲述“贵州故事”、展现“海派生活”为主题，并撷取40年代风华绝代的海派建筑灵魂特色，以贵州数亿年的史前文化为起点，以数百年移民屯堡文化为依托，以数百年的建筑文化为指向，集地质文化、史前文化、屯堡文化、会馆文化、休闲文化为一体,是贵阳城西休闲旅游主题商业街区。	贵阳市清镇时光贵州旅游区
多彩贵州城，是贵州省“十二五”、“十三五”文化旅游示范项目、“贵州省省级现代服务业集聚区”双龙航空港经济区的核心示范项目、贵州文化旅游创新示范区、贵州十大文化产业基地、贵州“5个100工程”旅游综合体和城市综合体“双100”项目、国家文化金融合作项目、国家文化产业重点项目，是集吃、住、行、游、购、娱为一体，聚文、修、展、养、康、研于一身的大型文化旅游综合体。有“多彩民族风、贵州旅游母港、贵阳城市客厅、航空港经济综合服务区”四大功能板块，涵盖23个主要业态。	多彩贵州城旅游综合体
息烽集中营是抗日战争时期国民党军统局设立的监狱中规模最大、等级最高的一所秘密监狱，由设于息烽阳郎坝的本部和玄天洞囚禁处组成。军统内部称之为“大学”，而重庆白公馆监狱和望龙门看守所则分称“中学”和“小学”。2017年1月，国家发改委网站公布《全国红色旅游经典景区名录》，息烽集中营革命历史纪念馆入选中国红色旅游经典景区名录。	贵阳市息烽集中营革命历史纪念馆景区
蓬莱仙界旅游景区主要依托白云区食用菌产业示范园、蓬莱仙界4A级景区现有的基础设施及旅游品牌资源，围绕蓬莱仙界核心区域，打造以“食用菌”为主题，深度融合文化游乐、特色餐饮、休闲购物、民俗体验、旅游住宿等产业为一体的“蘑力小镇”农文旅景区。	贵阳市蓬莱仙界·白云休闲农业旅游景区
贵阳花溪国家城市湿地公园是贵州省首个国家城市湿地公园，平均海拔1140M，年平均气温14.9°C，冬无严寒，夏无酷暑，气候温和湿润，空气清新宜人，具有生态“大氧吧”、天然“大空调”的美称。面积为4.6平方千米，并将3.9平方千米的大将山景区纳入统一管理。以花溪河为纽带，串联起十里河滩、花溪公园、洛平至平桥观光农业带三个景区，是全国罕见的城市湿地。在环境上它属于亚热带湿润气候下的高原岩溶丘陵区，是以喀斯特地貌为特征的城市湿地公园，其独特的地理位置和地质结构形成丰富多样的风景地貌资源。孔学堂背倚大成山，俯瞰花溪河，占地460亩。总布局分为已建成的“公众教化区”和正在建设的“中华文化研修园”，主要功能为学习、研究、教化、传播中华优秀传统文化，汇聚海内外儒学名家，交流学术成果，开辟国学讲堂，诵读传统经典，演习文明礼仪，兼具典藏与陈列等。	贵阳市花溪湿地公园（孔学堂）景区
白马峪温泉地处风景秀丽，水碧如玉清流蜿蜒的白马峪河谷，日涌水量400吨，水温70℃，水质晶莹透亮，“可饮可浴”。口感纯正，富含偏硅酸、锶、锌等13种有益人体健康的微量元素，属低纳，低矿化度，重碳酸钙型优质天然山泉水。	贵阳市开阳白马峪旅游景区
桃源河景区以经营漂流、水上乐园、休闲度假、酒店、娱乐等旅游接待服务为主。景区面积约16平方公里，清澈见底的桃源河贯穿其中，景区内湖、山、河、洞、泉、瀑、峡、化石等各种自然生态景观于一体，环境优美，植被繁茂，空气清新，鸟语花香，河水清澈迷人。	贵阳市修文桃源河旅游景区
贵御温泉景区，位于南明河下游，交通便利，环境优美，空气清新，山水相依。贵御温泉是集温泉泡汤、水疗、客房、餐饮、会议棋牌、休息保健、美容美体等为一体的温泉休闲度假旅游景区，同时也是贵州首家露天温泉，经营面积达35000平方米。这里距贵阳市中心7公里，距贵阳龙洞堡机场8公里，距火车站10公里。	贵阳市乌当贵御温泉旅游景区
天河潭是典型的薄层碳酸盐岩裸露地块，褶绉频繁，断裂交错，河谷拐曲，纵横深切;河床上堆积的二十多处钙化滩坝，串连着二十余个溶洞。一九九零年初，花溪区委、区人民政府决定开发天河潭为风景旅游区。经过两年多的开发和建设，于一九九二年三月八日正式对外开放。	贵阳市花溪天河潭景区
南江大峡谷是开阳省级风景名胜区中景观最奇特,开发也最早的主要景区,2006年，被专家各群众共同评为“贵阳新八景”之一；2008年，被国际旅游联合会评为“中国最佳绿色生态景区”，同年，被国家旅游局评定为国家AAAA级旅游景区，跻身全省重点景区行列，此外，还连续获得2009-2010年度贵州十大魅力景区榜首，享有“世界喀斯特生态博物馆”美誉。	贵阳市开阳南江大峡谷景区
保利·国际温泉座落于素有“黔中秘境，自然乌当”之称的乌当区，四周环绕着二十年的环城林带，景色宜人，空气清新。交通便利，保利·国际温泉占地150亩，建筑面积近15000平方米，室外面积23000平方米，涵盖温泉、餐饮、客房、SPA、保健、棋牌等服务项目，装修为东南亚风格，是按国际一流打造的养生、休闲、度假胜地，国家AAAA旅游景区、中国十佳温泉度假酒店。	贵阳市乌当保利国际温泉景区
园区，园区占地约5000亩,有大象、大熊猫、华南虎、金丝猴、长颈鹿、斑马等100多种2000多头（只）动物。园内可观赏各种野生动物，免费观看大象表演、猛兽表演、海狮表演，区内森林茂密、地形起伏有致，有小石林、溶洞、山峰等喀斯特自然景观，可尽情感受清新自然的生态环境，是集游览观光、休闲娱乐、科普教育为一体的高原森林氧吧。	贵阳市修文野生动物园
黔灵山公园，以明山、秀水、幽林、古寺、圣泉、灵猴而闻名遐迩。园内峰峦叠翠，古木参天，林木葱笼，古洞清涧，深谷幽潭，景致清远，自古是贵州高原一颗璀璨的明珠，有“黔南第一山”、“贵在城边，美在自然”的美誉。1998年入选中国名园。	贵阳市云岩黔灵山公园旅游景区
农旅融合、以花卉为主导的特色小镇。集休闲、观光、体验、科普、餐饮、民宿、展销为一体，打造贵阳市民的周末花园。	贵阳市乌当羊昌·花画小镇旅游景区
贵阳药用植物园，植物园属亚热带湿润温和型气候，冬无严寒、夏无酷暑，森林覆盖及绿化率达90%以上，自然环境得天独厚。贵阳药用植物园集药用植物保护、科研、科普、游览功能于一体，收集保存药用植物近2000种，建有苗药园、蕨园、淫羊藿园、蜘蛛抱蛋园、十大功劳园、药食同源圃、药性圃、樱花园、藤蔓园等十几个药用植物专类园。还建有药用资源博物馆、青少年体育活动中心及独藤成荫、风雨桥、爱莲池、荷风亭、神农尝百草、药王孙思邈、药圣李时珍雕塑等特色景观，是贵阳市“生态文明城市”的一道亮丽名片。	贵阳市南明区贵阳药用植物园景区
贵阳市观山湖汽车乐园景区，集众多汽车品牌、模拟赛车体验、汽车博物馆、赛道、儿童游乐园、四驱性能越野体验、儿童安全训练营、星徽骑士、通源牛雕塑为一体的大型汽车文化旅游综合体，汽车博物馆囊括了汽车发展历程中的经典车型和在汽车社会进程中有着重要影响的车辆，将世界汽车工业的发展脉络和汽车社会多元化发展的规律在场馆内演绎展示给游客。同时景区不定期开展面向团队的多项体验性项目，如儿童安全训练、交通标示学习、城市交通安全模拟训练营等课程。四驱越野体验则通过模拟生活中各种路况，让游客能够充分了解车辆性能，体验驾驶乐趣。景区拥有专业赛车赛道，让游客能够感受赛车手极速赛车体验。	贵阳市观山湖区汽车乐园景区
石门锦绣田园景区，主要分为石门迎宾、大洪花海2个区域，共享紧邻景区界线的梯田胜景、云上农田、落霞沟、红岩峡谷、梯田、树林、村寨等景观。景区内有始建于明朝的村寨、梯田；省内少见的明代摩崖为市级文保单位；穿越景区的近2千米现代革命文物长征步道，是贵阳不多见的“原生态长征路”，记录了红军“兵临贵阳逼昆明”的军事壮举。景区内文物历史悠久，与历史上的农民起义、长征等重大事件密切相关，具有较高的历史文化科学艺术价值，景区旅游资源丰富，资源类型齐全，资源品质较高，四季可游。是一个集休闲观光、农事体验、自然科普、亲子采摘、山地运动等农旅一体化的综合服务型旅游景区。	花溪区石门锦绣田园景区
贵州省地质博物馆，该建筑获得2020年度建设工程鲁班奖，包含序厅、四个常设展厅、互动展区、临展厅、5D影院、主题图书馆、化石修复中心、主题餐厅、文创商店等，另设5000余平方米的室外展区及数千平方米的多媒体学术报告厅、科研科普及社会教育活动室等，展览内容丰富，寓教于乐，既注重科普宣传，又体现文化内涵。立足国际视野、突出贵州特色、争创国内一流，以建设贵州“资源展示平台、科研科普基地、文化交流窗口”为目标，努力打造特色鲜明的“沉浸式”展示空间。坚持“以人民为中心”的思想，围绕我省“四新”发展目标，主动融入“四化”发展大局，以建设“贵州特色、国内一流”博物馆为高质量发展目标，致力于打造贵州崭新的“资源展示平台”“科研科普基地”“文化交流窗口”，加强“文旅融合”，探索红色文化与科普文化的统筹策划，努力建设特色鲜明具有较强影响力的博物机构。	观山湖区贵州省地质博物馆景区
开阳猴耳天坑风景区，致力于打造全国第一个针对非专业人士的极限运动主题公园，并以极限运动为主要元素，通过创新设计成为旅游产品，结合各种不同群体的核心旅行价值需求，打破传统“太专业无人气，太业余无新意”的现状。景区内有超级大秋千、洞穴探险、云端漫步、垂直极限、丛林泰山、高空滑轨等不同难度的极限运动项目，同时也在不断的创造能让更多人接受，且能让更多群体都能体验到山地极限运动的魅力与价值。因此，猴耳天坑极限酷玩荣获2019中国体育旅游精品景区、2020中国体育旅游十佳精品景区，并成为当下最具有人气的新媒体平台“抖音”评选的全国年度县域网红景点。	贵阳市开阳县猴耳天坑景区
贵州修文苏格兰牧场，是集生态观光、旅游度假、户外康体、休闲娱乐、野外露营、养老养生为一体的大型综合项目。目前已开发运营滑草场、巨石阵、儿童体育公园、房车营地、木屋酒店等项目。	修文县苏格兰牧场
惠诚烘焙乐园，是一个集生产研发、旅游观光、体验互动、科普教育等功能于一体的工业旅游景区，也是贵州唯一一个以本土食品公司为依托的景区、以烘焙文化为主题的研学旅游景区。	乌当区惠诚烘焙乐园景区
贵阳阳明祠景区内有王阳明先生祠、尹道真先生祠、扶风寺、扶风山组成，分别建于明代、清代和民国年间，都历经了多次修建，具有较长的修建历史，历史文化价值高，景区通过内部展陈，向游客呈现丰富的历史文化。阳明祠为两进建筑，前殿为桂花厅，陈列着王阳明生平展；大殿即享堂，陈列着王阳明学术展。景区内林木葱笼，根雕、盆景千姿百态，桂树浓香四溢，曲径回廊，清幽宜人。古雅的明清建筑群与参天古柏、百年银杏、丹桂、翠竹相辉成趣，在游廊及庭院中，有各种名贵的花卉及盆景，优雅的环境犹如一幅恬静的风景画，休闲之余让人品味，令人遐思，意境格外悠长。阳明祠景区为闹市中一处不可多得的历史文化游览休憩之地，古朴典雅的明清建筑群与参天古柏、百年丹桂相映成趣，入夜后更是灯火辉煌、人影摇曳，交融着筑城的历史文化与现代文明，闪烁着历史的光芒，引导着人们走向美好的未来。	贵阳市云岩区阳明祠景区
四季贵州景区，分为欢乐水世界、水舞坊水街广场、半山小镇、运动公园、山地体育公园5个板块，是贵州省内唯一一家集欢乐水世界、室内滑雪溜冰馆、高尔夫练习场等体育场馆、康养度假公寓、欧陆风情商业街为一体的大型山地旅游综合体，既有目前设备国内一流、省内体量最大的室外、室内第四代水乐园，又有地中海式欧陆风情建筑的半山小镇、喀斯特山水建筑的水舞坊水街广场，还有小球运动中心等体育旅游场馆，在建1.9万平方米的大型室内滑雪溜冰馆。尤其是2万平方米的室内水乐园建成，开启了贵州四季皆可戏水的新航程。可谓“花团锦簇洋人街、狂野戏水水乐园、养生静谧硅泉里、雪地极速滑雪馆”，贵州四季的美丽，尽在“四季贵州”全时段、全季节、全天候展现，俨然“春有百花秋有月，夏有凉风冬有雪”绽放每一天。	贵阳市清镇四季贵州景区
贵州天海美术馆景区，展墙面积约5000平方，每次展出作品可达到200件以上，各类基础设施配套齐全，有可以容纳百余人的学术报告厅，以及设备先进的会议室、办公室、图书馆，为学术研讨和社会公益普及教育等活动提供了良好的平台，美术馆还有艺术衍生品商店（商品衍生画300件、雕塑100件）、咖啡厅、艺术氧吧、艺术书吧、迷你唱吧、绘画体验区、艺术观影区、秋千休息区、户外雕塑区也为观众营造了休闲的文化艺术气息，周围绿树成荫、绿草茵茵、环境清幽、交通便利、主要职能是承担美术作品和美术文献的展览、陈列、征集、收藏。并利用美术和美术馆资源开展美术研究、教育推广、对外交流和公共文化服务。	贵阳市乌当天海美术馆景区
龙井村，2011年这口井被列为第六批贵阳市级文物保护单位。里面的井水终年不竭，冬季井水如温泉般冒着丝丝热气，夏天则凉爽透骨，十分神奇。井水绕村而过，为全村提供水源。井水大约以每秒5公升的流量自内向外涌出，口感清醇甘甜。龙井村历史悠久，明朝初年已有人家居住，建村至今600多年。这是一座典型的布依族村落，其独特的民俗文化、建筑文化、饮食文化、节庆文化、农耕文化、服饰文化、民族艺术等均保留比较完整，是研究我国布依族民族文化的一处样板地。	贵阳市花溪龙井村景区
板桥艺术村交通便利，近邻大学城。在各级政府、公司和艺术家的共同努力下，借助原有红砖厂房建筑古朴、粗犷、自然的优势，成立板桥艺术村文化产业园，致力于拓展文化产业，打造文化艺术村。以“艺术、创新、特色”为核心，将园区打造成为集绘画、书法、雕塑、旅游、娱乐、餐饮为一体的文化产业园。板桥艺术村已获得首批“贵阳市终生学习体验基地”、“花溪区戏曲培训基地”和“国家3A级风景区”等荣誉称号。	贵阳市花溪板桥艺术村景区
花溪夜郎谷喀斯特生态园由贵州旅美知名艺术家宋培伦创建于1996年，是以贵州自然气候、喀斯特地形地貌；贵州本土夜郎文化、原生态少数民族文化为依托，与当地村名一起逐步打造而成的文化观光、文化体验、贵州少数民族原生态文化体验及传承为主题的观光景区，总占地面积300余亩。	贵阳市花溪夜郎谷景区
扰绕景区以“热情·综合服务区、乡情·田园风情区、悦情·民俗活力区、动情·户外休闲区、怡情·田园度假区”五大板块为核心。扰绕景区以梯田、五彩池、古营盘、古井、村落、红岩峡谷等自然景点和露营基地帐篷露营、野奢酒店、稻田儿童游乐、户外休闲以及室内休闲等项目构成。是一个集田园风光、民族风情、军事遗迹、气候天象、峡谷风光等旅游资源为一体的景区。	贵阳市花溪高坡扰绕景区
甲秀楼在贵阳市城南的南明河上，以河中一块巨石为基而建。始建于明，后楼毁重建，改名“来凤阁”。清代多甲秀楼多次重修，并恢复原名。现存建筑是宣统元年(1909年)重建的。楼上下三层，白石为栏，层层收进，由桥面至楼顶高约20米。南明河从楼前流过，楼侧由石拱“浮玉桥”连接两岸，桥上有小亭一座叫“涵碧亭”。	贵阳市南明甲秀楼景区
贵阳市河滨公园，濒临优美的南明河畔，主要有樱花山、大踏步、碧桃园、玉兰园、桂花山、白果林、游艺游乐设施及“张石麒先生光复纪功碑”等生态自然景观和人文历史景点。这里是游人品茗对弈、垂钓游泳、赏玩休憩的好去处。而许多悠闲游人在此对歌、遛鸟，则构成公园的独特风情。	贵阳市南明河滨公园景区
森林公园原为贵州省林科院实验林场。1960年4月，周恩来总理来黔视察时，以其林木葱郁，树种繁多，景致壮观，提议将林场改建为森林公园，以供游人观览，以丰富人民文化精神生活。由于它林木种类众多，成林时久，面积广袤，泉水潺潺，珍禽出没，蝉鸣鸟语，芳草馨香而被誉为“贵阳八景之一”的美称，并跻冠于全国城市森林公园之首。于一九九九年被列为“中国名园”。	贵阳市双龙森林公园景区
贵阳市文昌阁景区内文昌阁楼以其独特的建筑特色，成为国内文昌阁楼中的典型。文昌阁楼主要包含主楼、配殿和斋房。阁楼内有不少文物展陈，主楼建筑的木雕工艺将其建筑文化体现，院内环绕树木、假山、石凳等摆设。文昌阁楼以其独特的平面形式和结构构造而极负盛名：底层为四方，二、三层为九方。九角亭阁，已属罕见，而文昌阁的九角划分，更显独特；文昌阁文物建筑空间紧凑丰富，表现出较高的建筑设计意匠，为建筑史和建筑文化研究提供了研究对象。景区内文物建筑群通透、轻盈，建筑装修和雕刻制作精细；建筑色彩为灰色、白色、板栗色，具有比较典型的中国传统建筑色彩，在绿树的映衬下，体现出古朴淡雅的风格。景区内文物具备独特的地域性景观资源，是集游览观赏、艺术博览、宗教研究和文化传播等多种功能的统一体。文昌阁历来为文人荟萃之地，留下诗词和碑刻至今。文昌阁景区现遗存石刻古碑九块，其中八块是在阁楼内南北厢房的两头立放，有一块镶在院墙上。最…	贵阳市云岩区文昌阁景区
赤水丹霞旅游区，由赤水大瀑布、佛光岩、燕子岩三大景段组成。旅游区是世界自然遗产赤水丹霞核心景区，也是国家地质公园、国家森林公园、国家级自然保护区。旅游区以丹霞地貌、瀑布群、竹海、桫椤、原始森林为主要特色，是赤水国家级风景名胜区“千瀑之市、丹霞之冠、竹子之乡、桫椤王国”的缩影，全球罕见。	遵义市赤水丹霞旅游区
景区是播州区唯一一个有风车的高山草场、唯一一个原生态杜鹃花海。景区是贵州省十佳赏花地之一，一年四季风景各异，向世人展示了自己独有的魅力。主要品种是野生高山小叶杜鹃，盛花期为4月20日至6月5日。太阳坪分布在洪关乡最高的峰岭地带，海拔1400米以上，草原面积上万亩。山顶视野广阔，可俯看三县诸岭风光，周围挺立的峰丛象金字塔环列，气象森严，似蘑菇丛生，春笋破土，又若狮若象，静卧高原。这片未被人工雕琢、修饰过的原生态草原，野性十足，峰峰岭岭，林草茫茫。广阔的山原草场上，听天风云鹤，看日沉月升，人在世间最高处，吸清纯甘美之气，赏雾幻云飞，置身高原旷野，感天地之博大，与自然和谐相处，无形中身与物化。	遵义市播州太阳坪景区
赤水市丙安镇古景社区，丙安古镇始建于北宋大观年间，距今有一千多年的历史，自古以来为川盐入黔著名驿站和商品集散地，具有“千年军商古城堡”之美誉，保存完好的石砌古寨门、石龙桥与依山临河而建的悬空木质串架吊脚楼、铁索桥，被专家学者誉为“明清建筑与历史的活化石”。景区内拥有中国唯一的中国工农“红军红一军团纪念馆”、“耿飚将军纪念馆”，是中国历史文化名村、贵州省历史文化名镇，被列入全国100个红色旅游经典地之一。	遵义市赤水丙安古镇景区
清溪湖--库区水域面积5500亩。两岸山体雄厚，地形陡峻、河谷深切、奇峰耸立，喀斯特地貌发育明显，植被良好。主航道为27.13公里的人工湖泊。湖区谷深壁悬、绿如翡翠，是芙蓉江最美的风景之一景区集山水观光、乡村风情、休闲度假、户外运动等综合性旅游景点，将成为“云贵一流、国内著名、世界知名”的旅游度假胜地。可谓“清水出芙蓉，天然去雕饰”；雨后烟雨，朦胧的面纱也不失为一个童话般的仙境，真乃清风飘，细雨遥。一荏清风一生漂泊，一丝烟雨一世摇落；	遵义市绥阳清溪峡景区
水银河峡谷，东西走向，长约4km，垂直落差平均120m，落差最大处位于现状起漂点下游300m处，落差约160m；峡谷平均宽度约25m，其中最窄处位于一线天，宽度仅有5m。多级溶洞、暗河流水口、钟乳石沿峡谷岩壁分布，两岸崖壁上由于岩壁与溶洞终年裂隙水的渗透，不仅发育了形态各异的钟乳石景观，还形成了多级溶洞、暗河流水口、瀑布等，也生长了国内目前已知规模最大的苔藓地衣景观，为峡谷增添了更多的观赏情趣。水银河峡谷内特色景观资源点有飘雪峰、一线天、鸳鸯瀑、龙塘瀑、映月潭、水帘洞、背斜构造、峡谷斜阳、钟乳石群、洞天回旋、扁担峡等。	遵义市桐梓水银河大峡谷旅游景区
苟坝红色文化旅游景区是中国革命史上具有重要转折意义的苟坝会议精神为核心构筑的景区，境内具有红色文化、建筑文化、陶艺文化、乡村文化等。在国内外享有较高知名度，陆续被评为“中国最美红村”并列入“中国传统村落”、“中国农村休闲度假社区”、“全国爱国主义教育示范基地”、“贵州省国防教育基地”。	遵义市播州苟坝红色旅游景区
桃花源记景区，该乡地理区位优越，旅游资源丰富，景区规划面积2.8平方公里，以大阡古村风貌和天生桥地质奇观为依托，以4A景区为起点5A景区为创建目标的集生态观光、科普文化、养生祈福等旅游功能为一体的休闲旅游胜地。整个景区由游客服务中心、桃花湖滨水观光区、民俗村寨三个核心区域组成，按照一山两世界、一洞两重天的总体规划进行打造，充分展现了现代与古朴、科技与原始的完美结合。	遵义市正安桃花源记景区
海龙屯，雄踞在巍峨的大娄山东支的龙岩山上，又被称为龙岩屯。自海龙屯兴起至衰落共历经三百余年的光辉历史，是目前亚洲保存最完好的古代军事城堡。在德国波恩召开的第39届世界遗产大会上，贵州遵义海龙屯土司遗址获准列入《世界遗产名录》，实现了贵州省世界文化遗产的零突破。景区围绕海龙屯文化打造成为一个融合观光游览、教学科研、休闲度假、文艺表演、旅游资讯、商业合作的世界文化遗产旅游目的地，发展至今，已经逐步成为贵州省五大文化名片之一，吸引着海内外游客前来观光。	遵义市汇川海龙屯旅游景区
红果树景区集洞，林，山。水融为一体，被誉为绥阳最美景区，经过三年多时间建设，投入资金8000多万元，现一期工程基本完成。在10平方公里的土地上集天缘洞、天门洞、滴水观音、天生桥、象鼻山、天星洞、太平天国遗址、卧龙宫、水帘洞、瀑布等景观融为一体，使景区成为了卡斯特地貌发育最为全面的地质博物馆。景区负氧离子均值含量达到每立方厘米4-10万个左右瞬间值可达40多万。是养生休闲疗养的最佳场所。	遵义市绥阳红果树旅游景区
桐梓杉坪，其前身为娄山关万亩花海。景区共有两个区域，黔北花海和娄山红韵，主要业态有花卉观赏和餐饮住宿。黔北花海，是贵州省内为数不多的四季花海之一，也是遵义最大的花海。游客不仅能在任何时候欣赏到花海的美丽，还能在路途中领略黔北地区的田园风情，别有韵味。娄山红韵是一个以“杜鹃”等景观苗木为基调，集农旅互动体验、康体游乐观光、度假休闲旅游、湿地景观、园艺盆景博览、阳光花园中心等为一体的综合型红色生态、农旅观光产业园。其中，坐落在花海山谷中的木屋别墅是娄山红韵景区一大亮点。景区内主要种植有映山红、四季樱花、薰衣草、向日葵、波斯菊、百合、紫薇、马鞭草等花种，设有林下花园、紫薇爱情长廊、五彩滑草游乐场、空中自行车、极限滑索等观赏及娱乐项目。花海景区内还有360°观光塔、荷兰大风车、侏罗纪园、象吸水、奶牛、草坪蘑菇、民风亭、怡荷塘等景点。	遵义市桐梓杉坪旅游景区
双门峡有上百个景点景观。一箭瀑;玉女瀑;情侣瀑在碧岩比翼齐飞;鉴琴瀑。这里的峰崖，这里的溪潭或大或小，或深或浅，皆清澈见底，秀美可人。集山、水、洞、瀑、崖为一峡，汇奇、险、秀、美、幽为一谷，双门峡是开展峡谷生态旅游的最佳去处。	遵义市绥阳双门峡旅游景区
土城景区是中国历史文化名镇，是贵州100个重点景区和贵州100个示范小城镇之一。土城以其独具魅力的古镇文化、商埠文化、茶馆文化、山水文化以及红色文化。	遵义市习水土城古镇景区
四洞沟景区，内曲径通幽，翠竹拥溪，在一段4公里长的山溪河谷上，分布着四级神形各异、气象万千的瀑布景观，被国务院旅游资源考察团专家赞誉为“万竹之乡、小家碧玉、没有败笔的景区”。	遵义市赤水四洞沟旅游景区
拥有1915庆典广场、列入全国重点文物保护单位名单的茅酒之源、和突出茅台酒文化，以“印象•茅台”为主题，并引入世界酒文化元素，让游客可以全面体验茅台镇核心文化杨柳湾、以及四渡赤水纪念园等。	遵义市仁怀茅台酒镇旅游区
双河洞以洞穴喀斯特地貌景观保护为前提，洞内制定“一洞一主题、一洞一特 色、一洞一故事、一洞一业态”的理念，洞外打造溶洞旅游综合体，整体突出溶洞群落、温泉养生、慢生活休闲三大特色。以旅游综合服务中心；公馆桥休闲农业体验区、御汤苑温泉养生度假区、双河村生态休闲度假区；双河洞国际旅游大本营组团、地下裂缝景区、地下河谷游览观光、山王洞洞穴宗教文化体验、双河客栈民俗体验温泉古镇商业街几大特色，通过多功能布局形态和洞穴文化与现代业态的融合发展，力图将双河洞景区打造成为国家5A级旅游景区。	遵义市绥阳双河洞旅游景区
丹霞谷景区系国家级森林公园。北面与江津四面山国家级风景名胜区一山之隔，与合江佛宝国家级森林公园毗邻，西连赤水国家级风景名胜区，处于川、黔、渝旅游“金三角”的腹部地带。	遵义市习水中国丹霞谷旅游景区
四渡赤水纪念馆是全国爱国主义教育示范基地，全国青少年教育基地，国家国防教育示范基地，国家二级博物馆，全国文物系统先进集体。习水是四渡赤水的主战场，为纪念红军革命烈士，弘扬长征精神、四渡赤水精神。习水县委政府在红军当年四渡赤水的一渡渡口、赤水河畔的土城古镇上，建起了四渡赤水纪念馆。四渡赤水纪念馆在红军三军团司令部旧址内陈列展出，旧址为二层中西合璧式建筑。展厅建筑面积620平方米，分战史陈列和辅助陈列两部分陈列进行。	遵义市习水四渡赤水纪念馆景区
景区是指湄潭县核金龙环线茶文化乡村旅游区，主要包括核桃坝茶海生态园、七彩部落、“十谢共产党发祥地”—田家沟、万花源等核心景点，占地面积约37平方千米。	遵义市湄潭茶海生态园景区
务川仡佬文化旅游景区主要由龙潭千年仡佬古寨、仡佬之源九天母石、大坪仡佬丹砂古镇、丹砂圣水（湖）湿地公园等所组成。景区于2013年被列入全省100个重点景区建设，2014龙潭千年古寨评为国家历史文化名村。景区内涵丰富、生态资源良好，是仡佬文化呈现最集中、文化旅游融合、景区和城区结合最好的旅游胜地。	遵义市务川仡佬文化旅游景区
中国西部茶海之心景区，全国农业示范点、全国休闲农业和乡村旅游示范点，全省100个旅游景区，有着"中国西部茶海之心"的美名。	遵义市凤冈茶海之心景区
位于仁怀市茅台酒厂内，是茅台集团于1993年到1997年投资建成的目前国内规模最大的酒文化城。城内共有酒源馆、酒技馆、酒韵馆、酒俗馆、酒器馆、国酒茅台馆、现代馆、茅台•名酒世界馆共八个展馆，城内集群雕、书画、藏匾、雕塑、碑刻、文物、浮雕为一体，系统介绍了酒的起源、酿造技术、民族风俗、酒器的演变及茅台酒的发展历程、独特工艺。中国酒文化城在1999年被评为上海大世界吉尼斯之最，2002年被列入省传统教育基地，2014年被认定为国家4A景区。	遵义市仁怀中国酒文化城旅游景区
云门囤景区交通区位优势明显。景区占地面积868公顷，旅游线路以水路、陆路构成环线，途经湄江、湘江、洛安江。云门囤景区属贵州高原低山河谷岩溶区，典型的喀斯特地貌特征，热带湿润季风型气候。雨水充沛，凉爽宜人，年平均气温摄氏16.2度，冬无严寒，夏无酷暑，是天然氧吧和避暑胜地。	遵义市新蒲水上大天门旅游景区
竹海国家森林公园在赤水市葫市镇境内，公园占地面积约16.8万亩，其中楠竹面积4.8万亩。这是一处以竹海风光、原始森林、野生动物和丹霞奇观综合构成的秀美景段，是人们避暑休闲、度假、疗养的理想胜地，同时也是文人墨客挥毫泼墨的天然佳景。	遵义市赤水竹海旅游景区
国家4A级旅游景区，景区融龙文化、苗族风情、山水景观为一体，以苗族古寨为中心，以龙文化和低空飞行、少数民族风情体验为核心，以荷花苑和飞龙湖山水景观为特色，辐射周边飞龙洞、石家洞、古树林等景点	遵义市余庆飞龙寨景区
娄山关自古为川黔交通要隘，历来为兵家必争之地，素有“一夫当关、万夫莫开”之称。1935年初，中央红军两战娄山关，毛泽东主席在此写下了词作《忆秦娥·娄山关》，让娄山关从此与中国革命结缘，蜚声中外。新中国成立以来，娄山关景区先后被授予全国爱国主义教育示范基地、贵州省文物保护单位、国家4A级旅游景区等荣誉称号； 2016年3月，委托上海同济大学城市规划设计院,对标全国知名5A级景区，对娄山关景区重新进行了规划编制；同年9月，娄山关—海龙囤5A级景区规划编制基本完成，我区立即启动了娄山关5A级景区改造提升一期工程，共涉及25个景点及配套项目建设，全力打造以娄山关景区为核心的100平方公里红体旅一体化示范区。	遵义市汇川娄山关景区
景区是集茶艺表演、茶博物馆、茶园观赏、茶产品展销、茶文化展示及水上娱乐为一体的综合型茶文化博览园。“天下第一壶”是目前世界上最大的茶壶实物造型，走进茶壶，体验唐宋茶道，日韩茶道，明清茶道，特色民族茶艺，湄潭翠牙，台湾茶道等茶文化的博大精深。	遵义市湄潭天下第一壶茶文化旅游景区
遵义会议确立以毛泽东为代表中央领导集体。会址原系国民党二十五军第二师师长柏辉章的私邸。建于20世纪30年代初，建筑为砖木结构，中西合璧的两层楼房。	遵义市红花岗遵义会议会址旅游景区
百年黔庄旅游景区，区位优势得天独厚，交通便利。百年黔庄旅游景区占地面积44.65亩，所在的区域山谷相交，山水相融，原生态环境优良同时，百年黔庄“王茅”品牌价值突出，酱酒文化底蕴深厚，在国内白酒市场中占有重要地位，有着打造白酒文化旅游酒企的资源载体。	仁怀市百年黔庄旅游景区
贵州酒仙洞景区，森林覆盖率达95%以上，自然环境得天独厚。贵州酒仙洞景区属于自然景区，酒之仙境为一体的秘境仙洞，总是让人为之感叹大自然的鬼斧神工。贵州酒仙洞景区集旅游、餐饮文化演出于一体，建有旅游服务大厅，生态停车场，特色酒楼等，是大自然馈赠的康养之地。	仁怀市贵州酒仙洞景区
美酒河景区，曾是川盐入黔的重要商贸集镇。美酒河景区含核心区域“美酒河”摩崖石刻和马桑坪盐运小镇。聚焦黔北，一条河流一路向北，诞生了茅台、国台、郎酒、习酒等中国酱酒知名品牌。赤水河谷千仞绝壁上的“美酒河”，更是被评为最大的摩崖石刻汉字。关于景区的盐运文化，可追溯到300年前。时任贵州总督张广泗下令开凿蚊虫岩，乡贤吴登举身先士卒，奠定马桑坪在贵州盐运史上的地位。如今马桑坪盐运小镇的盐运博物馆、秦商文化陈列馆、三角梅园、四川会馆、马桑坪吊桥、马桑坪永隆裕盐号、马桑古码头等文化景观再现了川盐入黔的盛况。	仁怀市贵州美酒河景区
夜郎酒谷景区，交通便利，环境优美。依山伴水而建，风光秀丽，群山环抱，生态环境绝佳，夜郎酒谷三AAA级景区典型的黔北居民特色，400多年的老屋为您讲述夜郎自大的悲壮与传奇，寻找甘美之的琼浆之路，探索“川盐走贵州，秦商聚茅台”的商机，在这里都会为您找到答案。	仁怀市夜郎酒谷景区
赤水市白云山景区，核心游览项目主要是自然形成的丹霞地貌和瀑布群、桫椤群、高原梯级瀑布等原生态自然景观，融入独具特色的旅游栈道和玻璃桥，是全域旅游、产景互动发展的典型代表。	遵义市赤水白云山景区
民族体育公园作为一个综合性的旅游3A级景区，是体育运动与以少数民族文化结合的特色建筑景观，是观光游览与休闲度假的结合，将民族文化活动，民族体育运动，非遗传承活动，健身康养体验活动融为一体，为游客提供康养学闲情奇的独特体验，成为道真县体现非遗文化，实现全民健身，为游客提供体验民族体育，追求美好生活的重要载体，有着极高的游憩体验价值。	遵义市道真民族体育公园景区
景区按照”借山水胜境，揽天地入怀;扬仡佬文化，绘玉溪景观”的目标，融合现代景区经营理念，通过情景交融的景观模式，打造人与自然，艺术与生活的湿地景观。结合玉溪河两岸用地特点及县城发展总体规划，采用以玉溪河为轴线，由南至北布置了佩樱湖、杏树林、桂香弯、探梅溪、丽花岛等五个主要景观功能区和近25个景观节点，是旅行游览绝佳之地。	遵义市道真玉龙谷田园综合体景区
凤冈县茶寿山旅游度假景区，坐落于“中国天然大氧吧”、“全国长寿之乡”、“锌硒有机茶之乡”的凤冈县，度假景区现有：双有机景观茶园示范区——银水河游憩区——茶寿山杨梅园风景区——蝴蝶头农牧生态体验区——茶海之源风㬌区。	遵义市凤冈茶寿山旅游度假景区
长碛古寨景区，古寨始建于元末明初。长碛三面环水，因盛产碛石得名，平坦的坝子呈金盆状镶嵌其间，民居依山而建，傍水而立，古寨历史悠久，风景秀丽。	遵义市凤冈长碛古寨景区
深溪盆景文化艺术小镇，由苟园、满庭芳、初见园、丰泽园、凤仙居、筑梦园等14家盆景园组成，占地面积约118亩，共有大中小型各类盆景上万盆，园内灰瓦白墙，四时花开。目前已具备盆景培育技艺、盆景艺术展示、盆景文化研学、特色餐饮、星级民宿、戏台、茶社、书画社等游憩功能。	遵义市红花岗遵义盆景小镇景区
贵州万胜药业工业旅游区位于红色名城遵义市红花岗区医药健康产业园，是集苗药研发，旅游观光，科普研学为一体的苗药工业旅游区。园区以医药研发为基础，以国家级非物质文化遗产廖氏化风丹、8项国家级重大发明为核心卖点。景区的核心是“国家非遗”“苗药文化”、“康养体验”三大要素。是贵州省唯一一家拥有国家级非物质文化遗产廖氏化风丹的工业旅游景区.	遵义市红花岗贵州万胜药业工业旅游景区
拓路士绳攀基地拓路士绳攀基地是红花岗区体育与旅游融合的3A级景区，它是世界第二，亚洲第一，也是全国唯一一家具备世界水平的户外绳索训练和认证的基地，拓路士致力于推广绳索运动和开拓体育探险旅游。景区包括综合训练中心，绳攀训练塔，地质科普长廊，湿地公园等多个景点，配套有拓路士餐厅、咖啡厅、书吧、酒店等。	遵义市红花岗拓路士绳攀基地景区
乾艺梅园景区,交通十分便利。景区占地面积100余亩，植梅2000多棵，梅花品种200余种，是一个以梅花为主题的旅游景区，主要形成10大景点，分别为踏雪梅园、送春梅园、垂梅园、梅花盆景园、银杏古木观光大道、古香樟园、千年橄榄园、文化活动广场、枫情园（在建）、映梅湖（在建）。	遵义市湄潭乾艺梅园景区
石家寨传统村落景区，交通方便，景区东侧，美丽的双石河从村落东部缓缓流过，环抱村落，村落背部群山掩映，四季分明、气候温和，是休闲度假，寻味乡愁的好去处。景区历史悠久，四面环山，空气新鲜，气候宜人，清澈小溪蜿蜒贯穿村寨。石家寨以传统村落为主体，以双石河、风雨桥、人民公社、泼水河滩、露营基地、碾坊、水车、观景台等为载体，有故事、有历史、有情怀。石家寨是一个具有300年历史的传统村落，寨前溪流穿寨而过，寨中一栋栋房屋简约而古朴，寨后群山连绵， 石家寨民居以木质结构建筑为主，老木屋错落有致，院墙是捡拾河里的鹅卵石垒砌而成，寨子共有100余栋房屋。有两栋清代建筑，保存有部分雕花窗、堂屋大门和神龛墙壁彩绘装饰，其中一栋有木质结构朝门，残存毛石砌成的寨墙。	遵义市湄潭石家寨传统村落景区
贵州国台酒业股份有限公司，是天士力大健康产业集团历经近20年精心打造的茅台镇第二大酿酒企业。拥有国台酒业、国台酒庄、国台怀酒三个生产基地，年产正宗大曲酱香型白酒近8千吨，储存年份酱香老酒3万余吨，解决就业2300余人，累计上缴税收近25亿元。截至2019年底，公司总资产近50亿元。	遵义市仁怀贵州国台酒业文化体验景区
南天门旅游度假区，是西南地区罕见的集风车主题观光、国防军事、地质科普、亲子研学、休闲度假等多重旅游产品于一体的高山科普研学休闲度假旅游目的地。	遵义市桐梓南天门旅游度假景区
太白古镇景区内有怀白亭、太白广场、诗词广场、太白桥、得月亭、芳林春堤等主要人文景观。	遵义市桐梓太白古镇景区
玉河景区位于有“中国第一骑游小镇”之称的松烟镇境内，园内气候凉爽，地势平缓，在园区内饱览秀丽的山水风光之余，还可以体验采茶、制茶、品茗，学习茶艺茶道、吃茶乡茶菜，品味划船、游泳、钓鱼、骑游的悠闲生活，尽享桃花源般的乡村乐趣。茶山自行车道蜿蜒盘旋在茶海中，自行车爱好者休闲骑游、竞技比赛的最佳选择。	遵义市余庆玉河景区
敖溪古镇源于唐乾符年间设置余庆土知州。公元876年，敖溪成为余庆长官司的统治中心，土司制度在此延续千年。现存有雷家大院、长官司衙署遗址、土司古营盘、土司墓葬等30多处遗址遗迹，无不演绎着动人的土司故事。	遵义市余庆敖溪土司古镇景区
正安·国际吉他产业园是当前国内乃至全球最大的吉他生产基地，集工业旅游、休闲度假、实体体验、特色购物于一体的国家AAA级景区。正安吉他：有“萨尔斯”、“百斯卡”、“塞维尼亚”、“娜塔莎”、“声音花园”近40个吉他自主品牌。所用木材由德国、印度、巴西等国引进，高端吉他所用木材在全球已属稀缺资源。正安吉他做工上乘、音声出重，是学琴、演奏及馈赠亲友的佳品。	遵义市正安国际吉他产业园景区
投资近5000万元，西南地区首家大型内外景一站式综合影视拍摄基地，集吃住玩一体化，拥有专业摄影团队，顶尖原创四大场馆，爱情花海花园外景，美食农庄，欧美风情街等。	遵义市播州同怡爱情文化园
九道水景区主要包括清心亭、百草园、静心湖、正安中医研究中心、九道水、滨水栈道等主要资源。景区地处大娄山东北段，平均海拔1500米，年平均气温19摄氏度，可谓是避暑胜地，度假天堂。	遵义市正安九道水景区
箐山景区属城郊型公园景区，区内森林覆盖率高达72%，连绵起伏的森林山峰，秀丽多彩的山谷风光，清甜冰凉的山间清泉，成片茂盛的珍稀树种，景区与县城海拔相对高差192.6m,特别是夏季，平均气温比县城低4-5℃，是避暑纳凉好处，吸引着习水县城市民和重庆，成都等地游客纷至沓来，络绎不绝。景区内四季分明，伴随季节变换，景区内日出，云海，晚霞、雪景、雾凇等不同时令景致吸引了广大的游客前来观山，避暑、赏雪、观云、健身等活动。真正满足了游客“春赏花、夏纳凉、秋品果、冬临雪”的需求，景区内文化气息浓厚，红城书院、箐山诗路、万习临峰、源楼览胜等景点为游客打造了一条追寻习部文化，探索神秘习部的文化之旅。景区内有习水地标性建筑－“习源楼”习源楼矗立在箐山最高峰，直插云霄，登上此楼，北顾林海莽莽，堆绿叠翠，松涛滚滚，仿佛碧波绿浪中，荡污涤垢，洗肺清心，让人神采飞扬，南眺千山万壑，逶迤驰聘，使人心旷神怡，浮想联翩，…	遵义市习水箐山公园景区
文昌公园景区以大，中，小营顶山为构架，以习水文化为主线，以自然绿色为衬托，旨在打造健康+体验的山体人文景观。景区由观光车行道和健身步道贯穿其中，设计有游客服务区、习水历史展陈区、静养休闲区、运动健身区、珍惜植物观赏区、种植体验区、儿童游乐区等。游览文昌公园小朋友可拥抱自然，展示天使般的快乐。中年人远可于身习水历史长河，近可体会县城文明变迁。老年人可休闲静养，能充分吸纳大自然的负氧离子。远眺望，感慨万千，立当下，憧憬未来。中营顶上文昌阁，是习水县城的文化殿堂，象征着习水人民渴望知识、追求理想的教育文化信念。	遵义市习水文昌公园景区
遵义市播州区古韵安村景区管理有限公司于2015投资建设，安村所属地三岔镇高山村原为贵州省省级一类贫困村，通过村落改造、文化发掘、产业发展成为新型的农旅文三位一体的综合旅游景区。古村落以传统文化为基础，继承和传扬优秀民风民俗，打造淳朴的休闲旅游胜地。景区规划设计了农耕体验区、休闲度假区、农产品体验区、交易区、国学文化区、民宿区等建筑面积330万平方米，于2016年投入运营。	遵义市播州古韵安村景区
水韵乌江风情小镇旅游景区坚持以人为本、人与自然和谐发展为原则，以“乡愁播州，水韵乌江”为主题，着力特色森林小镇建设，重点围绕“绿水青山就是金山银山”的发展理念，依托镇内红色历史文化、美食文化、江河文化、桥梁文化和古驿道文化等，整合资源、融合产业，全力打造生态旅游、休闲康养、寄托乡愁的森林旅游小镇，规划面积约2.35平方公里（合3525亩）。在生态治理上，将乌江两岸建成五彩斑斓、多姿多彩的乌江生态长廊。在城镇建设中，将集镇核心区所有房屋进行外观立面改造成为时尚的民国风情街区。	遵义市播州水韵乌江风情小镇景区
花茂村——顾名思义，一个鲜花盛开、鸟语花香的地方。这里是通往遵义苟坝会议会址的必经之地。来到繁花似锦的花茂村，色彩斑斓的格桑花、明朗艳丽的向日葵顿时让你眼前一亮，深陷油画般的田园风光。这里冬暖夏凉，民风纯朴，山水秀丽，民居别致，独特的土陶文化更是让你流连忘返。	遵义市播州花茂旅游景区
“大发天渠景区”景区共由四个板块构成：绝壁天河大发渠、大发渠党性教育陈列馆、时代楷模的旧居、中天帮扶旅游项目基地。	遵义市播州大发天渠景区
戈千崖景区为大高差森林丹霞地貌，保存着地球同纬度为数不多的中亚热带完好的自然生态，森林覆盖率达97%，是目前贵州原始生态保护最好的自然生态风景之一。景区以青峰、绿岭、丹崖、赤壁、瀑布、流泉、窄脊、石墙、河溪、幽潭等在这里构成极具风景审美价值的生态系统，具有山水风光的原始性、风景资源的超凡性、景观组合的协调性和天然物种的多样性。近享山明水净，鸟语清泉，远看山地田园，起伏群山，堪称风景瑰宝，胜景仙乡。	遵义市赤水戈千崖景区
红石野谷景区由原生态瀑布群和顺层凹槽、蜂窝状岩廊、洞穴等丹霞地貌奇观两大特色景观组成。是赤水丹霞世界遗产地的核心区之和赤水丹霞国家地质公园的重要组成部分，特别是景区内的丹霞石刻长廊大面积天然蜂窝状、水纹状蚀痕，加之整个岩穴色泽红艳，间插着斑驳陆离的铁青色苔迹，更显出岩穴的古老与美艳，具有极高的观赏价值。	遵义市赤水红石野谷景区
赤水曾氏晒醋景区以中国园林美学标准与赤水晒醋独有特色气息巧妙结合，将赤水晒醋酿造技艺传习、展示、酿造、销售为一体的非遗工业旅游点，营造了中国园林中独树一帜的醋庄园林风格。	遵义市赤水曾氏晒醋景区
中华仡佬文化园景区是结合道真厚重的仡佬民族文化和地域风情打造的全国仡佬民族文化展示和独特民俗体验于一体的综合性旅游景区。其建筑风格为“仡佬故土”仿古建筑风格，主要由游客接待中心及规划展览馆、仡佬民族文化演艺中心、仡佬文化博物馆、尹珍文化艺术中心及三王广场、商业风情街六大部分组成。	遵义市道真中华仡佬文化园景区
景区核心区域拥有2400亩锌硒茶园，一颗“茶海红心”镶嵌于万亩茶园之中，景点主要由知青记忆馆、知青文化墙、知心亭、茶海红心、知青文化长廊等组成，景区将以创建AAA级景区和打造重点红色社会主义爱国教育基地为目标，进一步挖掘文化，完善设施，为广大游客提供更优质的体验和服务。	遵义市凤冈知青文化园景区
泗渡镇生态休闲度假区全线7.8公里，涉及观坝、松杉两个村，以十里樱花长廊为主轴线将观坝现代农业园区、青林后园、仁江书院、松江苗寨等景点连成一线。青林后园是省级新农村建设示范点，该示范点以“冯氏五大函”和谐文化、家风家训、农耕文化为主要内容突出体现浓郁的乡贤文化；松江苗寨系贵州省特色民族村寨，该特色民族村寨涉及松江、转龙两个村民组118户468人，其中苗族36户138人，是苗汉百年融合的特色民族村寨。其中，苗家纺织、蜡染、刺绣、芦笙等传统制作工艺和苗族古歌原生态保留，苗族踩山节、砍火星等传统节日年年举行，苗家米酒、咂酒飘香，苗族风情浓厚。泗渡镇生态休闲度假区各景点有永安庄、花之园、蔡家鱼塘和近20户分散的农家乐。	遵义市汇川泗渡生态休闲度假区
汇川林达美食城项是集美食街、合园、酒店、住宅、公寓于一体的文化旅游景区。林达美食城项目总体布局采用了“一街+多院落”的建筑格局，一街指美食城、古玩街；多院落指基地中的四合院多院落街坊式商业。美食城景区建设主题以遵义本土中式历史文化发展历程为基础，所有景观建设都有遵义市民大发展的寓意，继承千年黔北文化，其主题鲜明，特色十分突出。	遵义市汇川林达美食城景区
娄山关红色拓展园位于娄山关村红色旅游圣地娄山关山脚下，依附“遵义会议”、天然氧吧“板桥镇”、革命纪念地娄山关等著名景区，由此提升了知名度。在园区规划中，将美德意识与核心价值观相结合，增强人文意识。将体验式拓展活动、自然环境、休闲场所融入园区，增强“长征文化主题休憩型”集训休闲游主题园区。娄山关红色拓展园是以娄山关厚重的红色资源为载体，以体验式培训为主要形式，融合绿色生态特色餐，创新性开发了一整套独具特色的培训课程。	遵义市汇川红色拓展园旅游景区
象山茶园因山丘连绵成一只大象形状而得名。景区划分为茶文化度假酒店、茶博园、碑林、茶叶科普基地、游乐场、樱花谷等7个板块。其中景区大门、茶博览园、游乐场、樱花谷已建成投用，茶文化度假酒店及碑林正在规划建设中。	遵义市湄潭象山茶博景区
湄潭七彩部落景区以“美丽乡村·浪漫七彩·时尚部落”为主题，以当地居民依山伴水民居和生态茶园为参观点全面打造，整个景区有73户人家274个人，拥有茶园面积约600亩，植被面积达到了80%以上，生态环境非常好。景区以独特的色彩文化打破了传统乡村旅游风格，别致的建筑、独特的服装、熊熊的篝火、热情的舞蹈、美味的小吃、浪漫的情怀配上大自然赋予的“三重门”景观，完美演绎了“浪漫七彩.时尚部落”的各元素。	遵义市湄潭七彩部落旅游景区
州国台酒庄公司由天津天士力控股集团投资建设，位于仁怀市名酒工业园区荣昌坝生产区，是园区中规模最大，投资最多的酒庄，目前规划占地面积304.36亩.依托国台酒庄深厚的酒文化底蕴和国台酒良好的养生功效，以及区域优越的生态环境，以国台通文化为统领，以白酒养生为主题，打造集酒类展示交易、白酒包装和仓储、酒文化深度体验、主题游乐、商务会议、休闲度假、行政办公等功能于一体的贵州白酒文化旅游单位。酒庄为游人提供的是多方面、全方位体验旅游活动,让游人亲自参与酱酒的酿造过程,可以自己酿造、罐装、包装、品尝，并配以餐饮、住宿、休闲娱乐等多种选择和服务。	遵义市仁怀国台酒庄景区
合马羊肉小镇古称“罐子口，面积48.93平方公里，是“川盐走贵州、秦商聚茅台”的必经之路和重要栈道，因黔北麻羊为食材的“合马羊肉”久负盛名。经过了近三年时间的精心打造，建成了集“洋洋大道、罐子口吊桥、观鹤台、扬眉径、闻香台、望江台、养和亭、仁义亭、祥驿廊、沙坪溪、临江台、松间亭”景观于一体的西畔区域和“四合院、古榕树、沁水街、三羊开泰、罐子口老街、滨河休闲区、饮食文化博物馆以及翔鹭堂、美味轩、羊来福、吉祥楼、悦漾阁、喜羊楼、羚江阁、群义轩、善本堂”等设施于一体的东街区域，已然成为镶嵌在赤水河畔的一颗璀璨明珠。	遵义市仁怀合马羊肉小镇景区
万佛洞景区溶洞全长880余米，洞内分布18个大小不一的洞厅，各种各样的钟乳石、石柱、石笋重叠密布，触手可及，也是目前为止国内所发现的唯一一个高山溶洞，为了方便游客，所建的观光索道成为景区的一大亮点，也是绥阳首条观光索道，索道全长665.7米，高差243米，有69只吊箱供游客乘坐，全程穿行在林海苍，茫流云烟岚之中，游客仅需10分钟即可抵达万佛洞景区大门。	遵义市绥阳万佛洞旅游景区
贵州卧龙湖景区主要包括：酒店、接待中心、运动员公寓、千年古寺、观众看台、水上赛道、上下水码头、发令塔与计时塔、船库、生态停车场、运动场、A级旅游厕所及配套附属工程等建设内容。可以说是一个集体育、休闲、观光、养生、红色文化为一体的生态娱乐景区。	遵义市绥阳卧龙湖旅游景区
盐道古镇松坎自古以来便是由川(渝)入黔的交通要道，明洪武六年（1373年）置松坎驿，万历二十三年（1595年）曾设安边同知厅，清代及民国，为松坎区公所驻地，省，县曾设邮政、电报、盐务、银行、税捐、警宪、法院于此,清光绪年间从松坎河下游打通的古盐道,吸引众多盐客从水路运盐入黔,川黔公路修通后,松坎成了桐梓县境内的“水陆码头”，景区历史悠久，文化内涵丰富，文化积淀深厚。	遵义市桐梓盐道古镇景区
中国仡佬族民族文化博物馆景区借助仡佬族村寨屋顶特征融合设计，精致古朴，自然和谐共融的美感展现得淋漓尽致。景区内共藏文物1297件，其国家一级文物2件，国家二级3件。整个博物馆景区分两楼为游客提供展示，一楼是务川发展成就厅、精品文物厅和临时厅；二楼是仡佬民族文化陈列厅。	遵义市务川仡佬文化博物馆景区
桃符景区历史文化底蕴深厚，200多年前典型的仡佬商铺和古代客栈的风格建筑保存完好。在这里可以体验农耕文化，朝可闻大自然的鸟叫虫鸣，夕可赏美轮美奂的音乐喷泉，更体验仡佬族人的日常生活习惯。	遵义市务川桃符旅游景区
天池公园海拔1448米，将交通区位优势、自然资源景观、天然度假房在林中和自身古老传说紧密结合，可谓“春来赏万亩山花，夏能纳千山凉气，秋可品百味果实，冬似临十里雪峰”。	遵义市习水仙源天池公园景区
遵义新蒲新区天鹅湖人民公园是一座典型的水体公园。公园分有天鹅养殖区、生态休闲区、观景阳台区、自然景观区、城市花田区、中心湖区等6大区域，为市民的休闲娱乐提供了良好的环境。天鹅湖它不是天然形成的，但却有着大自然浓浓的气息。从奥体中心一直到市政府大厦有一条休闲步道桥联通，是用一根根石柱托起的。走到天鹅湖中心观景区上面，可观赏到整个湖周边的景观。湖里有红的，黄的，金的，还有一些是黑的锦鲤，有人在桥上扔下一些饲料，面包碎，引得一群群的锦鲤不停跃动，煞是好看。晚上天黑了看不到黑天鹅，只有一只白天鹅在嬉戏，寻找归巢的路。	遵义市新蒲天鹅湖景区
贵州农业旅游博览园（简称“贵州农博园”或“农博园”，又称“遵义（新蒲）现代高效农业综合示范园区”）是由遵义道桥建设（集团）有限公司与遵义市农业科学研究院联合打造的，是“全国青少年农业科普教育示范基地”之一、也是“遵义市科普教育基地”、“遵义市科普旅游示范基地”、“遵义市研学实践教育示范基地”、”更被纳入“国家首批乡村旅游重点村”主要阵地、“贵州十佳网红避暑圣地”。	遵义市新蒲贵州农博园景区
余庆第三地生态园景区是全国2800多个县城中唯一的城中生态农业园。作为县城的“城中花园”，在突出“自然、生态、野趣”的基础上，融入观景、人文、休闲和游乐等要素，兼具科普教育、生态观光、休闲娱乐等多种功能。	遵义市余庆第三地生态园景区
位于白泥镇哨溪村方竹河畔，是集湖畔度假、休闲运动、山水风光、科研科普为一体的旅游休闲圣地，这里拥有独特古朴的黔北民宿，贵州最长的河滨观景长廊——长鲲栈道，贵州最大的乡村船型建筑——渔舟广场。	遵义市余庆坊·河滨旅游景区
红色长干山景区位于仁怀市长岗镇，是中央红军长征途中转战仁怀驻留时间最长的乡镇。1935年3月，中央红军主力从遵义西进经过仁怀，其中红一、三军团部分野战部队和干部团进驻长干山，并在此地开展革命宣传活动，留下了革命前辈的英勇足迹与一个个传奇的红色故事。1998年6月，经中共贵州省委、贵州省人民政府批准，长岗镇划定为革命老区。现保存了毛主席故居、马店会议会址、红军医院遗址三处国家级保护文物。如今，长干山景区以红色文化为中心，观光休闲农业为载体，发展特色山地旅游产业，带动畜牧、养殖等致富产业发展，致力打造集红色文化、休闲娱乐、观光旅游为一体的特色景区。	仁怀红色长干山景区
八卦园景区占地1300余亩，园区紧紧围绕“工农旅融合、产城景互动、山水田一体”主题，按照“一轴两园九景”功能布局，以八卦园至隆堡水库8公里旅游公路为轴，依托八卦园和彩叶园为核心，携冒沙井、琵琶湖、鲁班场战斗指挥所、二潭映月、幸福家园、牡丹园、盆景园、桃梨争艳和枫叶广场九个景点，呈众星捧月之势，努力创建市级“四在农家、美丽乡村”精品示范点。	遵义市仁怀神采八卦园景区
景区以“农业为主题，亲子休闲为市场”，并结合龙的元素，秉承全域旅游的理念，打造农旅一体、亲子休闲、养生养老的大格局旅游。景区面积约109公顷，景点17处，还有极具特色的玻璃观景平台、水滑道、儿童乐园等娱乐设施。	遵义市凤冈九龙景区
百草园项目所在的药业园区全称为遵义医药健康产业园，该园区是南部新区集大数据、大医药、大健康为一体重要产业园区。园区主要是依托中药文化内涵、融汇植物色彩的传统手法以及天然格局中的“藏”与“露”、“收”与“放”、共生与融合的生态理念，运用“产城融合”的复合发展模式。旨在打造以中草药种植四季花海为主线，养生文化为内核，以中高端休闲度假为开发重点，城郊休闲度假目的地，塑造贵州地区全新药旅一体化的中药养生旅游休闲基地。	遵义市红花岗百草园景区
深溪生态湿地公园是一座水域面积广阔，生态保护良好，基础实施完善、功能配套齐全，集休闲、旅游、度假为一体的大型生态湿地公园。走进深溪生态湿地公园，如镜般平静的湖面映入眼帘，姿态优美的白鹭轻轻掠过水面，荡起丝丝涟漪。在深溪生态湿地公园，游客不仅可以欣赏白鹭优美的舞姿，还能观赏到品种多样、造型别致的水生陆生植物，涵盖了乔木、水生乔木、灌木地被植物200多个品种、20000多株以及水生植物40多个品种，8000多株。	遵义市红花岗深溪莲池湿地公园景区
“莲池·新天地”以果蔬产业及休闲观光农业为主导产业，形象定位为“西山田圃·花映莲池”，以莲池村良好的山水田园风光、生态果蔬种植为基础，挖掘本地播州古村落文化和农耕文化，梳理莲池村产业布局及大地肌理，形成“家、村落、田园”为一体的“播州田园风光”。	遵义市红花岗莲池新天地旅游区
光勋生态农业观光园（以下简称本项目）内的果园核心区规模3200余亩，且品种非常多，在遵义市具有一定的影响力和知名度，是本项目最具价值的旅游资源。果树现有野木瓜、梨、枇杷、杨梅、桃、樱桃、葡萄、杏、李等多个水果品种，在春季形成满山花果的优美景色，与山下大规模连片的油菜花相呼应，令人心旷神怡，在夏秋季节，千树万树果压枝头，可采摘品果，与山下大规模的金黄稻田相呼应，享受丰收的喜悦。	遵义市汇川千果园景区
岩底庄旅游综合体景区是“四在农家·美丽乡村”市级创建精品点，集休闲、餐饮、民宿等一体。	遵义市汇川岩底庄景区
八角山乡村旅游景区处处是景，绝妙的石头开花、悠久的古城墙、惊险的天坑、神奇的一碗水，还有八仙井、天下第一大晒天、农耕博物馆、水体公园、樱花大道、瓜果鲜花长廊、玻璃观景平台、玻璃茶庄、黔北民居群、文化广场、露营基地等等，历史与自然结合、景观与文化融合，是一个观光、休闲、度假、避暑的旅游胜地。	遵义市湄潭八角山乡村旅游景区
景区有牡丹、海棠花、紫薇花、玉兰花等名花主题园21个，有500年杜鹃王、“鸽子树”、金丝楠木等名贵树木、造型植物。荣获国际金奖的大型绿雕及百花仙子雕塑造型别致，人工湖、桃心岛、月亮岛、幸福长廊风景秀丽，大型实体3D灯光秀音乐喷泉及水上舞台如梦如幻，特色户外拓展、水上乐园项目惊险刺激，天地钠泉休闲养生。同时配有四星级酒店标准、谢娘茶庄、全玻璃生态餐厅等，是一个集休闲、观光、养生、温泉、水上娱乐于一体的旅游景区。	遵义市湄潭万花源景区
月季苑景区处湄江河上游，有风光迤逦的湄江水韵、四季绚烂的奇幻林带、姹紫嫣红的千亩月季花海、繁花似锦的紫薇花海、热情似火的红叶胜境，婚纱摄影基地、荷塘月色、明清古桥、千年古井、送子观音洞、休闲花庄、养生茶庄、游乐中心、革命烈士纪念碑、黔北特色民宿、星空露营地等旅游胜境各具特色、相映成趣。	遵义市湄潭月季苑旅游景区
夜郎水寨有功能区和景点8处，景区入口外景，夜郎瑶池、夜郎村、石头寨、钰儿湖、夜郎舞台、夜郎陈列馆、夜郎街，房屋16栋，有大小房间及厅堂130间，建筑面积约4800㎡。客房、会议室、棋牌室、歌舞厅一应俱全，可同时接待住宿客人100人以上；接待餐饮、娱乐客人1000人。	遵义市桐梓夜郎水寨旅游景区
桐梓红苗风情旅游景区，是以红苗文化为主题的高原生态旅游景区，红苗非物鉴赏、苗家美食品尝、苗家竹林露营为一体，能满足游客休闲避暑、康氧度假的整体需求。	遵义市桐梓红苗风情旅游景区
素有“官家粮仓、鱼米之乡、黔北小江南”之美誉的官仓镇，距离县城26公里，是全省100个现代高效农业示范园区之一,且区位优越，交通便捷。官仓农旅养生度假区主要景点有：营坪果园、彩霞村庄、十里瓜郎、彩色骑行大道和千亩荷塘。游览在官仓的山水田园之中，让人感受到大自然的美丽，感受到乡村的淳朴与厚重，让人贴近自然，回归自然。	遵义市桐梓官仓农旅养生旅游区
尧龙山景区气候宜人，平均海拔1100米，森林覆盖率高达75%；年平均气温15.2℃度，冬无严寒，夏无酷暑。素有“天然氧吧”、“避暑天堂”等美称。景观秀美，令人流连忘返，游览观光、洗肺疗养、探奇猎胜和休闲避暑的绝佳之地。	遵义市桐梓尧龙山旅游景区
枕泉翠谷景区核心区域麚角山，山势挺拔俊秀，森林茂密，自古以来就属桐梓龙脉。峡谷中更有五大古山泉，千年绵延。景区建在1万亩的原始森林里，约6平方公里，海拔高度1100-1400米，年平均气温16℃，气温26℃，森林覆盖率达95%。枕泉翠谷景区是以休闲度假产品为重点，以林业观光、农事体验为助推，以山水游乐、温泉康体、运动体验等专项产品为突破口，以历史文化度假产品和生态度假产品为补充，以旅游商品为延伸，实现一个主体、多样化的景点。在开发上一直坚持保护生态环境、适度开发原则：坚持旅游资源保护、开发与建设紧密结合的原则，营建自然、养生、休闲为前提的旅游环境，集吃、住、玩、赏、娱、购于一体的综合景区，是休闲娱乐、旅游度假、商务会议、户外扩展、科普教育的首选目的地。	遵义市桐梓枕泉翠谷旅游景区
女红军纪念馆是我国目前第一座也是唯一一座以女红军事迹为题材的专题纪念馆，2009年，荣获中国十大红色旅游景区称号；2011年12月，被授予贵州省妇女教育基地；2012年2月，被授予全国妇女爱国主义教育基地；2015年7月，中共中央国家机关工作委员会授予中央国家机关爱国主义教育基地；2016年3月，荣获贵州省巾帼文明岗称号；2017年4月全国妇女联合会授予全国巾帼文明岗。	遵义市习水女红军纪念馆景区
宋窖博物馆是宋窖酒业为了保护、传承和弘扬赤水河流域历史文化、酒文化、农耕文化和航运文化于2010年投资兴建的公益性博物馆。2013年元旦开馆，2014年经全国博物馆评估委员会评估审定合格。全馆占地36亩，是集旅游、酒业、文化产业三位一体的综合性博物馆，全年免费开放、免费讲解。	遵义市习水宋窖博物馆旅游区
土河荷塘苗乡气候宜人，主要景点级休闲场所有千亩荷塘、云陌•竹苑、围猎场、荷塘“三亭一台”、土河粮站、农家乐等可为游客提供吃、喝、玩、乐、住的环境是乡村休闲养生的美好圣地。	遵义市习水土河荷塘苗乡景区
石门乡村休闲谷景区四季气候宜人，是休闲养生的好地方，景区主要景点有红九军团陈列官、采摘园、柳堤、爱情栈道，红运铁索桥，千亩荷塘、鱼塘垂钓，休闲地方主要有：鱼子洞山庄、生态园、园林农家乐等即休憩吃饭也可住宿赏月。	遵义市习水石门乡村休闲谷景区
中国杉王景区属国家级自然保护区、国家森林公园范围内,平均海拔高度1200米,年平均气温最低2℃,最高气温25℃,属中亚热带---北亚热带湿润季风气候,景区四季分明、冬无严寒、夏无酷暑。景区内有一颗800余年历史的杉树，树高44.8米、胸径2.23米、冠幅22.8米，仅立木主干就达84立方米，被誉为“巨杉之冠”，号称“中国杉王”。	遵义市习水中国杉王景区
犁园景区内景点众多，有宋墓、清墓、灵阳炮台等古遗址；有千亩稻田、北岭桃花、双流水、风雨桥、四亭四象、五岳五秀、龙珠岛、小手拳道馆、农耕展览馆等旅游景点。景区生态环境优美，常有珍稀野生水鸟光临景区，其中千亩稻田设有各种农耕体验活动。景区自开发建设以来，不断的挖掘和保护地方传统文化，丰富旅游体验活动，其中传承了四百多年的中国传统武术优秀拳种之一的温水小手拳，作为民族民间难得的文化艺术瑰宝，于2015年1月被正式确立为省级“非物质文化遗产”。	遵义市习水犁园景区
北郊湖湿地公园由湿地公园和吉他文化广场组成，湿地公园彰显自然、生态、野趣的独特风景，吉他广场建有吉他标志性雕塑、吉他文化墙、五线谱音符等特色景观，堪称最具正安特色的人文地标。北郊湖湿地公园山秀、水美、林幽、景奇，是集生态旅游、休闲娱乐、养生度假、特色购物于一体的综合型旅游胜地。	遵义市正安北郊湖公园旅游区
景区注重深挖当地历史文化与民俗文化，多元开发项目，以“农业”为基础，以“体验”为核心，以“科技”为支柱。以11个核心景点作为支撑，龙山迷宫、科普中心、水上乐园、生态憩息餐饮区、银杏大道、花花世界、紫藤花廊、艺术长廊、花田喜事、采摘体验园、农耕文化园等景观资源极好。	遵义市播州花香龙泉旅游区
水泊渡度假区以“山水运动、休闲度假、休闲农业、养生养老”四大板块为核心。度假景区以石板飞瀑、千层岩、茅草滩、刀渡峡等自然景点和漂流、水上乐园、天然泳池、星空木屋、清花池、溜索、飞拉达、魔幻水街等项目构成。	遵义市播州水泊渡景区
白鹭湖公园总占地2049亩，其中湖泊水域面积1000余亩，绿地面积852亩，绿地率90.6%，环湖路大环线长度约为6公里，设有5个入口，公园分公共艺术、公共活动、科普教育、活力运动、彩林岩石五大板块和16个山水景点，2018年4月，贵州白鹭天辰旅游发展有限公司依托1000亩白鹭湖宏大的水域,运用3D全息激光科技、结合声、光、电、香氛等技术,打造“全球首创5D实景全息《遵道行义》”项目。	遵义市新蒲白鹭湖公园景区
奥林匹克公园由体育场、体育馆、游泳馆、综合训练馆“一场三馆”和室外田径场、室外篮球场、五人制足球场及室外平台组成，融体育赛事、教学、文艺活动、市民健身、康体休闲、体育商业于一体。共有坐席五万多个，配套设施包括停车位1372个，其中大巴车位11个，所有场馆均设有无障碍坐席，是一个设施齐全、功能完善、能满足相关国内国际大型体育赛事需要的现代化体育公园。	遵义市新蒲奥林匹克公园景区
播州湿地公园成翅膀状舒展在播州大道中部两侧，总体形成“一环、两带、六区”的布局结构。播州湿地公园进一步挖掘当地的风土人情，把播州的文化历史符号渗透到建设中，以湿地休闲游、湿地生态游、湿地民俗游为主线，打造出生态、文化、休闲为一体的高品质国家级湿地公园。	遵义市播州公园景区
望云峰景区是赤水市望云峰生态农业园有限公司与大同镇民族村、大同村58户农户通过土地流转，投放资金开发打造的一个集科研、种植、养殖、旅游休闲、观光娱乐、体验农事于一体的新型生态农业观光园，景区以“云海日出”景观为典型代表，是在赤水“看山”、“看水”、“看竹”之后打造的一个“看云”的旅游新景点，配有云上秋千、走钢丝、滑草等休闲体验项目。于2016年3月正式对外营业。2016年3月获得了赤水市农牧局、旅游局颁发的“赤水市休闲农业与乡村旅游示范点”称号。占地总面积1000多亩，游览时间约2小时。距赤水市区约20公里，5公里的盘山公路绕级而上，车程约25分钟。	遵义市赤水望云峰景区
转石奇观景区栽种金钗石斛2600亩，是“中华九大仙草之首、滋补圣品药界大熊猫—金钗石斛”的野外原生态种植示范基地，是世界自然遗产“中国丹霞”重力型丹霞地貌景观的经典代表，建有“精品金钗石斛园”、“石斛文化广场”、“游步道”、“转石奇观栈道”、“游客接待中心”等。	遵义市赤水转石奇观景区
遵义自游港动物乐园是自游港集团十大主力业态之一，乐园包括海洋世界、空中动物园和极地馆（海豚馆）。极地馆计划于2018年年7月1日开业。海洋世界建筑面积近20000平方米，总水体5000余吨，总投资约2亿元。拥有探秘乌江、亚马逊雨林、狂野非洲、时光之河、重返侏罗纪、海底奇观（海底隧道和海底剧院）、水母秘境、鲨鱼海湾、珊瑚花园、红树林海岸、海洋欢乐剧场、亲子乐园12大主题展区和互动体验区。展出了来自世界各地上千种海洋及河流生物，包括鲨鱼、鳐鱼、海狮、海豹、企鹅、巨蜥等大型动物和鱼类，数量超过10000尾（头）塔咪萌宠园是西南首座屋顶式露天动物园，建筑面积1.6万平方米，设有两大城镇主题景区、15大特色造景、20个主题动物展馆和8项互动演绎。园内生活着各类野生动物80多种，近1000头（只），拥有近百只珍贵品种的野生动物，如羊驼、小熊猫、环尾狐猴、冠鹤等。	遵义市汇川奥特莱斯旅游区
唯一国际旅游综合体景区内有原创特色核心九大景点，包括城市之光、铜鼓开天、祥瑞金牛、浮白枕曲、仡佬天书、茶神三宝、异域天街、风雅森林和城市观景台，2017年，这一综合体还曾荣获全国旅游景区优选旅游项目。城市之光景点荣获吉尼斯总部认证的中国最大空中文化广场，是市中心一个万民狂欢的大舞台和城市客厅；浮白枕曲景点是世界首个集声、光、电、水、雾、火、酒等元素为一体的酱酒主题音乐喷泉。铜鼓开天、仡佬天书、茶神三宝、异域天街景点，则是以遵义茶文化、铜鼓文化、仡佬文化和欧洲七国异域文化为主题，展现地域民俗文化的厚重和底蕴，以及异域文化多姿多彩的风情。祥瑞金牛景点是由高1.28米、长2.28米的黄铜铸造而成，形体健壮，气势磅礴。城市观景台景点是高60米的全玻璃环形栈道，游客行走在上面有超强的悬空感，可俯瞰观景。风雅森林景点内有苹果LED外型的风雅书屋，是中国社区藏书量最大的图书馆，有面包片外形的文旅展览馆…	遵义市汇川唯一国际旅游区
小西湖文化旅游度假区山环水绕，风光秀丽、气候宜人，年平均温度14.6℃，夏季最高温度也不超过27℃。小西湖文化旅游度假区，有“一湖西子水，半壁桂林山”的美名，不仅有上下天门洞等奇特的自然景观和浓厚的田园风光、更有着非常深厚的历史底蕴，小西湖至今还保留着张学良将军幽居处、中正坝、41兵工厂、天门河水电站等历史遗迹。	遵义市桐梓小西湖旅游景区
古夜郎漂流起于金宝山处，止于蒙渡河大峡谷鲁班岩处，全长7公里，水质清澈纯净，滩多浪急，水量适中，是消暑纳凉的绝佳胜地，沿途经过姊妹滩、上龙滩等二十多个险滩和千尺潭、蛇龙潭等十多个深潭。全程漂流用时大概3个小时左右。在漂流河段，有一个叫黄鱼洞的自然溶洞，在已经开发出的两公里洞穴游览中，贵州独特的喀斯特地貌，可以让你领略到大自然的鬼斧神工。	遵义市桐梓古夜郎旅游景区
圆满贯旅游景区是一个集生态漂流、游泳（成人游泳池、儿童游泳池）、水上运动（自行车、竹排、皮划艇、独竹漂）、吊桥观光、烧烤露营、餐饮住宿等旅游项目的综合旅游景区。	遵义市桐梓圆满贯旅游景区
坐落在乌江南畔，尤以梯田、深谷、峭谷、云海著称，兼具红色文化、生态文化、农耕文化于一身，堪称“红色传承、绿色发展”曲范，也是省内外摄影家钟爱的创作基地。	遵义市余庆红渡景区
景区主要景点有花卉园、人工湖、铜钱广场、山体公园、休闲广场、樱花大道、露天游泳池、QQ农场、经果林等。杨柳村是遵义县农村基层组织建设综合示范村，也是遵义县社会主义新农村建设示范村。优美的环境和舒适的生活，不仅让人想起陶渊明“采菊东篱下，悠然见南山”的那种怡然自得。这里的廊桥乡村里·书香山里中” 让你收藏光阴，贮存记忆，读者云集的读书廊，感受书香无限。村庄前一座廊桥横跨在美丽人工湖上，还有别具匠心的背篓藤蔓和簸箕栽花，让这里充满了农家智慧和勤劳。	遵义市播州鸭溪杨柳旅游区
水车坝现代农业生态示范园是2012年县人民政府批准重点打造的“农旅一体”项目，2015年已申报省级农业园区。园区突出产业扶贫、科技示范、产品购销、教育培训、休闲度假五大功能，是集特色种养、休闲度假、康体养生为一体的现代农业生态示范园。水车坝项目占地225亩，园区内有水车12个，游客度假房5栋，碾坊1间，磨坊1间，5000平方米停车场1个，还设有儿童游乐场、水上游乐场，建有游客接待中心1个，占地面积约1200平方米，接待中心内设有会议室、餐厅、接待室、茶艺室、特产展示区等	遵义市正安水车坝景区
金酱生态酒庄集酱酒包装、文化展示、民俗体验、生态游憩、主题游乐、院落休闲、商务会议等复合功能于一体，面积达150余亩，是茅台镇最大的酒庄。酒庄以酱酒文化为主线，以茅台地域文化为背景，融合了地域民俗文化和区域酒文化，采用多种展示手法和体验方式，打造了酒文化的精品，展现了茅台百年历史的缩影。	遵义市仁怀茅台金酱生态酒庄景区
景区环境优美、水资源丰富，气候宜人，传统农牧业基础扎实。金山银水景区目前有路网改造、景观大道、梯田步道、游客接待中心、生态停车场、休闲书吧、便民服务中心、水之银光湿地公园、精品民宿、文化广场、龙井泉景观、五大基地（摄影家采风活动基地、婚庆摄影基地、休闲垂钓基地、水生植物科普基地和生态稻香米基地）、绿化等景观项目。	遵义市仁怀高大坪金山银水景区
思达·遵义乐园是遵义国际商贸城文商旅项目最核心的旅游产品之一，总投资约16亿元，占地面积约480亩，规划有欢乐王国、冰雪世界、极限挑战、侏罗纪世界、爱情花园五大主题区域，竭力打造成为遵义市青少年科普教育基地，西南旅游产业标杆力作和全国AAAA级旅游景区。	遵义市红花岗思达·遵义乐园旅游区
鸣泉谷生态旅游综合开发项目主要功能为旅游接待、商务会议、度假养生、花卉观光、拓展训练等。项目包括旅游接待中心、商务休闲区、长廊休闲区，瀑布洞穴观光区。在建项目有接待中心、长廊休闲区、乡村旅舍、度假宾馆、景观节点打造、游泳池、停车场等。	遵义市绥阳鸣泉谷生态旅游区
遵义汇川国际温泉旅游城，由多功能室内水疗馆、动感时尚泡池区、名贵草药池区、原汤养生池区、原生态私密区、VIP泡池区、大型水上游乐区等板块组成，设有风格各异别具特色的温泉汤池，多功能动感泡池共计70多个。	遵义市汇川国际温泉旅游区
乡韵庄园拥有员工149人，是一家以生态文化餐饮为主，集餐饮、住宿、娱乐、健身、民俗文化、地域文化及生态餐饮文化的研究和传播，生态种养和旅游商品的经销为一体的高层次定位的休闲农业与乡村旅游企业。	遵义市播州乡韵庄园景区
馆内主要建筑有宋代无名窖酒池、祭水台、曹氏酒馆、陈列馆等，馆内用数百件实物对中国酱酒文化进行了全方位的探讨。其鲜明的特点的融知识性、趣味性、学术性于一体，在追本溯源中，提示了中国酱酒文化的清晰背景及其深刻内涵。是中国传统文化的缩影之一。	遵义市仁怀中国酒都酱酒文化纪念馆景区
地处乌江干流中段，景区内峻岩峭壁，险幽奇绝，江水时而雄涌喧闹，时而舒缓宁静，两岸古木参天，藤蔓缠绕，动物种类繁多，时有猴群在林中嬉戏，令人叹为观止。	遵义市余庆大乌江景区
观音岩景区紧靠宽阔水自然保护区，为芙蓉江源头的支流，全长约10公里。峡谷是天然秀美的U形谷，多象形岩，谷间溪流淙淙，山色葱茏，一泓泓碧潭如翠如玉，是开展生态观光，探险戏水和野营的理想场所。	遵义市绥阳观音岩生态景区
江渡在乌江的中游。乌江是贵州的母亲河，流经县域南部，蜿蜒千里,滚滚东去,汇入长江。乌江渡有小三峡之谓的百里画廊令人神往，走水游江，九泉十八景、七峡十三瀑、六溪十二峰，壁立系仞的雄姿，让人目不暇接。作为3A级旅游风景名胜区的乌江渡，与毗邻的苟坝、赤水，曾在风雨飘摇的1935年，共同上演了中国军事史上一段出奇制胜的不朽传奇。	遵义市播州乌江渡旅游景区
国家3A级景区。景区规划面积为30.52平方公里，由国酒门、茅酒瓶、盐津湖、环山游、博物馆等景点组成。2007年6月入选中国县域旅游品牌景区五百强。	遵义市仁怀盐津河旅游景区
景区是一个以观赏动物为主的专类公园，也是典型的山体公园，是遵义市青少年科普教育基地、国家3A旅游景区、全国科普教育基地。	遵义市红花岗遵义动物园景区
水晶温泉因其温泉水水质高而成名，其水为天然弱碱性小分子团水。水晶温泉的水温和出水量都非常稳定，常年水温在摄氏46度——摄氏51度之间，出水量为每天1600吨左右。专家考证，水晶温泉形成时间大约是在“寒武纪”时代，距今10亿年，是贵州省唯一一个形成在河边的温泉。经地矿局专家评审鉴定，水晶温泉属“硫化物、重碳酸、高锶型”热泉。泉水中富含18种对人体有益的微量元素。其中，“锶”的含量5.03mg/L，为目前已知温泉中“锶”含量最高的一处。另外还含有丰富的碳酸离子、磷、钠、硫等物质。	遵义市绥阳汇善谷养生温泉景区
枫香温泉位于枫香镇枫胜居的温水，温水所在地是一个椭圆形的山间盆地，地下温泉在温水河河谷盆地内，长约8公里，主要泉涌点集中于温水组，终年恒温37度，日涌量5600吨。	遵义市播州枫香温泉旅游景区
胜境温泉景区由旅游文化城市综合体、城市森林公园、魔幻岛、屯龙湖、美食城及胜境温泉度假酒店等构成，规划占地面积6.28平方公里，胜境温泉具备温泉洗浴、水上乐园、陆地乐园、魔法森林、自助餐厅、宴会厅、多功能会议厅、酒店、休闲服务厅、影视厅等综合服务功能区	盘州市胜境温泉旅游景区
六枝瀑布源龙井布依风情景区有湿地、温泉自然景观，布衣风情浓郁，建成布依民俗博物馆，近年来，景区引入318房车营地，植入龙井温泉、水上乐园、户外拓展基地等业态，设施不断完善，服务质量持续提升。	六枝瀑布源龙井布依风情景区
司马迁史记:"夜郎者，临牂牁江，江广百余步，足以行船"。这里水天一色、碧波如镜，雄奇险峻的峡谷风光，厚重的夜郎文化，独特的气候特征，使牂牁江充满了神秘诱人的传奇色彩。	六盘水市六枝牂牁江景区
廻龙溪康养休闲度假区交通便利，度假区至都香高速（G7611）岩脚镇出口仅三公里，基础设施和服务配套设施完善。景区内的岩脚古镇始建于明朝洪武年间，迄今已有600多年历史，素有“小荆州”之美称。而景区的温泉水引自被誉为“长寿村”的木贡村木贡温泉水，出口水温为49.3℃。	六盘水市六枝迴龙溪康养休闲度假旅游景区
贵州三线建设博物馆是六盘水市委市政府、钟山区委区政府贯彻落实习近平总书记“建设文化强国、着力提高国家文化软实力”重要讲话精神的一项重大举措，贵州三线建设博物馆一期工程于2013年8月17日建成开馆并实行免费开放，是国内第一家以“三线文化”为主题的博物馆，该馆的建立对弘扬“艰苦创业、勇于创新、团结协作、无私奉献”的三线精神，具有十分重要的现实意义。	六盘水市钟山贵州三线建设博物馆景区
百车河，原名仲河，因沿河均以水车提水灌溉而得名，占地37.12平方公里。历史从这里经过，留下了吱吱嘎嘎的水车声和千年沧桑。右岸以温泉公园、汉宫汤屋、五星酒店、商业街等元素，打造现代时尚标杆；左岸以特色民居、田园风光、河滨艺术景观等元素，承载对田园生活的记忆和回味。	六盘水市水城百车河景区
梅花山旅游景区是贯彻落实省委省政府构建“全域旅游”格局和“生态优先绿色发展”战略部署，围绕“全域旅游”和“决战三年、摆脱贫困”的目标，依托梅花山生态、海拔、山地等独特优势，瞄准“多彩贵州·山地公园”的省级定位，以山地特色旅游产品建设为突破口，打造的集“避暑、观光、度假、运动”为一体的高端“野奢”景区。	六盘水市钟山梅花山旅游景区
乌蒙大草原是贵州首批“省级旅游度假区”和六盘水首个国家生态体育公园，距红果新城89公里，景区面积约133平方公里，海拔2000米至2857米，是贵州面积最大、海拔最高的天然草场，它是“省级旅游度假区”，全省100个旅游景区。	六盘水市盘州乌蒙大草原景区
景区是中国西南最大的高原湿地，娘娘山景区以娘娘山国家湿地公园为依托，开发打造周边有“贵州张家界”之称的六车河峡谷景区、天山飞瀑景区、天生桥景区、江源洞、特色民族村寨等风貌优良的自然景观，先后被评为“全国休闲农业和乡村旅游示范点”，为全省100个旅游景区，国家AAAA级景区和省级旅游度假区。	六盘水市盘州娘娘山旅游景区
韭菜坪旅游景区主峰系乌蒙山脉最高峰，海拔2900.6米，素有“乌蒙之巅·贵州屋脊”之称，因主峰南侧半山腰生长着成片的野生多星韭菜而得名。韭菜坪旅游景区全年平均气温在17.8-22.4℃之间，因此入选“中国十大避暑名山”，并曾在2008年作为避暑山地指数研究基准地。2017年，先后成功创建了国家4A级旅游景区和省级旅游度假区。	贵州省六盘水市钟山韭菜坪旅游景区
“哒啦”是当地居民的布依语译音，意义为“团结互助”,景区先后荣获“全省十佳农业旅游景区”和“全国休闲农业和乡村旅游示范点”称号，获评“全国休闲农业和乡村旅游五星级示范园区”，是省级旅游度假区。	六盘水市盘州哒啦仙谷旅游景区
妥乐古银杏景区省级旅游度假区，2016年中国-东盟国际产能合作妥乐论坛在景区内成功举办，独一无二的特色景观资源，荣获“全省十佳特色旅游城镇景区”。	六盘水市盘州妥乐古银杏旅游景区
玉舍国家森林公园素有“凉都翡翠”和“天然氧吧”之称，公园面积34平方公里，是野玉海景区的核心之一，漫步林间，有“行到水穷处，坐看云起时”的超脱，亦有“采菊东篱下、悠然见南山”的恬淡；在某一个冬日的早晨，你会收获“忽如一夜春风来，千树万树梨花开”的喜出望外，也可感慨“念天地之悠悠，独怆然而涕下”的沧桑，也可惊叹红梅“衔霜当路发，映雪拟寒开”傲霜精神，或在中国纬度最低的滑雪场，一享“林海”滑雪的乐趣，或在射击场感受实弹射击的刺激，抑或在雾气氤氲的温泉酒店里纵享汤浴带来的轻松愉悦。	六盘水市水城玉舍森林旅游景区
郎岱古镇生态文化旅游景区主要包括三大景点区域：古镇文化体验区（迎祥广场、岱山书院、土司府、文峰广场）、百草园康养体验区（健康步道、彝族骨刺疗法）、农耕文化体验区（猕猴桃采摘、草莓采摘、西瓜采摘等休闲农业体验）。	六枝郎岱古镇生态文化旅游景区
景区资源丰富，环境优美，森林覆盖率高，水资源丰富。六盘水市六枝岩脚面博园旅游景区以岩脚河为旅游主线，建立有面条博物馆、挂面制作体验馆和购物中心等。	六枝岩脚面博园旅游景区
贵州初好农业园，是一处以刺梨为中心，集工业园景观、刺梨文化体验及研学体验为一体的园区景点：企业展厅、生产加工线、初好刺梨实验室（包含刺梨汁实验：VC含量检测/抗氧化实验/DIY自制刺梨汁饮品等）	贵州初好农业园景区
中国凉都水城春康养旅游景区核心为万亩茶园基地（茶园风光、手工采茶制茶体验等）和白族风情小镇（水城春商业步行街、茶文化博物馆、水城春湖景观、白族文化展示中心等）。	六盘水市水城春康养旅游度假景区
主要建设内容有：乐龄养生度假产业园、乐龄山庄、乐龄童乐园、森林乐活园、乐龄森林氧吧、乐龄水上人家、碧波湖、碧镜湖、索道入口生态游客服务中心、湿地风光、索道、碧波湖、碧镜湖、田园艺术、观光小火车、游船码头、碧宁湖、自然景观等。	盘州西冲玉带景区
建有9条刺梨生产线、年产20万吨，是盘州人民了解家乡刺梨种、产、研、销一体化、农业深加工、农业现代代、工业信息化、科学技术发展最好的学习场景。	盘州市刺梨产研中心景区
水城古镇始建于清雍正十年（1732）。按照“产城景一体、山水田融合、村社园统筹、文教卫配套”的山水城市理念，结合历史文脉传承打造的全国首个“三线”文化小镇。因像一片荷叶浮在水面上，故称“荷城”。古镇以“一水绕两核、七桥串古今”构建，着眼于完善城市功能、保护古镇特色，注重保留水城古镇独特的建筑风格，保留“三线建设”时期建筑元素，是独具特色，集自然、人文、观光、休闲、度假为一体的特色古镇。	钟山区水城古镇景区
大洞竹海景区由云上竹海景区和大洞古人类遗址两部分组成。云上竹海景区位于盘州东部竹海镇，距盘州城关镇53公里，距红果91公里。该区属于亚热带季风气候，年平均气温13.5℃。地势高峻，海拔在1500-2133米之间，被评为国家AAA级旅游景区。	六盘水市盘州大洞竹海旅游景区
盘州虎跳峡旅游景区是盘州市委市政府重点打造的旅景点景区，该景区是盘州市创新脱贫攻坚模式、整合优势资源、聚集发展要素，以4个乡镇连片扶贫开发打造的乡村旅游精品示范点。景区基础设施建设项目主要有游客接待中心、十二生肖特色酒店、游泳池、沙滩娱乐设施、木栈道、漂浮栈道、休闲采摘园、小广场、紧急救援中心、医疗救助中心、生态公厕、景观亭、服务中心、休闲亭廊、观景平台、码头、湿地公园、钟楼等，是聚欧式风情小镇、水上娱乐、特色农事采摘为一体的现代特色浓郁的旅游景区。	六盘水市盘州虎跳峡旅游景区
盘州九龙潭内有盘州动物园、儿童乐园、酒吧、烧烤区、音乐文化广场等，景区将休闲农业观光，休闲度假、娱乐融为一体，乐趣无穷，是享受休闲度假、旅游观光的又一好地方，且景区的青山、绿水、楼台、庭廊、馆、所、也将带给您回归大自然的全新感受。九龙潭景区，青山绿水映入眼帘，原始质朴的农家风情，独具特色的林中木屋，让不少游客感受到丛林中的清凉舒爽。	六盘水市盘州九龙潭旅游景区
凉都高原比女街生态园景区气候宜人，是休闲、娱乐、旅游、观光的理想目的地，该景区距贵州屋脊“韭菜坪景区”约19公里。现景区规划面积为1250亩，设六大功能区，主要为：综合服务区、游览观光区、运动拓展区、度假酒店区、养生度假区、特色采摘区。划分为六大板块：设施农业、休闲娱乐、园林景观、养生度假、健康养生、红色教育。	六盘水市钟山凉都高原比女街生态园旅游景区
月照养生谷景区属于自然观光、生态农业、康体养生、山地运动等类型景区。景区有腾龙湿地、叠水瀑布、双洞生活广场、月亮洞、神雕峰、大硝洞、石生树、大象回头、十里画廊、阿勒河峡谷等自然风光，还有省级文物保护遗址大硝洞。这里是全国首家“旅游地学文化村”。景区民族风情浓郁，有大坝回族村和马坝苗族村两个少数民族特色聚居村寨，每逢传统节日，少数民族同胞都会举行“四月八”跳花节等庆祝活动。	六盘水市钟山月照养生谷旅游景区
明湖湿地公园是六盘水中心城区的重要生态屏障，包括龙贵地水库、窑上水库、明湖湿地及明湖小山峡等。公园分为保育区、管理服务区、宣教展示区、恢复重建区和合理利用区。长达1.13公里的彩虹桥凌驾于清澈的湖面之上，是六盘水市的地标性建筑，也是中心城区市民休闲、娱乐、健身的最佳场所。	贵州省六盘水市钟山明湖湿地公园
大河堡•凉都花海景的第一主花区梦幻花田，占地60亩，是春季以郁金香，夏季以香水百合，秋季以向日葵主打的花区。夏季的百合花，百合花的花语有完美、纯洁，百年好合，顺利等意思。大河堡•凉都花海景区主要以精品花卉观光、特色园林观赏、农旅生态休闲为主题，将生态农业观光与乡村休闲旅游完美融合，填补了六盘水市高端花卉休闲游的空白。景区种植有百余种荷兰郁金香、百合花等特色花卉，游客还可观赏到漫山遍野的樱花。景区有各种特色美食、精品商业及高端度假酒店，为广大游客提供了一个赏花休闲、旅游度假的理想目的地。	六盘水市钟山大河堡旅游景区
古驿胜境景区（沙淤景区）是一个四季有花、四季有果的现代高效农业科技示范园。	六盘水市盘州古驿胜境景区
这里有当地布依人祈福的千年“枫神树”，有射拉河“迷殃洞”、“九龙洞”、“锅底洞”等溶洞群；有十里“芭蕉大道”、贵州最大的布依神鼓，有巴朗河、天生桥、山顶泉眼大鱼塘等自然资源；有清朝时代的“免粮碑”，红军墓等人文古迹；有布依族蜡染、刺绣、谷花酒、唢呐、铜鼓、酒令舞等独具特色的民族民间文化；是一处集猕猴桃产业观光采摘、时令蔬菜采摘、休闲垂钓、布依风情住宿、水上乐园等为一体的休闲观光旅游景区，是休闲度假和农耕体验的绝佳胜地	六盘水市水城米箩景区
凉都记忆---三线文化长廊坐落于水城河右岸，是围绕建成统筹城乡改革和发展先行区的目标，按照市委市政府推进“全域产业、全域生态、全域旅游、全域文明”和打造“艺术长廊、生态长廊、文化长廊、产业长廊”的要求，以党建为引领，弘扬“三线”精神，深化“三变”改革，结合“四创”工作和水城河沿岸景观提级改造，助推脱贫攻坚打造的现代服务业示范点和城市旅游休闲文化品牌。凉都记忆---三线文化长廊从公园路至九洞桥。“长廊全长10公里，长廊街道用彩色地砖、彩色沥青、木栈道等建材搭配铺成，有集装箱箱体建筑27组180个，其中有18组可供营业的箱体和5间管理用房，沿街设置近100个休闲椅，安装19组带智能物联网系统的绿色环保垃圾箱和4个卫生间，并配套有公共WIFI、全域视频监控等。	钟山区三线文化长廊景区
大河堡温泉是积极响应＂三变＂政策的民营企业，一期园区拥有酒店客房120余间、风情酒庄1个、风格迥异的大小别墅群8个，格调高雅的小木屋11个及具有各种特色与不同功效的温泉池98个，是目前钟山区唯一一家大型天然温泉特色酒庄。	钟山区大河温泉景区
补那村布依族约占全村总人口的51%。居住在本村的布依族属喜鹊支系，该支系民族文化艺术丰富，民俗风情独特。这里有景色迷人的田园风光，是寻找乡愁的好去处。这里有全市规模最大、游乐设施最先进、设备数量最多的顶级水上主题乐园。这里有布依吊脚楼别墅群、布依广场、千年枫神树、布依酒坊、织布人家、滴水漫居民宿、“三变”青年客栈、“三变”改革展示中心、培训中心、巴郎庄园、宏兴商业广场等。小镇内有布依12寨，是全区四大民族风情园之一。	六盘水市水城猴场补那布依风情园景区
水城百果园文化旅游度假景区是以文化旅游为主体景观的旅游景区。绿水青山，负氧离子含量高，气候宜人、日照温和，是旅游度假、康养休闲的不二之地。	六盘水市水城百果园文化旅游度假景区
水城龙头山康养旅游度假区是以康养度假为主体景观的旅游景区。景观优美，文化深厚，有千年流淌的北盘江流经28.7公里，沿岸生活着国家二级保护动物“黑叶猴”和猕猴，故有：“千年北盘江，最美在新街”之称。	六盘水市水城龙头山康养旅游景区
水城之南，北盘江畔，因天地人和，成十里桃花美景，然后有春季桃花节，夏季蟠桃节。牛棚山脚，山地丘陵，因阡陌交通，可尽揽千亩桃花美景，可采摘四季精品水果，可感受浓厚的少数民族文化，便首推一日之游。	水城区北盘江畔桃花源景区
天门村梯田：天门梯田呈五爪型依山就势向江边延伸，上下洄，蝴蜒由折，墨线在寰宇间浮游。全村共有水田1000余亩，种植红米600余亩，并建有红米加工厂1个，特色红米被定为国家绿色有机食品。自然景观：这里山高峰险，江水滔滔，布依村落在千百年的古榕树下点缀着北盘江畔，村民穿着古老秀美的布依特色服饰日出临江而渔，日落倚树而息，犹如世外桃源。	六盘水市水城天门传统古村落旅游景区
景区交通便利，气候舒适，距纳晴高速梭戛收费站600米。这里居住着一支稀有的的苗族支系，自称箐苗，他们有古老的、以长角头饰为特征的苗族文化，有独特的婚嫁，丧葬和祭祀等礼仪，别具风格的音乐舞蹈和十分精美的蜡染刺绣艺术	六枝梭戛生态博物馆旅游景区
景区依托坝区地势平坦、土壤肥沃等自然资源禀赋,发展农业和花卉苗木种植基地，桂花、香樟、紫薇、红叶李、红豆杉、枫树、红叶石兰和垂丝海棠等绿化苗木成片成林，园区里的梅花、樱花、桃花、绣球花、玉兰等花卉错落有致，争相绽放，美不胜收。并有大型儒家文化餐厅等配套服务，是农旅融合发展的示范景区。	六枝大用生态观光园旅游景区
景区占地面积10700余平方米，包括红二、红六军团盘县会议会址、陈列馆及陈列布展、贺龙旧居（范家公馆）、红军广场等馆舍。通过书信、图片、文件、复制品、化石等，介绍了盘州悠久的历史、红军在盘县的英雄事迹。藏品总量达到1000余件。布置了“中央红军纵队、三军团、九军团长征三过盘县”“红二、红六军团转战贵州”“红二、红六军团盘县会议”等综合陈列及复原陈列布展。1982年被贵州省公布为“省级文物保护单位”，1997年被贵州省委省人民政府公布为“贵州省爱国主义教育基地”，2005年被贵州省委省政府公布为“全民国防教育基地”，2009年被贵州省纪委评委“全省廉政教育示范基地”，2017年被中宣部公布为“全国爱国主义教育基地”，	盘州红二红六军团盘县会议会址旅游景区
“盘县火腿”非遗博物馆距沪昆高铁盘州站2.6公里、普安站40公里和水兴高速盘州东站3公里，交通极为便利。景区以生产线参观光为主要特色，同时培育低碳环保型的旅游食品加工厂，将景区建设成为宜游、宜业，可持续发展能力显著的休闲旅游区。	盘州“盘县火腿”非遗博物馆旅游景区
“三线”文化主题园按照重现“三线”建设场景，体现“三线”建设时期的历史人文背景和“三线”人艰苦奋斗的精神品质，通过三线主题酒店留住历史记忆，弘扬“三线精神”，向外界展示盘州新风采。	盘州671三线文化主题园旅游景区
人民小酒生态酒庄景区由贵州岩博酒业有限公司人民小酒生产基地及岩博党性教育基地组成，已累计投资3.23亿元，建成了年产纯粮固态发酵优质清酱香型人民小酒规模达5000吨花园式厂房及岩博党性教育培训基地等配套设施，极具现代工业气息，以生产线参观、党性教育培训、彝族民俗文化体验为主要特色。	盘州岩博酒业基地旅游景区
是一处修养身心的绝佳胜地。古旧的木屋掩映在群山之中，当清晨的第一声鸟鸣唤醒晨曦，当第一缕和风吹开黎明前的薄雾，当第一束阳光洒在青翠的茶园，闲逸的一天开始了。探过真龙谷的清幽，赏过满山杜鹃的殷红，品过茶叶宴的清甘，再约二三好友在茗香亭品茶听松闲谈，那是一种漫随天外云卷云舒的豁然！	六盘水市水城真龙山景区
景区内滴水岩瀑布长143.3米，从70余米高的悬崖跌落，湍急的瀑流或似银龙逶迤，或如玉雪飞花，真如“千古长如白练飞，一条界破青山色”；立于观景台，还可远眺云山丽水，近览山村毓秀风光，好一个世外桃源！景区有QQ花卉园，这不仅是滴水岩村一道美丽的风景线，还每年为村民创收；植物迷宫增添玩娱的趣味性，丰富旅游项目；三维漫画、儿童亲水乐园、80余亩玫瑰花海、稻草人主题花园、马术体验中心等娱乐项目，让你乐不思蜀。	六盘水市水城滴水岩景区
陡箐猴儿关，是一个歪梳苗聚居的苗族寨子，妇女的头上有一把20厘米歪着梳在发髻上的梳子，斜缠长发盘于头顶。她们能歌善舞，善吹悠扬动听的芦笙。走进寨子，房子墙上绘满了颜色艳丽的农民画，画卷一直从村口铺至寨中，画着苗家七彩的生活。如今，这个苗寨因农民画声名鹊起、闻名遐迩，寨里还办起了民族工艺农民专业合作社，可以说，猴儿关农民画群体，是水城农民画群体中最集中最有代表性的一个，也是最大的一个。20lO年，水城农民画获文化部“全国第十五届群星奖”。水城农民画成为了水城县一张靓丽的文化名片。	六盘水市水城猴儿关景区
“茅檐长扫静无苔,花木成畦手自栽”的木城生态旅游景区，在这里，春可赏万亩玫瑰，品尝新鲜出炉的鲜花饼，亦可采摘各种口味的草莓；夏可观“接天莲叶无穷碧，映日荷花别样红”的胜景；秋可体验垂钓、挖藕的乐趣；冬可享受燃炉煮水烹茶的闲逸。	六盘水市水城木城景区
景区内山峰连绵、绿树成荫、曲径通幽，让人心旷神怡。景区内神奇俊美转运山、神秘幽静转运谷、陡峭险峻逢子岩、尊文重儒字库池、雨后春笋小石林、800年核桃王古树广场、以及硕果累累的核桃采摘园，让人意犹未尽、流连忘返。村寨内别具少数民族风情的农庄，让游客能够感受少数民族风情，又能品尝到当地风味十足的美食。如果你想体验一下说走就走的旅行，那就来吧。	六盘水市水城玉舍转山景区
钟山区文化馆位于六盘水市钟山区麒麟公园内，环境优美，内设多功能厅、多媒体室、书画室、展厅、会议室、培训室、办公室等功能区域和办公区域。	钟山区文化馆旅游景区
六枝记忆·三线文化产业园旅游景区位于六枝特区银壶社区原地宗洗煤厂厂区内， 是利用原有的旧厂房进行加固修葺再利用，在保护工业遗产的基础上修旧如旧。于 2017 年初建成的“三线”主题博物馆，配套建有接待中心和碗型影院。目前，“三线”建设陈列馆、文化艺术博物馆、停车场及景观广场已全部完成。产 业园一期中的六枝“三线”建设博物馆由金色大厅、四个主展厅和尾厅组成，展陈布展 面积为 3230 平方米，主要围绕全国“三线”建设背景、六枝“三线”建设历史、六枝 “三线”建设精神、六枝的演变历程、大事记和涌现出的英烈劳模进行展陈布展。博物 馆现有实物展品 2500 余件，通过展品与展板结合，真实还原“三线”建设那段激情燃 烧的岁月。	六枝记忆·三线文化产业园旅游景区
东城公园以运动智慧为设计理念，结合周边地块定位，根据定向人群特征满足实际使用功能。涵盖绿化、亮化、硬质铺装、排水、健康步道、标识标牌等配套。塑造一个以公园城市建设为背景的都市绿色公共开放空间，开启一扇代表水城康养基础设施建设实效的亮丽展示窗口，打造一个生机活力、多样休闲、慢行生活、人文特质的城市公园。	东城花园
红豆健康主题公园以自然景色为底，取亭、台为景，举自然、人文、健康与融共生为题，浑然成诗如画。身临其间，可享受天然氧吧，步行其中，能共浴健康文化。园内设置有健康步道、健康长廊、健身运动三个功能区。健康步道全长300米，每25米印制健康标志，指导居民科学控制有氧运动，合理分配能量消耗等。居民步行之余，如果感觉步行锻炼运动量不足，还可以到运动健身区继续锻炼。公园安装了BMI体重指数大装盘，在步道两旁位置醒目处设置了健康提示。健康长廊功能区设有健康知识吊牌等，朝霞晚夕时，闲庭信步之中，便可学习健康知识、掌握健康机能、提升健康理念、形成健康行为	红豆健康主题公园
两江健康主题公园占地261223.19平方米，园内风景优美，设置有健康长廊、运动健身、健康步道等三个功能区，和在步道两旁位置醒目处设置了健康提示，安装BMI体重指数大转盘，居民可在休闲娱乐过程中获得健康知识和健康技能，养成科学段炼。快乐健身的健康行为。园内设有健康步道3条总长约2.6千米，标起点和终点，每50米印制一个健康标志，指导居民科学控制有氧运动，合理分配能量消耗等。居民步行之余，如果感觉步行段炼运动量不足，还可以到运动健身区继续锻炼。	两江健康主题公园景区
“青山绘远色，碧水映长天。”龙池公园远离城市喧嚣，隔绝红尘纷扰，山涧绿树环绕，鲜花竞相盛放，绿地野趣盎然，景色秀丽、山林幽邃、碧波荡漾，宛若一幅绝妙的天然画卷，是人们闲庭信步漫游赏景的绝佳之地。六盘水老作家金永福在其词《渔歌子·龙池》中写道：“明硐湖边野草花，清香入户醉千家。山似画，雾如纱，高楼临水钓鱼虾。”	龙池公园
铁艺文化公园主要以铁艺文化为主题，通过人行天桥与红豆公园相连接。有广场、步道、绿化、灯光照明、铁艺雕塑及小品等内容。	水城铁艺文化公园
黄果树国家5A级旅游景区内以黄果树大瀑布为中心，分布着雄、奇、险、秀风格各异的大小18个瀑布，形成一个庞大的瀑布群，被世界吉尼斯总部评为世界上最大的瀑布群，列入世界基尼斯记录。黄果树大瀑布是黄果树瀑布群中最为壮观的瀑布，是世界上唯一可以从上、下、前、后、左、右六个方位观赏的瀑布，也是世界上有水帘洞自然贯通且能从洞内外听、观、摸的瀑布。	安顺市黄果树旅游景区
龙宫国家5A级旅游景区是喀斯特地貌形态展示最为集中全面的景区，有“天下喀斯特，尽在龙宫”的美誉。景区总体面积达60平方公里，分为龙宫、漩塘、油菜湖、仙人箐四大景区。有着中国最长、最美丽的水溶洞、中国最大的洞穴佛堂、中国最大的洞中瀑布、全世界最低的天然辐射剂量率、全世界最多、最为集中的水旱溶洞等高品位风景资源。	安顺市龙宫旅游景区
安顺市平坝塘约村成功走出了"塘约道路"，是农村改革示范重地。塘约旅游景区是集旅游、度假、休闲、购物、餐饮、娱乐、历史文化为一体的重点项目,塘约美丽乡村以乡村旅游为基础，以观光农业综合体作为发展定位，多层次打造休闲、旅游、民俗文化体验等为一体的旅游景区，建设富有平坝传统特色的"观光体验度假村"省内观光综合体。2019年7月28日被评为首批全国乡村旅游重点村。	安顺市平坝塘约旅游景区
安顺市关岭古生物化石群旅游景区规划面积86平方公里，主景区0.94平方公里，化石分布面积200平方公里。关岭化石群形成于距今两亿两千万年前三叠纪时期的海湾或陆间残留盆地环境。化石包括大量丰富的鱼龙、海龙、楯齿龙等海生爬行动物，棘皮动物海百合，无脊椎动物菊石、双壳、牙形石、鹦鹉螺、腕足等化石，还有陆地生长异地保存的古植物化石。	安顺市关岭古生物化石群旅游景区
该村因文姝河绕村而过，村子三面环水而得名，文姝河在小河湾共有九道弯，如弯月，似清眉，像柳叶，各具特色。景区创建秉承道法自然的理念，按照"春赏花、夏亲水、秋体验、冬过节"的思路，充分利用农村特色农业、山水资源、田园景观、地域文化和人文传统，发展以"农家乐"为主的休闲餐饮一体的乡村休闲旅游。	安顺市平坝小河湾美丽乡村旅游景区
安顺市镇宁高荡千年布依古寨旅游景区是一个具有千年历史的布依族山寨，建筑均为石木结构干栏式石板房，古堡、营盘、石拱桥、古井、学堂、河道等历史古迹展示了布依族传统深厚的文化底蕴，是国内目前保存最为完好的布依族古村寨之一。高荡村是贵州30个最具魅力的民族村寨之一，是贵州省政协书画创作基地，2014年列入中国传统村落名录，2020年被评为全国乡村旅游重点村。	安顺市镇宁高荡千年布依古寨旅游景区
安顺市西秀虹山湖旅游景区作为安顺城区最大的一块湿地，一直是安顺市民休闲健身的好去处，更有"城市大客厅"的美誉。近几年，安顺市政府持续不断地对环湖片区进行景观改造，不仅让城市更加宜居，也让安顺对外又多了一张名片。景区现已经成为安顺人民休闲娱乐的好去处，人民的后花园。	安顺市西秀虹山湖旅游景区
安顺市平坝天龙屯堡旅游景区在元代就是历史上有名的顺元古驿道上的重要驿站，名"饭笼驿"。明初时，朱元璋调北镇南，在这里大量屯兵，士兵主要来自江浙汉族，本世纪初被当地儒士改名为"天龙屯堡"。景区以屯堡文化为载体，通过独具特色的文化和传统习俗等，充分展示大明王朝时期江淮地区汉族文化在黔中地区的传承、演变、繁衍，具有600多年的历史，被人类学家称为"明代生活的活化石"。	安顺市平坝天龙屯堡旅游景区
安顺市紫云格凸河户外休闲旅游景区集岩溶、山、水、洞、石、林组合之精髓，是世界少有的喀斯特自然与民族文化公园。有“户外运动天堂、攀岩运动圣地"的美誉。2018年被评为国家级地质公园，是国家非物质文化遗产——《亚鲁王苗族英雄史诗》的发现地。	安顺市紫云格凸河户外休闲旅游景区
安顺经开区贵州多彩万象城旅游区是集文化娱乐、旅游小镇、豪华酒店群、高档餐饮、休闲度假、商务服务等产业集于一体的大型综合旅游度假区，是以5A旅游区为标准打造的由旅游度假、商务会议、SPA养生、文化休闲、主题游乐、科技体验等健康产业于一体的文化旅游综合集聚园区，同时也是集"吃、住、游、玩、娱、购"等产业联动发展的大型文化综合服务区和特色旅游服务区。	安顺市经开贵州多彩万象旅游综合体
安顺经开区兴伟石博园景区创建于2004年，总面积两万余平方米，是目前国内规模最大、品种最齐、档次最高的超大型奇石展示中心，建成当年就被《中国商报》评为中国民间最具影响力的六大收藏馆所之一。景区汇集了各地数以万计的奇石精品、古生物化石和矿物晶体，广纳了大量红豆杉、海南黄花梨、香樟木、小叶紫檀、沉香木、金丝楠木、楠木等雕刻而成的大型根雕、木雕精品，使景区再次增添了一份文化气息。	安顺市经开兴伟石博园
安顺市西秀旧州生态文化旅游古镇景区，元朝正十一年（1351年）至明朝成化年间曾作为安顺州府所在地达120年，原名安顺州，2008年被评为中国第四批历史文化名镇。2008年成功申报为国家级历史文化名镇,同年成功申报为国家级绿色低碳重点小城镇。2021年荣获贵州省旅游休闲街区和省级园林乡镇。	安顺市西秀旧州生态文化旅游古镇景区
安顺市西秀云峰八寨文化旅游区是一个集人文景观、自然风光、农业观光和乡村休闲度假旅游融为一体的大型旅游区，由商屯即云山屯、军屯即本寨和民屯如雷屯、小山寨等八个屯堡村寨组成，它是明初征南大军屯驻的核心区。八个村寨分布有序，疏密得当，即可各自为战又能彼此为援，堪称军事防御体系的杰作。被学者誉为“冷兵器时代的最后堡垒”。	安顺市西秀区峰八寨文化旅游区
安顺市镇宁夜郎洞景区拥有洞景、山景、水景和田园风光，有众多的布依族聚居,少数民族风情浓郁；有神奇壮观的夜郎洞、石花洞、蜂子岩等大大小小的溶洞，以及天坑、燕峰斜洞等独特的景观组成的溶洞群，总面积为48.6平方公里，夜郎洞因传说夜郎王曾在此居住而得名，奇特、神秘融为一体，令人叹为观止。	安顺市镇宁县夜郎洞景区
安顺市西秀岚山旅游景区文化以屯堡文化为主，内有岚宫喀斯特溶洞、生态农业园、屯堡文化、岚湖、岚海水上乐园等五大核心景点集成休闲锻炼、餐饮、垂钓、娱乐等多种旅游资源。旅游区内10余个景点，主要分布有：岚宫溶洞、天宝山、生态农业园、岚湖环湖骑行道、岚桥、激情冲浪、岚海水上乐园、大型自嗨舞台、餐饮烧烤、休闲垂钓等。	安顺市西秀岚山旅游景区
安顺市普定猫洞阿龙谷旅游景区文化以苗族、仡佬族文化为主，内有阿龙谷、观光茶园、枇杷体验园、云海观景台、洋荷采摘园、猫洞湖漫道、云中天河、张真山民宅、爱国教育基地等核心景点集成康体运动和农业体验的“绿色生态氧吧”。	安顺市普定猫洞阿龙谷旅游景区
安顺市普定普屯坝旅游景区以普屯坝生态保护性发展为主，打造普屯坝高山垂钓园、传统体育赛事体验区以及云海观赏点等景点。依托优秀的少数民族文化等深厚的文化底蕴作为猴场旅游产业发展的支撑点，逐步形成文化旅游观光、自然观光、科普教育等一系列文旅综合发展模式。景区面积近2.3平方公里，在发展自然观光、文化旅游的基础上，打造了传统体育项目体验、参与、休闲的旅游发展项目。同时在不同的时间节点举办各类传统节日活动及庆典，利用舞台表演、传统赛事等方式将苗族、仡佬族等传统文化展现给游客。	安顺市普定普屯坝旅游景区
顶云经验”和凤阳小岗“大包干”是我国农村改革最前沿的两面旗帜，顶云是中国农村土地改革的第一乡。景区主要景点有以中国“农村土地改革”为主题的历史纪念馆——顶云经验纪念馆、顶云经验纪念碑、顶云经验体验园、生态牛庄餐厅、室外游泳池等旅游服务设施，是集文化、展览、居住、消费、休闲、娱乐、生态、文明为一体的旅游景区。	安顺市关岭顶云经验纪念园
安顺市关岭至野旅游景区，景观小溪贯穿园区，花草植被丰富，奇山秀水，山环水绕，整个关岭不可多得的休闲度假宝地。至野旅游景区集吃、住、游、娱多功能为一体，拥有智能主题花园帐篷房、室内恒温游泳馆、生态宴会厅、烧烤区及儿童游乐区、户外活动休闲广场，咖啡茶语休闲音乐长廊，智能停车场、便利店及观景园林等多项娱乐、游玩设备设施，是游客栖息休息养生的好去处。	安顺市关岭至野旅游景区
紫云同合旅游景区：红色研究线——这里有红军留下忠魂的撒金桥，有老乡救红军的感人故事，有残留的红军坟断碑。风景观光线——黄家湾水库为核心的风景观光线路，让人流连忘返。产业体验线——根据同合地理位置的特殊性，现建成有“诗画同合”生态渔塘、民宿。	安顺市紫云同合旅游景区
紫云黄鹤营旅游区是以喀斯特自然景观的发展和演变为特征的风景名胜区。黄鹤营风景区之所以是如此的别致具有特色，这是因为在这景区的内部有着一个规模非常庞大的的地下河流空间，使得景区内的结构得到了很好额贯通，形成了奇妙的天兴桥和天坑景观群，形态各异特色不同的的喀斯特峰林峰，三者的结合，不仅是非常的和谐而写是极为的奇特，充分的表现出神秘壮观的自然风光，是一个难得的具有良好发展前景的资源丰富的旅游地区。	安顺市紫云黄鹤营旅游景区
安顺市西秀九龙山旅游景区座落于安顺市西秀区双堡镇境内，距城区24公里。2017年12月获得"贵州省林业厅森林特色小镇试点单位"称号。西秀九龙山旅游景区是典型的喀斯特地形地貌，最高峰为九龙峰，海拔1603.4米。年平均气温为14.2℃，年舒适期长达8个月，属全国太阳辐射低值区，是最佳康养"天堂"、"天然氧吧"。	安顺市西秀九龙山旅游景区
安顺市普定沙湾旅游景区是县城的后花园，对外交通十分便利。城关流出的小河纵贯景区，流域面积70平方公里，湖光山色，流水淙淙；鹭鸶凌空，鸟语花香；青山如黛，构成了一幅优美的乡村田园立体画卷。该景区是普定县城的农耕民宿大观园，湿地、河流、田园、山丘、森林交相辉映，天然成趣。景区民俗馆主要展示布依族的生产生活用具，婚丧节庆文化用品、服饰文化、民间工艺、民风民俗活动情景实物、照片、绘画等，向世人展示布依族的传统习俗,维系这布依族人的传统文化。	安顺市普定沙湾旅游景区
安顺市镇宁山水茂良旅游景区少数民族占80%以上，民风淳朴、生态环境秀美，民族文化浓厚，部分自然村寨仍然保留着民族传统生活习俗，有“山水茂良”之称，因村内以樱桃、枇杷、武昌桃等水果种植为主而闻名，每年3月中旬至5月初，村中近万亩樱桃从开花到挂果成熟，形成了一幅天然的水墨山水田园画。	安顺市镇宁山水茂良旅游景区
花江大峡谷被誉为“地球的裂缝”，是贵州喀斯特地貌类型最为齐全的天然亚热带岩溶景观博物馆。花江大峡谷景区内共有27处景点，即观山海、夹山一线天、铁索桥、江边石刻群、国画岩、老硝洞、古驿道等。	安顺市关岭花江大峡谷旅游景区
安顺经开区神骏生态文旅小镇景区背靠杨家桥水库，环境优越。是一个集饮食、文化、星级酒店、大型游乐项目、商业购物步行街等为一体的旅游景点神骏生态文旅小镇总投资八亿元，建设以环保绿色出行为主的主题旅游公园，有云霄飞车、激流勇进、摩天轮、海盗船、山洞飞车、弹簧床、跳楼机、大摆锺、360度转椅等大型游乐设施。设有占地约1500㎡，引入"中国十大民间艺术家"洪福远、"中国工艺美术大师"、"国家级技能大师工作室"负责人黄克刚等6家优秀蜡染企业（非遗文化传承人），合力布展极具规模、特色和代表性的蜡染艺术博物馆。	安顺市经开神骏生态文旅小镇景区
安顺市普定农耕庄园旅游景区是一个以农耕体验，拓展运动，休闲度假为特色的中高端的特色农庄，庄园内规划了办公区，停车场、餐饮区、烧烤区、拓展区、休闲垂钓区、度假别墅区、儿童水上乐园、农业种植体验区、四季水果、蔬菜种植等项目，另外提供各种特色小吃、酒水；占地面积为410亩，项目投资五千伍佰万元。	安顺市普定农耕庄园旅游景区
安顺市关岭九仙旅游景区区位优势明显、旅游资源丰富，气候宜人，文化底蕴深厚、交通方便快捷。目前景区共有“九仙洞天”、“九仙洞漂”、“九仙水世界”、“亲子乐园”、“九天瑶池”五大观光游玩项目，是一个极具自然特色景观和拥有众多休闲娱乐项目的亲子旅游、观光娱乐、休闲养生等多位一体的综合旅游度假胜地，同时也是关岭县一个极具特色的研学基地，	安顺市关岭九仙旅游景区
安顺市关岭木城丽水旅游景区地貌以丘陵为主，处于打帮河流域腹地，属亚热带季风湿润气候，年平均气温18.2℃，素有天然温室之称。关岭木城丽水旅游景区是一个美丽迷人的布依古寨，村寨依山而建，傍水而居，宛如一颗镶嵌在河谷深处的璀璨明珠，也有"高原漓江"之称。	安顺市关岭木城丽水旅游景区
安顺市关岭永宁明清古镇景区是以明清时期永宁州为基本元素打造的。永宁明清古镇是沿用《永宁州志》记载的原永宁州府，在原址基础上按照明清建筑风格修复还原，恢复由一心三线四片区构成(一心：永宁州府核心；三线：古镇功能组织轴线、古镇人文景观轴线、州府礼仪轴线；四片区：古镇历史核心区、古镇休闲娱乐区、古镇风貌拓展区、古镇风貌协调区)。内设游客接待中心、培风阁、聂家大院、衙门、维风书院、民族风情街，有着厚重的历史文化和民族文化。	安顺市关岭永宁明清古镇景区
安顺市关岭落叶康养旅游景区境内土地肥沃，水源丰富，地热势平坦，山水环绕，有供港澳蔬菜基地，尚未开发利用的落拉河瀑布、龙潭河、李子林溶洞等。落叶新村以"四在农家·美丽乡村"创建为契机，打造村湿地公园，发展乡村旅游业，修建登山步道和休憩亭，为群众营造一个集休闲、运动、健身为一体的自然山体绿化公园。	安顺市关岭落叶康养旅游景区
安顺市西秀龙青旅游景区是典型的布依族村寨，有"六月六"等民族风情节日以及情歌对唱、抵杠等民族活动，景区主要由市级四在农家·美丽乡村示范点、生态农业葡萄园、万亩樱花园、百亩荷花池几个部分组成，是安顺市"四在农家·美丽乡村"建设示范村、省级卫生示范村、省级文明示范村、中国"少数民族特色村寨"，也是贵州美丽乡村推荐旅游目的地。	安顺市西秀龙青旅游景区
安顺市普定黔山秀水旅游景区占地面积为9.33平方公里，有民族商业风情街、桂花园国际会议会展餐厅、水上乐园、垂钓池景湖酒店、激情卡丁车场、跑马场、激情漂流、二十四潭户外露营基地等56个综合娱乐项目。	安顺市普定黔山秀水旅游景区
安顺市镇宁红旗湖旅游景区集"观光、度假、体验"为一体，占地面积5.6平方公里，是一座自然景观秀美，山水神韵引人入胜的开放式公园，拥有环湖漫步道、小型游乐场、自行车租赁、船只租赁，是游客休息小憩、享受生活的绝美之地。景区近年来以文化特色为核心，逐步完善住宿、餐饮、运动、购物等多种休闲娱乐功能。	安顺市镇宁红旗湖公园旅游景区
安顺市经开区娄湖旅游景区是集旅游观光、生态文化、休闲娱乐为一体的重点文旅项目。景区打造了水上艺术中心、望湖广场和娄公亭等特色建筑，形成了“一湖三山并湖畔，九亭二廊遥相应”的娄湖美景。保留了周边历史文化、风土民情，展现安顺聚贤爱贤敬贤美德，将优秀传统文化寓教于景，潜移默化的传承。	安顺市经开娄湖旅游景区
安顺市西秀鲍家屯旅游景区是屯堡村寨建设最早的屯，距今已有近640多年历史，被誉为"大明屯堡第一屯"。鲍家屯是典型的屯堡军屯，古军屯建筑布局独具军事防御体系，具有消灭匪寇的功能，除此之外鲍家屯建筑布局还体现了传统风水学经典理论。鲍家屯村的非物质文化遗产的手工纺织丝头系腰传统技艺和祖传鲍家拳经历600年的变迁传承至今，鲍家屯也成为独一无二的产地。鲍家屯是中国历史文化名村、国家级"四在农家·美丽乡村"示范点、全国文明村，被联合国教科文组织授予"2011年亚太文化遗传保护奖"，被中国国家灌溉排水委员会、中国水利学会水利史研究会授予"水利遗产保护奖"。	安顺市西秀大西桥镇鲍家屯旅游景区
安顺市西秀药王谷旅游景区与旧州生态文化旅游古镇景区相邻，景区现有中药材种植面积13000多亩，加之各种刺梨花、桃花、李子花、杜鹃花、山菊花在不同时节绽放枝头，以及黄鼠狼、岩松鼠、锦鸡、野兔等野生动物资源。药王谷被评为国家中药材产业技术体系示范基地、全国森林康养示范基地、国家农民合作社示范社、贵州省大健康医药产业扶贫示范基地、贵州省林业龙头企业、扶贫龙头企业等。	安顺市西秀药王谷旅游景区
安顺市平坝黎阳航空小镇旅游景区主要由航空展览馆、群众文化服务中心、航空广场、航空特色酒店、航空山地公园等几个部分组成。黎阳航空小镇因三线建设而生，曾经激荡在三线建设的史诗中，荣耀融进了国家的记忆，在民族复兴的春风里，军民融合给黎阳航空带来新的发展契机，航空小镇应运而生并华丽绽放。航空展览馆通过结构、原色、绿化、风格风貌等多因素的设计，还原了三线时期的老厂房原貌，与黎阳航空小镇整体氛围和谐统一。	安顺市平坝黎阳航空小镇旅游景区
安顺市黄果树奇遇岭旅游景区以室内滑雪运动为主，有马术场、卡丁车赛场、汽车短道拉力赛赛场及广场、车场、道路、景观、亮化等配套设施，是综合大型冰雪游乐场。	安顺市关岭黄果树奇遇岭旅游景区
安顺市西秀苗岭屯堡古镇旅游区以安顺历史和屯堡文化为背景，以中国西部（云、贵、川）明清仿古建筑文化为平台，集屯堡民居、民俗文化风情街、旅游商品特色街、餐饮街区、古风客栈、古镇酒吧、游客接待中心、超市、农贸市场综合于一体，多功能、多特色，能够满足旅游人群吃、住、行、游、购、娱的需求。	安顺市西秀苗岭屯堡古镇
安顺市西秀大黑村旅游景区是传统的屯堡村落，有着悠久的屯堡文化。屯堡文化起源于明朝，朱元璋派兵南下平定反叛，并在此屯军，在经过六百多年的传承、发展和演变，“屯堡文化”因此而形成。大黑村的服饰，方言，建筑等等无不具有浓厚的屯堡特色。还有地戏也是一大特色，被称为戏剧史上的“活化石”。除此之外，大黑村还保留了为数不多的傩雕手艺。刘官乡组织有多只屯堡舞蹈队、屯堡山歌队、屯堡地戏队和傩雕协会。	安顺市西秀区大黑村旅游景区
安顺市平坝飞虎山旅游景区以高效观光农业、森林康养、特色民宿等为主导产业，通过众筹众创，联股联营，老百姓广泛参与、共享共赢。景区紧紧围绕农文旅结合的功能定位，打造集休闲度假、旅游避暑、露营基地、会务培训、特色民宿、古人类文化、森林康养等科普教育和农事活动体验的目的地。景区有迄今1万年的飞虎山古人类遗址，是平坝乃至安顺的一张文化名片；有唐朝时期的应江河及应江府衙旧址，有"泥马渡康王"的历史传说，有上千年的古树神话，有关老爷磨刀的历史传奇，有海拔1314米的金钟山爱情故事，有邢江河与槎白河交汇的"黄龙奔江"奇观。	安顺市平坝飞虎山旅游景区
安顺市镇宁马鞍山红色旅游景区内有人民公社大食堂、文化馆、陈列馆、民宿接待区等。毛泽东曾经点赞过的地方-马鞍山，因在农业生产合作化运动过程中，创建了"季节包工"的合作社管理模式，并撰写230字的按语。马鞍山乡农业合作化红遍全国，镇宁一度跻身于全国农业合作化红旗县之列。	安顺市镇宁马鞍山红色旅游景区
安顺市镇宁大寨布依风情旅游景区依山傍水，风景秀丽，民居保存完整，民风古朴，是全国1100个"美丽乡村"创建示范点之一，也是全国著名企业百灵集团中草药种植基地。	安顺市镇宁大寨布依风情旅游景区
安顺市关岭上甲布依古寨旅游景区现今遗存具有千年以上历史的古榕树群20余株最古老的一棵，经专家鉴定树龄在2500年以上，需十余成年人才能合围，蔚为壮观。全村森林覆盖率达90%以上，气候宜人，风景秀丽，是现代人居休闲养生之地。	安顺市关岭上甲布依古寨旅游景区
安顺经开区三合苗寨风情旅游景区是一个有着200多年历史，保存苗族原始生态文化完整的苗族聚居村。苗寨依山傍水相连三合水库，设有集养生与养老为一体的三合生态养老中心；有以安顺唯一一个纯苗族村寨石头寨为依托打造的苗族文化乡村；还有安顺唯一的以村为单位的苗族文化陈列馆；有苗族医药馆、蜡染厅、苗族特色舞蹈、山歌等。景区是安顺市重点打造的城市后花园，也是安顺市独具特色的苗族文化元素乡村旅游景点。	安顺市经开三合苗寨风情旅游景区
依托传统屯堡文化和良好的生态环境，将散落在全镇各处的景点串珠成链，着力打造具有地方特色的文化小镇，修建文化广场，修缮文昌阁，打造文化展览馆，使这个被喻为“屯堡文化奇葩”的小镇文化价值和历史价值得以释放。“作为贵州西路花灯的发祥地，马官镇在1994年被授予‘花灯艺术之乡’，2007年，马官花灯戏被定为‘省级非物质文化遗产’，‘村村有地戏、寨寨有花灯’的民间文化格局是马官独有特色。”	安顺市普定马官文昌阁旅游景区
安顺市新苑村建设有一个生态停车场、游玩设施、一套标识标牌、一个旅游厕所、游泳池等基础设施。改善农村人居环境建设，成园区建设有提灌站、护碑亭、十九孔桥体改造、观光广场、一条观光步梯、观光长廊等，还有休闲泳池，枇杷、桃李、樱桃等优质水果采摘园。这里青山绿水，是休闲、渡假、徒步的好地方。	安顺市镇宁新苑十九孔桥旅游景区
安顺市紫云民族文化园位于紫云城北，海子村布依族和苗族人口数占比达72.54%，是典型的少数民族聚居村寨。海子民族文化园环境优美，植被覆盖率高，景区内有休闲步道、观赏摩天轮、生态水域、特色休闲农庄，水陆相结合的游乐主题公园。“四月八”“六月六”等少数民族活动都在这里举行，是集游玩、娱乐、休闲、民族活动于一体，彰显城市生态文明和民族文特色的风景园区。	安顺市紫云海子民族文化园旅游景区
安顺市紫云羊场红色文化园旅游景区为省级爱国主义教育基地，曾留下许许多多可歌可泣的红军战士爱护百姓，民众掩护支持红军的动人故事。为缅怀革命先烈，弘扬爱国主义精神，2002年，紫云县委、县政府在羊场高榜冲修建占地面积4亩的红军烈士陵园及纪念碑。每逢“五四”、清明、“七一”等节日，景区常有市、县机关单位组织人员到此缅怀先烈，重温入党誓词。	安顺市紫云羊场红色文化园旅游景区
百里杜鹃景区其中杜鹃花面积达125.8平方公里。是世界上最大的天然花园，被誉为“地球彩带、杜鹃王国”。景区内冬无严寒、夏无酷暑，年平均气温11.8℃，夏季平均气温19℃，空气质量达到国家一级标准，负氧离子平均含量每立方厘米2万多个，森林覆盖率达80%，被誉为“养生福地、清凉世界”。是国家生态旅游示范区、国家唯一杜鹃森林公园、首批创建国家全域旅游示范区。	毕节市百里杜鹃景区
奢香军营山地公园景区是一片6万多亩的纯原生态天然草甸，海拔1780-1922米。景区原生态森林覆盖率达80%，常年气温14.8℃，冬无严寒，夏无酷暑，紫外线强度低，空气负氧离子含量每立方厘米超过6.9万个。景区以壮阔的草地景观为主体，以百里杜鹃“世界花园”为依托，以草原民族风情体验为特点，共划分为草原休闲度假区、草原观光游乐区、草原彝族风情体验区、草原生态体育运动区等4大功能区，在各功能区内，以景点及其地理分布为基础，坚持以人为本、市场导向理念，遵循“重在自然、贵在和谐、精在特色”原则，构建了草原观光游览、草原户外运动、草原彝族风情体验、草原生态体育运动等产品及配套设施，从而形成既相对独立、各具特色又和谐统一的结构体系。	毕节市百里杜鹃跳花坡景区
油杉河景区，空气负氧离子含量均值为每立方厘米3万个，超出世界卫生组织公布油杉河风光标准(每立方厘米1000个至1500个)的30倍，居全国各著名景区前列，可谓"天然氧吧"。是国家3A级景区，省级森林公园，中国最美休闲度假目的地，也是贵州新兴的景区。位于贵州省西部，毕节地区中部，大方县境东北部，距大方县城58公里，距金沙县城36公里，距飞雄机场64公里。油杉河流域包括后河、油杉河等两条主要河流和数十条溪流沟涧，涉及星宿、雨冲两个乡10村。	毕节市大方油杉河景区
九洞天国家级风景名胜区是由天窗、天坑、伏流、溶洞、天生桥、峡谷等为一体的岩溶大观。	毕节市大方九洞天景区
总溪河景区属于国家级风景名胜区。景区面积30余平方公里，集河流、瀑布、峡谷、奇山、峻石、洞府、温泉、古遗址、红色文化、农业观光为一体，融古、秀、奇、险、幽为一河。景区距贵阳市200公里、毕节市40公里、纳雍县城60公里，杭瑞国家高速公路和246国道跨境而过。旅游资源富集，交通条件便利。	毕节市纳雍总溪河旅游景区
位于金海湖新区职教城的金海湖公园，其中水域面积1200余亩。努力打造“大山为景，小山为园；大湖为心，小水为带；峡谷为络，绿廊成网”的新型山水生态园林城市的典型。整个公园分为“同心荟萃”“花谷幽潭”、“湿地寻芳”、“葱茏岁月”、“晓枫荷苑”、“闲逸动韵”等六个区域，各区域风貌完整，建设独特，并融入丰富多彩的民族文化、历史文化与体育基础设施建设，是一个集文化体验、休闲娱乐、健身等多功能为一体的文体旅活动中心。	毕节市金海湖旅游区
中果河“大话西游梦幻漂流”是贵州省首个以大话西游爱情为主线的主题漂流。漂流区将大话西游中的经典场景再现，将经典爱情与自然风光相互融合，给游客带来独一无二的漂流体验。	毕节市黔西中果河旅游景区
大方县奢香古镇分为南区（奢香印记）、北区（古镇遗风）和中区（都市禅心）三大主题商业街区，配有八大主題文化广场、十大艺术塔楼，将非物质文化遗产及彝族文化充分演绎；从南至北由旅游步道和观光车道紧密环接约2.3公里；景色迷人、四季飘香。	毕节市大方奢香古镇景区
赫章阿西里西·韭菜坪景区，国家4A级旅游景区，总面积17.5平方公里。世界最大面积的野生韭菜花带，全国唯一的野生韭菜花保护区，“中国野生韭菜——多星韭”之乡。景区特色鲜明，四季旖旎，夏避暑、秋观花、冬赏雪尤为怡人。	毕节市赫章阿西里西韭菜坪旅游景区
公园经营面积4133公顷，由拱拢坪、乌箐岭、白马山三个景区组成，其中拱拢坪景区森林覆盖率达91.5％。得天独厚的地理位置和气候条件形成了奇特的公园景观，具有很高的观赏价值。景区内有：帕兰儿童乐园、卧牛湖、森林木屋、吞天井、疏林草地、柳杉茂林、芳草溪、落花溪、红旗湖、天然杜鹃园、天宝溪、天宝峡、碧玉湖、阳鹊溪、天宝坝草坪、雷音殿等独特的天然景观和与之和谐的石王柱、瞭望台、古墓群、休闲木屋、烧烤场、多样游道等人文景点，是一个充满神秘色彩的旅游胜地，是旅游、观光、休闲、避暑、度假的好地方。	毕节市七星关森林公园拱拢坪景区
慕俄格古城始建于蜀汉时期，是古罗甸王国的首府、明代“贵州宣慰府”驻地。蜀汉建兴三年（公元225年），彝族君长济火一妥阿哲献粮通道助诸葛亮南征有功，被封为“罗甸国王”并定王都于大方。经历几代君王，历时80年建成慕俄格王城，并修建王宫于城中。	毕节市大方慕俄格古彝文化旅游景区
织金洞是一个集溶洞、峡谷、湖泊、山水自然风光、文物古迹、民族风情为一体的国家重点风景名胜区，世界地质公园，被评为“中国最美旅游洞穴”第一名，包括织金洞、织金大峡谷、东风湖3个园区。	毕节市织金洞景区
金海神泉景区占地421亩，投资建设内容有特色农家乐、民宿宾馆、钓鱼塘、水上乐园、青少年足球培训基地、山体农耕木屋观景区，精品水果采摘园、卡丁车及越野车俱乐部、露营基地、烧烤区。是一个休闲、度假、康养、农旅相结合的度假村。	毕节市金海湖新区金海神泉景区
千年杜鹃景区因杜鹃古树盘虬，枝叶茂盛，树龄高达千年而得名。气候得天独厚，冬无严寒，夏无酷暑。景区地形呈斜坡状，东北高、西南低。景区规划为杜鹃花观赏、“盆景杜鹃”欣赏、休闲度假、生态林游览四个片区；共配置“杜鹃峪”、“浪风台”、“杜鹃王”、“杜鹃后”、“情侣溪”等18个景点。	毕节市赫章阿西里西千年杜鹃景区
百里杜鹃汇境花卉科技园是集观光、科技、体验为一体的景区园。区内建设有智能温室大棚15000平方米、组培室1156平方米、容器花田60000平方米；种植有杜鹃花卉、八仙花等几十余种花卉植物。拟将景区划分为以下几个区域建设：游客集散区、办公区、展示区、体验区、五个花田区、休闲区、培育区、两个山顶观景区和两个水体激光区域等九大类景观区域。	毕节市百里杜鹃汇镜花卉科技园旅游景区
景区区域内生态环境较好，植被覆盖率达到67%，属亚热带季风气候，海拔1000米左右，冬无严寒、夏无酷暑、气候温和、雨量充沛，是夏季避暑，冬季养生的理想景区。景区温泉旅游资源丰富，水温常年保持58℃，不受雨季影响，水量常年不断，流量0.03m³/s，水量3000T天，含硫、钙、镁、钠、钾、铁及放射性元素镭、铀、氡等几十种对人体健康有益的微量元素，泡温泉后能够消除疲劳，扩张血管，促进血液循环，加速人体新陈代谢，对人体风湿、关节炎、皮肤病等有很好的理疗效果。景区有客房200余间，有水上冲浪、水上滑梯、温泉游泳池、室内外温泉浴池、餐饮综合楼、洗浴中心、别墅区，假山泡池、观赏鱼池等旅游设施，功能齐全，能够满足游客食、住、行、游、购、娱基本需求。景区周围稻田、荷藕连片、瓜果飘香、令人流连忘返；有灯光篮球场、羽毛球场、乒乓球台、演出舞台等设施，各功能区有完善。	毕节市金沙安底温泉旅游景区
毕节酒厂周边交通四通八达。酒厂环保设施完善，周边青山环绕，风景优美，具有“天然氧吧”的良好优势。具有餐饮、观景、游憩、品酒、踏青、家庭亲子游等多种功能。	毕节市七星关毕节酒厂文化旅游区
黔西金街休闲旅游景区于黔西市南部新区，占位黔西大十字——贵毕公路、横三线与莲城大道的黄金交汇点，据守南部新城繁华商圈中心。为黔西唯一一条长达1公里的国际级商业街区，全方位超越黔西现有街区商业水平，结合国内外著名商业街区开发特色及黔西消费习惯，以“多元、智能、人文、交流、创新”理念，融合餐饮、休闲、零售、娱乐、家居、社交等多种功能业态，让黔西用1公里感受世界。	毕节市黔西金街休闲旅游景区
百草坪万亩草场旅游景区是乌蒙山地区最大的天然草场，有中国南方大草原之称，坪内白草共生，坪旁山花为伴，峰林攒簇，各领风姿，相赛为伴。百草坪因其草的种类众多而得名。草场面积有12万亩，可利用面积10万亩，海拔2400～2800米之间，是南方最大的天然草场和西南重要的畜牧基地。	毕节市威宁百草坪旅游景区
龙河村群山环抱，绿树成荫，风光秀丽。龙河大峡谷环抱的拖洛河，诗画般的景色，非常迷人。龙河大桥中间的八孔滚水看上去雄伟壮观。龙河自然景观优美，历史人文景观也十分丰富。有保存完好的龙河公社旧址、龙河六神庙，土目家岩洞等景点。站在龙河观景台，整个龙河村尽收眼底。春有各种花鸟，夏天漫山野花竞相开放，秋天各种野果、菌、菇信手可采，冬至白雪皑皑、银装素裹。龙河村现有文化广场1个，大型停车场4个，农家乐10家，樱桃种植面积9600亩，其中6000亩大量挂果，	毕节市威宁龙河乡村生态旅游景区
凤山旅游景区，位于威宁县草海镇西北2.5公里之凤山上。景区内有一省级文物保护单位，是威宁众多古建筑中年代最早的一处，原名为真武观，俗称上帝庙，据《重建凤山寺》碑记载，其寺始建于明代，由真武殿、左右配殿和前殿构成封闭式四合院。前殿为硬山式，面阔三间约14米。山门前有一对高3米、直径0.4米的云龙纹石华表。正殿面阔三间13.8米，进深9.7米，前有廊，明间正中设须弥座神龛，供真武大帝塑像。殿前有月台，上置一石香炉。殿左右厢房均面阔三间11.5米，进深8.5米。左厢为住房，右厢为过厅。过厅后壁辟一圆光门，可入侧院登大观楼。大观楼与小观楼有廊相通，登楼可眺望山麓草海。	毕节市威宁凤山旅游景区
乌蒙利民生态茶场立足休闲康养的发展定位，与织金洞景区的溶洞奇观，织金古城的历史人文景观，城区宝桢湖、凤凰湿地公园的自然景观一起，共同构建了推动织金旅游发展“四轮驱动”的重要格局。	毕节市织金乌蒙利民生态茶场景区
贵州省毕节市纳雍9洞18河旅游景区以马槽河为中轴线，以暗流溶洞漂流观光为核心，以农业园区发展为动力。景区内集河流、峡谷、溶洞、奇山、古遗址、民族文体化、农业观光为一体，是纳雍县全域旅游发展的重要一环。9洞18河旅游景区自然资源丰富、人文资源深厚，由4条暗河和旁侧1条分支暗河组成，较为壮观。根据当地安尚彬等人介绍，主暗河段内不仅可供小船游通，绝大多数地段还可供人步行；洞内有象梯田样的钙化小池（边石坝），有象狗、象牛，有的象房屋及支撑大厦的巨柱等等的石笋、石钟乳；洞内有较多互通的小叉洞；洞中居住着大量蝙蝠；水里则有乌鱼、甲鱼、虾子等稀有鱼类。	毕节市纳雍九洞十八河旅游景区
花田酒肆景区因拥有3000余亩花卉资源和远近闻名的龙塘古酒而得名。村寨隔河相望有玫瑰、月季、蔷薇等5000亩“花田”。这里玫瑰花种类繁多，花香四溢，不仅可以观赏，还能品尝花饼、花茶、花式点心等。当地推出采摘体验项目，游客可以现场体验玫瑰采摘乐趣，交给花农做成新鲜的玫瑰糖后购买。	毕节市百里杜鹃花田酒肆景区
阿西里西·二台坡属贵州阿西里西旅游区主要景区之一，景区以南方少有的“风吹草低现牛羊”的草原景观为主，保持着完好的生态系统和原始风貌，舒展出磅礴乌蒙温情的一面。其他自然景观有峰丛、天坑、溶洞、湿地、溪流、云海、日出；人文景观有彝村、苗寨、牧场、民宿等。开发定位为“世界山地户外运动公园”。规划有“复古火车”、“天坑乐园”、“极限自驾”、“亲子牧场”、“溶洞探秘”、“民族斗艺场”、“星空露营基地”等项目。	毕节市赫章阿西里西·二台坡景区
凤凰生态旅游区处于织金河上游，织金河由西南至东北，贯穿整个园区。园区南起起凤坡，北至上大寨水保碑附近，南北长约2.2公里，东西最大宽度约1.1公里，占地面积约122.2公顷。凤凰生态旅游区为一带四区的功能格局。一带：织金河水质提升带是整个园区的生态绿廊，具有生态效益和美化功能，承载“防洪、净化、补水”的水生态功能。四区：游览服务区；休闲运动区；生态环保示范区；山地游憩区。是构建“市民生态游憩、康养运动、滨水休闲、科普教育”等为一体的城市生态园区。	毕节市织金凤凰生态旅游区
七星南山是贵州省“十三五”体育发展规划，按照“五位一体”总体布局，守住发展和生态两条底线，以提高健康水平和生活质量为根本目标，以场地设施建设为重点，完善具有贵州特色、多元格局的全民健身公共服务体系的项目。项目积极响应国家政策的召唤，建立景区体系和运动体验、吃、赏、游、购为一体的新模式。	毕节市七星关南山景区
毕节市同心文化景区项目建设内容为重点打造同心广场、同心步行街、同心林、同心苑、同心阁，同时对现有的倒天河滨水景观带进行提档升级，为游客提供休闲游乐景观式景区。	毕节市七星关同心文化景区
大方童话五凤旅游景区是国家4A级旅游景区慕俄格古城的覆盖范围。童话五凤旅游景区景点包括：四季童话乐园、荷堤观凤、五凤玉影、四季童话五凤、童话主题乐园、童话森林、童话小屋。五凤乡村旅游点层层梯田、风情木屋，水塘、草地以及森林交相辉映，勾勒出一幅绝美的乡村田园画卷，吸引了不少游客前来打卡游玩。	毕节市大方童话五凤旅游景区
中国酱香型白酒特色小镇是金沙酒业投资修建，集观光、休闲、体验于一体的重要景区。景区位于世界酱香型白酒产业基地核心区。东临历史名城遵义，北依国酒之乡茅台，是贵州唯一拥有一江一河的酱香白酒酿造产地。	毕节市金沙酱酒文化旅游景区
百里杜鹃千年紫薇园景区是贵州省旅游资源大普查成果应用的景区之一，景区自2018年1月开放运营。自景区运营以来，全年向游客开放，免费进入景区游览观光。	毕节市百里杜鹃千年紫薇园景区
小河村白族民俗旅游景区民风淳朴、生态环境优美，森林覆盖率达64%。景区内含一碗清泉、青瓦白桥、.莽荒石卵、露水清渠、繁花幽谷、凉泉甘饴、黄石飞流、红莲碧湾、村寨艺彩等景点。	毕节市金海湖上小河村白族民俗旅游景区
千鼓山景区紧紧围绕金沙打鼓新场历史文化底蕴，结合农旅产业基础，发展乡村旅游，现种植牡丹5000余亩，其中观赏牡丹花500余亩，梨园1000亩，桃子50亩，猕猴桃1000亩，配备乡村客栈8家，床位80个，新建以儿童游学为一体的“星期天乐园”，是乡村体验，康体养生的不二之选	毕节市金沙千鼓山景区
道路蜿蜒盘旋，民居错落有致；山水相得益彰，游客喜笑颜开。初步建成了游客接待中心、餐厅、50余间民宿、游泳池、水上乐园、健康步道等项目，还养殖了部分放山鸡、生态鱼，农业和旅游相结合的特色产业已初见雏形。	毕节市七星关山水园旅游景区
黔西鸭池河旅游景区坐落于史有天堑之称的乌江中游鸭池河畔，依托红色文化，大力发展乡村红色旅游和休闲观光农业，闯出一条别于东部，不同于西部的农村社会经济发展之路。宛如陶渊明笔下的“桃花源”。	毕节市黔西鸭池河旅游景区
大关盐号作为川盐集散地，曾享誉全国。1936年贺龙元帅率红二六军团强度鸭池河渡口，开仓放盐济贫。为纪念红军恩情，大关盐号一直保留至今，成为远近闻名的红色圣地。	毕节市黔西大关盐号旅游景区
威宁黔韵紫海香草农业观光园是以威宁黔韵紫海农业旅游开发有限公司为经营主体，以香草规模化种植、加工及郁金香、大花葱、朱顶红等高附加值块根类花卉种植为基础，生产“黔韵紫海”香草衍生产品、花卉种球繁育及鲜切花等产品。园区高度融合一二三产业，大力发展农业休闲观光旅游业，依托香草等景观的植物特性，保证园区每年自3月起直至11月初均有不同花卉景观呈现，结合其文化元素及本地民俗文化，形成以农业为基础，以特色加工为补充，以旅游、度假、文化、康养为核心的“一二三”高度融合特质，具备良好的市场认同度。	毕节市威宁黔韵紫海旅游景区
黔西县水西观光农业示范园区-水西泰丰园核心区设置为“生态餐厅、研发中心、花卉超市、水果蔬菜采摘区、休闲游乐区、农耕文化体验区。园区是国家3A级旅游景区，是贵州省省级重点高效农业示范园，是贵州省休闲农业与乡村旅游示范点，是黔西县唯一的3A级景区。园区定位为农业休闲观光，以绿色生态、健康养生为发展理念。同时以乌骡坝的自然风光、水西农耕文化、布依民族文化、现代农业发展和科学技术示范作为依托,充分利用自身优势，注重科技投入，形成产、供、销一体化的经营模式，打造独具特色休闲观光农业。水西泰丰园是贵州生态农业一道新的风景线，是休闲娱乐的好去处,是试验区现代农业的新亮点。	毕节市黔西水西泰丰园景区
省级文物保护单位象祠坐落于黔西县东部素朴镇灵博山主峰,是中国现今独一无二的祀奉象的祠庙。象是古舜帝的同父异母兄弟,祀象之俗在神州大地至今有4000年左右历史,黔西灵博山象祠最早建于隋朝前何朝何代,因年代久远,难以稽考。唐朝中期,神州各地象祠尽皆捣毁,唯灵博山象祠被保存下来。明正德三年(公元1508年),贵州宣慰使安贵荣应水西苗民之求翻修象祠,请大儒王阳明作《象祠记》。〈象祠记》是王阳明心学核心“致良知“说的理论前奏,于清康熙三十四年被收入古文观止》,成为千古名传之作。灵博山一峰翘首,周边八山相从,宛若九龙腾飞之势,其奇特山形、树古林幽和楼阁重叠,被誉为“黔邑挺秀佳景,水西拔萃奇观”。	毕节市黔西灵博山象祠景区
大方县凤山玫瑰谷旅游景区内各民族风情相互融合，多种多样的民族节庆活动成为了景区文化载体，主要打造生态体验游、休闲康养游、古彝风情游、露营体验游、山地休闲运动游等。目前已投入16000万元建设完成蒙古风情园、火风垭古彝寨、店子乡村旅游点及玫瑰花基地1500亩。依托玫瑰种植，我们倾力打造集“文旅融合、产业调整、精准扶贫、康体养身”为一体的玫瑰园，同时也是凤山乡农业产业结构调整的示范点。该园将按照4A级景区标准规划，以马干山蒙古风情园为中心，高标准打造玫瑰养生谷，形成完整玫瑰产业链。	毕节市大方县凤山玫瑰谷景区
“锦绣西洛•梦幻田园”千亩荷花种植园用多个“回”字形打造，现已建成5公里的木栈道，1千米彩色步道，2个停车场，一个游客接待中心，四个观荷亭，田里种植莲藕和养鱼，建设蔬菜基地200亩，逐步形成“乡间小洋房，塘中鱼儿戏，园内百花艳，枝头硕果香”的农业板块经济和田园美景示范区。	毕节市金沙“锦绣西洛·梦幻田园”旅游景区
彝山花谷景区是百里杜鹃管理区打造的一处集“游览观光、休闲避暑、度假旅游、养生体验”的综合风景胜地，占地面积333.96公顷。景区划分为花卉产业园区、花海观光区、花山休闲区、花谷度假区、花田科普区5个不同的区域板块，依托现有的紫薇花、大丽花、芝樱花、玫瑰花等花卉资源，结合壮观的玻璃吊桥、植物迷宫、玻璃栈道、“心”型观景平台等人文景观资源，根据不同的时节，打造月月有花、四季花开的旅游景区。景区现有紫薇花种植2100亩，玫瑰花种植300亩，果树种植220亩，大丽花种植110亩，芝樱花种植56亩；已完成建设并投入使用百米玻璃吊桥1座、植物迷宫1个、“心”型观景平台2个、玻璃栈道600余米；完成经营地方特色旅游产品的七彩小屋建设并投入使用，内部经营着民族服装服饰、蜡染、刺绣、根雕、漆器、特色农产品等旅游商品数十种。	毕节市百里杜鹃彝山花谷旅游景区
印象木寨风景区环境优美，是中国少数民族特色村寨、国家民委重点打造白族特色示范村、贵州甲级乡村旅游村寨、贵州省休闲农业示范园、毕节市知名乡村旅游点、毕节市军事教育及教育研学基地。总面积7.27平方公里，民族风情特色浓郁，白族人口占35%，木寨河和马白河在此交汇流淌，有山有水、山水相依，自然资源丰富、景色秀美、气候温和，年平均气温12.4℃，2014年以来，木寨以“灵山秀水·养生木寨”为旅游文化品牌，大力发展旅游产业，村容村貌得到大改观、基础设施得到大改善、旅游发展后劲得到大提升，旅游产业带动群众脱贫致富的能力明显加强，先后被评为“四在农家·美丽乡村”省级示范点、省级民主法治示范村、县级和谐新村。	毕节市大方印象木寨旅游景区
大方县清虚洞旅游风景区环境优美，旅游资源丰富，有亚洲第一天生桥——清虚洞和中国第一个航空发动机制造厂旧址，清虚洞原名穿洞，又名大洞，是一座山体巨大的溶洞，由天生桥、天窗洞、溶洞组成的喀斯特景观。清虚洞洞口与陇公田坝相连，田坝中小溪贯穿其洞，洞内外足有上万平方米的开阔地。天生桥在群山环抱中，透过天窗洞东望，顶接蓝天，洞吞丽日，其景十分状观。中国航空第一发动机制造产旧址在乌鸦洞，是1939年国民党航空委员会在我国修建的第一个航空发动机制造厂，反映了当时的爱国志士，为了抗日救国，克服重重困难，成功研制中国第一台航空发动机，对我国抗日救亡有着深远意义。	毕节市大方清虚洞旅游景区
九股水温泉于2016年4月22日钻探出水，成井深度1180米，自流水量2800m3/天，出水口温度53℃。该温泉水质优良，其中一期工程为核心景区，占地约为400亩地，包括了温泉水上乐园、温泉酒店、温泉泡浴区、游泳馆、海啸池、特色水街等部分。	毕节市赫章九股水温泉旅游景区
金海湖青山玫瑰庄园景区距金海湖新区13.8km，距毕节市23.6km，距大方县城16.5km，依托于周边旅游资源，利用特色民居，或者闲置的房屋，对当地民居进行改造，打造特色民宿，提供住宿、餐饮等服务。掘地方特色，展现当地乡村生活，注重游客的参与性，并结合青山村彝族本地人文、自然景观、生态、环境资源，民宿体验、玫瑰花海、亲子营地、果园采摘主题游，展示彝族特色居住文化，提供旅客乡野生活养身、养心、养神之住宿处所。结合当地特色的玫瑰花海搭建一个“半菜单式”的产品集群。	毕节市金海湖青山玫瑰庄园景区
营盘村是全国乡村旅游扶贫重点村，“四在农家·美丽乡村”示范点。近年来，营盘村依托便捷的交通区位优势、独特的自然风光及众多的人文景观，大力发展乡村旅游。在开展“花海世界”、民族风情民俗民居、避暑休闲山庄、游客接待中心等旅游项目建设的同时，积极对“摩崖石刻”、“虎踞亭”、“三涨水”、“四棱碑”、“水映天书”等人文、自然景点进行集中打造。“花海营盘·养身福地”旅游目的地建设，让当地呈现出了一片百姓富、生态美的美好景象。	毕节市黔西月亮湾旅游景区
碧海街道砂锅寨社区因有上百年烧制陶制品历史和地形酷似砂锅而得名，森林覆盖率75.3%，保持着较好的原生状态，风景秀丽、气候宜人，发展乡社区旅游潜力巨大，结合沙锅寨社区地处城郊、毗邻工业园区的区位优势和生态环境良好、陶艺文化悠久的资源优势，确定了“生态立社区、文化强社区、产业富社区、旅游兴社区”的发展理念，确立了以“打造城市后花园、社区旅游目的地”的旅游发展方案。	毕节市七星关砂锅寨乡村旅游景区
盛丰农业科技示范园是集科研、种植、旅游休闲、农业技术培训为一体，以展示现代高效蔬菜种植模式为主，并融合现代化蔬菜种植技术推广的新型农业示范基地。整体实现了蔬菜新品种及栽培模式的示范与推广、精准施肥技术、以及雨水收集再利用系统，及地方农业文化展示。园区实行病虫害环保型综合防治无害化管理，以物理防治和生物防治为主，采用水耕种植模式，肥水循环利用，可有效减轻农药、化肥对环境的污染，同时，通过科学的灌溉技术，能有效的节约土地资源，对生态环境的改善和保护起到积极作用。	毕节市七星关盛丰农业科技示范园旅游景区
“春来十里菜花黄，秋临万亩稻谷香，龙潭附廓水相逢，玉带回旋绕村庄。”作为全省乡村旅游示范点解放村，水河在两岸垂柳的簇拥下至西向东静静地流过田野和村庄，千亩稻田一片翠绿，一幢幢典型的黔北民居依山傍水，青瓦白墙、绿树掩映、错落有致，水泥便道连起家家户户，农家小院干净整洁，宛如一幅美丽的田园山水画。	毕节市黔西柳岸水乡旅游景区
走进黔西县林泉镇海子村，一幢幢别墅式的贵州民居依山而建，面水而居，错落有致，干净的道路两旁用木栅栏围成的庭院，清澈见底的海子湖面上跨着长长的旅游观光木栈道，田园里绿油油的蔬菜，在阳光的照耀下显得更加幽雅静谧。来自附近社区早锻炼和游玩的人群穿越其间，如诗如画。	毕节市黔西林泉海子乡村旅游景区
枪杆岩村属九洞天景区范围。境内有枪杆岩独峰、五指山、风魂涅槃、手扒岩红军栈道、彭家岩洞等地质溶岩自然天成的生态自然景观，环境优美，风光迤逦,有玻璃桥、遛索、真人CS基地等旅游产品，是娱乐休闲观光的好地方。	毕节市纳雍枪杆岩红色生态旅游景区
草海泰丰园距威宁县城8公里，为促进科技成果转化，依托科研搞开发而建立的集休闲娱乐、科普教育、旅游观光为一体的综合性农业生态观光园。全园分为三大园区，即园艺植物观赏园区、优质水果示范园区、名特优蔬菜展示园区。2013年被威宁县科协、共青团毕节地委联合授予“毕节地区青少年科普教育基地”、“青年文明号”的光荣称号，2013年被省委宣传部、省科协、省教育厅、省科技厅联合授予“贵州省青少年科技教育基地”的称号。	毕节市威宁草海泰丰现代农业科技示范园景区
米底河景区区内居住着彝、苗、布依等少数民族，民俗民风纯朴，生态环境良好，旅游资源富集。米底河，是乌江水系上的一条小支流，发源于大水乡高潮村九里冲和大石村申家沟，奔流不息的两条小河汇聚于后坝村两岔河，河水从高山流入深谷，出现几次生命的大跌宕。其中，在60米河段上三叠瀑布一气呵成，总落差达40米，河水与石头共生，忽而泻过石上，忽而钻入山中，形成高石坝、石猪槽、天生桥、花底岩等千姿百态的岩溶奇观，良好的生态植被为其创造了良好的生态环境，21.9公里长的沿河两岸，不仅有原始杜鹃林，而且还生长着珍贵的古大珍稀植物。其中，有堪称中华第一桑的千年古桑，胸茎达3.25米，树高40余米；有四人合围的古樟树；有胸围2.2米的野生桂花树；有胸围1.8米的野生杨梅树。米底河景区是一幅古树参天、珍奇暗藏、鸟鸣山悠、四季鲜花不断的山水自然风光画卷。	毕节市百里杜鹃米底河景区
大坪箐湿地公园地处乌江北源六冲河上游，是一个藓类沼泽、草本沼泽、灌丛沼泽、森林沼泽、库塘组成的集合体，是典型的云贵高原中山沼泽湿地。总面积1074.0公顷，湿地面积551.4公顷，湿地率51.3%。大坪箐湿地公园有独特的高中山沼泽湿地，五彩缤纷的四季野花，凉爽宜人的气候条件，得天独厚的湿地资源。大坪箐湿地是一个走近湿地、了解湿地、休闲旅游的绝佳去处，通过纳雍县积极建设和科学有效的管理，湿地公园将建设成集湿地保护、科研监测、科普宣教、生态旅游为一体的示范基地，未来的大坪箐湿地必将熠熠生辉。	毕节市纳雍大坪箐景区
梵净山系武陵山脉主峰、国家级自然保护区、联合国“人与生物圈”保护网成员。总面积567平方公里。其标志性景点有：红云金顶、月镜山、万米睡佛、蘑菇石、万卷经书、九龙池、凤凰山等。	铜仁市江口梵净山生态旅游景区
被列为贵州省首批文化产业示范基地。整个景区以“明”史为据、以“明”文化为内涵、以“明”军事为主脉、以地方特色为背景，致力于明朝以来贵州600年历史文化的挖掘，集“吃住行游购娱”及“休闲、养生、体育、影视”等为一体，是西南最大的综合历史文化景区！核心景区划分为边城广场演艺区、边城市井文化区（含五角大楼剧场）、边城军事体验区、边城水师龙舟营、大明水寨锦江渔文化区、大明酒庄、水上乐园区和儿童社会体验馆等八大文化体验区块。	铜仁市碧江大明边城旅游景区
景区是县城与煎茶城际道上的重要节点，与高家湾景区南北相望，并联一线、优势互补，形成德江“农旅融合”发展的最美风景线。景区八山环水，好似八仙游湖，既有游山玩水、体验农事、陶冶情操之乐，又能远离城市喧嚣，感受城市花园之美。景区由山(陶缘丘山)、水(陶缘水乡)、林(湖陶缘芳林)、田(陶缘归田)、湖(陶缘柳湖)五大板块构成，是集农业、文化、康养、休闲、观光旅游为一体的休闲度假区。	铜仁市德江武陵陶源旅游景区
景区是梵净山生态文化旅游的重点卫星景点，分为生态停车场、乡村风情廊、购物街、亚木沟原始峡谷、土家风情园、明朝古寨等几大板块。亚木沟总长50公里，沟里气候宜人，冬无严寒，夏无酷暑，年平均气温在17°C左右，空气负离子浓度高，无愧于天然氧吧的美誉，绝对是探险、觅奇、寻幽及休闲养生的绝佳之地，曾有诗人写下“冬暖夏凉神仙府，山清水秀亚木沟”的赞语。谷内有诸多景点如一碗水、灵猿戏水、天生桥、玉兔观天、雄关漫道、静心池、翰林亭、仙女潭、峡谷飞索、万年神龟、夫妻石、鹏羽流丹、五潭醉月、龙洞等，游客可以随处取景拍照，也可以坐在沟边亭子中小憩，有时候还能见到各种珍奇动物。不管是驻足观看，还是下沟玩水，都使人流连忘返，沉醉在大自然的怀抱里。	铜仁市江口亚木沟旅游景区
云舍是省溪杨氏土司的后裔居住地，有长达近700年的土司制度，孕育了云舍灿烂的土家民俗文化和生态文化。桶子屋是云舍最具特色的土家族古建筑，其结构一般由正屋、偏屋、木楼和朝门组成，四面封墙，又叫封火桶子。其主要景点有神龙潭、桶子屋、土法造纸坊、荷花池、天王像、土家巷道等。随着贵州东线旅游业的快速发展，云舍作为中国土家第一村的价值正在日益显现。	铜仁市江口云舍旅游景区
1993年底建成长廊、男女大池、小池、茶楼等设施，主体建筑坐东各西。由大门而进建有长廊、聚景亭、武侯词、太白祠、斗姆阁、茶楼、石塔、碑群等风景群。与松明山麓、龙川河、温泉大桥浑然一体，成为贵州高原的璀璨明珠，是贵州东线旅游的重要景点。石阡温泉群风景名胜区是全国第七批国家级风景名胜区，面积273平方公里，空气清新，历史文物遗迹众多，是休闲、旅游、探险、度假的极佳选择之地。石阡温泉始建于明万历三十四年，从山麓石隙中间涌出，澈若明镜，富含晒、氡、锶等多种对人体有益的微量元素，可直接饮用，具有洁净皮肤、治腹胀、疗神经衰弱、医动脉硬化等功用。景区是集温泉洗浴、住宿餐饮、旅游观光、商务洽谈、会议接待、休闲度假等为一体的旅游胜地。	铜仁市石阡夜郎古泉旅游景区
思南温泉—石林景区，分为石林、温泉两个部分。石林景区：是贵州省最大的天然石林景观。温泉景区：主要以洗浴、餐饮、住宿、度假为一体，分为温泉公园、SPA理疗中心、69℃吧、精品店、绿色餐饮、别墅、度假酒店、酒店餐饮、商务会议等功能区。	铜仁市思南温泉-石林旅游景区
万山矿山公园，即朱砂古镇位于万山区万山镇原汞矿遗址区，该景区是一个以山地工业文明为主题的矿山休闲怀旧小镇，形成朱砂古镇、梵净山、凤凰古城“金三角”旅游格局。现有玻璃栈道、电影院、博物馆、洞内灯光、怀旧小镇，朱砂大观园，云顶天台，悬崖泳池，玻璃索桥，滑索、会议中心、健身房、咖啡厅、商场、宾馆、朱砂O2O线上线下展示销售中心等内容。	铜仁市万山朱砂古镇旅游景区
苗王城分为东城和西城。原有城墙2000余米，顶宽四尺，底宽六尺，高九尺。有4个城门，城内有11条巷道，巷道内有11道寨门。鳞次栉比的吊脚楼、“歪门邪道”的建筑风格等等具有一定的战争防御能力。	铜仁市松桃苗王城旅游景区
九丰农业博览园景区按照“园区景区化、农旅一体化、景区科普化”的思路，全力打造了餐饮服务区、蔬菜智能观光区、科研培训区、采摘体验区、蔬果生产区、生态小木屋度假区、海洋科普区、食品精深加工区“八大板块”。目前开放的景点有：智能观光大棚、海洋科普馆、花卉科普馆、生态小木屋等。	铜仁市万山九丰农业博览园旅游景区
分为景区入口配套服务、土家文化展示、江岸灯影游览、沿江休闲、户外体验、沿江观光旅游等六大板块，包含乌杨树、三星洞、剑劈岩、古纤道、天鱼池、佛指山、天门石、仙女望夫、飞龙过江等景点。景区紧邻沿（河）德（江）高速、沿（河）酉（阳）高速闸道口3公里，距渝怀铁路酉阳站60公里，离铜仁凤凰机场140公里、黔江机场110公里，326国道和411省道贯穿县境。	铜仁市沿河乌江黎芝峡旅游景区
该景区属于农旅融合发展的观光体验型景区，是集花卉产业、现代农业观光、花卉主题婚庆、花卉休闲度假、花卉特色餐饮五大功能于一体的主题景区。设立室外花海、智能温室、冰雕馆、科技馆、豪华游艇、花卉特色餐饮等十大精品旅游项目，成为农文旅一体化的旅游景区。	铜仁市碧江百花渡旅游景区
五彩洋山河景区犹如一部喀斯特景观的百科全书，汇集了天坑、天生桥、地缝、溶洞、石林、地下河等景观为一体。主要景点有观音峰、傩仙洞、云漫桥、天工地缝、阡丰小寨、索道等。	铜仁市德江五彩洋山河旅游景区
德江白果坨国家湿地公园旅游景区处于贵州省最大河流乌江干流之上，森林、河流、滩涂、溶洞、溪谷、泉瀑、岩崖等组成的丰富而独特的景区――森林复合生态系统，景区内气候宜人、水域宽广、河道修长、烟波浩渺，灵山合拢、峡谷幽深、曲折蜿蜒、雄壁纤道，具有“天险”和“不是三峡胜似三峡”的壮美峡谷景观。	铜仁市德江白果坨湿地公园旅游景区
铜仁市江口农夫山泉工业旅游区是围绕“梵净山水”，以“水文化”为主题的景区，也是一个集观光旅游、科普教育、娱乐体验、品牌展示、产品推介等多功能于一体的工旅融合项目。农夫山泉工业旅游区，顾名思义，这是一座以“农夫山泉工厂”为核心并融合山泉山景的旅游区。整个景区内，有两大核心景点线：一是农夫山泉生产基地；二是在工厂背后山泉水源，水源周边山势险要，泉水凌冽清澈。	铜仁市江口农夫山泉工业旅游景区
景区始建于明弘治六年（1494年），是一座以周氏家族为主的血缘村落，这里历史悠久，人杰地灵，蕴含着丰厚的文化底蕴。集古楼、古屋、古巷、古桥、古井、古树、古墓、古书、古风、古韵于一体，被誉为“佛顶山下的明清古村落”。楼上村至今保存着独特的汉族古汉民族风俗，有哭丧、哭嫁、吹唢呐、民间刺绣等古老的习俗。	铜仁市石阡楼上旅游景区
景区始建于明景泰年间，是一个距今六百余年的古老村落。景郝家湾源于郝氏先祖从山东省宦游镇入黔平“苗乱”，驻扎板桥军垦、定居生活，依山辽源以姓取名郝家湾。郝朝相是绕不过的人物，清道光年初，郝朝相从镇远府“文林郎”衣锦还乡，以风水勘舆的战略理念兴建自己的宅邸。	铜仁市思南郝家湾旅游景区
该景区背靠巍巍的梵净山山脉，是梵净山旅游环线上的精品景区，气候宜人，洞内石笋密度世界罕见，属典型的南方喀斯特地质地貌奇观。2005年中法专家探秘潜龙洞，誉其为“中华神州第一奇”。有诗云这样描写：“梵天净土桃源美，醉美潜龙胜桂林”。	铜仁市松桃潜龙洞旅游景区
铜仁市沿河南庄景区以文化、农业为主，景区先后建成游客接待中心、观光平台、休闲步道、索桥、溜索、景区大门、生态停车场等旅游基础设休闲健身娱乐项目，对景区内民居立面进行全面改造，打造“天赐仙李·悠然南庄”旅游品牌。是以“空心李”为主要旅游资源的乡村旅游景区，“空心李”是独特的稀缺性地域产品，是国家地理标志品牌，有“果品茅台”之美誉。	铜仁市沿河南庄旅游景区
景区是农旅融合发展的景区，集生态农业观光、油茶文化观赏、生态湿地游乐、植物文化科普、稻作文化博览、侗族文化展示、户外健身活动、水体文化体验、珍禽水产养殖、CS拓展训练十项功能于一体旅游景区。	铜仁市玉屏茶花泉旅游景区
景区建成了商业步行街、湿地公园、山体公园等休闲健身场所。配套建设有金色侗乡大酒店、碧湖山居康养房、油茶展示中心、观景台、喊泉、网红桥、灯光秀、无边际游泳池、松林小木屋等系列工程项目。素有“中国箫笛之乡”、“中国油茶之乡”“侗族文化艺术之乡”“中国黄桃之乡”之美誉，是全国乡村旅游重点镇。	铜仁市玉屏侗乡风情园旅游景区
中南门历史旅游区三面环水，紧临锦江，主要由铜仁府衙、红二红六军团长征贵州纪念馆、贵州总兵府、梵净茶苑、文博园、礼遇铜仁、梵净星空艺术馆、铜仁府文庙、梵净书院、周逸群陈列馆等景点组成，是一个集生态、科技、人文、智慧、休闲为一体的中华文化大观园。	铜仁市碧江中南门历史文化旅游景区
红董农旅小镇拥有独特的自然山水特色及民俗文化特色，区位优势明显。其地形三面环水，一面靠山，使之形成了依山傍水的生态格局，自然资源得天独厚，生态环境优美。红董驿站具体规划为驿站区、水上娱乐区、亲子娱乐区、民宿区、休闲娱乐区、艺术村落、露营基地及农耕文化区和天然电影院8个功能区，未来将打造成宜居、宜养、宜业、宜游为一体的农体旅锦江文化休闲驿站，这里是人与自然和谐共生，景与自然浑然天成的铜仁后花园。	铜仁市碧江红董旅游景区
大圣墩旅游度假区项目以文化、体育为主，通过索道把博物馆、书法广场连接到大圣墩山顶上,促进山上山下协同发展，形成山上独特的自然景点和山下文化风情旅游商业圈的有效融合；横向以夜间经济为主，通过北环线把邛江古镇、农业公园、映美湖串成一个大景区，逐步形成旅游景区与市民休闲公园融为一体和践行以人民为中心的发展格局。	铜仁市印江大圣墩旅游景区
陈展面积2000m2，为一单体建筑，外观恢弘大气，与书法文化广场相互映衬，是一座高规格建设的县级综合性博物馆。	印江博物馆旅游景区
园区所在地亚鱼乡的中心地带，是铜仁地区著名的避暑胜地，有着铜仁“后花园”之称。因此，本园区在规划过程中，园区内实现黄桃产业生产和休闲服务、旅游观光有机结合，充分利用园区桃园风光、自然生态及环境资源，集农业生产经营活动，乡村文化、农家生活于一体，为人们提供观光体验、休闲度假、品尝购物等活动空间。	玉屏凉庭寨旅游景区
枫香溪距德江县城48公里,东邻印江梵净山,南与思南接壤,北与沿河土地湾相通,西与乌江相望,有著名的枫香溪会议会址等国家级重点文物保护单位1处8个点，省级文物保护单位9处、市县级文物保护单位13处。枫香溪会议会址于2006年5月被国务院列为第六批全国重点文物保护单位。2010年3月被命名贵州省爱国主义教育基地。2011年1月被命名为贵州省国防教育基地、政治教育基地。共占地面积14000多平方米（包括会议会址纪念馆、保密局、参谋处、警卫排、侦查科、红军医院、红七师、红九师、纪念碑），其中建筑面积占4500平方米。	德江枫香溪会议会址旅游景区
中共黔北工委红色文化旅游景区主要由两大部分组成，一是中共黔北工委旧址。主要体现和展示的是黔北工委创建及革命斗争的光辉历程，让游人感受到黔北工委在战火纷飞革命岁月作出的不可磨灭的贡献。二是杉园村自然风光。该村自然风光优美，村庄依山而建，古朴宁静。尤显突出的是有成片的古大珍惜金丝楠木群，这些楠木大多有几百或上千年的历史。杉园村号称长寿村，有还健在的一位106岁女寿星。	德江县黔北工委旅游景区
中国·石阡佛顶山温泉小镇规划占地 627.8 亩，总投资约 14.5 亿元。温泉小镇以石阡温泉资源为基础，以丰富而具有特色的地域 文化为支撑，以温泉乐养理念为指导，打造成以温泉三养为核心，集观光旅游、度假养生、医疗保健、休闲娱乐、文化体验、运动康体、养老服务等功能为一体的世界级温泉小镇。	中国·石阡佛顶山温泉小镇旅游景区
镇远古城历史悠久，至今已有2280多年的历史，城内古街古巷曲径通幽，石桥城垣错落有致，碧水晨雾姿态万千，春江渔火诗意盎然，有国家级重点文物保护单位青龙洞古建筑群和明清古民居、巷道、码头、城垣等160余处。	黔东南州镇远古城旅游景区
翘街景区内的建筑具有典型的徽派建筑的文化元素：白墙青瓦马头墙，回廊挂落花格窗；足不出户，可以享受阳光雨露；四水归堂的天井，反映出徽商聚财特征。放眼翘街，一排排明清建筑风格的封火墙连绵不断、一座座四合院鳞次栉比，独特的依坡就势的泉井之城风貌特征风格古建筑群，漫步街巷，仿佛穿越时空，置身明清时期的繁华边城。2006年，翘街古建筑群作为风景名胜区的组成部分，被国务院批准为“黎平侗乡国家级风景名胜区”，2011年，黎平翘街被列为“中国历史文化名街”，2016年，被评为“国家3A级旅游景区”。	黔东南州黎平翘街旅游景区
麻江县有机生态蓝莓种植集中在下司、龙山、宣威三镇，聚集在麻江县东部清水江中上游，区内司晨公路、宣都公路等公路穿境而过，贵广快速铁路横卧其中，交通便利，气候宜人，旅游资源丰富，是麻江县特色农业蓝莓种植相对集中、面积最大的种植基地。目前，区内蓝莓种植30000余亩，规划面积80000亩，可以利用其集康体运动、休闲养生、生态农耕体验、特色有机蓝莓品鉴的区域有机生态原真特质，建设中国最具风情的蓝莓生态体验休闲度假旅游区，开发打造旅游精品线路，树文化旅游精品。	黔东南州麻江蓝莓生态旅游区
旧州古镇是贵州省十大历史文化名镇和二十个重点保护与建设的民族村镇之一，是"双百"小城镇建设乡镇，第三批综合小城镇建设试点乡镇，是黔东南州五大经济强镇之一。古镇的主街，西上街。两边是典雅别致的砖木结构房子，外窄内深的房屋构造，造型美观独特的封火隔离墙，构成了旧州古色古香的建筑风格。房屋内天井旁假山怪石、奇花异草，就象一幅美妙绝伦的画卷，西大街封火墙特色建筑，古色古香，临街铺房，结构巧妙，人行街道，宽窄适度，现代人经商的理念，在古老文明的旧州早就得到了充分体现，小巧玲珑的朱氏民宅就是其中的典型代表，它建成于清光绪年间，面窄内深，房窗渔樵耕读、五福临门、八仙庆寿、琴棋书画等雕饰工艺超群、精美绝伦，是旧州古镇明清建筑风格的浓缩。	黔东南州黄平旧州古城旅游景区
下舞阳河系国家级风景名胜区，景区从县城向西延伸数十公里，荟萃了整个氵舞阳河流域最美的自然风光。碧绿的氵舞水倒映着两岸千姿百态的青山、奇峰、绝壁、峡谷、翠竹、绿树，从而成为闻名遐迩的山水画廊，吸引了无数天南地北游客的目光。景区以高峡平湖、瀑泉飞流、喀斯特为主体；山色水韵风光迷人。“破镜重圆”半含水中半露峥嵘；鸳鸯夫妻结队戏水，情深意浓；奇妙的三叠水、珠落玉盘直泻深潭；喊泉神灵有喊必应，呼之水出、止呼水隐；石峰神形如“孔雀开屏”、形态逼真；“大圣师徒”前往探幽，忙里偷闲，整个景区一湾一画，一步一景，令游人忘返留连，1988年8月经国务院批准，镇远氵舞阳河风景区列为国家级风景名胜区。	黔东南州镇远下舞阳河旅游景区
小镇位于丹寨县龙泉镇东湖湖畔，以非遗文化遗产、苗侗文化为核心，有着世界上最大的水车、四大主题广场、三大主题街区、千亩花田等景观，成为了集文化、旅游、休闲、娱乐、教育、购物于一体的苗侗文化特色主题小镇	黔东南州丹寨万达旅游小镇景区
隆里古城始建于明洪武18年（公元1385年），是明代基层军事组织——卫所制的遗存之物，是明代以来中央政权强化对边远地区统治和中原文化对少数民族地区文化渗透的产物。它的历史悠久，街道布局巧妙，现完整地保存着明清时期的城镇布局和民居建筑群。是贵州省保存最为完好和最具特色的历史民族文化村镇之一，是中挪合建的生态博物馆，古城在村镇规划设计、建筑艺术、城防、环境营建等方面具有很高的水准，折射出丰富的历史信息，已引起国内外历史学家、建筑学家、人类文化学家的关注。	黔东南州锦屏隆里古城旅游景区
岜沙苗寨,距从江县城7.5公里，由老寨、宰戈新寨、王家寨、大榕坡新寨和宰庄等五个自然寨组成。岜沙，意思是“草木茂盛的地方”，苗语称为“方送”。岜沙与其他苗寨不同，至今还保持着战国时期遗留下来的原始古朴的生活习惯和民风民俗，岜沙人自古崇拜树木，信仰树神，树是岜沙人的自然图腾。千百年来，他们的生产生活、传统信仰，紧密联系在祖先远古的遗训中，代代传承，形成了一座奇特的“文化孤岛”。岜沙苗寨曾被《旅游时报》列入“中国单身者十大旅游圣地”，被《中国国家地理》推荐为“人一生必到的55个旅游目的地”之一，是著名的中国传统村落、“全国文明村镇”，是我省著名的原生态民族文化旅游景点，“全省优先发展的重点旅游区”之一和全国农业旅游示范区。	黔东南州从江岜沙原生态苗族文化旅游景区
山因水而秀，人因水而美。在雄奇的平塘坡脚下有这么一股长流不息的温泉水造就了剑河美名远扬，剑河温泉为国内稀有的氡硫温泉，自古享有“苗疆圣水”“痛风汤”等美誉，其理化指标与法国著名的维希温泉相似，为国内三大名泉之一。剑河温泉城按国家5A级温泉标准建设，融入苗族、侗族民族文化，打造成四季全天候运营的温泉度假胜地，也是国内首家苗侗文化主题温泉，是您温泉度假的不二之选！	黔东南州剑河温泉文化旅游景区
下司古镇近5万人，多以汉、苗、仫佬等民族为主，是黔东生态旅游和人文旅游西入口的第一重镇。下司古镇，有“清水江上的明珠”之美称。是中国红蒜之乡，锌硒米之乡，世界名犬下司犬之乡，世界优秀、亚洲最好的皮划艇激流回旋基地就在这里。下司古镇，山清水秀，人杰地灵，地处清水江上游，是“古苗疆栈道”东线主线区域，是古时黄金水道的“末端良港”。得天独厚的地理位置和完善开放的商业环境，令下司成为当时清水江上游地区重要的物资集散地和商业要地。古朴的下司码头铭刻着曾经繁荣的盛景，民国时期曾被誉为“小上海”。经济的繁荣带动了文化的“百家齐放”，来自五湖四海的商人举家迁徙，定居下司，留下了众多徽派建筑、闽南大宅、西洋建筑与下司少数民族文化相互交融的古建筑，造就了一个多元文化融合的下司古镇。	黔东南州凯里下司古镇景区
中国民间艺术之乡—郎德上寨。距今有640多年历史，四周群山环抱，松青衫翠，一水环流，古有“万马归槽”之称。郎德上寨是“全国重点文物保护单位”“中国景观村落”、“中国历史文化名村”、“2008年北京奥运火炬走过的地方”，也是有史以来奥运火炬举行点火仪式唯一的苗寨，更是在全国火炬传递中最具特色的一站。	黔东南州雷山郎德旅游景区
凯里云谷田园生态农业旅游开发有限公司成立于2014年5月4日，注册资金5000万元，现有员工320人。云谷田园景区是全国休闲农业与乡村旅游示范点、国家农业部菜篮子工程项目、农业部蔬菜标准示范园、国家AAAA级旅游景区、贵州省省级重点龙头企业、贵州省100个旅游景区、100个农业园区、十佳农业园区、十佳农业旅游景区、贵州省黔台农业合作示范基地、省级农业产业化重点龙头企业、贵州省黔东南州“台湾农业科技示范园”、黔东南州重点龙头企业，凯里市重点龙头企业。	黔东南州凯里云谷田园生态农业旅游区
杉木河景区以清澈晶莹的溪水，以及齐峰异石、芳草佳木构成峡谷风光为特色。两岸的植被丰盈，主要有黄岑岩、杉木峰、蛇冲、双石井立、通天门等景点。杉木河自助漂流成为生态环境游的热点，还因其柔美被称为“情亲河、友情河、爱情河”，因其水质清纯、有惊无险自助漂流而被誉为“矿泉河”“中华第一漂”。	黔东南州施秉杉木河景区
肇兴，旧称“肇洞”，是中国最大的侗族村寨。被联合国世界文化基金会评为全球“返璞归真，回归自然”十大旅游首选地之一。是世界乡土文化保护基金会授予的“全球18个生态文化保护圈”之一。寨子里杆栏式吊脚楼房，鳞次栉比，疏密有致，全用杉木建造，房子一般为歇山顶盖小青瓦。还有戏楼、歌坪、禾晾、谷仓、瓢井等建筑，布局紧凑，别具一格。肇兴平均气温18℃，无霜期长，以农为主，盛产杉木，善种棉花、管理茶山，木器、铁器、竹器、藤编、织机、刺绣等技艺颇负盛名。鼓楼、花桥，更是肇兴侗寨的一大特色。肇兴不仅是鼓楼之乡，而且是歌舞之乡。侗寨里有侗歌队、侗戏班。每逢节日，肇兴乡及毗邻侗寨群众，欢聚鼓楼、歌坪，举行热情洋溢的“踩歌堂”、“抬官人”等文化娱乐活动，节日以“谷雨节”、“芦笙节”、“泥人节”等最为热闹。侗族大歌是侗族文化中的又一瑰宝，是享誉海内外的世界非物质文化遗产。	黔东南州黎平肇兴侗文化旅游景区
世界自然遗产地、国家级风景名胜区、国家地质公园云台山景区。云台山以原始自然生态、天祥奇观、齐峰秀丽、云海奇观、佛教遗址等自然和人文景观为特色。风景区面积64平方公里，主要有笔架山、五指峰、印斗阁、老虎背、周公殿、徐公殿等景点24处，山间珍稀等植物近400钟，珍贵等动物近百种，被称为“植物宝盆、动物宝库”，是贵州东线探险寻幽的旅游宝地。云台山因山形“四面削成，独处于云霄之半”，山巅如台，加之云雾缭绕，故云台山。	黔东南州施秉云台山旅游景区
中国苗族文化艺术馆——西江千户苗寨。有2000多年建寨历史，是全世界规模最大、保存最完整且最具观赏价值和研究价值的吊脚木楼建筑群。整个苗寨由十余个依山而建的自然村寨相连成片，环绕全寨的梯田依山顺势直连云天，一千余户苗族吊脚楼随着地形的起伏变化，鳞次栉比，气势恢宏。西江千户苗寨相继被授予“中国历史文化名镇”、“中国景观村落”、“全国农业旅游示范点”、“世界十大乡村度假胜地”等称号。	黔东南州雷山西江千户苗寨景区
黔东南岑巩马家寨景区是一个依托马家寨历史文化、民族文化、、红色文化、农耕文化打造的农文旅融合发展的景区。近年来随着乡村旅游的发展，景区游客总接待量不断上升，旅游综合收入不断提高。	黔东南州岑巩马家寨旅游景区
三角田茶园景区茶园奇特美丽，民风淳朴，站在景区视角，望得见炊烟渺渺的三角田村寨，层层叠叠的明清吊脚楼......三角田茶园景区风景优美，是一个“望得见山、看得见水，记得住乡愁”的美好地方，也是摄影、写生、休闲、度假、深度体验茶文化、民族文化的旅游胜地	黔东南州雷山三角田茶园景区
景区现有苗侗特色民间非遗艺术博览、银绣染产业、工匠集群、苗侗特色医药、农特产品等产业，园区占地面积约5万平方米（含道路绿化广场等），民营企业自建厂房面积约2万平方米。下步将实施“文化创意产业+N”计划，规划布局银饰、刺绣、蜡染的研创、生产、销售、参观、体验、研学、民族演艺等业态布局。	黔东南州凯里文化创意产业园
佳所在产业发展上以优质茶叶、优质稻鱼种养殖、优质果蔬种植及加工为特色一、二产联动发展，依托红色文化及存量资产利用创新，发展以红军过侗年、红色文化教育研学服务，融合非物质文化发展、大力发展茶加工体验服务，侗果、腌鱼制作体验服务，是红色美丽村庄三产融合地发展试点示范村庄。	黔东南州黎平佳所侗寨旅游景区
浪洞温泉景区由5-7个泉眼平地喷涌出而成。温泉水质清澈，明净、无色、甜味，井口水温49℃，靠岩面附近温度可达60℃，按国际矿泉水温度分类标准为高热矿泉水（42-100℃）。该温泉还含有对人体有益的稀有元素—氡、锂、锶及偏硅酸，这些稀有元素已达到饮料矿泉水质规定的标准，其中偏硅酸含量较高（42.32mg/L），接近硅酸矿泉水标准(50mg/L)，温泉中含有少量的H2S对各种皮肤病有一定的理疗效果。因为该温泉水质好、水量大、水温高，是具有多用途开发价值的宝贵地热资源，被旅游专家誉为“苗疆圣水”。浪洞森林温泉环境优美，四周群山环抱、郁郁葱葱，一条清澈见底的小河从温泉前潺潺流过，溪间白云蒸腾，雾气缭绕，公路两旁绿树成荫、鸟语花香，给人一种春风得意、如临仙境的感觉。温泉主题公园内设有不同种类的养生温泉泡浴，温泉度假村对天然温泉水资源进行保护性开采，对景区内的森林植被进行保护，温泉度假村的目标是打造…	黄平浪洞森林温泉景区
麻江后坝民族民俗博览园景区三面临山，风景宜人，景区依托移民小区建设，区域内打造非遗创意工坊文化旅游商品街区（设有民族画体验、枫香印染体验、苗药、民族服饰等）、美食街区、苗家非遗养发护发液基地（设有加工观光区和制作体验区）、民族广场、体育运动场等，景区距五星级农家镜湖山庄仅0.6公里，极大的满足游客的游览需求，是广大游客周末游的好去处。	麻江后坝民族民俗博览园景区
榕江旧称古州，古为黔省东南锁钥，苗疆第一要区。水运时代得天独厚的水上交通，让榕江成为贵州省南下门户，黔桂湘三省区物质的集散地。水运盛况空前，省内外商贾云集，商贸繁华。清雍正七年同知腾文炯建土城于诸葛营，八年,张广泗建古州厅。随后各地商人沿着东城墙定居,古街渐成规模，成为清中期至民国年间古州最繁华的商业街——古州河街。商业的繁荣昌盛,让榕江有了“小南京”的美称，并形成了独特的码头文化，现存古会馆、古建筑众多，成为县城一道亮丽的历史文化景观。	榕江古州古街文化旅游景区
渡马镇共和村甘溪寨是一个侗族“原始生态”文化保存完整的自然村落，这里依山傍水、自然而宁静，距县城18公里，距集镇6公里。海拔427米，国土面积4.67平方公里，有4个村民小组，124户540人，98%的人口为侗族。2015年被中央电视台CCTV7频道誉为“功夫村庄”，2016年被英国《每日邮报》评为“世界上最奇异的九个村庄”之一，2017年贵州卫视《我在贵州等你》栏目到甘溪拍摄，2018年日本富士电视台和中央电视台CCTV4频道《外国人在中国》栏目先后到甘溪拍摄，2019年被列入第五批中国传统村落名录、第二批国家森林乡村和第三批中国少数民族特色村寨。	天柱功夫村旅游景区
党郎红景区生态环境良好、自然资源丰富，不仅有民族文化、梯田风光，还有溪潭峡谷、天然瀑布、原始森林，更有党郎红米酒，党郎红古茶，特色生态大米等特色农产品，是集生态、文化、产业特色为一体的旅游休闲度假景区。获乙级旅游村寨等荣誉称号，靓丽的名片让该村散发出独有的魅力。	黔东南州从江党郎红景区
大歹景区环境悠然，古木苍翠，吊脚楼依山而建，错落有致。这里民族风情浓郁，底蕴厚重，苗族习俗、建筑、服饰、歌舞均保持着传统形态，并且完整保存着苗族枫香染、苗族蓝靛染、苗族亮布制作等十余项传统技艺，被誉为“山脊上的非遗走廊”。	黔东南州从江大歹景区
景区为苗族聚居村落，冬无严寒，夏无酷暑，俯看库区无限风光，是避暑好去处，景区内以苗族文化和清水江木商文化为主，是研究西南少数民族文化的首选地之一。	黔东南州锦屏平鳌景区
青曼苗寨座落在长岭岗山脉中段，是典型的“天然屏障”，已有600多年历史，现有410户，1678人，距凯里市中心25公里，凯丹县道公路和凯羊高速穿越乡境，地理坐标为东经107°88′31″，北纬26°45′21″，海拔最高1274.5米，最低860米，苗族人口占96.8%，占地3.8平方公里，森林覆盖率近70%，是中短裙苗族农耕文化的天然博物馆。这里的苗族属于短裙黑苗，妇女着短裙，盘发髻，最为奇特的是呈倒“S”形的妇女头式，与唐朝妇女的发式十分相似。青曼苗寨仍保留着古老的纺织、刺绣、染布等精湛的民族手工艺，其中这里的“苗族织锦技艺”被列为国家级非物质文化遗产保护名录;精美绝伦的刺绣为青曼赢得“苗族刺绣之乡”的美誉，日本友人韭琢先生在这里捐资修建有苗族刺绣陈列馆。这里有多姿多彩的民族节庆，春节芦笙会、七月吃新节、爬坡节、十月祭尤节等，以春节芦笙会最为隆重，举办有吹跳芦笙、跳铜鼓、苗歌对唱、斗…	黔东南州凯里青曼苗寨景区
河坝村是麻江县境内唯一一个瑶族聚居村，先后被命名为“中国传统村落名录”、“贵州省民族文化保护村寨”、“国家级非物质文化遗产代表‘枫香染之乡’”和“国家乡村旅游村寨”等称号。其独特的节日活动深受广大游客喜爱，如“隔冬”节、芦笙节、斗牛活动等。	黔东南州麻江瑶韵河坝景区
景区是中国100个生态环境保护村之一，是贵州省休闲农业与乡村旅游示范点，贵州省新农村建设试点村寨，是黔东南州民族文化保护村寨。苗语中“乌羊麻”即山水相依之意，全寨依山而建，傍水而居，人水交融，环境优美，是体验农耕文化、民族风情的好去处，是休闲垂钓、养生度假的理想地。	黔东南州麻江乌羊麻苗寨景区
麻江药谷江村景区位于卡乌村清水江畔，景区按照“平等、自愿、有偿”原则，引导贫困户通过土地流转、土地入股、特惠贷入股等方式参与园区建设，目前景区拥有近500种品种菊花，菊园的建成仿佛一个巨大的菊花博物馆，不断给人惊喜。	黔东南州麻江药谷江村景区
岑巩红豆杉景区又有“红豆杉王国”之称，因景区内生长有被誉为“植物界大熊猫”的野生红豆杉聚生群落2处，其中千年红豆杉3株、胸径达50cm以上的上百株，大小野生红豆杉万株而得名，景区内海拔在890-1500米之间，年降雨量1290mm左右，年均气温13.9摄氏度，且森林覆盖率70.44%，是天然的“氧吧”和绝佳的“避暑胜地、养生天堂”。	黔东南州岑巩红豆杉景区
木召生态休闲度假区周围林木茂盛、珍贵树木繁多。千百年来，当地村民在这里生存繁衍，并将古树奉为庇佑他们的神灵，古树跟古遗址一直得以保存，源远流长....沿着景区走，一路都是青山绿水，度假区内一栋栋原生态的小木屋林立于山坡，青石板步道绵延向上，一幅世外桃源的小庄园景象。这里周围自然生态优美，气候怡人，水利资源丰富，度假区就是依托这良好的自然生态和悠久的夜郎文化传承资源优势应运而生的。“惊险刺激的丛林穿越”是景区工程的重要节点，利用山上原有树木，搭建各种风格迥异的关卡，设置难易程度、刺激强度不等的树上探险活动，让游客感受惊险刺激的丛林穿越。	黔东南州岑巩木召生态休闲度假旅游区
四联侗寨康养旅游度假区这里民族风情浓郁，特色突出，有侗族标志性建筑侗族鼓楼、风雨桥，进行祭萨活动时的祭萨广场，踩歌场、芦笙坪，侗族人最爱的斗牛场、斗鸟场等，登翁河与归油卡原始森林自然风光秀丽，景色迷人，景区利用得天独厚的区位优势和村寨自然风光种植荷花发展乡村旅游，荷花种植规模达千亩，每年的4—8月，四联荷花盛开时候，荷花、自然风光、侗家民居、鼓楼、长廊形成了一幅美丽独特的山水画卷，迎来省内外和周边游客前来游玩观赏。四联侗寨风景优美，山清水秀坐落在群山环抱之中，鳞次栉比的民居，结构独特的吊脚楼依山傍水，还有鼓楼耸立其间，民族习俗活跃，地方民俗文化保护完好。侗寨置身于荷田中，有着别样的山水田园侗家人风情。景区最誉为“十佳最美村寨”、“千亩荷塘侗寨”，是黔东南州美术协会的写生基地	黔东南州从江四联景区
高华瑶寨景区山川景秀，风光旖旎。万类美景，尽绽放自如。区内分布有地文景观、水域风光、生物景观、天象与气候景观、遗址遗迹、建筑与设施、旅游商品、人文活动、乡村旅游共计九大类旅游资源，旅游资源类型丰富，禀赋较高。高华瑶寨景区旅游资源丰富，景观类型多样，按照标准打造成养生、休闲、旅游、度假为一体的旅游休闲度假景区。雄厚的旅游资源，浓蕴的古今文化，别有洞天的自然景观等造就从江县高华瑶寨景区的独特旅游魅力。	黔东南州从江高华瑶浴谷景区
施秉县高碑田园旅游景区打造“春赏花、秋摘果”为主要内容的农业观光生态旅游景区，“住农家屋、吃农家饭、干农家活”为主要内容的农家体验游，重点发展餐饮、农业旅游观光、水上运动、游船和农家乐等休闲娱乐活动，致力于把高碑望城打造成“湖亮、花香、林静、景幽”的乡村田园综合生态观光休闲旅游度假圣地。	黔东南州施秉高碑田园旅游景区
巫包红绣旅游景区境内沟壑纵横，谷深千米，山势巍巍，野岭叠翠。寨子四面山峦陡峭，逶迤连绵，古树荫森，溪水环绕，山青水秀，被人们誉为“巫山峡谷”，是县境内少有的风景佳地。	黔东南州剑河巫包红绣旅游景区
茅坪木商古镇景区是中国早期工人运动领袖、龙华二十四烈士之一-龙大道烈士的故乡，拥有古朴的人文景观，深厚的文化底蕴，自然风光主要有清水江沿岸风光和黄哨山竹海，人文景观主要有龙大道烈士故居、古建筑群和苗侗村寨，是著名的内三江之一，几百上千年的木材经营历史，是锦屏木商文化发祥地，古老的苗侗风情和江浙文化的融汇，造就了茅坪的独特文化。	黔东南州锦屏茅坪木商古镇景区
南花苗寨具有良好生态环境和浓郁民俗文化，其富于折理的曲艺嘎百福，娓娓悦耳的押调苗歌，内涵丰富的鼓社集会，别具情趣的婚俗礼仪，吸引了中外游客。南花苗寨是巴拉河长裙苗农耕文化典型的天然博物馆，是贵州著名的苗族风情旅游景点、贵州省乡村旅游示范点之一，也是全国农业旅游示范带巴拉河景区的一个亮点，曾获得“全国先进党组织”“全国农业旅游示范点”“全国生态文化村”“全国民主法制示范村（社区）”“国家农业部生态富民示范村”“省先进基层组织”“全省首批少数民族特色村寨”等荣誉称号。	黔东南州凯里南花苗寨景区
岩寨村位于大山“包丢舍”（苗语，地名）的半山腰上，以历史悠久厚重、文化遗留保护完整、环境生态优美、民族风情浓郁，在众多参评村寨中脱颖而出，被评为黔东南“十佳乡村旅游村寨”。	黔东南州凯里千年岩寨景区
全村依山傍水，自然环境优美，境内河流清澈见底，猿猴、野山羊、野猪、野山鸡等野生动物穿于山涧；村中有年代久远具有观赏价值的古银杏、红豆杉等国家珍稀植物，	黔东南州台江世外桃源交宫旅游景区
反排村被誉为“东方迪斯科”的故乡，它坐落在雷公山山脉南麓，是一个历史悠久,古色古香的苗族村寨。房屋都是木质结构的吊脚楼，依山而建，错落有致。反排村经过千百年的历史锤炼，苗族文化底蕴深厚，苗族风情古朴浓郁，民族歌舞独具特色，民族节日丰富多彩，国内外专家学者纷至沓来，推崇备至。	黔东南州台江艺术之乡反排景区
该村是一个古老的村寨，风光优美，全村大部分吊脚楼散部在一片陡坡上，从远处看，鳞次栉比，蔚为壮观。民居建筑典雅古朴，别具一格，九摆鼓楼是全国唯一的苗族独柱鼓楼。银饰手工艺远近闻名，被称之为“银饰艺术之乡”。这里的民族风情古朴浓郁，鼓藏节、苗年节、吃新节等苗族节日和别具特色的苗族歌舞，工艺独具的银饰、服饰艺术，构成了银饰之乡九摆旅游景区独有的景观。1999年，省民委将九摆村列为省级民族文化保护村寨。	黔东南州台江银饰之乡九摆旅游景区
七星侗寨景区依托当地厚重的民族文化底蕴和特色，按照“一村一品牌，一寨一特色”进行规划布局（即：美食侗寨——銮里、斗牛侗寨——银良、水磨侗寨——平求、巧手侗寨——高增、相思侗寨——岜扒、农耕侗寨——占里、大歌侗寨——小黄）。侗文化产业园核心区则按照“两轴”、“八区”布局，环绕园区河流“清水休闲轴”及园区“产业发展轴”两大轴线，分别建设文化产业展示区、文化产业基地、城市宜居社区、旅游景区集散服务中心、銮里乡村旅游休闲区、山地别墅度假区、回迁安置区和生态恢复区等八大片区。	黔东南州从江七星侗寨旅游景区
锦屏县龙池多彩田园人文景象、自然资源得天独厚。有亮司清明上河图、亮司蛮夷长官司铜印、《亮川集》、亮司苗族芦笙舞、新化舞狮、水龙等历史民俗文化；有雷屯朱氏宗祠、罗丹刘氏宗祠、帮寨古民居、奔云桥等古韵建筑；有犀牛望月、月形坡、亮水情歌、观音洞、诸葛洞、逸情沙洲等自然景观，至今仍完好保留，形成古老的苗、汉文化体系。	黔东南州锦屏龙池多彩田园景区
文斗苗寨坐落在海拔600——800米的半山腰中，前有宽阔的湖面，左右分别有风光旖旎、清澈见底的乌榜溪、乌斗溪环绕。大坝蓄水后，从湖边码头只需步行百余米，即可抵达苗寨。全寨苗族人口占98%，森林覆盖率达95%以上。整个村寨被600多棵参天古树环抱，300多幢清一色的木质吊脚楼掩映在翠竹和灌木丛中。环境十分优雅。全寨以苗族为主，苗、侗、汉杂居，是一个苗族人口占总人口98％的古村落；据《文斗姜式家谱》记载，文斗原名文堵，出文人，文人受百姓尊敬封“泰斗”清顺治年间改为文斗。该村由上寨、下寨组成，两寨沿居清水江畔，300多栋吊脚楼顺着凤尾坡分布九岭十冲中，古风浓郁，和谐而宁静。村子四周古树林立、青竹成片，苍翠欲滴。寨内90％的民居都为穿斗式全木质建筑，大多依山而建。寨内有契约文书上万件，古碑刻百余块，古石雕上百件，数幢古雕木楼，是一个看得见历史的古村落。	黔东南州锦屏文斗苗寨景区
七十二寨景区以侗族、苗族、水族为主。地处国家级自然保护区、国家森林公园雷公山腹地。是闻名遐迩的斗牛之乡、侗族之乡、超短裙之乡。景区内分布有地文景观、水域风光、生物景观、天象与气候景观、遗址遗迹、建筑与设施、旅游商品、人文活动、乡村旅游、红色旅游、山地体育旅游、康体养生旅游共计12个大类旅游资源，计有27个亚类、58个基本类型，167个资源单体。旅游资源类型丰富，资源实体体量很大，组合良好。七十二寨景区以斗牛文化为主导，集民俗体验、旅游观光、休闲度假为一体，是一个集自然景观、人文景观于一体的人文生态旅游胜地。	黔东南州榕江七十二寨斗牛城景区
八舟河景区系亮江上游，因河畔有八舟村而得名，是贵州省省级重点风景名胜区，集中了贵州省南部侗族地区自然景观，民族风情等旅游资源的精华，别具特色。景区由喀斯特地貌景观、亚热带喀斯特森林景观、河、溪、库水域景观、丘陵草场景观以及村寨田园风光组成。景区为低中山丘陵盆地，属亚热带湿润阔叶林区，林木分布在沿河两岸，呈带状出露在半边悬崖石峰上，春夏青山衬碧水，秋冬红叶映彩霞，自然景色迤逦，如诗如画。其中，景区内的天生桥是天然石拱桥，据专家考证，这是迄今为止发现的世界上跨度最大的天然石拱桥，现已收入《中国的世界之最》一书，于2001年1月15日正式获得吉尼斯世界之最。这座天生桥全长256米，最大跨度118.92米，桥拱最宽处138米，拱面至河床高38.80米，拱顶岩层厚度40米，中有溶洞，人可以从洞中通过，由此岸走向彼岸。	黔东南州黎平八舟河景区
黄岗村历史悠久，据当地人称，大约在800多年前，他们的祖先就择迁于此居住，繁衍生息。黄岗侗族文化积淀深厚，民族风情浓郁独特，是抬官人节的发祥地，此外，村内的鼓楼、风雨桥、凉亭等传统建筑和喊天节、萨玛节、侗族大歌、侗戏等非物质文化遗产相当丰富。	黔东南州黎平黄岗侗寨景区
南泉山是黔、桂、湘交界地带的佛教胜地，自古以来香火不断，游人络绎不绝。黎平革命烈士陵园亦位于此山上，山上古木参天，树种繁多为贵州省重点文物保护单位。据《黔南识略》、《贵州通志》、《黎平府记》记载何显示的泉山景物：“南泉山叠嶂丛林，明建三寺于山，游人络绎不绝，为最名胜。山有八景：古松若虬、曲径盘空、石龙吐水、双井霭雾、桂苑秋香、空中楼阁、孤顶浮岚、夕阳返照。南泉山大殿左侧，酷暑饮之极清凉，故名南泉山。”明洪武年间建三寺，计有大佛殿、灵宫殿、宝顶庵正殿、四楹楼阁、蛟亭、南泉亭等建筑物，依山就势，建于半山腰，层层叠上，既有明代之端庄持重，亦不失清代之玲珑秀丽。寺殿山门呈八字形，上有一横匾书“雅若祗园”，大门两旁有一副对联“马足车尘世路不知何处尽，山花涧月禅心应自此中生。”整个建筑蔚为壮观。南泉山是省级重点文物保护单位，省级风景名胜区。南泉山主山道，鹅卵石铺就，透逸而上，共有九弯十八拐。山腰行道…	黔东南州黎平南泉山景区景区
著名侗族村落四寨共分寨丢、告宰、平城、摆架等四个自然寨，居民均为侗族。四寨历史悠久，据口传，约800年前人口就达1300人，故古称“千三四寨”。四寨是侗族摔跤的发源地，每年3月15日举办盛大的摔跤比赛，享有“侗族摔跤之乡”的美誉，2004年10月19日，双江乡因四寨常年举办摔跤节并被评为第七批全国“亿万农民健身活动”先进乡。另外，四寨香禾糯历史悠久，品质极佳，2005年由袁隆平题词，双江镇四寨村被中科院命名为“中国原生态稻作民俗文化之乡”，2012年12月19日，住房城乡建设部、文化部、财政部三部门发通知公示了第一批传统村落名录，四寨村入选了第一批传统村落名录。	黔东南州黎平四寨侗寨景区
滚正侗寨是一个原始古朴、具有浓郁侗族风情、深厚文化积淀，具有多项丰富而珍稀非物质文化遗产、特色鲜明的典型侗族村寨。滚正村以干净、卫生闻名，有“天然氧吧”之称，2014年被评为“省级卫生村寨”。因民族氛围浓厚，物质文化遗产保留完好，2016年被评为“少数民族特色村寨”。滚正村为黔东南州第三届旅游发展大会观摩点之一。	黔东南州黎平滚正侗寨景区
黎平县铜关景区系黎平侗乡国家级风景名胜区岩洞—口江景区的重要组成部分。景区集中了贵州省南部侗族地区民族风情和自然景观等旅游资源的精华，别具特色。景区由传统村落、侗族传统建筑、侗族非物质文化遗产、生态博物馆、亚热带森林景观、河、溪水域景观以及村寨田园风光组成。景区为低中山丘陵盆地，属亚热带湿润阔叶林区，景区森林覆盖率率达72%。铜关景区位于十洞侗族文化社区腹地，是侗族大歌非物质文化遗产的主要传承地之一。	黔东南州黎平铜关景区
小丹江苗寨旅游景区处于雷公山国家级自然保护区南麓，被誉为雷公山上一颗璀璨的明珠。2014年，被国家民委列为首批“中国少数民族旅游特色村寨”。小丹江苗寨旅游景区集民族风风情与自然风光于一体。小丹江沟壑纵横，林木葱茏，森林覆盖率达83%，自然生态环境十分优美。小丹江所在的雷公山素称“植物基因宝库”，是许多种古老生物的“避难所”。经考察境内生物种类近2000种，动物132科518种，国家保护动物23种。是长江珠江上游的重要生态屏障，也是“两江”的分水岭。境内江湖溪流水质纯净，几乎可以直接饮用。无污染的绿水青山，清新湿润的富氧空气，使小丹江成为名副其实的“天然氧吧”、“心灵家园”。	黔东南州榕江苗疆古驿小丹江旅游景区
“玉门”洞景区规划面积5.45平方公里，景区以“玉门”洞景观、土家特色民族风情、生态湿地、农耕田园、素质拓展、狩猎体验、生态康养为主。洞内景观奇特无比，洞南北而望，斗折蛇行，明灭可见。	黔东南州岑巩玉门洞景区
施秉都市森林康养基地地理位置优越，植被丰富，负氧离子含量高，有多种国家级保护动、植物。基地内建有露营基地、极限攀越、美食体验中心、康养体验中心、森林休憩台、民宿木屋等休闲设施，配备有七彩滑道、极速滑草、空中飞渡等20个娱乐游玩项目。	黔东南州施秉都市森林康养基地旅游景区
高过河以原生态峡谷风光为主要旅游资源，以避暑、休闲、猎奇、探险、漂流取胜。方圆34平方公里的景区内，植被丰富，古木参天，奇花异草，种类繁多。千年古树，桂、兰、木、莲，国家一、二级保护树种如南方红豆杉、罗汉松、水杉，银杏等随处可见，是一个难得的天然大植物园。这里海拔900米，年平均气温14.5度，高过河，高原之河，一条会唱歌的河（指飞瀑流泉、泉水叮咚），有"休闲避暑胜地，度假漂流天堂"之称。每到夏天，来高过河漂流的人络绎不绝。	黔东南州镇远高过河景区
剑河县仰阿莎文化旅游景区坐落于仰阿莎的故乡—剑河。区内有享誉世界纪录的仰阿莎雕塑矗立其中，富聚全县国家级非遗名录刻印于假山墙体，是一道道不可多得并栩栩如生的风景画面。其中，球幕电影院、水幕电影、文化创意园、清江湖、仰阿莎广场、彩虹桥、七彩霓虹夜景等交辉相应照亮景区，浓郁的多民族风情和五彩缤纷的多民族服饰，为景区增添绚丽旖旎的又一风光，核心景区毗邻县城，区位优势明显，是集文化、生态、特色，体验、观光游览为一体的旅游休闲度假景区。	黔东南州剑河仰阿莎文化旅游景区
剑河县革东镇石板苗寨旅游景区群山环抱，山脉造向，群峰尖尖，环绕处有小块平地，该村靠山而居处在一个山腰上，是一个典型的纯苗族村寨和民族风情旅游村寨，有被誉为“震惊全球的发现”“研究生物进化的金钥匙”的古生物化石群。区内环境优美，气候宜人，农民勤劳朴实，和睦相处，村容村貌整洁，是民族原生态保存完好的苗族居住地。	黔东南州剑河革东镇屯州石板苗寨景区
桃李荷田•生态洛棉景区由原新山、尖坡、洛棉三村合并而成，聚居苗族、仫佬族、汉族、畲族、革家等民族。景区地理环境属典型的喀斯特地貌，有老君洞、狮子洞等溶洞风光，有堪与月亮山媲美的梯田，有浓郁的民族风情，有典雅静谧的西家乡村建筑小四合院，是旅游休闲、户外徒步、探险和摄影者的天堂，是人类疲惫心灵憩栖的家园。	黔东南州凯里桃李荷田·生态洛棉景区
马鞍山生态体育公园以傲然之姿矗立于麻江县城西郊，占地49公顷，园内设有兵乓球馆、游泳馆、羽毛球、门球、篮球、网球、五人足球、山道攀登等运动项目，是麻江县唯一具有生态旅游、体育、休闲、娱乐等功能的综合主题公园。	黔东南州麻江马鞍山生态体育公园旅游景区
木良景区，该村环境优势独特，坐落于邛水河畔、清山之间，素有“金色木良”之称，村有千年古树、十里平良山峡、犀牛背、老虎岩等旅游资源十分丰富，集自然山水、天然湖面、田园风光、民族风情、美丽村貌、古树名木、地方特产为一体。有浓厚的传统习俗和多彩的民族文化，包括“三月三歌场”、“五月端午赛龙舟”、“六月六山歌联谊”、“中国侗族.三穗圣婆文化节”、等多项民族活动。	黔东南州三穗木良景区
景区包含长滩村、百合恋谷、方南姊妹农业（扶贫）园三个区域。核心区长滩村环山而居、临秀美巴拉河而建。2013年入选“中国传统村落”，是“十户一体”抱团脱贫工作法发源地、是国家级非遗姊妹节和独木龙舟节的发源地之一。有鱼米之乡的美誉。乡村旅游是长滩村的主导产业，民俗活动丰富，有每年的姊妹节、独木龙舟节、吼呗节、吃卯节、苗年节等，长滩村民喜饮酒，善歌舞，刺绣、织锦美轮美奂。2013年入选“中国传统村落”，是“十户一体”抱团脱贫工作法发源地、是国家级非遗姊妹节和独木龙舟节的发源地之一。	黔东南州台江锦绣长滩景区
草场面积近6万亩，最高海拔1760m，东西长10余公里。其集旅游观光、风力发电、养殖于一体。草场主要为山地灌丛林草地，四周分布有保护完好的原始森林。整个草场绵延起伏，山峦碧绿，气势磅礴，每当旭日东升、夕阳晚照、苍山如海、云移峰动、雪景、雨淞出现之时，是观草场景观、森林景观、天象景观等良好场所。	黔东南州台江红阳万亩草场景区
三门塘景区是清水江边一个古老的侗族村寨。5000多年前，从湖南迁入的严、谢、王三姓，各立门户，故称三门塘。又传是寨中东、西、南三面各立有寨门叫做三门塘。这个寨是当地著名的侗族四十八寨之一，历史上早有记载。现寨中有19姓，300余户，1500余人，是一个典型的民族村寨。	黔东南州天柱三门塘景区
寨头景区隶属三穗县台烈镇寨头，距三穗县城20公里，拥有悠久的苗族文化、苗疆军屯文化、蚩尤文化、桥文化资源，古战场、蚩尤庙、接龙桥、万官宝牛陈列柜、千里苗疆门户博物馆等等人文景观，是我县旅游开发的宝贵资源，寨头景区是全国苗族聚居最大的村寨之一，具有“千里苗疆门户”、“中国苗族第一村”之称。	黔东南州三穗寨头景区
以龙鳌河作为空间联系带，沿河两岸山脊为界，以自然山水林瀑布为主的峡谷风光景区，有大小原生态景点40余个，其中以“龙鳌飞水”、“银河飞瀑”“雌雄双瀑”和“天书奇观”、“10里鸳鸯谷”最有影响力、最具代表性。黔东南大峡谷暨龙鳌河•马家寨景区包含了岑巩县两张旅游名片建设，是最有开发潜力的景区之一，主要建设有玻璃栈道、瀑布酒店、高空飞索、山地骑行、树顶飞行、林中过山车、全国首台峡谷实景演出等项目，项目建成后将是集山地运动体验、历史文化探秘、农业休闲观光为一体的山地休闲康养度假旅游目的地。	黔东南州岑巩黔东南大峡谷景区
景区以古纸文化传承区为核心，著名的大簸箕苗寨、清江苗寨各依两旁，集山、岩、谷、洞、树、水、石、文融为一体，有天然石拱桥、古法造纸大崖脚遗址、龙擦痒、穿洞和大簸箕周围的银子洞、梳子崖等众多的旅游景点。	黔东南州丹寨石桥古法造纸文化旅游景区
凯里民族文化园以民族文化为基调，民族建筑为特色，集民族风情体验、民族文化展示、民族旅游商品交易、民族特色餐饮品尝、民族歌舞观赏、等多个功能为一体，是凯里市政府重金打造的新兴城市旅游综合体之一，将打造成国家3A级旅游景区，苗族风情体验基地，几十亿级民族民间手工艺品交易基地，是黔东南民族文化旅游的窗口。	黔东南州凯里民族文化园旅游景区
施洞古来便是苗家人烟鼎盛的福地，沿江蜿蜒密布着数不清的苗族吊脚木楼，当地人称施洞为“展响”，意思是贸易集市，镇上至今完好保留着建于清朝初年的大码头。	黔东南州台江施洞苗族文化旅游景区
山因水而秀，人因水而美。在雄奇的平塘坡脚下有这么一股长流不息的温泉水造就了剑河美名远扬，剑河温泉为国内稀有的氡硫温泉，自古享有“苗疆圣水”“痛风汤”等美誉，其理化指标与法国著名的维希温泉相似，为贵州省内三大名泉之一。剑河温泉城按国家5A级温泉标准建设，融入苗族、侗族民族文化，打造成四季全天候运营的温泉度假胜地，也是国内首家苗侗文化主题温泉，是您温泉度假的不二之选！	黔东南州剑河昂英景区
下司生态农林观光园所在地位居凯麻同城规划的中心区域，紧邻下司古镇，居凯里、都匀、麻江三地中间位置，交通优势显著：湘黔铁路、沪昆高速铁路、凯麻高速公路、320国道紧邻项目区域；都匀至凯里快速通道等交通干线均紧邻园区，使得项目与各县市联系紧密,项目地距沪昆高速下司站6公里；距沪昆高铁凯里南站15公里；距贵广高铁都匀东站35公里；距凯里市区25公里；距凯里黄平机场52公里；距贵阳龙洞堡机场120公里。项目总规划8000余亩，总投资50亿元。截至目前，已完成土地流转3000余亩，已投入2827余万元进行项目示范区建设，是黔东南州、凯里市重点项目.下司生态农林观光园享有“东至海南岛夏至黔东南”的盛誉，景区物产丰富，由建筑文化、商埠文化、历史文化、节日文化、体育文化、生产生活、服饰文化、民族文化、礼仪文化、饮食文化、名猪文化、名鸡文化、蓝莓文化等贯穿整个景区。	黔东南州凯里乡村振兴产业示范博览园景区
碧波花诗园景区具有明显的区位优势，以休闲观光农业为主题，以百香果园、蓝莓产业为核心，创造性融合、贯穿生态果园、休闲农业园、文创农业园和亲子乐园、研学修习、康体运动、休闲度假、科普学习等相关文化产业为一体。主题鲜明、特色突出，具有一定的独创性。	黔东南州凯里碧波花诗园旅游景区
新桥苗族风情浓郁，服饰、建筑奇特，耳闻遐迩。新桥苗族有三奇：妇女裙子短得盖不过膝，男人穿的对襟衣扣子最密，粮仓建在水塘里。新桥妇女服饰奇特，裙子短得出奇，盖不过膝，仅有七寸长，这种裙子是用近两丈的自织靛青布折叠而成，素称百褶裙。新桥的粮仓建在水塘之上，在世界上也独一无二。	黔东南州雷山大塘景区
夏同龢状元文化产业园区集状元文化创意产业、民俗民风体验、生态农业观光为一体，有五级旅游资源和省级文物保护单位的夏同龢状元第，四级旅游资源狮山、古银杏树、状元湖和状元文化旅游节，省级文物保护单位姜氏宗祠，还有夏氏入黔始祖墓、九步三孔桥、大庙、七星阁、二郎庙等景点，观赏游憩价值较高。	黔东南州麻江同龢状元府景区
贵洞景区规划面积63平方公里，充分利用万亩竹海、喀斯特溶洞及古法造纸、竹编工艺、万字长联以及生态环境等资源优势打造旅游扶贫示范区，该景区分为“先导示范、竹海洞天、新良花谷和山地农业”四大发展板块。	黔东南州三穗贵洞景区
大利侗寨始建于明代，距今已有500余年历史,全部为侗族。大利侗寨主要景观有建于清乾隆58年的石板古道、五座侗族风雨桥、气派雄奇的侗族四合院以及独特的晾禾谷仓。村寨四周古木葱茏，古楠木树达400多株，体现了侗寨人与自然相和谐的“老人护村，古木佑寨” 的传统观念。寨中民居全为杆栏三合、四合木楼，寨中有大小不同、风格各异的风雨桥5座，木质结构，青瓦盖顶，均有百年历史；进寨及寨中道路皆为青石铺砌而成，整洁干净；寨子周围古树参天，生态环境保持完好。	黔东南州榕江大利侗寨景区
该景区是贵州省100个农业园区、全国乡村旅游示范区之一。按照“党社联建”的发展模式，该景区初具规模，休闲娱乐、亲子体验、教育培训为一体的现代农业体验园区。	黔东南州三穗颇洞农业体验园景区
凯里苗侗风情园景区建成苗侗民族特色建筑310栋共620户，其中：苗族特色建筑430户，侗族特色建筑190户。凯里苗侗风情园是集民族风情体验、民族文化展示、民族旅游商品交易、民族特色餐饮品尝、民族歌舞观赏等多个功能为一体的旅游综合体景区，已被列为贵州省100个重点旅游景区和100个城市综合体项目，是凯里市首个国家3A级旅游景区。在苗侗风情园，大家可以参观苗侗建筑艺术、欣赏民族民间歌舞、品尝苗侗特色美食、亲眼目睹民族民间手工艺的精巧制作过程。每年一届的中国国际原生态民族文化旅游节、中国国际民族民间工艺品博览会暨银饰刺绣博览会等大型活动都在此隆重举办。	黔东南州凯里苗侗风情园景区
青龙洞景区是全国重点文物保护单位，联合国教科文组织将青龙洞古建筑群确定为“世界贴崖古建筑园林”是贵州古建筑规模最大、构造最精巧、融佛教经殿、道教庙堂、儒家书院、会馆为一体的佛、道、儒、俗古建筑群落。	黔东南州镇远青龙洞景区
野洞河景区以溶洞、漂流、瀑布、山野观光为主.野洞河发源于瓮安朱家山国家森林公园，全程18公里，河水清澈见底，两岸峰峦叠翠，全流域有上下两座天生桥。上野洞天生桥高80多米，洞深100多米，河水穿洞而过，洞中有瀑布，有天窗，有奇形独特的钟乳石，千丘田渠景观。旁边有一干洞，洞高20米，宽10米，与水洞形成孪生洞并连。下野洞天生桥高15米，最矮处2米，洞长100米，洞中钟乳石景观别致。这里是贵州洞中漂流的绝景，游客络绎不绝。	黔东南州黄平野洞河旅游景区
黔东南州岑巩稻文化体验园景区作为贵州岑巩杂交水稻种子生产基地，是全省唯一的国家级杂交水稻制种基地，现建有岑巩县杂交水稻种子研发中心和“看禾选种”基地，地区特色产业为思州柚和油茶。景区农耕文化底蕴深厚，景区内居民世代农耕劳作，形成了富有特色的农耕文化，特别是1976年实施杂交水稻制种以来形成了崇尚勤劳、自力更生的特色谷神文化。	黔东南州岑巩周坪稻文化体验园
被誉为“大山深处的民族瑰宝”的瑶白村是贵州省锦屏县彦洞乡的一个古老侗寨，瑶白民风古朴而浓郁，民族文化多姿多彩，民俗独特。瑶白摆古节是久远而古老的侗乡文化节，它是民俗技艺的载体，又是民族文化传承之平台。	黔东南州锦屏瑶白侗寨景区
云上有山影视基地景区依托云雾山为主体，云雾山是黄平县境内海拔第二高的山峰，海拔1328米，森林覆盖率高达80%以上，植物种类繁多，山顶原有一座古寺，目前保留有遗址和四所有碑文的长老坟墓，最早为乾隆年间临济正宗38代弟子德戒大和尚墓，山顶有古茶树，传为贡茶“云雾茶”。	黔东南州黄平云上有山影视基地
2013年该村被列入“中国传统村落”名录。走进交汪，给人最大的震撼是古老而庞大，700多户人家近800座古老的苗家吊脚楼依山而建，层层叠叠，从山脚看去无比壮观，与人震撼心灵和感叹唏嘘。交汪依“九龙坡”而建，还有坡下的“九龙潭”，坡上的“交汪神树”，这些地名都有美丽的传说。寨中有树，这是苗寨最大的特点，交汪至今保留着千亩原始森林，林中古树参天，老藤盘根，气势非凡。像所有的苗寨一样，交汪也长着很多枫树，枫树高大而挺拔，这是苗寨的标志。苗族认为挺拔的枫树就是自己的先祖，传说蝴蝶妈妈就是从枫树中诞生的，而枫树则是在牺牲的苗族先祖“尤”的鲜血中生长的，枫树是苗族祖先的灵魂，所以人们总对他倍加的尊爱，并得以保护，在很多的节日里，人们焚香化纸给予祭拜。	黔东南州台江交汪千年苗寨景区
巫脚交苗寨景区建于两河交汇的山谷之中，四周群山环绕，村寨依山傍水，寨内古树参天，传统民居建筑依山就势建于山坡之上，高低错落有致，层层叠叠，风貌古朴，均为传统木质结构建筑。景区红色文化、民族文化浓郁，拥有二月二“敬桥节”、“爬坡节”、“芦笙舞”、“酒歌”“苗族服饰”等典型非物质文化资源。这里山、水、寨、路、桥、田交相呼应，和谐共融，构成一幅优美、恬静、生动的田园生活画卷。	黔东南州台江巫脚交苗寨景区
施洞镇小河村坐落在苗岭山脉余麓、巴拉河畔，小河村依山傍水，环境清怡宜人，四周群山环绕，竹木郁郁葱葱，村前河水环流，石桥横于河上；村中部有风雨桥，踩鼓场，全村绿树环绕。全村山高谷深，水量充沛，植被丰富，种类繁多，无山不清、无水不绿，森林覆盖率达75%。葱葱郁郁，是集民族风情、田园农庄自然生态旅游为一体的旅游理想地，是黔东南周末游的重要景点之一。	黔东南州台江小河景区
登鲁下村森林覆盖率达70%，以苗族聚居为主。主要经济产业有杨梅、板栗、油桐、油茶、辣椒、药材等经济作物。这里有着浓厚的民族风情，有着得天独厚的国家级一级保护树种楠木、红豆杉等群居树种。这里气候宜人，风景优美，是夏季休闲娱乐的最佳环境，欢迎广大宾朋前来观光旅游。村内人文资源保存较好，家家户户木房都是传统的石砌木楼吊脚楼、苗族歌舞代代传承、节庆风俗浓郁、刺绣等民间技艺还在；原始森林植被等生态资源较为突出，特别是登鲁楠木群被誉为“中国金丝楠木第一村”，交片万亩原始森林气势宏博。	黔东南州台江登鲁金丝楠木之乡景区
台江县巴拉芳华休闲观光农业园区是台江县人民政府2016年通过招商引资引进了开阳县盛丰农业有限公司在台江县台盘乡阳芳村修建的农业示范园区项目，规划面积约3000亩，资金投资3.6亿元，是集生态农业、亲水娱乐休闲、民族风情体验为一体的休闲观光农业园区。	黔东南州台江五彩阳芳景区
地良村是天柱一个民族风情浓郁的侗家村落，距天柱县城22公里，距高酿镇10公里，距锦屏县城10公里。旅游资源禀赋突出，拥有饱经风霜的古祠、古墓、古桥、古道、古井、古碑刻等历史印记；拥有旋律优美、驰名中外的北侗经典民谣——“地良歌”;拥有“中国传统村落”、“中国美丽休闲乡村”、“贵州省级生态环保村”、“贵州省少数民族特色村寨”、“贵州省100个乡村旅游示范村”等响亮的名片。地良独处高台地形，地势南高北低，平均海拔824米。全年最高温度很少超过25度。森林覆盖率达82%。十八杉和原生态树木相互交织。植被茂密的地良，成为珍禽异兽的天堂。独特的地形地貌，赋予了地良江山如画的奇山异水。	黔东南州天柱地良旅游景区
上舞阳河景区集“清、幽、峻、秀、灵”于一身，被称为“山水相映的人间仙境”，上舞阳景区旅游凭水行船，所借助的是观音岩水库形成的高峡平湖，空气和水都未受污染，水质清澈，山色倒影涟涟，构成一道天然山水绿色艺术长廊。景区有大大小小36道湾，两岸相对高差多在200-300米之间，沿河两岸无数的石壁，酷似一幅幅精美的壁画，翠绿的林木，犹如一个个硕大的盆景，它是飞禽走兽的乐园，群峰、奇峰、孤峰，横看成岭竖视成峰，是上舞阳群峰的共同特点。两岸奇峰怪状万千，有“姜太公钓鱼”、“仙人晒鞋”、“一足撑天”，“人面狮身”、“八仙过海”等27个景点像27颗翡翠明珠，镶嵌于上舞阳河两岸，如瑶池再现。整个景区层次分明、对比强烈、浓淡相间、疏密有序，构成一副天然绿色艺术长廊，展现了上舞阳河山水秀丽柔媚，被游客誉为“万米国画长廊”。	黔东南州施秉上舞阳河旅游景区
小七孔景区是我省首个世界自然遗产地和国家5A级旅游景区，融山、水、林、洞、湖泊和瀑布为一体，是喀斯特地貌中无与伦比的奇观，被誉为“超级盆景”。现已经向游客开放的主要景点有大七孔（含恐怖峡、天生桥、大七孔古桥景点）、小七孔古桥、拉雅瀑布、68级跌水瀑布、断桥瀑布、水上森林、翠谷瀑布、天钟洞、鸳鸯湖、卧龙潭等。	黔南州荔波樟江旅游景区
龙里油画大草原景区整体建筑都是以苗族、布依族传统建筑为原型设计，并融入了龙的文化、油画文化、草原文化元素，充分展现了少数民族建筑的文化特色。旅游项目有商业街、采摘园、九龙潭、马朗小镇、玻璃水滑、观光索道、登山步道、3D玻璃桥、高空滑索、草原沙滩、滑草场、篝火广场、美食街、天空之门、瞭望塔、蒙古包、亲子乐园、沙滩网红桥、玻璃迷宫等游乐项目及配套设施。	黔南州龙里油画大草原旅游区
金海雪山景区升级改造重新植入景区大门、稻梦空间、忙牛阵、布依乡愁园、天下粮仓、庆丰大道、红绸丝路、田园水吧、水巷街市、演艺中心、水龙门等项目，景区目前集自然山水风光、布依民族村寨文化、布依民族风俗、农耕文化、稻雕文化、休闲旅游、水上游乐、养生度假为一体的综合性旅游区依托贵定的交通区位优势正在逐步打造“贵州东南一线”的旅游集散地。	黔南州贵定金海雪山景区
好花红乡村旅游区布依族人口占总人口的96%，是一个集“乡村回归游、民族文化游、电子商务游、农耕体验游、康体休闲游、农业观光游“六游”为一体的乡村旅游示范景区。	黔南州惠水好花红乡村旅游区
都匀经济开发区确定了以中国茶文化博览园为中心，拓展影视文化旅游产业，先后建设了拥有民国街的“毛尖影视小镇”，有大型建筑未央宫、御马场、太后殿等古建筑的影视基地“梦都影视文化创意园”。毛尖小镇在建设之初就将影视拍摄作为功能之一，其中老厂房纪念区是对原有的军工厂老厂房进行了升级利用。目前,小镇内建有民清风情的“云雾街”和“民国街”，工作日及节假日慕名而来的游客络绎不绝。	黔南州都匀茶文化影视小镇景区
中国天眼景区位于贵州省平塘县航龙•未来国际天文小镇，本景区依托国家重大科技设施——500米单口径球面射电望远镜在未来20-30年内保持国际领先水平的世界品牌效应而建设，根据《贵州省500米口径球面射电望远镜电磁波宁静区保护办法》及《黔南布依族苗族自治州500米口径球面望远镜电磁宁静区运行环境保护条列》规定要求，以射电望远镜台址为圆心，半径5公里内为电磁波宁静区核心区，核心区即为中国天眼景区。	黔南州平塘中国天眼景区
福泉古城文化旅游景区总规划面积3.88平方公里，主要景点包括福泉城墙、葛镜桥、水城小西门、福泉山、沈万三原葬墓、月山寺、潮音阁、文庙、太极水、沙河湿地公园、雄镇楼、三丰主题文化馆（太极宫）、福泉剧院、平越驿站、万三府邸、平越军民府、墨香书院、五大城门楼、洒金谷等。	黔南州福泉古城文化旅游景区
双龙镇巫山峡谷景区将传统古镇建筑与峡谷景观有机融为一体，用中国传统的院落式建筑来承载现代人时尚休闲度假慢生活；用丽江束河古镇式的柔软时光理念，打造轻松、浪漫的度假氛围；同时萃取成都宽窄巷子经典的中华文化，将商业地产与中国传统古建筑完美结合，打造集中国古典文化与现代时尚元素融为一体的度假目的地。项目的景观规划以龙为主线，有龙生九子的建筑元素遍布于景区，同时以城门楼广场、香湖、鼓楼广场形成一条横向的景观轴线；以入口广场、香湖、情人索桥、花海梯田以及峡谷隘口形成纵向的景观轴线。项目建成后整个景区内将呈现中国院落式旅游休闲小镇、中式山地院落住宅区、山地花海景观区等功能板块。双龙镇的建设为贵州的旅游从观光型向分时度假型、候鸟型、休闲度假型转变和打造具有贵州特色的山地城镇化作了积极地探索。	黔南州龙里中铁双龙镇巫山峡谷旅游区
杉木湖中央公园总体设计为一轴一环五区九景。总投资约3亿元，包含环西路、环湖路、中央公园三个建设内容。结合市民需求和场地特点，着力打造一个集生态、文化、休憩、娱乐、健身、防灾功能为一体的综合性市政公共公园。	黔南州都匀杉木湖景区
草塘千年古邑旅游区有猴场会议会址、猴场会议陈列馆、毛泽东行居、大戏楼、旗山书院、黔山进士楼、宋钦故居等红色景点及人文景观30多处，正在建设中的草塘十二塘为景区提升国家5A级旅游景区添砖增瓦。景区现有星级标准酒店4家，床位数1000余张，有大家餐饮店100余家，能同时接纳1万余人就餐。景区2013年获中国赋学会颁发的“中国辞赋之乡”称号；2014年被评为贵州省首届旅游最具公众影响力“十大品牌”；获得中国最具价值文化遗产旅游目的地称号；2015年被评为为国家4A级旅游景区称号；列为全省27个重点示范旅游景区；荣获全省“十佳特色旅游城镇景区”；被评为“黔南州最具历史文化价值旅游古镇”；2017年获得第二批全国特色小镇。	黔南州瓮安草塘千年古邑旅游区
景区距县城64公里，幅员面积20平方公里，峡谷两岸山势恢弘，植被保护完好，尤其以滕竹漫布为特色，最为奇绝的地质奇观是“藏字石”，是由2.7亿年前生物化石自然凸显阳刻“中国共产党”五个大字，非常神奇，属地质界小概率事件。	黔南州平塘掌布“藏字石”景区
荔波瑶山古寨景区是贵州省内以少数民族瑶族文化的人文展示景区，自然村寨保存完好，在贵州具有唯一性和不可再生性。白裤瑶被联合国教科文组织认定为民族文化保留最完整的一个民族，被称为“人类文明的活化石”，也是极少数的持枪部落，其独具特色的白裤瑶文化是世界民族文化的瑰宝。而瑶山古寨至今仍保存着上百年的合仓群文物，瑶族歌舞、服饰、建筑、婚礼习俗、祭祀等仍保留着自己独特的风格，誉为“东方印第安人”。反映瑶族文化及建筑风格的瑶山游客集散中心、瑶王府、中国第一大牛头铜鼓及中国第一大禾仓群、瑶族遗址、村史馆、圩市、洞穴遗址、室外演艺场等生活体验园相继建成。《但戈沙》、《猴鼓舞》、《白裤瑶服饰》获得国家非物质文化遗产称号。	黔南州荔波瑶山古寨景区
小镇是大型军事战争戏及年代戏影视基地，占地面积955亩,由酒店、古镇、机场、司令部、摄影棚、战壕等组成，可涵盖爱国主义题材战争影视剧拍摄需要。小镇以影视剧拍摄的角度，全方位展示民国时期军营、司令部、战俘营全貌，提供真人CS拓展训练、影视拍摄、旅游观光等旅游体验项目。	黔南州都匀巨升影视旅游小镇景区
水葩水寨景区是荔波打造“恩铭故里原生水寨”的系列景区之一，居民主要为水族。这里山高水远，岁月温柔且漫长，水寨融合着山村风景、民族风情、非遗文化，田园风情，人世仙居，莫过于此。这是一片神似凤凰羽毛的山谷，是中国少数民族特色村寨，中国美丽休闲乡村，中共一大代表邓恩铭故里。水寨通过静态和动态的方式展示4项国家级非物质文化遗产：水族水书、马尾绣、剪纸、贵州蜡染；6项省级非物质文化遗产：水族铜鼓、服饰、婚俗、酿酒、医药、石雕。	黔南州荔波水葩水寨景区
龙里云从朵花温泉旅游景区是以朵花峡谷景观及富含微量元素的天然地下矿水(井口温度70℃、日涌水量800立方米)为依托，打造的黔中首个集特色体验、休闲娱乐、疗养保健、教育学习为核心的综合型山地温泉康养胜地。	黔南州龙里云从朵花温泉景区
黔南州惠水百鸟河数字小镇因位于百鸟河畔而得名，按照规划，该数字小镇将在三年内实现“五个一”工作目标,即引进100家以上大数据开发企业、实现带动相关产业规模100亿元以上，解决1万名以上大学生创业就业，培育10家以上上市公司，引进10名左右“两院院士”到数字小镇领军产业研发，将建产业小镇、文化小镇、旅游小镇。	黔南州惠水百鸟河数字小镇旅游景区
都匀足球小镇分为文化休闲区和球场区两个区域建设。其中文化休闲区规划用地面积238.38亩，由会议中心、小型足球博物馆、美食街、购物中心、室内室外足球体验空间、花栖谷酒店、青训公寓A/B栋等组成;球场区规划用地面积599.54亩，已建成30片足球场，其中16片11人制足球场(12片天然草坪、4片人工草坪)、14片5人制足球场(3片天然草坪、11片人工草坪)，并建设有标准化恒温游泳馆、健身房、运动员理疗中心、休闲吧为一体的综合服务中心，球场相关配套功能房及网球场8片。	黔南州都匀足球小镇景区
景区通过汇总搜集州治文化、服饰文化、饮食文化、建筑文化、科举文化、佛教文化等资源，将承载千年的传统风俗、宗教信仰、价值取向、建筑理念、审美习惯等多种文化意涵传达给游客，四合牌坊、九龙照壁、广顺州署、但家花园等古建筑群，是景区历史风貌重要载体，景区中古宅、古桥、古城门、翁贵贡纸作坊等古建筑群，广顺州署古街的格局旧貌以及整体布局方式也是历史文化的重要表现，保护措施完善、效果良好。	黔南州长顺广顺州署文化景区
长顺生态体育公园景区山清水秀、风光旖旎。空气负氧离子含量每立方厘米超过2000个，是大自然赐予的“天然氧吧”，有多类的河流、湖泊、湿地、林木等，是典型的喀斯特地貌景观，城市河湖景观，融体育运动和生态景观于一身。景区以“大山为景，小山为园；大湖为心，小水为带；河床为络，绿廊成网。”紧紧围绕“生态”打造新型山水生态园林城市体育公园景区。景区按照“景城一体化”建设，共分区分为6大板块，包括一馆（体育馆）一湖（河坝湖）、三岛（三座迷人岛）、两环（湖两岸环行步道）等。依山就势依河拓展，修建亭、廊、水榭、牌坊、假山、平台、驳岸、景墙、雕塑、广场、石桥、廊桥、造林、植树、种花植草等。总投资1.5亿，形成了青山绿水，波光粼粼，天水一色，亭、廊、水榭、牌坊满目。四季景色多变，红日初升、晚霞倒影、夜幕降临，华灯初上、灯光倒影，光柔、水静、风和、景美。	黔南州长顺生态体育公园景区
天空之桥景区是贵州省第一个桥旅融合服务区，依托世界最高混凝土桥塔—平塘特大桥，打造了观景酒店、特色民宿、超市、“布依八大碗”主题餐厅、风味小吃、半山步道、天文观景台、天空之桥风景区儿童乐园、房车露营基地等，以旅游、体育休闲度假为主题，桥体旅融合发展，开发大桥观光、桥上极限运动、桥下峡谷休闲运动体验、山地自行车、山地汽车越野、体育小镇、乡村旅游、农产品采摘、牙舟陶工艺展示及体验等，合力打造集线上智慧出行平台，线下休闲旅游度假、全龄化康养、品牌赛事为核心的天空之桥国际山地户外旅游度假区。	黔南州平塘天空之桥景区
贵州龙里水乡旅游生态城总规划面积283亩，景区因地制宜，形成贵州独有山地特色景，以水系为载体，以建筑为特色，以《龙乡水里·贵秀》演艺为核心亮点，观，是一个集旅游度假、休闲娱乐、文化演艺、商务旅游、科普研学为一体的综合性多层次生态旅游景区。	黔南州龙里水乡旅游生态城
贵州省惠水县咕噜云岭景区是一个集茶道茶艺、康养度假、民宿客栈、地方特色美食、民族风情购物、民族演艺、体育娱乐等为一体的康养度假景区。种植有2000余亩优质茶，目前还正全力打造云岭茶街、神龟托翠、茶博馆、康乐园、茶膳坊、云岭茶海等景点，展现景区田园咕噜、乐活咕噜、康养咕噜、动感咕噜、乡村咕噜五大游玩主题。	黔南州惠水咕噜云岭景区
龙里摩都娱购景区36万㎡体验游憩式娱购景区，由爱馆、尚街、潮馆、品馆、卢浮宫金熙酒店五部分组成。与世界同步的lifestyle体验式商业模式，打造沉浸式体验消费场景，独创多功能空间——汇集餐饮、娱乐、购物、休闲等丰富多彩的精品业态的景区。	黔南州龙里摩都娱购景区
三都县雪花湖马尾绣小镇以特有的民族文化和自然旅游资源为依托，以马尾绣文化为看点和亮点，民族文化浓郁深厚，内有水族非物质文化遗产一条街、水族马尾绣扶贫车间等。	黔南州三都雪花湖马尾绣小镇景区
瓮安建中茶旅小镇景区是集茶旅、体旅、农旅、文旅融合发展的茶文化主题旅游景区，被誉为黔南十大最美茶山、2017年度黔南州十佳茶叶示范基地，逐渐成为贵州康养健体、休闲避暑新名片。是一个以欧式建筑风格打造的茶旅一体化小镇，在四周青山环绕中，清澈的湖泊与周边的美丽花草、绿色茶园相映成趣，红顶白墙的欧式建筑分散在茶园之间，充满异域风情。小镇内建有专供出口欧盟的有机茶园，除了在此领略欧洲异国情调外，还可在里面体验采茶、炒茶和极具特色的乡村旅游。	黔南州瓮安建中茶旅小镇景区
都匀三线文化创意园主要建设内容是对原东方机床厂进行改造升级，包括保留建筑使用功能改造、新建建筑、路网与景观绿化工程等几大基础部分，分为文博板块、会展板块、休闲娱乐板块三大功能片区。都匀三线建设博物馆位于三线文化创意园内。馆区建筑面积7250㎡，展陈重点表现黔南都匀三线企事业单位的发展历程与历史贡献，突出电子军工基地的定位。	黔南州都匀东方记忆景区
景区内山水相连，绿树成荫，绿地率70%。景区树、花、果、草、藤齐备，植物多样性明显。分布有茶园、桃园、樱花园、杜丹园、桂花园、橘园、百草园、植物博览园“八园”自然景观，被誉为“天然植物博物馆”。其中，茶园是以“鱼钩小叶”为核心标志的都匀毛尖茶原种茶保护最完整、最集中、面积最大的校内生态茶园；景区内有各类植物500多种，有国家一、二类珍稀保护植物20多种。	黔南州都匀黔南职院研学旅游景区
荔波万亩梅原景区地处世界自然遗产地核心区和茂兰国家级自然保护区，森林覆盖率达到91.58%，地形地貌以伏流、洞穴、暗河、峡谷、洼地、锥状和塔状山峰为特征，万亩梅原天然生长着两万多亩野生梅树，树龄在200年以上的珍稀古梅不下数百棵，素有十里梅海、万亩梅林之称，是全国最大的集中连片的野生梅林，有“中国野生梅之乡”之称，目前共有木朝岜町梅园、懂朋岜莲、古梅园等野生梅基地等景点，自2006年以来，荔波县委、县政府已连续举办十余届“中国.荔波万亩梅花报春节”活动。	黔南州荔波万亩梅原景区
“布洛亚”景区两岸风光绚丽，自然资源丰富，仙山、绿水、奇石、灵洞、石上森林，天然天成，融为一体。同时，“布洛亚”规划区域内少数民族众多，其中以布依族为主，民族文化浓郁，故“布洛亚”得名于布依话，译为美丽的地方。	黔南州荔波布洛亚景区
景区总面积1500亩，属于亚热带季风湿润气候，温和舒适，日照充沛，冬无严寒，夏无酷暑。雨量充沛，干湿季节分明，全年平均气温在12℃，有“天然氧吧”之称。景区旅游资源覆盖较广，其中被誉为“高原明珠”的花溪公园有七彩花田、盆景园、思源亭、九曲桥等20余处资源点，有垂钓、烧烤、徒步、露营、梯田观光等旅游项目。贾拓山素有龙里东部的“天然屏障”之称，它气势雄伟、层峦叠嶂，森林茂密，物种多样性丰富，气候舒适宜人，山间溪水潺潺，林中鸟语花香，乡村旅游文化特色浓厚。	黔南州龙里贾托山风景区
长顺神泉谷休闲旅游度假区全长约8.8公里，包括潮井湿地公园、神泉潮井、神泉驿站、画家村、婚庆广场、水上乐园、西出口湿地公园等。河水流经之路，秀丽的峰丛与清激的河水交相辉映，形成了风光旖旎的独特景观。景区围绕“一带·两心·四区”进行布局，建设有东游客服务中心、慢行系统、河道景观营造、旅游景观驿站、画家村、潮井及福禄湖、滑草场、西出口湿地公园、东门景观门楼、紫薇林、游览步道、滨水栈道等。	黔南州长顺神泉谷休闲旅游区
凤凰坝乡村休闲度假旅游区建设以长顺夜郎文化、长顺高钙苹果、紫王葡萄为依托，打造一个集民族文化、现代农业生产、乡村旅游、休闲观光、四季采摘等为一体的综合性现代农业生态休闲观光园。景区紧邻长广大道，交通便捷，三面环山，风景秀丽。景区内建有移民安置区、观光农业体验区、综合服务中心、景观花卉区四个部分，涉及凤凰坝水库滨水景观带、四季花卉区、标准精品水果采摘园、休闲垂钓、共享生态菜园、凤凰田园餐厅、凤凰壹号客栈、独栋别墅区、露营营地、民主文化广场等。景区内有5000多亩四季果园、包括2000多亩高钙苹果、800多亩紫王葡萄，成为了贵州省100个现代高效农业园区—“高钙苹果·绿壳蛋鸡园区”的核心区。	黔南州长顺凤凰坝乡村休闲旅游区
阳宝山是贵州佛教名山，明清时与四川峨嵋山、云南鸡足山并称为中国西南三大佛教名山、朝香圣地，久享盛名，被誉为“黔东之胜”。始建于唐，规模宏大。后来由于历史原因被毁，留存的莲花寺遗址和大量的文物遗迹，虽经岁月的洗涤，仍然遮掩不了莲花寺当年的辉煌，修复重建的莲花寺，更加彰显莲花寺的气势磅礴。阳宝山上万平方米的觉灵塔院，分属明代、清代、民国三个历史时期，有石刻塔坟124座、和尚石墓71座、和尚土坟上百座。规模宏大，实属罕见。生态观光、养生度假、清修.	黔南州贵定阳宝山文化旅游区
这里地处茂兰喀斯特岩溶发育延伸区，地下水资源丰富，因地处国家级樟江风景名胜区上游，其生物资源非常丰富，野生动物、植物很多，既有地带性的常绿阔叶混交林，也有非地带性的常绿阔叶落叶混交林，具有非常丰富的生态旅游资源、厚重的历史文化、浓郁的民族风情，周边有兰鼎山国家森林公园、古老神奇的水甫石棺墓、浓郁的水族风情等人文景观	黔南州荔波恩铭故里景区
鱼耕文化展示中心——布依渔家：整体呈鱼篓型，类似鸟巢钢架结构。内设灯光均采用鱼篓样版，收集从古到今每个时期鱼类工具的变迁样品和资料详解，最早是什么模型，最后又是以哪种渔具为终结代表，集结鱼类样品、孤舟、竹筏、斗笠、蓑衣和与鱼有关的渔猎神话和历史传奇故事等，用素描画像记录勾勒布依鱼郎世代先祖打渔生活图卷以及徐霞客入黔逍游的素描画像，追溯祁江悠远的鱼耕文化	黔南州荔波寨票渔隐民宿景区
甲茶景区属平舟河下游，景物景观20个，包括瑶家河峡谷、沙漠河、牛织峰、羊角洞、甲茶瀑布、九龙戏水、清恬园、竹溪、九曲十分湾、拉七峡谷、燕子洞等景物景观。风景区以瀑布、竹林峡谷、溶洞、沙滩、河湾及亚热带南国风光为主要特色，是贵州难得的科学文化旅游和休闲度假的好地方。	黔南州平塘甲茶景区
“十里刺梨沟风景区”旅游资源丰富：主要有十里刺梨走廊，走近自然，感受乡村气息，赏刺梨花开，品刺梨鲜；观水体景观，看游鱼嬉戏，悠闲垂钓；玩山地自行车、攀岩、体验运动乐趣；吃农家饭菜体验别样生活；看民族表演感受少数民族文化风情；夜露十里刺梨沟聆听自然的声音。	黔南州龙里十里刺梨沟景区
瑶麓有着“中国青瑶第一寨”之美称，村寨的瑶族风情民俗，古朴浓郁，历史悠久，文化独特，内涵丰富，个性突出，特点鲜明。是少数民族中最神秘、最奇异、最让人遐想、最引人探索的古老民族。坐落于景区中的“中国青瑶第一寨”，被名为中国民间文化艺术之乡、全国生态文化村、国家森林乡村、贵州省瑶族打猎舞传习基地、贵州省少数民族特色村寨、贵州省打猎舞艺术之乡、单性木兰县级自然保护区。景区中有着独特的民俗文化和丰富的非物质文化遗产，有慓悍的打猎舞和神秘的岩洞葬，有个性古朴独特的凿壁谈婚习俗和亘古的瑶王治理文化，有耀眼的民族服饰和生育阴阳井原生态文化，有爱国华侨捐建的水庆小学旧址，人文景点文化具世界唯一独特。自然景观有自然森林、自然山水、自然溶洞、自然生态奇观。是游客体验风情民俗、观探研学、生态观光、休闲吸养的好地方。	黔南州荔波瑶麓青瑶古风园景区
平塘县者密镇六硐景区目前为全省及至整个西南最大户外露营基地，主要功能为休闲度假、露营烧烤、农业观光、峡谷探险、户外拓展训练、民风民俗体验、农家吃住等。生态停车场、帐篷岛烧烤露营区、游客服务中心、农家体验区—乡村客栈、毛南族农家乐、天然大草坪露营烧烤区、河头峡谷山水观赏区。	黔南州平塘六硐景区
景区以独秀峰、天洞等景点为核心，包括天洞、天塔、天王广场、铁皮石斛主题观光园、名人植物园、御花园、天一湖、布依民族风情寨、百岁泉、千岁泉、万寿湖、游客接待中心、游客步道、门楼等旅游景点设施。景区地形平坦，以扑朔迷离的溶洞奇观为主打，以平地起花海，百花争艳为主题，以人文故事为线索，以养生长寿为内涵，打造以天庭文化为主题的特色文化休闲景区。	黔南州独山天洞景区
景区所在的东坪村地势平坦、气候宜人、环境优美、民族文化浓厚，被授予“苗族芦笙长鼓舞艺术传承基地”称号。景区按照“一河三脉五区”分别以河流和传统村落为引导围绕景区一周的漫游道，将景区分为传统村落片区、乡愁园建设片区和沿河观光田园片区及甲子屯茶海观光区的规划结构。主要以舒适恬淡的田园“漫”生活为主题进行打造，景区四季有花，河中四季有鱼，是游客养心、养身、悠闲的最佳选择。甲子屯茶海观光区，有茶园近1200余亩，山顶草原近5000亩，观光平台2个，观光亭4个，2016年8月增设东坪村桐寨至甲子屯登山步道，游客可从此步道穿茶园而过登上甲子屯。每年开春3-4月份，漫山遍野就会布满姹紫嫣红的映山红，让游客仿佛置身美丽的花海。站在甲子屯最高点，云雾万亩大坝风光如数尽收眼底。	黔南州贵定云雾茶乡旅游景区
大土苗寨是荔波县苗族最聚居的一个自然村寨，全寨有100余户500余人。这里民宅古朴经典，依山而建，傍水而居，四面环山，四条清澈见底的小溪从高山密林深处里静悄悄地向寨子中央聚集，汇成一条川流不息的小河向东流去；山上人工杉木林与原始森林交错相融，绘成一片绿色林海，似一道天然氧吧笼罩在寨子上空与天接壤。这里风景秀丽、民风淳朴、民族文化底蕴丰厚，村民如同村貌一样淳朴、干净、文明、和谐，静静地被月亮山这座大山折进岁月的褶皱里，如一颗镶嵌在漳江源头的绿宝石，熠熠生辉。	黔南州荔波佳荣大土苗寨景区
梦柳布依风情小镇景区融合布依族传统建筑、田园自然风光为一体、涵盖吃、住、行、游、购、娱六大要素，包含有民族文化旅游、特色民俗体验和非物质文化遗产展示等，景区内铜鼓广场的铜鼓直径为16.8米，据查，是目前世界最大直径的铜鼓	黔南州荔波梦柳布依风情小镇景区
龙里县湾滩河镇孔雀寨3A级景区创建，规划用地约600公顷。整个创建区域以湾滩河为中心，整合已有旅游基础设施，以观光旅游、生态休闲、民族文化为其发展主题，构成线形的空间范围形态。其中整个景区将有3座跨河桥梁连接，划分区域，创建形态各异的民族特色、人文景观和生态田园等。	黔南州龙里孔雀寨景区
朱家山景区森林覆盖率85.7％。景区内山峦起伏、林木葱郁、河溪清澈、空气洁净、环境古朴清凉。景区隶属贵州瓮安朱家山国家森林公园管理处，副科级财政全额拨款事业单位。景区现有游客接待中心1个，木屋宾馆8栋，能同时接待200人就餐。宾馆现有客房67间，床位数93个。景区获评为“科普教育示范基地”、国家3A旅游景区、“森林康养基地试点建设单位”。	黔南州瓮安朱家山景区
青云湖国家级森林公园为开放式森林公园，位于都匀市区、文峰公园东面，始建于2000年2月，2005年12月23日被国家林业局批准评为国家级森林公园。是一个集森林景观、水体景观和民族风情等景观资源于一体的城市后花园，公园总面积3188公顷，它由青云湖、石门湖、螺丝壳高山草甸三大景区组成，整个景区内森林覆盖率在90%以上，公园内天然次生林面积大，物种多样，有维管束植物一千余种，常绿阔叶林绿染峰岭沟谷，珍稀植物、古木名树点缀其间，山花野卉争奇斗艳，秋叶烟霞如诗如画，隆冬玉树琼枝晶莹剔透。是都匀的环城林带，绿色走廊，天然肺叶。	黔南州都匀青云湖景区
双谷生态体育公园景区总规划面积40平方公里，主要景点包括自行车休闲慢道、微型水景观、红枫林、花田谷地、自行车驿站级接待中心、柳岸引瀑微景观、梅园点香、花海景观、梨园春晓等，是游客养生、康体、从商、悟道、探险、观光、休闲、度假圣地。	黔南州福泉双谷生态体育公园旅游区
龙里大草原由五里坪、王寨坪、掌社坪、马郎坪、谷鸟坪、高山坪、鸭甸坪、大坪子等十几个坪子组成，最大的亮山坪有一万二千亩，最长的草坪是五里坪，有4.5公里长，全为齐腰深的原生草植被，最有很高的观赏和研究价值，也有很高的利用价值。龙里大草原的独特性和唯一性，使她成为龙里自然景观中一道亮丽的风景线，具有很强的视觉效果。在炎热难耐的夏季，这里却春意盎然，秋风爽爽，站在葱绿如毯的大草原上放眼远眺，苍山如海，群山犹如万马奔腾。在天空晴朗的早晨或夜晚观看日出和日落更是别有一番情趣，在草原与天际相连之处，霞光万丈。朝霞、远山、草原、牛羊，还有那清凉的冷意，交融成一幅人与自然的和谐美景。草原的四季都是花的海洋，湿地杜鹃、大白杜鹃、红花木莲、灌笼花、白芍花适时出现在葱绿的草原，就连寒冷的冬天也有万树冰凌装点此间。独居空旷的草原，望着天际边日落的余光，你仿佛能听到天籁之音。任何人的灵魂深处都能受到一次最圣洁的洗…	黔南州龙里大草原景区
2007年，龙滩水电站库区形成370多平方公里的高原湖泊，它就是中国最年轻的湖泊——高原千岛湖。高原千岛湖是深藏在贵州、广西两省万山丛中的一块尚未雕琢的翡翠。这块“翡翠”不但气魄宏伟，而且景色壮观秀丽。一座座青山屹立水中，苍翠葱绿，密密丛丛，简直就是一个和谐透明的翡翠般的绿色世界。这里，山是绿的，树是绿的，澄澈如镜的湖水也是绿的。一年四季，山花遍野，点缀于绿翠世界间，越加显得生气盎然。	黔南州罗甸高原千岛湖休闲旅游区
黄丝旅游度假景区总规划面积4.8平方公里，主要景点包括和善桥、姊妹岩、江边河流、六千年银古杏树、沙坪火车站旧址、新型农村综合体、黄丝温泉小镇等，是“贵州省观光农业和乡村旅游示范点”、“贵州省新农村建设示范点”、“贵州100个魅力民族村寨”和“黔南州高效生态农业产业示范点”，是黔中最美田园自然景观之一。	黔南州福泉黄丝旅游景区
景区占地面积1200亩，主要由花卉观赏、旅游休闲、游乐体验等三部分构成；景区配套有游客服务中心、票务中心、停车场、观景餐厅、婚庆餐厅、观景咖啡厅、观景平台、电动车观光车、电动代步车、售卖亭、星级厕所、监控中心、警务室等公共服务设施设备；建设有儿童游乐园、迷你高尔夫球场、儿童CS营地、儿童滑草场、大炮场、射箭场、水乐园、7D影院、商业街、亲子农场、烧烤区、露营区、酒店区等游乐休闲住宿场所；是全省唯一一家以花卉为观赏性主题并集吃、住、行、游、购的综合性旅游度假区。	黔南州贵定金海雪山四季花谷旅游景区
荔波古镇是一处仿古旅游综合体项目，是一个融中国古典建筑、园林艺术、贵州荔波民族文化传承保护和展演为一体的，集旅游、运动、商务、休闲娱乐、商业及配套住宅于一身，涵盖吃、住、行、游、购、娱六大要素的民族文化旅游综合体项目。	黔南州荔波古镇景区
惠水县涟江公园景区是一座集休闲娱乐、康体健身、避暑消夏、植物科普、夜间观景、文化活动为一体的城市休闲公园。因惠水境内的最大河流——涟江流经其间而得名，景区座落惠水县涟江中路旁，总面积4.8万平方米。	黔南州惠水连江公园景区
咕噜景区距三都县城8公里。景区内原生态水寨依山而居，有神秘的地质奇观——产蛋崖、重达500余斤的石蛋王、神奇的“千年神龟护蛋”、闻歌起舞的风流草，水族神秘祭奠祖仪式、水族原生态歌舞表演等，而最大看点就是令人百思不得其解的“石头下蛋”被称为世界之谜。	黔南州三都咕噜景区
公园具有较为完整的森林资源保护系统，同时具有得天独厚的区位优势，公园内设有“贵州高危濒危植物繁育中心”、“贵州省中亚热带珍稀植物园”、“贵州省青少年科技教育基地”“全国林业生态教育示范基地”、“贵州大学教学实习基地”、“国家生态文明教育基地”。现已引种培育国家一、二级保护植物及贵州特有树种160种，素有“植物物种基因库”之称。同时建有观光果园，温室盆景园等生态游览园，公园森林覆盖率达到90%，空气清新、气候宜人，环卫工人每日的清扫管理及工作人员的热情服务，为广大游客营造和谐的旅游环境。	黔南州龙里龙架山景区
景区以深河桥抗战遗址纪念馆、黑山雕塑群、红山雕塑群等为近年新打造景点，深河桥大峡谷、古兰谷关、九龙瀑布、一线天等景点自然天成。“北有卢沟桥，南有深河桥”，深河桥在中国近代史上有着特殊意义。深河桥景区是国家AAA级旅游景区，全国青少年教育基地，国家国防教育示范基地及贵州省爱国主义教育基地和贵州省国防教育基地，是重要的红色旅游景区。	黔南州独山深河抗日文化园景区
文峰公园位于城南龙潭西岸，剑江三面环绕，以清代石塔文峰塔为主体设计布置而成，是一座开放式休闲公园，为都匀市民休闲娱乐健身场所。1999年，黔南州、都匀市在文峰塔周征地85亩，以塔为主题修建文峰园。文峰园采用中国传统造园手法，以文峰塔为主景，分为若干景区，各景区即独立成景，总体又和谐交融。文峰园有西面和北面两个入口，为开放式公园。北面有文峰桥与市区相连，文峰桥于2008年8月改建为独具民族特色的风雨桥，该桥全长110米，宽4米，整座建筑用杉木建造，不用一钉一铆，桥上均雕刻着独具地方特色的图案和文字。西面入口处有一巨石，重约50吨，运自都匀西部常年云雾缭绕的螺丝壳山，名为“云石”。石壁上“文峰园”三字为前全国人大常委会副委员长田纪云所题，字体遒劲饱和。园中建有古朴雅致的长寿亭、民族特色浓郁的祥和门、仿古罗马风格的立柱露天歌舞广场、卡通式鸽苑。绕塔四周以砖石铺成平坦广场，绿色长廊与清乾隆五十一…	黔南州都匀文峰园景区
都匀市的斗篷山—剑江风景名胜区于2004年的元月被国务院批准为国家级重点风景名胜区，该景区由斗篷山景区、螺丝壳景区、剑江景区、都柳江景区和凤啭河景区五个部分组成，高山、草原、峡谷、飞瀑河流岩溶地貌、繁多的物种群和城市风光、民族风情自然交融，各具特色，共同构成了以斗篷山为龙头，以剑江河为纽带的贵州都匀斗篷山—剑江风景名胜区个性特征突出的风景资源。	黔南州都匀斗篷山景区
杜鹃湖有山、水、鸟、林、泉、洞、寨，是全国唯一的水上杜鹃花海湖泊，每年2至5月，杜鹃花漫山遍野开放，是最好的旅游季节。此外还有600年前的珍稀古银杏、付家院古崖画群、翰林墓、徐霞客亭遗址等可供游览。贵州省唯一的水上杜鹃花景区和原生态旅游休闲度假区、国家水利风景区。	黔南州长顺杜鹃湖景区
普安镇高酮村主要聚居着苗族、水族、布依族等少数民族同胞，是一个典型水、苗混居的特色村寨,森林覆盖率达80%以上，自然环境保护较好。高酮村的高平寨民风民俗纯朴，民族文化底蕴浓厚，尤为突出的是在水族和苗族融合后的“孝善文化”，素有“生态高平、孝善高平”的美誉。野记云海，云雾缭绕、美轮美奂。每年农历9月的“吃新节”，苗族妇女们身着盛装,捧着拦门酒，喜迎各方来客，节日期间群众自发开展芦笙舞、跳月、苗歌对唱、斗牛、打苗犍等丰富多彩的民族活动，吸引四村八寨的村民和周边县市上万游客前来游玩。	黔南州三都高硐景区
万户水寨社区景区依山傍水，自然风光优美，民俗风情浓郁，发展民族文化旅游优势得天独厚。景区以现代水族、岭南、殷商时期三大建筑风格，并设有民族文化体验区、民族文化发展区、民族文化传承区、民族文化博览区为四大功能区和水书寨、绣寨、酒寨、端寨、卯寨为五大民族文化特色板块，开展水寨迎客、水族寻踪、触摸非遗、美食美饰、神龛祭祖、篝火燃情、卯坡对歌、端坡赛马、九阡豪饮、水寨借端、水族马尾绣展示等文体活动，有效弘扬优秀民族文化。	黔南州三都万户水寨景区
麻怀村地处贵州罗甸麻山腹地，集党性教育、食用菌药物植物种植、黑山羊黑毛猪养殖、鹅养殖、科研、科普体验、游览功能于一体，建有党性教育基地、食用菌基地、养殖基地、药材种植园、垂钓园等。麻怀隧道、亿苦思甜路、大关田、姊妹动等体验体验观光点数个。还建有大关精神麻怀干劲陈列馆、体育活动中心、劳模工作室及荷花塘、荷风亭、垂钓亭等特色景观。	黔南州罗甸麻怀景区
贵州百年原址酒文化旅游景区涉及工业旅游、人为活动、旅游商品、建筑与设施、遗址遗迹、生物景观等共6个主类，11个亚类，27个基本类型，30多处资源单体。整个景区以酒文化体验为主题，以传统生态酿酒为特色，现已形成融合“馆、院、窖、长廊、亭阁、园区、广场”等酒文化为主体的景观，集“吃、喝、行、游、购、娱、学”于一体的格局，旅游业态丰富，可谓是“一步一景点，一景一故事”，各个景点都融入了茅台镇酱酒文化以来的千年酒文化元素，处处都彰显了百年原址酒业浓厚的历史文化积淀。加之园区周边田园风格、森林植被、气候景观、地质地貌等自然资源，布依族文化、好花红文化、文创商品等人文资源。贵州百年原址酒文化旅游景区为推动酒类文化高端化模式升华做了一个好的开头。不仅打破了行业态势，也为酒业商品高端化大健康消费以及酒类品牌的推广提供了一个良好的营销模式。工业与旅游业的结合，当地人文风光与自然风光的结合，使得资源实体疏密…	黔南州惠水百年原址酒业旅游景区
贵州苗姑娘控股集团，是一家地地道道的本土民营企业，近年来苗姑娘获誉“贵州省省级非物质文化遗产生产性保护基地”等荣誉称号。“苗姑娘”牌益肝草天然植物饮料的制作技艺是“国家级非物质文化遗产”；“苗姑娘”牌益肝草天然植物饮料是“贵州省名牌产品”、“首届贵州食品最具公众影响力十大品牌”。精心打造贵定县首家“工业型”旅游景区，深挖布依族、苗族等传统民族文化，结合国家级非物质文化遗产——益肝草，并融合传统工业制作技艺；倾力打造具有特色的旅游工业观光体验项目。	黔南州贵定苗姑娘工业旅游景区
贵定县民族文化大观园，以体验感受民族风情和民族传统文化为主题的原生态大型人文景区，具有民俗观光、休闲避暑、历史文化教育等旅游功能，是体验另类民族风情，享受田园风情的旅游胜地。	黔南州贵定民族文化大观园景区
上隆寓农山谷景区气候、自然环境得天独厚。景区集休闲观光、生态养殖、种植、知青文化、民族文化等功能为一体。景区建有民宿休闲区、溶洞烧烤区、知青文化馆、农耕文化体验区等多个游客休闲娱乐场所，是罗甸县不可多得的休闲旅游胜地。	黔南州罗甸上隆寓农山谷旅游景区
景区先后建成了景区停车场、文化广场、布依风雨桥，建成亲子漂流带4.2公里、漂流码头、水上乐园、山地汽车赛场、7家农家乐的建设，购置观光车6台、运船车辆1台、橡皮艇215艘；建成接待中心大楼及树屋样板房1间、乡村旅游区大门1座、环区步道800米、景区道路1.5公里、时光隧道100米，绿化面积1.2万平方米；种植经果林1000亩、生态茶园1100亩，建成大棚2000平方米。已初步建成水上运动、亲子漂流、捉鱼抓虾、农事体验、水果采摘、野外训练、生态观光、森林康养、休闲避暑、山地越野、汽车拉力、民族风情等旅游项目，民宿、农家乐、特色烧烤、民族歌舞、水上运动等吃、住、行、游、购、娱为一体的旅游业态初步形成，服务功能日趋完善。	黔南州长顺姆丽迷奇景区
平塘天坑群景区由打代河天坑、安家洞猫底陀天坑、道坨天坑、瑶人湾天坑等12个天坑组成,是世界最大的天坑群之一。天坑群范围约20平方公里，深度均超过300米以上。天坑群中以倒陀天坑最为险峻，打代河天坑最为深邃、壮美。天坑群景区原始生态保护完好，自然景观独特，天坑四周悬崖绝壁，原始森林茂密，底部草木丰盛，珍稀动植物繁多，具有重要的科学考察和旅游价值。平塘天坑群以其规模数量大，地下河流丰富、岩溶景观繁多、地貌发育完整的特点，被地质专家称为自然“天坑博物馆”和“世界岩溶圣地”，堪称世界奇观。	黔南州平塘天坑群景区
牙舟陶文化产业园区分为非遗文化展示中心、牙舟陶文化主题公园、生产交易体验中心三大功能区，是集产业发展、观光旅游、文化研发、陶艺体验为一体的综合性园区。园区主要的特色中国十大名陶之一、国家级非物质文化遗产——牙舟陶，是贵州陶瓷艺术中的"精绝"之作。其生产始于明代洪武年间，距今已有六百多年历史。	黔南州平塘县牙舟陶文化产业园景区
卡蒲毛南族乡是全国唯一的毛南族乡，也是贵州毛南族的唯一发祥地。卡蒲民族村寨属于典型的毛南族聚居村寨，全寨共有125户人家。属于全国二十万以下较少人口的少数民族。此外，在卡蒲至今仍保持着古老的竖架木柱楼房建筑风格，保存着较完好的古建筑，距今已有150多年历史，古朴古风，历历在目。	黔南州平塘县卡蒲毛南风情园景区
景区以“净心”为开发理念，生态文化和古镇开发为主题的生态文化旅游区。景区设计了儒、道、佛三教，水族、苗族、布依族三族，城、镇、村三区，由净心湖、荷花园、梯田景观、生态茶园、化石文化园、水景观以及世界最高、最大的水族土司楼、奎文阁等景点组成。	黔南州独山奎文阁景区
映山红景区是朱家山国家森林公园的一个景区，是一个以森林草地、毛栗火棘灌丛、大型溶洞群、文物古迹等自然景观和以红军长征文化为主体的人文景观交相辉映的森林公园。闲暇之余来到这里，抛开生活、工作的烦恼，在高尔夫练习场潇洒挥杆、击球、转体，体验人与自然有机结合的舒心；在草坪上驾驶跑跑卡丁车，尽情放松自己；丛林深处体验真人CS大战，枪王争霸，为荣誉而战！	黔南州瓮安映山红景区
东山公园是一个集花圃、园林、楼阁、摩崖和古遗址为一体的综合性公园。东山之巅有奎星阁，为都匀天际线上最高的古建筑，始建于明洪武二十七年（1394年），清嘉庆庚申年（1800年）改为钟鼓楼，名为“奎星阁”，阁内置铜铸巨钟大鼓。清明时期称“东山晓日”，又称“东山晓钟”，为“都匀八景”之冠。奎星阁南北两侧仍保存着2000余年的古城垣。东山上有张翀摩崖等多处景点。	黔南州都匀东山公园景区
晴隆阿妹戚托小镇景区处于晴隆县南郊一侧的群山之中，景区内所有道路、建筑物、景观及山体公园均依山而建，极大的保留了山体绿植等原始面貌。走进阿妹戚托小镇，一栋栋独具民族风情、雕栏花窗、古色古香的民居和秀丽大气的都市环境，处处呈现出盎然生机和蓬勃朝气，“搬出文化，留住乡愁”是小镇生活写照。小镇建有苗、彝文化广场、感恩塔、感恩馆、民族文化广场，是集购物、餐饮、文化、娱乐、旅游、休闲等多功能为一体，形成独特的民族文化旅游特色小镇，小镇不仅拥有切合民族风情的景观和文化演艺，更能给游客提供吃、住、游、购、娱为一体的全新消费体验。	黔西南州晴隆阿妹戚托小镇景区
山地旅游运动休闲博览园景区主要包含国际会展中心、棒垒球体育公园、全龄智能运动公园、鲁屯古镇四大板块，景区以山地文化为主题，集山地户外运动、历史古镇、康养休闲、生态休闲、生态人居于一体，是一座城中有景、景中有村，一步一景的山地文化生态景区。	黔西南州义龙山地旅游运动休闲博览园景区
普安茶文化生态旅游景区由普安县温泉度假景区和江西坡茶文化生态旅游休闲度假景区两部分组成，茶文化景区依托万亩茶场和布依茶源小镇，设置“清茶竹风、神农祠、福娘阁、茶马古道等地标建筑和旅游景点，构建五水四茶特色景观。森林温泉由s水疗区、户外儿童戏水区、游泳池、森林静泡区、休闲娱乐区、休息大厅、电玩室、自助餐厅等组成，拥有花园房、豪华套房、亲子房、情趣房、温泉单间、标间等52套各种房型的客房，舒适典雅。景区以四球古茶源地为核心，打造以茶文化体验园、茶产业基地、最美自行车道-户外运动基地、康体养生度假区、布依族民宿体验区以及民族民俗文化村寨为载体的旅游度假区。	黔西南州普安茶文化生态旅游景区
贵州省安龙县招堤旅游景区是省级文物保护点之一。安龙招堤旅游景区原为一片漫漫十余里的水乡泽国。主要由招堤、十里荷香、绿海、海庄民族村寨、元宝山卧龙洞等景点组成。招堤旅游景区，融历史人文和自然风光于一体，被评为贵州十大魅力旅游景区。景区分为陂塘、天榜山两处。陂塘景区以亭秀、荷秀为特色，修建于康熙年间的招公堤横贯于10里平畴中，有招堤十里荷塘的美誉；堤西稻田，堤东荷塘，极富诗情画意。天榜山则以文物古迹为主。	黔西南州安龙招堤旅游景区
万峰湖景区是天生桥电站蓄水形成的高原平湖，包括马鞍营、红椿群岛、巴结半岛、歪染内湖、南龙古寨、等景点，主要开展休闲度假、野营、户外运动、水上游览项目等。	黔西南州兴义万峰湖旅游景区
贵州醇景区内山峰矗立、河谷环绕、林木葱郁、花海浩瀚，地貌以高原山地为主，是一个海拔较高、纬度较低、喀斯特地貌典型发育的山区。拥有龙潭瀑布风雨桥、樱花林、梅花林、爱心花海、爱情长廊、多彩广场、奇香楼、许愿台等十多个相互联系又相互独立的景点，还有蘑菇野奢酒店、阳光梦幻王国、梦幻丛林历险乐园、滑索、脚踏船、碰碰船、露天啤酒广场、不愧天酒楼、民族文化美食园、等一些列丰富业态布局，是一个集观光游览、主题娱乐、餐饮购物、休闲度假和生态人居为一体的综合型国家AAAA级山地旅游目的地。	黔西南州兴义贵州醇景区
放马坪景区集休闲观光、文化鉴赏、户外体验为一体，山地滑草、草原露营成为放马坪高山草原景区山地旅游特色。景区风光秀丽，景色迷人，是游客体验“天人合一”、追寻浪漫、亲近自然的旅游宝地。	黔西南州兴仁放马坪景区
贵州晴隆史迪威二十四道拐遗址公园由二十四道拐公路、观景台、安南古城、美军加油站、马帮山寨、史迪威小镇等组成。其中二十四道拐公路是景区核心部分，雄奇险峻，是著名的史迪威公路的标识志路段，全长4公里，宽6米，第一拐到第二十四拐直线距离350米，垂直高度250米，坡倾角60度。抗战期间，成为盟军中缅印战区交通大动脉，是中美军民团结抗战的象征，被誉为抗战的生命线。	黔西南州晴隆史迪威·24道拐旅游景区
三岔河是贵州旅游西线与云南东线的中间站。三岔河是个幽雅迷人的旅游观光胜地。湖区的山，青秀；水，碧绿；树，葱郁；石，奇特；岛，静雅·如诗如画的湖光山色，令游人心旷神怡，乐而忘返。不仅如此，如今的三岔河在数百万风车的装饰下，“风车转转转”活动的带动下，更是美不胜收，游人如织。	黔西南州贞丰三岔河旅游景区
马岭河峡谷全长74.8公里，景区范围北起车榔温泉，南至马岭河7号桥（盘县至兴义高速兴义支线跨峡谷大桥），东西沿峡谷两岸各1000m,主要景观有车榔温泉、喀斯特峡谷、龙腾关、马岭河特大桥、古木桥、宏瀑岸、钙盐壁、画中廊、龙头岛等景点,面积146平方公里。	黔西南州兴义马岭河峡谷景区
两座兀立的石峰形同女性丰满的双乳，且逼真得让女人看了脸红，男人看了心跳，被当地布依族称为“圣母峰”，被世人誉为“天下第一奇峰”双乳峰。	黔西南州贞丰双玉峰景区
万峰林景区分为东、西峰林两部分，目前，主要以西峰林景区为主进行开发，万峰林景区气势磅礴，景观奇特，是中国喀斯特地质地貌中发育最成熟的椎状峰林典型代表，被称为“天下第一奇观”和“中国最美的峰林”，万峰林是中国五大最美峰林之一，国家4A级景区，兴义市民的后花园。2004年4月，万峰林通过国家旅游局验收，被命名为首批“全国农业旅游示范点”；2005年，登上中国《国家地理》杂志封面，被评为“中国最美的五大峰林”，并在春节迎来了时任中央总书记胡锦涛同志的视察；2008年3月8日，韩国百家媒体到万峰林采风，赞誉“万峰林旅游是到中国的一次精美喀斯特之旅”。2009年1月，被评定为“国家AAAA级旅游景区”；2013年11月，万峰林纳灰村荣获“中国最美乡村”称号；2015年10月，首届国际山地旅游大会在景区成功举办。	黔西南州兴义万峰林景区
黔西南州兴义玉皇顶风景区属于亚热带湿润季风气候区，因处于低纬度、高海拔的高原山地，素有春迟夏短、秋早冬长、干湿分明等气候特征。玉皇顶景区自然资源丰富，森林覆盖率达50%以上，环境优美迷人，尤其在早晨和傍晚时。日出日落景观更是美不胜收，能让人体会到“会当临绝顶，一览众山小”的豪迈，不但如此，景区内生物多样，有国家一类保护野生动植物，是旅游度假的好地方；此外，景区天然形成具有独特风光的悬崖断层风光，不仅是三叠纪时期一个较好的研究观摩点，也是兴义国家地质公园重点区域之一，为此玉皇顶景区亦有一定的地学科普价值；景区内基础设施相关完善，所在地半边街村在2021年9月，获评为乡村旅游乙级村寨。	黔西南州兴义玉皇顶景区
东湖湿地公园景区根据区域自然的水系格局，综合考虑园区的道路交通体系和旅游产业及配套设施的布局要求，实现了＂一带五区”的空间布局。一带：生态水景控制带，五区：生态文化园（入口形象展示、生态泊车、滨水观光、文化展示、接待管理）文旅商水街（入口形象展示、休闲漫步）绿林生态园（民俗活动、节庆表演、樱花花海、生态绿色背景）生态民俗商业街（生态民俗、商业购物、樱花花海、次入口形象、生态绿岛）塔丘山体公园（生态泊车、休闲登山健身、山体公园）景区以场地文化为设计主题，以城市经济发展为依托，以湿地旅游发展为重点，改善湿地自然生态环境,为周边的城市、乡村、农业、旅游等行业的发展带来新的契机，自然化的城市湿地公园景观，将成为市民游憩娱乐的新热点。	黔西南州兴仁东湖湿地公园
大秦金州农耕文化园（以下简称园区）园区重点体现“生产示范、旅游、文化和科技”四大功能。为游客提供百香果繁育观摩、农旅产品开发销售、游览观光、园区交通、农事DIY体验、露营体验、温泉养生、健康民宿、生态餐饮、会议会展、婚庆婚礼等服务。	黔西南州安龙大秦金州农耕文化园景区
明十八先生墓是南明永历王朝十八位朝臣的合葬墓。祠墓占地5000多平方米，主要由明十八先生墓、明十八先生祠堂和摩崖石刻组成。是全国保存较为完整的南明历史遗迹。	黔西南州安龙明十八先生墓景区
马家坪古茶树景区是黔西南州第四届旅游产业发展大会观摩的景点之一，目前景区旅游基础设施已经建成，是休闲度假理想之所。从马普公路(省道216)海马庄寨子下，驱车往马家坪方向是一条黑黝黝的柏油路，约二公里（现称朝圣大道），路两边鲜花盛开，透过鲜花往外延伸便是金黄的稻田，美不胜收，宛如一幅绝美的乡村田园风景画。这里是夜郎故地，是“四球茶”古茶发源地之一，有几千颗古茶树，其中古老的茶树有4800多年树龄，主要看点：古茶树、朝圣大道、德依坝子、农家小院、朝圣广场、黔西南州古茶树保护条例石刻。	黔西南州普安马家坪古茶树景区
白水瀑布景区上游是幽蓝深邃的白水水库，山涧中有2个地下水出水口，二水一出汇成水库，水质好，水库里微波涟涟，蔚蓝一片，经年不断。瀑布分两层从悬崖垂下，且瀑布两旁有数株古榕树陪衬，树裙下清泉飞溅，形成永不凋谢的浪花。在近百米处两水相向而冒出，汇合成湾河。因流淌之时水花呈白色而取名——白水。水从库坝流出，卷起层层浪花，绿水变白，斜坡流下，形成了三级瀑布与寒潭交替的美景。白水古桥位于第二水潭之边，第二瀑布之顶。古桥是单拱桥，石头所建，已有百余年的历史。桥的前面是百米悬崖、瀑布，后面是白水流入之潭，左右两边有悬崖横生老古榕，需5人才能环抱。一桥横跨险境，几观好似天生。古桥西边还有一天生桥，水小时水从下流，水大时水又从桥上翻滚。冬春时节，白水哗哗流进桥后小潭，变成碧绿。最为壮观的景点有：白水瀑布、夹龙洞天险、岔河树抱石。交通条件：普安县兴中镇灌子窑—普安县白沙乡公路从白水瀑布左上侧经过；普安县—晴隆…	黔西南州普安白水瀑布景区
黔西南州册亨香蕉大数据产业园景区有珍稀植物金丝榔等名树，糯米蕉面积达1300亩。景区内自然村居均为布依村寨，有八音座唱、布依礼乐、布依摩经、布依族刺绣等非物质文化遗产多项；有锦绣一条街、打沙包、打糍粑等集休闲观光、文化传承、研学营地为一体的旅游项目；特色节日有三月三、六月六等数个。黔西南州册亨香蕉大数据产业园景区是集田园风光、民族风情、研学教育、农事体验等为一体的旅游胜地。	黔西南州册亨香蕉大数据产业园景区
黔西南州望谟郊纳·紫茶小镇景区森林覆盖率高达80.06%。素有“天然氧吧”、“避暑胜地”之称。建设有房屋古朴外墙、景观台、文化广场、旅游步道、文昌“六星亭”、北斗“七星亭”、古茶树保护区等特色景观。因其拥有得天独厚的自然资源，孕育出了千年古茶树、万亩茶园，景区内紫茶种植面积15000亩，经普查有古茶树86262棵，其中树龄300年以上1673棵，500年以上116棵，先后获得“古树茶王”、“中国紫茶之乡”荣誉称号。	黔西南州望谟郊纳·紫茶小镇景区
景区距县城39公里，种植有杉木、油茶、通草、甜楠竹、板栗，养殖有黄牛、黑山羊、生猪等。卡法村红色文历史悠久，是贵州有名的红色革命老区，红七军曾经在这里屯兵整编，在这里建设过革命兵工厂，并建立了贵州第一个军队党支部，在中国共产党的历史上留下了光辉的一页。2005年，望谟县在卡法连队原址修建“红军卡法连队支部旧址”纪念馆，作为望谟县的革命传统教育基地。2007年，该旧址被列为金州十八景之一；2009年5月，州委、州政府将其命名为黔西南州第一批爱国主义教育基地；2014年6月，被县委、县政府授予望谟爱国主义教育基地望谟党员干部革命传统教育基地、中共党史望谟教育基地、望谟廉政教育基地、望谟国防教育基地、望谟青少年思想政治教育基地。2018年被省委、省政府其命名为贵州省爱国主义教育基地。	黔西南州望谟卡法连队遗址景区
油迈山脊上的瑶寨,位于北盘江河畔，北盘江国家湿地公园内，自然生态环优美,气候宜人。景区内有保存完好瑶族建筑村落，来到这里体验传承千年的刺绣文化，观赏万亩芒果采摘园，体验野钓的乐趣，感受大自然的魔力海豚湾，这是一个山清水秀，陶冶情操，休闲度假，看得见山，望得见水，记得住乡愁的地方。	黔西南州望谟油迈山脊上的瑶寨景区
甬安影视摄影基地景区以原生态的自然景观、民族文化传承为灵魂、以农耕田园为基础、以影视拍摄为载体典型的少数民族村寨，融入淳朴的民族民情和优美的山水田园风光为特色，集休闲、康养度假、生态及运动等多功能为一体的旅游景区。	黔西南州义龙甬安影视摄影基地景区
黔西南兴义州贵州龙地质公园博物馆景区是国土资源部于2004年1月19日正式批准的第三批国家地质公园之一，也是贵州省内首批成立的贵州龙地质公园，于2005年9月28日揭碑开园。总面积250.17平方千米，由乌沙贵州龙园区、三叠峰林园区、泥凼石林园区三大独立园区组成，是一个以生物演化具有重大意义的海生爬行动物化石产地和典型的喀斯特锥状峰林峰丛地貌景观组合为中心内容的地质公园。2013年11月荣获“中国最美地质公园”称号。2014年1月，兴义古生物化石产地被国土资源部评定为我国第一批“国家级重点保护古生物化石集中产地”。	黔西南州兴义贵州龙地质公园博物馆景区
黔西南州贞丰北盘江热带果林景区是郊游休闲、养性修心、强身健体的人间仙境。景区依托北盘江沿岸山水风光、百香果科技示范园、芒果科技示范园、百果园，着力打造和培育特色热带精品水果园区观光采摘，江景民宿、特色餐饮、烧烤广场、滨江栈道、休闲垂钓、亲子溯溪等旅游业态项目，同时，还可开展如采摘、果树认领、垂钓比赛等等相关农居主题活动，充分发挥果林的经济、观赏、体验、休闲、科教价值；游人至此可赏可游，可摘可品，回归自然，流连忘返。	黔西南州北盘江热带果林景区
黔西南州普晴林场森林康养景区项目规划面积1394公顷，森林覆盖达95%，依托和谐静美的森林景观、沁人心脾的森林氧吧、健康安全的森林食品、丰富多彩的民族文化、历史悠久的古茶文化、独特厚重的“抗战文化”以及凉爽宜人的气候特点等特色优势资源，将普晴森林公园打造成国内重要的特色森林康养基地、山地森林休闲度假旅游基地。景区以康养为核心，主打森林风景观光、森林保健养生、林野拓展运动、森林绿色商务会议、茶文化体验，在林场场部至木屋别墅沿线，打造特色餐饮、森林酒吧、诊所、森林特色产品展示与销售、购物、管理员工办公及住宿的森林风情一条街。	黔西南州普晴森林旅游区
册亨县板万古寨，“四面环山，一坝相守”，山-水-田格局特征明显。立寨于清末年间，历史源远流长，是一个具有数百年历史、保存完好的纯布依族村寨，被称为“最后的布依家园”。景区旅游资源丰富，既有山清水秀的自然景观，有奇险俊秀的山水画圈长壁，又有保存完好的传统古建筑--布依吊脚楼，还有非物质文化遗产布依哑面戏、布依八音座唱、布依戏、布依摩经，同时还有集艺术观赏、文化传承、布依文化、农耕文化体验基地为一体的美酒洞、锦绣坊、美食坊、古法榨糖坊、蓝染坊、木工坊、土陶人家、网红秋千坊等。2014年被住建部列入第三批中国传统村落保护名录，2017年成功申请建立中国传统村落数字博物馆优秀村落馆。	黔西南州册亨板万布依古寨景区
兴义市泥凼石林景区区位优势明显，历史、人文、自然资源丰富，后发优势明显。泥凼镇接壤广西，与兴义市城之间交通便利，对泥凼石林景区的发展和对外辐射提供了良好的交通条件，泥凼石林景区距镇区6公里，距离兴义市万峰林景区46公里。泥凼石林景区内具有旅游开发价值的资源单体共包括二个主类，6个资源单体，景区内自然旅游资源有石林、溶洞等。	黔西南州兴义泥凼石林景区
普安森林温泉景区毗邻森林公园，环境得天独厚，常年气候宜人，景区森林覆盖率高达90%以上，空气中负氧离子平均浓度达到每立方厘米2万个，是天然的避暑度假胜地。温泉井深2200米，出水水温52-56℃，属于纯天然偏硅酸盐温泉，水质达到国家二级饮用水标准。普安森林温泉规划占地面积150亩，目前一期总投资2.8亿元，由普安温泉大酒店和森林温泉度假区（花园酒店）两个板块组成，建筑面积约3万平方米，于2011年开工建设，2013年建成并投入运营。景区是一家以温泉养生为核心，集餐饮住宿、商务会议、休闲娱乐等融商务与度假为一体的温泉度假区。目前酒店拥有房间155间（由温泉大酒店和森林温泉酒店组成），餐饮大小包房12个，宴会厅1个，棋牌室12个，大小会议室共4个。森林温泉度景区拥有室内室外泡池24个，配备有spa水疗馆、桑拿设施、游泳池、休息厅等；同时配套有大型露天停车场，车位近300个。可以同时接待400…	黔西南州普安森林温泉景区
蔗香滨湖康养小镇被列为蔗香临港经济开发试验区城市核心区、“全省100个示范小城镇”（省定州级）、“全省100个旅游景区”、全国重点镇进行建设。项目基于一般农业土地资源，以特色泛农创意产品为发展基础，辅以园林景观和基础设施，围绕6大支撑体系（生产、产业、经营、生态、服务、运行），打造6个主题园区（观光、旅游、养生、度假、会议、博览），融合6种功能（文化创意、健康养生、银发、儿童娱乐、婚庆、培训），最终形成一、二、三产业相结合的经济型产业链。蔗香滨湖康养小镇初步规划涵盖农耕文化体验中心、民族文化风情街、红色文化教育基地、水上乐园、创客公社、布衣茶廊、民俗博物馆、观景台、花卉摄影基地、康养小区、万果采摘园、流水阁台、深加工厂、产业路、水肥一体化、木屋别墅、民宿体验区、苗圃示范基地、柠檬种植基地、培训中心等20个子项目。	黔西南州望谟蔗香滨湖康养小镇旅游区
云屯公园依托宜人的气候条件、优美的自然风光、舒适的生态环境，是义龙新区优质的避暑之地、修身之地、养性之地。云屯生态体育公园位于义龙新区鲁屯镇，公园地理位置优越，位于北纬25度,是世界公认的黄金气候生态带；该公园是由贵州万峰（集团）实业有限公司打造的集“生态、休闲、运动、康养”为一体的综合服务型旅游胜地，占地面积6700亩，内配有餐饮、住宿、生态农庄、丛林拓展、户外健身等多功能场所。	黔西南州义龙云屯生态体育公园旅游景区
景区旅游资源特色鲜明、内容丰富、类别多元、品位高而精，景区东接间歇泉景区，西邻国家级风景区马岭河峡谷和东峰林，旅游资源丰富，地理位置优越；属亚热带季风湿润气候，无霜期长，光照充足，雨量充沛，具备冬无严寒，夏无酷暑的优良气候条件；四周山青水秀，天然植被多，空气质量是优良，堪称生态大氧吧。楼纳村环境清幽、民风淳朴，是游客休息小憩、采摘果蔬、品味绿色食品、体验长寿理念的绝美之地。	黔西南州义龙楼纳景区
雨补鲁天坑景区位于贵州省黔西南布依族苗族自治州兴义市境内，在马岭河峡谷景区上游，处于云贵高原向广西过渡的南盘江大裂谷断层地带，毗邻国家级风景区——马岭河峡谷、万峰林，景区距兴义市区20公里。景区规划面积10平方公里。其主要景点有坝口、晒坝、望乡台、走幡道、山神庙、陈氏宗祠、道德堂、防匪门、手工坊、乡村客栈、黄桷树、回忆湾、煮酒坊遗址、牛马坡、淌水崖、灌田塘、古营盘、出马街等景点。	黔西南州兴义雨补鲁天坑景区
马家河湿地公园位于桔山新区，由兴义体育中心、富康国际会展中心、中央湿地公园三部分组成。之所以称之为“马家河湿地公园”，是因为在桔山大道最北端有一条河流从景区川流而过，此河原名为“马家河”，故而有了如今的马家河湿地公园。特色景点有：游泳馆、网球馆、足球场、篮球馆、会议中心、儿童乐园、现代艺术展区、自行车竟技区、草坪风筝区、婚庆摄影区、河滨野餐区、湿地植物展区、欢乐水岸等景点。	黔西南州兴义马家河湿地公园景区
兴义山地旅游暨户外运动大会会址地处兴义市景峰大道，距离市区5公里。景区现在共分为两个景点，一是户外会演中心，二是万峰林国际会议中心，会址功能主要有户外会演、赛事活动举办、国际会议等。2016年被贵州省政府正式确定为“国际山地旅游暨户外运动大会永久性会址”。旅游资源类型为现代风格建筑观光游览体验，其特色主要表现在文艺汇演、会议承办、现代建筑风格等等。两个相连的会场相辅相成，构成了国际山地旅游暨户外运动大会会址景区的总体架构。	黔西南州兴义山地旅游暨户外运动大会会址旅游景区
安龙国家山地户外运动示范公园，笃山典型的岩溶喀斯特地貌形成了很多岩溶盆地，呈现出大量悬崖峭壁，神奇险峻，具备攀岩开发得天独厚的条件，主要包括自然岩壁攀岩区、人工岩壁体验区、露营及烧烤区，大型接待服务中心等功能区域。	黔西南州安龙山地户外运动示范公园景区
“福尧”在布依语念“feadyeeuh”,是大鹏展翅的意思。福尧福寨居住的地方像一只大鸟的头部，东西两侧连绵起伏的山峰像大鸟左右两翼，站在寨子对面远远望去，福尧就像一只展翅欲飞的鲲鹏，因此寨名就此而得名。福尧福寨景区，森林覆盖率高达91%，1998年被全国绿化委员会评为“全国造林绿化千佳村”的称号。福尧福寨民风淳朴，勤劳好客，布依文化底蕴浓厚，坐落于茫茫林海之中。福尧村以“福”为主线，写“福文”、种“福树”、办“福事”、着力打造“福地”、培育“福业”、建设“福家”，全力打造体验福文化、森林徒步、休闲养生为一体的乡村旅游。	黔西南州册亨福尧福寨景区
景区气候温和，冬无严寒，夏无酷暑，具有明显的春早、夏长、秋晚、冬短的特点。新屯布依寨有悠久的民族文化传统，文化底蕴非常厚重，特别是在传承和发扬“说唱”艺术方面，有着鲜明的民族特色和地域文化的代表性。景区新屯村建于宋朝，历史悠久，文化底蕴深厚，被州政府命名为“布依说唱艺术之乡”、“最具魅力民族村寨”。	黔西南州望谟新屯布依寨景区
绿荫河景区有山体公园、花海景观、慢行系统、湿地公园、水生态科技馆、生态游泳池、田园客栈等八大亮点。是人们休闲度假、亲近自然、放飞心情的绝佳去处。	黔西南州兴仁绿荫河景区
薏品田园食药康养旅游小镇有休闲酒店、温泉度假区、薏仁米交易中心、田园风光、农家乐等，是集商业、休闲养生、文化熏陶、健身娱乐为一体的综合性旅游度假中心。	黔西南州兴仁薏品田园食药康养小镇旅游区
鲤鱼坝景区内苗寨、布依寨掩映在青山绿水中，田园风光清丽，民族风情浓郁，融山、水、林、湖、田园等自然景观与浓郁民族风情于一地，主要景点有鲤鱼苗寨、鲤鱼湖、鲤鱼生态公园、喳啦古营盘遗址、兴仁市苗族博物馆等，集养生、娱乐观光、休闲、度假于一体。	黔西南州兴仁鲤鱼坝景区
马金河景区以康养文化为主题，主要有长寿康养园、苗医馆、田园步道等体验项目，是集生态产业、旅游观光、休闲娱乐、度假养生等为一体的生态旅游基地。	黔西南州兴仁马金河景区
兴义刘氏庄园是中国西南地区近现代社会的重要史迹和代表性建筑之一，作为黔系军阀的摇篮，刘氏庄园对西南地区从封建社会进入军阀割据时期的历史研究，价值颇大。这组集地主、官僚、军阀、民居于一体的建筑群，建筑工艺淋漓尽致，真实、客观地反映了西南地区近现代政治、经济、文化、民俗等时代特征。	黔西南州兴义刘氏庄园景区
何应钦故居是兴义市最为重要的人文景点之一，也是在兴义了解近现代历史最为重要的场所之一。故居由何家大院、风波湾禄园、何家大仓、抚省公祠、何绍武宅、应钦小学旧址、五台何氏祖茔、吴家寨何母坟、万人坑、马路破德政碑遗址共计10组建筑群（景区）组成，总占地面积近40000平方米，建筑面积约5000平方米。是目前国内资料最为完备的何应钦专题陈列馆。目前，已经建成并开放的展区有何家大院、风波湾禄园、何家大仓和五台何氏祖茔4处。	黔西南州兴义何应钦故居旅游区
北盘江流经贞丰县的7个乡镇，在境内形成了一条94公里长的大峡谷，为贵州省峡谷之最。峡谷集峰林、溶洞、怪石、瀑布、伏流、花滩、旋塘和原始森林植被于一体，还萦绕着远古壁画、古城遗址等夜郎文化，更有铁索桥、摩崖石刻、古驿道等人文景观，是贵州西部旅游线上的一个新亮点，也是“两岸猿声啼不住，轻舟已过万重山”的再现。从公路上的北盘江大桥上俯瞰深隧幽长的大峡谷，近千米高、几公里长的斧削绝壁犹如波澜壮阔、气势磅礴的巨幅长廊壁画，特别是在雾气朦胧、烟云缭绕的时候，更是一种仙境般的感觉。	黔西南州贞丰北盘江大峡谷景区
贞丰古城原称“珉谷”，是传统布依语“MIANZGUZ”（“绵谷”或“缅谷”）的音译。原是布依族先民的古集镇，启始于汉代之前，初址位于珉球（珉谷）大寨，后扩至珉球东麓及凤山西麓之间的田坝（现址），持续经历了汉、魏、晋、南北朝、唐、宋、元、明、清若干朝代。600年来，贞丰古城中的明清一条街，从大明洪武年间至今，逐渐形成了汉民族与多民族互融的通外商埠，繁荣一时。贞丰古城，文化厚重，属于贞丰的文化珍宝和珍贵记忆。贞丰古城具有悠久的历史文化传统，是贞丰县布依族人民历代居住之所，形成了布依文化独特的符号特征。如今，贞丰县立足打造古朴历史民族文化，吸引游客到古城观光旅游，寻找历史记忆和美丽乡愁，使古城恢复往日的繁荣。	黔西南州贞丰古城景区
陂鼐古寨是一个复合型景区，由陂鼐八古、高台舞狮发源地大寨村及农旅一体示范基地羊博园组成。景区属典型的喀斯特地貌。这里风光迤逦，气候宜人，年平均气温约17℃。景区特有“八古”特色，为古寨镶上了神秘色彩；经历600余年的洗礼，景区仍保留着洪武年间的“布依屯堡文化”，陂鼐居民仍将布依传统村落保存完好，使陂鼐古寨更加古色古香；大寨村是贵州省最具魅力村寨，是国家级非物质文化遗产“布依转场舞”及省级非物质文化遗产“高台舞狮”的发源地，这里拥有悠久的布依文化。景区是集休闲观光、文化鉴赏、户外运动等为一体的旅游胜地。	黔西南州册亨陂鼐古寨景区
万重山景区地处土山和喀斯特地貌相连接之间，山体景观复杂多变，自然地貌独特，气候凉爽宜人，早晨可观太阳，傍晚可揽九天星斗；万重山层峦叠嶂，万峰汇聚。放眼望去，青山之后还是无尽的青山，山山相叠，山影成海，将万峰进行横向连接刚好构成了一个“册”字，正可谓“横看成岭册成峰”。到万重山“看群峰！看万山朝宗！看万象，看众生！”，需要有“只为这一眼”的博大气势！这里自然生态环境完好，气候温和，自然风光宜人，适合健康养生、避暑休闲、度假疗养和山地运动，是休闲、康养、度假、旅游的好去处。	黔西南州册亨万重山景区
广州长隆旅游度假区是中国拥有主题公园数量多、规格高的综合性主题旅游度假区，集旅游景区、酒店餐饮、娱乐休闲于一体，是广州旅游颇具代表性的景点，也是国家文化部命名的“文化产业示范基地”。广州长隆总占地面积1万亩，采用了欧陆风格设计，由长隆欢乐世界、长隆国际大马戏、长隆野生动物世界、长隆水上乐园、长隆飞鸟乐园、广州长隆酒店、香江酒店等主题乐园与设施组成。	广州市长隆旅游度假区
白云山为南粤名山，自古有“羊城第一秀”之称，由30多座山峰组成，是广东最高峰九连山的支脉，主峰摩星岭海拔382米。每当雨后天晴或暮春时节，山间白云缭绕，蔚为奇观，白云山之名由此得来。白云山风景区由麓湖游览区、三台岭游览区、鸣春谷游览区、摩星岭游览区等7个游览区组成，有“蒲涧濂泉”、“白云晚望”、“景泰僧归”等古代“羊城八景”，以及三个全国之最的景点。	广州市白云山风景区
中山纪念堂是广州人民和海外华侨为纪念孙中山先生集资兴建的，是广东省及全国重点文物保护单位。纪念堂是一座八角形建筑，外形庄严宏伟，具有浓厚的民族特色，设计师巧妙运用了建筑力学的结构原理，采用钢架和钢筋混凝土混合结构，在6万多平方米的公园四周增建了铁栅栏，在园内栽种了很多树木、花卉。	广州中山纪念堂
广州市莲花山旅游区是广东省省级风景名胜区，也是国家级旅游区。莲花山有两个主要与花有关的节庆活动，那就是著名的莲花节和桃花节，莲花节于每年6～8月在观音圣境内举办。而每逢春节，莲花山观音圣境与莲花塔下桃花源里的千树桃花便迎春怒放，此时则正是莲花山上一年一度的桃花节。莲花山旅游区其他主要景点还有莲花石、燕子岩、八仙岩、莲花岩、观音岩、飞鹰岩、神仙桥、望海观音等。	广州市番禺莲花山旅游区
宝墨园园内溪水环绕，绿树葱葱，建筑、园林、山水、石桥等布局合理，和谐自然，体现了中国天人合一的人文理念。园内亭台楼阁错落有致，雕梁画栋美不胜收，陶塑、瓷塑、砖雕、灰塑、石刻、木雕等艺术精品琳琅满目，其中也不乏惊世之作。宝墨园，是一所集清宫文化、岭南古建筑、岭南园林艺术、珠三角水乡特色于一体的园艺艺术公园。	广州市宝墨园
黄花岗七十二烈士墓园，又称黄花岗公园，墓园是为纪念1911年4月27日，孙中山领导的中国同盟会在广州三·二九起义中牺牲的烈士而建的。墓园占地面积16万平方米，建筑规模宏大，气魄雄伟，园内300多米长的层级主干道两旁苍松翠柏排列有序。黄花岗七十二烈士墓园，是广州作为近代革命策源地的重要见证，也是全国重点文物保护单位、全国爱国主义教育示范基地。	广州市黄花岗公园
西汉南越王博物馆，是西汉初年南越王国第二代王赵眜的陵墓。博物馆建筑面积17400多平方米，以古墓为中心，依山而建，将综合陈列大楼、古墓保护区、主体陈列大楼几个不同序列的空间有机地联系在一起。西汉南越王博物馆，是岭南地区所发现的规模较大的汉代彩绘石室墓，墓中出土的文物“文帝行玺”金印、玉角杯、平板玻璃铜牌饰等文物具有重大历史、科学、艺术价值。	广州市西汉南越王博物馆
碧水湾温泉度假村位于广州从化流溪河畔，地处“从化80公里绿色旅游走廊”的中心，四周层峦叠嶂，树木葱郁，碧水环绕。碧水湾温泉度假村占地300亩，拥有30余个风格、功能各异，极富养生特色的温泉浴池, 8类豪华客房225间，多功能会展中心、不同风味的餐厅、商务中心、购物商场、足球场、室内羽毛球场、亲子活动中心等配套设施，是一个集餐饮、住宿、娱乐及大型露天温泉为一体的温泉主题度假村。	广州从化碧水湾温泉度假村
越秀公园是广州城市中心公园，是新世纪羊城八景之一，它与白云山联成广州城北的屏障。园内有清代所建一座石牌坊，上面刻着“古之楚亭”四字，不少史籍将“楚庭”（或“楚亭”）视为广州的雏型。公园内还有镇海楼、古城墙、四方炮台、中山纪念碑、孙中山读书治事处碑、伍廷芳墓、明绍武君臣冢、海员亭、五羊石像、五羊传说雕塑像群、球形水塔等景点。	广州越秀公园
陈家祠堂又称“陈氏书院”，俗称陈家祠，陈氏书院筹建于清光绪十四年（1888），二十年（1894）落成，是广东省各地陈氏宗族共同捐资兴建的“合族祠”，为陈氏宗族子弟赴省城备考科举、候任、交纳赋税、诉讼等事务提供临时居所。陈氏书院是广东规模较大、装饰华丽、保存完好的传统岭南祠堂式建筑，被誉为“岭南建筑艺术明珠”，它集中了广东民间建筑装饰艺术之大成，巧妙运用木雕、砖雕、石雕、灰塑、陶塑、铜铁铸和彩绘等装饰艺术，是一座民间装饰艺术的璀璨殿堂。	广州市陈家祠旅游景区
广州华南植物园集科学研究、物种保育、科普教育及旅游休闲等功能于一体，是普及植物学与环境科学知识、生态旅游的休闲园地，并被命名为“全国青少年科技教育基地”、“全国科普教育基地”以及“植物学与环境教育基地”。华南植物园占地4237亩，建有展览温室群景区、龙洞琪林景区、珍稀植物保育中心，以及木兰园、棕榈园、姜园等38个专类园区，是“广州市十佳旅游景点”之一。	中国科学院华南植物园
广州起义烈士陵园，建于1954年，是新中国成立后为纪念1927年12月11日中国共产党领导的广州起义牺牲的烈士而修建的纪念性公园。起义烈士陵园总面积18万平方米，分陵区和园区两部分，陵区为纪念瞻仰区，有正门门楼、陵墓大道、广州起义纪念碑、“刑场上的婚礼”雕像广场等；园区则有“血祭轩辕亭”、“中朝人民血谊亭”、“中苏人民血谊亭”等纪念建筑。	广州起义烈士陵园
广州市动物园位兴建于1958年，是国内展览动物种类和数量较多的城市动物园之一，也是广州市动物科普和生态、环境保护教育的重要基地。广州动物园总占地面积约42公顷，园内按动物分类布局，可分为中心展区、飞禽大观、盘龙苑等三个游览区。中心展区以展出哺乳类为主，主要有狮山、虎山、猴山、河马池和熊猫馆等；飞禽大观有各种飞禽100多种，其陈列设计为庭园形式；盘龙苑展出的两栖、爬行类、鱼类动物近200种，还兼养海豹、鸳鸯等。	广州动物园
广东科学中心是以“自然、人类、科学、文明”为主题的一个不以营利为目的的社会公益性事业机构，是为公众提供科普教育的社会科技活动场所。广东科学中心座落于广州大学城，是广东省实施科教兴粤战略和人才强省战略、提高全民科学文化素养的大型综合性科普场馆。广东科学中心获得“全国科普教育基地”、“全国科普教育先进集体”、“广东省科普教育基地”、“国际创意科学传播奖”等荣誉称号近100项。	广州市广东科学中心
九龙湖度假区，始建于1993年，其背倚连绵数十公里的葱郁群山，环仰九龙湖，自然和生态环境极其优越。度假区占地25000亩，经营的项目包括27洞会员制高尔夫球场、欧洲风情小镇、欧洲庄园等项目。九龙湖度假区，是集自然景观、户外运动、生态休闲、养生体验、时尚娱乐、精品演艺为一体，秉承“静康养、轻运动、精致度假”理念的国家AAAA级旅游景区。	广州九龙湖度假区
石头记矿物园，集科教、购物、休闲旅游为一体，是一座以奇石、化石、宝石为主题的乐园。园区占地面积70亩，主建筑面积17777平方米，分为地上芝麻开门和地下神秘宝藏两部分，园内展出各类矿物品种超过2000种，包括陨石矿物（宇宙矿物）、非晶质体、自然元素矿物、化物及其类似化合物矿物、含氧盐矿物等。	广州市石头记矿物园
南海神庙，又称波罗庙、东庙，是中国历代皇帝祭海的场所。庙宇占地面积3万余平方米，中轴线上由南而北依次为牌坊、头门、仪门、礼亭、大殿和昭灵宫，两侧有廊庑；西南章丘岗上有浴日亭，是古代观望海上日出之地。南海神庙是中国四大海神庙中保存下来的规模最大、最完整的海神庙，在对外交通贸易中起着重要作用，是古代海上丝绸之路发祥地之一，也是对外贸易交往的历史见证和重要史迹。	广州市南海神庙景区
广州天河正佳广场，坐落于南中国最繁华的商业圣地——广州市天河路228号。以体验式主题购物乐园为设计定位的正佳广场，是当今中国最大的完全贯彻“体验式消费”模式、集零售、休闲、娱乐、餐饮、会展、康体、旅游及商务于一体的现代化购物中心。正佳广场率先引进世界先进的体验经济模式，将购物与“体验”融合，并以超前时代三十年的商业规划，成就了“亚洲首席体验式购物乐园”的地位,成为与拉斯维加斯、纽约第五街、东京银座并肩的体验经济巨人，是当今世界第五、亚洲第一购物中心典范。现批准为国家4A级旅游景区。	广州市正佳广场商贸旅游区
白水寨风景名胜区，北回归线穿越其中，被誉为北回归线上的瑰丽翡翠，属山岳型风景名胜区。景区内崇山峻岭，群峰挺拔，海拔在1000米以上的山峰就有9座，其中最高峰为海拔1088米的牛牯嶂，山体高大、山势险峻、线条挺直，集雄、奇、险、秀于一身。此外，白水寨风景名胜区还拥有原始森林、浅滩湿地、峡谷天池等广东罕见自然生态资源，其中最令人瞩目的当属落差高达428.5米的全国内地落差最大瀑布——白水仙瀑。	广州白水寨旅游区
岭南印象园，景区四面环水，西临洛溪岛、北临生物岛、东临长洲岛、与会展中心所在的琶洲岛隔江相望。印象园是典型的岭南传统风格建筑群落，民居依水而建，或窄门高屋，或镬耳高墙。岭南印象园依托天然的地域优势和原练溪村深厚的岭南民风民俗文化，建立了一个融文化观光、趣味游乐、特色餐饮、休闲购物、精彩演艺于一体的大型休闲文化旅游景区。	广州市岭南印象园旅游景区
南沙湿地公园是广州市最大的湿地公园，是候鸟迁徙的重要停息地之一，也是夏季观赏荷花荷叶的好去处。南沙湿地景区分为两期建设，一期面积约为3400亩，为生态保护核心区，以开展生态系统科研科普教育为主；二期面积约为6000亩，为综合开发生态旅游区，是集生态观光、科普教育、文化影视、休闲健康等综合配套为一体的滨海湿地特色生态旅游休闲区。	广州市南沙滨海湿地景区
圆玄道观，建立于1998年，道观形状为八角三重天面，圆形大厅，顶高近30米，天花绘太极图，寓意天大地圆光明无凝，主体建筑物包括三清殿、太和楼，三清殿、凌霄宝殿、纯阳宝殿、元辰宝殿、观音殿、黄大仙殿等。圆玄道观，是广东道教活动的中心和游客游览观光的胜地，也是广东较大的道观。	广东圆玄道观
广州塔又称广州新电视塔，昵称小蛮腰，广州塔建筑总高度600米，其中主塔体高450米，天线桅杆高150米，是中国第一高塔、国家级旅游景区、广州的地标性景点。广州塔是集都市观光、高空游乐、时尚餐饮、婚庆会展、影视娱乐、环保科普、文化教育、购物休闲等多功能于一体的旅游观光塔，是新中轴线上的亮丽景观。	广州市广州塔景区
广州百万葵园主题公园是将向日葵作为观赏性植物并设计成超大型主题园林的公园，也是一家全部采用进口种子（以日本为主）的向日葵乐园。百万葵园占地面积26万平方米，种植一百万株向日葵，此外还建起了有1000多只松鼠居住的松鼠乐园，由汉白石精雕细琢而成的弧型环绕薰衣草花海以及蚂蚁王国、鲜花动漫港、白鸽广场和神秘玫瑰园等景点组成。	广州百万葵园主题公园
南沙天后宫依山傍水。天后宫的建筑依山势层叠而上，殿宇辉煌，楼阁雄伟，在天后广场正中就是石雕天后圣像，圣像高达14.5 米，是为纪念海上女神林默而建。南沙天后宫集北京故宫的风格和南京中山陵的气势于一体，规模是现今世界同类建筑之最，被誉为“天下天后第一宫”，也是东南亚最大的妈祖庙。	广州南沙天后宫
北京路文化旅游区是一条集文化、娱乐、商业于一体的街道，也是广州底蕴深厚、历史完整、精华集中的区域。旅游区总面积约0.36平方公里，西至教育路、广大路，北至中山五路、广卫路，东至文德路；街区范围内汇聚了千年王宫遗址、千年古道遗址、千年古楼遗址、千年水闸遗址、千年药洲遗址、千年大佛寺等诸多悠久的文物古迹。	广州北京路文化旅游区
沙湾古镇景区始建于南宋，是一个有着800多年历史的岭南文化古镇，也是中国民间艺术之乡、中国历史文化名镇、中国兰花名镇、全国文明镇、国家卫生镇等。沙湾古镇是以传统历史文化和民间文化为主体的岭南文化，文化遗产和非物质文化遗产资源丰富，大量祠堂、庙宇等古建筑和商业遗址、民居遗址保存完整，广东音乐、飘色、龙狮、兰花、饮食等民间艺术和民俗文化长盛不衰。	广州市沙湾古镇景区
神农草堂全名：广州神农草堂中医药博物馆，创建于 2006年，是全国首家融“天然”和“文化”于一体的半敞开式中医药博物馆，综合展示中华中医药文化、岭南医药、中医药养生、药食同源文化及药用植物种植等方面内容，两期工程总占地面积为25300平方米，游客可在此享受到淋漓尽致的“中医药文化盛宴”。为深挖中医药养生文化，岭南凉茶文化，2013年12月王老吉凉茶博物馆进驻神农草堂岭南医药园松乔宫，详细展示了我国凉茶的起源传承过程和王老吉品牌180多年的发展历史。	广州神农草堂中医药博物馆
永庆坊（广州）位于广州市最美骑楼街——荔湾区恩宁路，是极具广州都市人文底蕴的西关旧址地域。按照“老城市，新活力”的总体要求注入新时代的城市生活形态，是广州市致力打造的、具有历史文化传承和当代都市生活融合的、中国新时期城市有机更新的标杆。西关永庆坊旅游区著名的景点有李小龙祖居、八和会馆、詹天佑故居、泰华楼等。	广州市西关永庆坊旅游区
广东石门国家森林公园，总面积2636公顷，森林覆盖率达98.9%。公园设5个风景区：田园风光区，石门风景区，石灶风景区，天堂顶风景区，峡谷探险区，是集自然景观、人文景观、森林保健功能于一体的生态型森林公园。石门国家森林公园内峰山叠翠，云涛波涌；峡谷千姿，幽谷百态；绿水青山，相映生辉；四季景色迷人，有“世外桃源”之美称。	广州市石门国家森林公园景区
十九路军淞沪抗日阵亡将士陵园是为纪念国民革命军第十九路军1932年“一·二八”淞沪抗日战役中阵亡将士，于1933年主要由华侨捐资建成，是全国保存下来的“一·二八”淞沪抗日重要纪念地之一，也是广州市一处保存完好的抗日战争纪念建筑群，更是日本侵华在广州市留下的一个重要历史见证。陵园现占地面积59992平方米，建有凯旋门、先烈纪念碑、英烈题名碑、抗日亭、将士墓、战士墓、先烈纪念馆等七处烈士纪念建筑物。整座陵园建筑规模宏伟，布局严谨，造型庄重典雅，是一座富有古罗马建筑风格的陵园。园内纪念建筑均用花岗石砌成，上面保存有民国时期李济深、林森、宋子文、胡汉民、陈铭枢、吴佩孚、蒋光鼐、蔡廷锴、戴戟等知名人士的题词。	广州市十九路军淞沪抗日将士陵园
洪秀全故居，花都区新八景之一，故居始建于清代末期，是一排六间泥砖、瓦顶木结构平房，石砌墙基，总面阔16.5米，进深5.5米。洪秀全的居室是一单间小屋，泥墙，无间隔。洪秀全在故居居住生活了三十余年，青少年时期在此度过。故居的附近还有洪秀全读书和教书的私塾、洪氏宗祠等。故居原建筑曾被清政府焚毁，新中国成立后重建。现在的故居建有洪秀全故居纪念馆，洪氏宗祠辟为纪念馆辅助陈列室。1988年中华人民共和国国务院公布洪秀全故居为第三批全国重点文物保护单位。	广州洪秀全故居纪念馆
溪头旅游村是流溪河三大源头之一，被誉为"广东省最美丽的乡村"，有"长寿村"、"美女村"之称。村周围环境优美，山高林密，峡谷幽深，溪流清澈，奇石错列，池潭处处。踏进溪头谷口，迎面就是一座小山，山上林茂竹翠，藤萝缠绕，一片翠绿，当中裂开一条沟谷，一道银白色的溪流瀑布就从沟谷里飞流而上，泻落下面一个碧波荡漾的深潭。	广州市溪头旅游村
大丘园农庄前身为1993年创园的大丘有机休闲农庄。以生产仙蜜果（火龙果）为主，农场占地500多亩。 农庄占地500多亩，主要种植仙蜜果、花卉等热带植物和经营富有地方特色的餐饮业，是广州最大的仙蜜果种植基地。农庄环境优雅，空气清新，种植的产品全部是使用有机肥料，绝不使用化学药剂及化学肥料。农庄坚持维护生态，保护原来地形地貌，随时随地可见世界各地引进奇花异草，绿意油然，鸟语花香。	广州市从化大丘园农庄
何仙姑旅游景区又称小楼仙源，是增城八景之一。该景区属于宗教文化型景区，人文资源独特，文化历史悠久，是中国道教“八仙”之中唯一女仙何仙姑的故乡。景区由何仙姑家庙、庙顶仙桃、仙姑井、黄岩仙洞、何仙姑塔、何仙姑雕像、何仙姑钟楼、千年仙藤园、吉洲岛及何氏梓里村、仙桂村等名胜景点组成。何仙姑家庙是增城市重点文物保护单位。旱河何仙姑庙始建于道光元年，后几次修毁，1984年经港澳同胞和各地人士捐资重修。据传是增城何仙姑在旱河卧虎盘山下驻足停留修道之所。	广州市增城何仙姑景区
宝趣玫瑰世界是国内首个以玫瑰文化为特色的主题公园，也是一个集生产、销售、展示、科普、休闲观光为一体的多功能综合性玫瑰主题公园。充满欧洲风情的花仙子广场，使人震撼的久久玫瑰墙，世界上最长的玫瑰长廊，见证爱情的玫瑰心连心，独一无二的千年玫瑰，让人迷恋的星空心语童话世界，这里是玫瑰的海洋，也是浪漫的世界。欢迎各位来到我们的宝趣玫瑰世界，感受浪漫花海！	广州宝趣玫瑰世界
十香园纪念馆建于清道年前后，是晚清广东著名画家居巢居廉的故居及作画之所。因院内曾植有素馨、瑞香、夜来香、鹰爪、茉莉、夜合、珠兰、鱼子兰、白兰、含笑等十种香花，故名"十香园"。十香园纪念馆致力于展示岭南书画文化的传承和发展，致力于维系海内外岭南画派传人和后人，更致力于服务广大市民游客，为大家提供一个岭南书画大师艺术成果的展示地，一个当代名家的书画艺术原创地，一个青少年书画艺术教育实践地，一个广大市民文化休闲的旅游地。	广州市十香园纪念馆
邓世昌纪念馆落址于广州市海珠区邓氏宗祠内。轩昂气派的岭南祠堂建筑，占地4700平方米，碧墙灰瓦，掩映在寻常巷陌的榕荫中。庭院呈船台状，三路两进三院的格局风情典雅，通敞透亮，移步换景。有石额楹联、通花木雕点缀，更兼重门纳画、木石风神，端庄肃穆，古朴洗练。花园存有邓世昌手植苹婆树一株，枯木逢春的灵芝两枚，古树婆娑数棵。“云台功首、甲午名留”，睹物思人，英雄精神养育着中华民族无数风流人物之人格襟怀，激浊扬清，重塑民族大义。	广州市邓世昌纪念馆
艺术园以收藏我国著名雕塑家潘鹤大师近现代题材的雕塑精品为主；室外园园区以潘鹤大师近现代题材的城市雕塑艺术品陈列其中，其功能主要展示跨越20世纪中国近现代雕塑代表作品和成名作，以雕塑形成连续的中国近现代历史题材为背景，反映中国历史前进的脉搏。潘鹤雕塑艺术园是一个开放的艺术园林，园内有云溪，果园和绿地，喷泉和休憩长廊，露天观众讲台。结合潘鹤雕塑艺术馆所设的多功能展厅/雕塑画廊/美术培训中心/影像会议室/艺术家工作室/茶艺馆和餐吧等将形成配套完善的高水平的公众文化活动场所。	广州市潘鹤雕塑艺术园
红山村是广州市新农村建设示范村，该村是乡村游的特色村，建有观光木长廊、木凉亭、灰塑、鼓楼等景点，每年以桃花、油菜花节接待各方来宾，促进了该村的乡村游，带活了村民经济，提高了村民收入，在具有广州“九寨沟”之称的王子山森林公园的脚下，被誉为“广州市最美的山村”。春天绽放的油菜花，夏季清澈透明而又凉爽的溪水，秋天的稻田，以及风景优美的荷塘，水车，鼓楼，桃花岛，映衬着远方郁郁葱葱的山峦，显得格外动人，每个周末都有无数广州市民前来欣赏红山村的美景。	广州市梯面红山村景区
塱头村现保存完整的明清年代青砖建筑有近200座，其中祠堂、书室、书院共有近30座，炮楼、门楼共3座。村内还有20多条古巷，以及历史悠久的升平人瑞牌坊和青云桥。它以古建筑品种多、保存建筑规模大以及文化内涵丰富而著称，是迄今为止，广东保存规模最大的古村落之一，2008年塱头古村成为广东省首批认定的27个古村落之一， 2010年被评为广州十大特色街道（村落）。塱头村现保存了很多明清时代具有岭南建筑风格的古屋，尤以镬耳屋为代表，雅致且大方。古树环村，塘水相拥，不仅环境优美，古屋保存完整，气势宏伟。	广州市花都炭步镇塱头古村景区
珠江琶醍啤酒文化创意艺术区，是一个以珠江-英博国际啤酒博物馆为依托，在磨碟沙隧道顶部及沿江区域用全新的创意建筑，打造臻具现代格调的啤酒文化艺术平台及高端餐饮休闲娱乐地带，将工业年代的货运码头改造成为游艇、观光游船可以停靠的水上交通码头，营造出生态与美态兼容的优质城市公共空间，800米长一线迷人江景与纵横交错的绿地花木汇聚成一个温情浪漫的自由空间，成为珠江边上璀璨的艺术品，也是都市人娱乐消遣的胜地。	广州市珠江琶醍啤酒文化创意艺术区
中国皮具文化园，又名阳光6号，坐落于中国皮具之都——花都区狮岭镇，作为全国首家皮具箱包主题公园，是一家集时尚休闲、箱包设计、皮具工艺流程、品牌文化体验、产业孵化于一体的，独特的“产业文化旅游”景区。园区立足于皮具箱包行业，致力于构筑中国皮具箱包行业高端综合性服务平台。2014年4月11日，中国皮具文化园入选花都区旅游局公布的首批工业旅游示范点，并被广州市花都区旅游局、花都区旅游协会联合授予“广州市花都区工业旅游示范点”的称号。	中国皮具产业文化创意园
太古仓码头由英国太古洋行于1904年~1908年间修建，供太古轮船公司使用，在20世纪二十年代的广州来讲，是比较完善的仓储码头，经活化作酒品展销、餐饮、旅游休闲、设计等用。日本侵华时期，太古仓码头曾是侵华日军军事物资和人员重要的转运基地；太古仓在建造之初，其整体设计、建筑材料、施工工艺和防潮措施等等，至今看来仍然相当科学、严谨。2005年，其被定为广州市文物保护单位。	广州市太古仓码头
修学体验区通过游客亲身参与和体验方式，知晓现代礼仪知识，了解调酒、泡茶等正确流程和粤菜、咖啡、巧克力、插花的制作过程，让您现学现用，逼格顿时高大起来。生态休闲区设有烧烤营地和户外拓展训练场，举行篝火晚会，让您及朋友在游玩之余体验烧烤美食的乐趣和户外运动的愉悦。科普亲子体验活动让您及您的宝宝在娱乐中增长知识，在无忧中快乐成长，在游玩中增进感情。学生社团醒狮队和文艺表演团队，举行醒狮表演和大型文艺演出，让您尽情领略岭南文化之魅力和旅游艺术之美。	广东修学旅游体验园（广东省旅游职业技术学校）
大埔围花海趣“美丽魔方”，不仅仅有“广州乡村旅游示范点”的花海，还拥有已挂牌：“广州市乡村儿童活动基地”的亲蜜农耕园、儿童游乐场，更增添了休闲骑行、篮球场、乡村跑道、科普长廊、景观湖、石刻国学名句、植物动物科普的项目。大埔围村历史悠久：世纪古树、客家老屋群、东江游击纵队革命旧址、革命烈士纪念碑、抗日战争纪念馆。 大埔围美丽乡村景区聚集了文艺、书画美术、国学传统：π艺术空间、荷塘月色、文体中心、游客服务中心、艺耒坊、华立学生创业体验基地、农民画室等特色乡村文旅园项目。	广州市大埔围美丽乡村景区
永华艺术馆是珠三角地区集收藏研究、陈列展示的红木艺术馆。建筑内外采用中式仿古风格，青砖、飞檐、庭院，典型的新岭南派建筑风格，前庭造型宏伟壮丽，庭院明朗开阔，后庭却庭院深邃， 楼、阁、亭、榭掩映其间，幽美而恬静。馆内红木藏品丰富，陈列众多，除了红木家居体验区，还专设红木家具制作工艺、工具、木种展示区，还配合高科技视听系统。	广州市永华艺术馆
广州渔人码头多彩小镇集环球美食、特色购物、体验娱乐等于一体的城市综合体，已进驻十几家餐饮商家，可品尝河海鲜及各地特色美食，生态园林贯穿整个街区。	广州渔人码头多彩小镇
广州二龙山花园森林生态环境良好，山间灌木丛生，古树成荫，山间流水潺潺流淌，原始气息浓厚，古梯田、瀑布、山涧、古树林等自然风光优美。二龙山旅游景区主题项目包括薰衣草森林世界、可爱动物世界、瀑布山泉水上乐园、古橄榄园、二龙山居文化、开心农场等。	广州二龙山花园
广东环亚美容化妆品博物馆坐落于花团锦簇、风景秀美、世界500强云集的广州科学城内，由港资企业广州环亚化妆品科技有限公司经过两年多的时间，精心筹建，由广东省文化厅批准成立的中国唯一一家、名列世界第二的美容化妆品行业博物馆。该馆始建于2007年12月18日。为了建设广东文化强省，2012年9月27日，博物馆新馆在环亚科技工业园二期基地落成开馆，并以中国美容化妆史陈列为主线，再现了美容化妆的华夏文明。	广东环亚美容化妆品博物馆
广州市迪士普音响博物馆是国内首个以声频系统发展为主题的博物馆，开创了声频行业主题博物馆的先河。馆内不仅陈列了音响的发展历史、粤港澳大湾区百年工业变迁展、第一次工业革命时期的代表作品、古代机械打字机、古代机械计算机、古代缝纫机、日本明治维新时期的工业品、广彩广绣在内的十三行工艺品、电话机发展史，明清家具等几千多件藏品，而且将一座最具代表中国古建筑典型特色的徽派祠堂整个收藏，完整地移植到博物馆内。	广州市迪士普音响博物馆
陈李济创建于明朝万历年间（公元1600年），是中国现存历史最悠久的中成药企业，也是广州市最古老的名牌企业。陈李济历经了四个多世纪的发展历程，留下了创始人陈李二公济世奇缘、药材进贡慈禧太后、同治皇帝御赐商号、广告歌谣成为革命暗号等传奇故事，也留下了蕴含现代营销理念和管理思想的历史痕迹，如陈李两家轮流担任司理堪比股份制改造、承担社会责任打造品牌、首创蜡壳包装的技术创新等等。陈李济缘于诚信创始，以“诚信为本，同心济世”的企业理念服务于社群，推动中药现代化、弘扬祖国中药历史和岭南中药文化。	广州市陈李济中药文化园
广州地铁博物馆是广州市政府牵头出资筹建的“2015-2016年社会民生基础设施建设项目”之一，由广州地铁集团承建，旨在推进青少年科普教育，丰富市民文化生活。本馆积聚36家广州地铁参建单位的优势资源，以科普知识为核心，首创数字化地铁体验空间，集展览、教育、互动、游乐于一体，呈现广州城市建设和轨道交通行业发展成果，为市民打开一扇轨道交通领先技术展示之窗，为城市提供多元化的公共文化服务。	广州地铁博物馆
广东省凉茶博物馆设置了中医与凉茶文化、趣味互动两大主题以及凉茶起源展示区、凉茶发展历程展示区、岭南文化展示区等20个展区，多方位加深市民游客对广东凉茶的认识。	广东省凉茶博物馆
广州博物馆，1929年2月11日，正式对外开放是收藏有关广州历史文物，举办陈列展览和进行科学研究的专门机构。馆址镇海楼始建于明朝洪武十三年（1380），距今已有六百三十多年的历史，是广州著名的古建筑，被誉为“五岭以南第一楼”。“镇海层楼”和“越秀层楼”分别是清代和现代羊城八景之一。广州博物馆经过不断发展，现除镇海楼展区外，同时还有广州美术馆、三元里人民抗英斗争纪念馆、三·二九起义指挥部旧址纪念馆三个分展区。	广州博物馆
孙中山大元帅府纪念馆（俗称大元帅府）是以全国重点文物保护单位孙中山大元帅府旧址为依托建立的遗址性纪念馆。前身是孙中山于1917年兴建于此地的大元帅府。由广州市人民政府斥资1500万人民币重建。于2006年5月1日正式对外开放。纪念堂从高空鸟瞰成一“中”字，而从地面平视则又成一“山”字，整个建筑既有浓厚的民族风格，又充满了时代的特色。	孙中山大元帅府纪念馆
辛亥革命纪念馆是为了纪念孙中山领导的辛亥革命活动而建的一座专题纪念馆。纪念馆及其周边地块从东往西分为三部分。西侧是6万多平方米的中山公园；中部是纪念馆；东部是4万多平方米保持原生态的小山丘。纪念馆建筑群的布局，由北向南，沿主轴线分布有入口牌坊、烈士浮雕墙、纪念塑像、前景观广场、馆舍、后景观广场，形成随地势起伏的景观线。拟建纪念馆的单体建筑建筑风格与中山陵、中山纪念堂和台北的孙中山纪念馆大体一致，成为孙中山纪念建筑的系列之一。	辛亥革命纪念馆
广州艺术博物院是全国独有的集多位艺术家名人馆、专题展览馆、交流展览馆于一体的现代化大型艺术类博物院馆。岭南画派大师关山月、赵少昂、黎雄才、杨善深、杨之光，书画艺术大家赖少其、廖冰兄，收藏大家欧初、赵泰来，在艺博院都有以他们名字命名的专门的名人馆。广州艺术博物院现为爱国主义教育基地。对外免费开放。2015年入选为第二批国家重点美术馆。 [2] 2020年12月，被评定为第四批国家一级博物馆。	广州艺术博物馆
1923年6月12-20日，中国共产党在广州召开了第三次全国代表大会。会前中国共产党广东区委受大会委托，租赁了恤孤院后街31号房子（现恤孤院路3号）,作为会址和代表宿舍。“三大”主要历史功绩是确定了中国共产党与国民党合作,建立革命统一战线的方针政策,以推动国民革命运动的发展。“三大”会址在抗日战争时期被日机炸毁,仅存遗址,1979年12月被定为广东省文物保护单位。	中国共产党第三次全国代表大会会址纪念馆
1978电影小镇是原增城糖纸厂区域创意性开发改造，集电影、演艺、文创、美食、游艇等于一体的电影特色小镇。充分保留70年代工业建筑主色调，建成珠三角最大水岸巨幕影城-1978电影城、B4剧场（创星工厂）、8.45公里“万步影廊”等影视产业主体。	广州市1978电影小镇
毛泽东同志主办农民运动讲习所旧址，馆址原是番禺学宫，始建于明洪武三年(1370)，第一次国共合作时期，毛泽东在此以国民党的名义在广州举办了农民运动讲习所，是中国革命纪念性博物馆。1961年，国务院公布该旧址为全国重点文物保护单位；1994年10月，省市有关部门公布农讲所旧址为首批爱国主义教育基地；2016年12月，旧址入选《全国红色旅游景点景区名录》。	毛泽东同志主办农民运动讲习所旧址纪念馆
广东革命历史博物馆（广州近代史博物馆)成立于1959年，是广东省内建馆时间最早的专题性革命历史博物馆，隶属广州市文化局。馆内绿林成荫，环境优雅。为了全面反映广州近代（鸦片战争至中华人民共和国成立）历史的发展，在广东革命历史博物馆基础上，1996年7月23日，广州市编制委员会批准成立广州近代史博物馆，两块馆牌同一馆舍。馆内现有文物文献藏品1万多件（套），历史照片2.5万多张。	广州近代史博物馆
广州起义纪念馆，即广州公社旧址，隶属广东革命历史博物馆，为原国民政府广东省立公安局，是爱国主义教育基地，是由中国共产党的张太雷领导发动的广州起义而建立的苏维埃政府的所在地。其旧址于1961年被国务院选入为全国重点文物保护单位；2016年12月，广州起义纪念馆入选《全国红色旅游景点景区名录》。	广州起义纪念馆
广州市城市规划展览中心是规划国土综合展示、城市文化展示的平台，兼具规划科普、政民互动、学术交流、城市综合信息查询、规划公示等功能。主要展厅包括：广州概况、城市历史、名城保护、广州全域沙盘、总体规划、交通市政、重点发展地区、城市科学、城市规划等，立体而生动地展示了这座城市建设发展的脉络与足迹。	广州市城市规划展览中心
黄埔军校旧址纪念馆是大革命时期孙中山在中国共产党和苏联的帮助下建立的一所新型军事学校。孙中山以“创造革命军，来挽救中国的危亡”为办校宗旨，以“亲爱精诚”为校训，学习苏联的建军经验，培养革命的军事人才。军校群英荟萃，名将辈出，在中国近代史和军事史上具有重要意义。据有关数据显示，原有建筑环境改变较大，仅存2.6万平方米。黄埔军校史迹丰富，山水相融，已初步重现昔日风姿，是游览的好去处，也是进行爱国主义教育的好地方。	广州市黄埔军校旧址纪念馆
广州融创文旅城是融创文旅在全国12大城市文旅项目之一，拥有8大业态，分别是广州融创雪世界、广州融创水世界、广州融创乐园、广州融创体育世界、广州融创茂、滨湖酒吧街、度假酒店群以及广州融创大剧院。	广州市融创文旅城
福山循环经济产业园可焚烧垃圾9300吨/日，是广州市七大循环经济产业园之一，也是国内规划处理规模最大的垃圾焚烧发电厂。	广州市福山循环经济产业园
余荫山房又称余荫园，是岭南园林的代表作。余荫山房为清代举人邬彬的私家花园，始建于清代同治六年（1867年），于同治十年（1871年）落成。园占地总面积约1598平方米，以小巧玲珑、布局精细的艺术特色著称，充分表现了古代岭南园林建筑的独特风格和高超的造园艺术。余荫山房与顺德清晖园、东莞可园、佛山梁园一道合称为岭南四大园林。余荫山房的布局十分巧妙，园中亭台楼阁、堂殿轩榭、桥廊堤栏、山山水水尽纳于方圆三百步之中，充分反映了天人合一的文化特色，表现一种人与自然和谐统一的宇宙观。余荫山房深柳堂的檀香木雕屏上刻有晚清三大才子梁山舟、张船山、翁方纲等人的诗句和乾隆大学士刘墉的书法手迹。	广州市余荫山房景区
藏身于广州从化•桃花小镇内，背靠大金峰，四面环山，周围被树木环绕，与山谷地形巧妙的融合。大金峰径主峰海拔666米，森林植被丰富，空气负离子含量高，是极具价值的天然氧吧。以“爱与森林”为主题，围绕文化、探索、惊奇、疗愈四大体系，重磅打造九大业态，包括文旅综合体、儿童动漫产业、儿童体验教育产业、幸福婚庆产业、户外拓展教育产业、生物科技健康产业、爱情木屋酒店、森林健康民宿和Allardo Hotel世外桃源酒店，充分发扬客天下工匠精神，打造粤港澳大湾区标杆文旅项目。	广州市客天下·广州国际旅游区
七彩澳游世界生态文化旅游度假区以打造以山水田园为基础，以“袋鼠”为IP，融合亲子、运动、教育等内容，呈现澳洲独特的人文景观。澳洲探险科技乐园、中心水上舞台、婚礼教堂、婚礼广场、袋鼠厨房、马术体验场、澳洲动物园。	广州市七彩澳游世界旅游区
广东流溪河国家森林公园是经林业部批准建立的首批国家十大森林公园之一，也是第五批全国林草科普基地。流溪河国家森林公园集人文景观、森林保健功能于一体，拥有水上游乐、与猴同乐、民族风情园、户外拓展等10多个游乐项目，建立流溪香雪、流溪彩虹、珍稀植物园等12个人文景观，开辟三桠塘幽谷、小漓江、翡翠群岛、湖滨栈道、流溪绿道等15处自然景观。	广州市流溪河森林公园景区
正果老街傍增江河而建，首批广州市特色美食街区之一，可以吃到濑粉、云吞、鱼面等地道正果美食。老街内建筑新旧交替，人流兴旺，一条碧蓝如洗的增江河沿着正果老街蜿蜒而过，给古朴的老街平添了几分秀色。	广州市正果老街旅游区
北纬23.5°的隐秘，遗世独立，风烟俱净，林壑尤美，十里沙滩、五里瀑布、七里峡谷、百条溪流、百亩湖泊、千块梯田、千亩竹海、满足我们对大自然所有的向往。直饮级的泉水、疗养级的空气、有机级的土壤，从上个世纪60年代原居民就被迁出，没有经受化肥农药与工业污染，跳过了整个工业文明时代，是天赐的福地与圣地。	广州市世间香境七溪地景区
南平静修小镇被凤凰山系以双龙抱珠之势环绕，凤溪贯穿整个南平，家家户户依山傍水，每走一步都是风景。有瀑布、溪石、竹林、枫林等景观，盛产荔枝、红柿、青梅、乌榄等果品，保存客家古村落风貌。	广州市南平静修小镇旅游区
南粤先贤馆定位为“展示广州历史文化的大观园、重要的爱国主义教育基地。五仙观现寺观建于明洪武十年（1377年），是一座祭祖五仙的谷神庙。该观属道教，坐向南，门上大匾上有清两广总督瑞麟书写的“五仙古观”四个大字。五仙观依山而建，现存有头门、后殿、东斋与西斋。五仙观为绿琉璃瓦重檐歇山顶，木构架保存完好，玲珑新巧。后殿东侧裸露的一块红砂岩，上有巨大的脚印凹穴，古人一向认为这是“仙人拇迹”，重点保护下来。明清两代，这里分别以“穗石洞天”和“五仙霞洞”列入羊城八景。	广州市南粤先贤馆-五仙古观文化旅游区
稻草农业公园引入奥飞动漫特色元素，充分运用农田、稻草、蔬菜等乡村元素建设，面向亲子游、家庭休闲游、乡村旅游、学生春秋游等游客，力争打造农业版的迪士尼主题乐园。园区包括四季花海区、蔬果种植区、萌宠喂养区、亲子体验区、露营野炊区、奥飞游乐区、花园民宿区七大区域。园区内百余尊巨型稻草造型星罗棋布，稻草与花海交相辉映。除此之外，景区还有丰富多彩的亲子活动：编扎稻草人、野炊、农田寻宝、趣味农耕等，让游客在玩乐中，找到回归自然的亲近感。	广州市西塘稻草农业公园景区
香蜜山是以“一村一品”和“乡村游”为指导思想，成立于一九九九年，种植面积约40公顷。在这里你不但可以尝到在城市尝不到的水果鲜味，还可以看到桃花、梅花、李花的争艳，闻到柚花的幽香，听到鸟语和溪水的共鸣。香蜜山生态果庄占地面积2000亩，种有枇杷（3月—5月）、杨梅（5月—6月）、葡萄（6月—10月）、柑橘（10月—2月）等鲜果，可以说一年四季鲜果不断。	广州市香蜜山生态旅游区
11月2—3日，由工业和信息化部、国家广播电视总局、中央广播电视总台、广东省人民政府共同主办的2020世界超高清视频（4K/8K）产业发展大会在广州召开。会上，中国（广州）超高清视频创新产业示范园区正式揭牌。 示范区主要包括花果山超高清视频产业特色小镇和广州国际媒体港（简称“一山一港”），以广播电视和网络视听超高清内容制作、分发传播、用户服务、技术支撑、生态建设以及版权交易为核心，同时集聚了科技创新、高新视听、融合发展、平台云化等方面研发、实践、应用优势资源。	中国（广州）超高清视频创新产业示范园
麦田生态园坐落在从化·西塘童话小镇。园区专注打造集农业观光、生态旅游、劳动教育、深度研学体验、农业科普实践相结合的特色生态文化园。2020年被认定为广州市从化区研学旅行实践基地。麦田生态园一期占地面积约600 亩，分为农业科普实践区、休闲娱乐区、无动力设施游戏区、原野花草区、中草药种植试验区、果蔬种植体验区、创意萌宠区及农社餐饮服务区。	广州市麦田生态园旅游区
园区总占地面积31.9万平方米，包括第六资源热力电厂一期、二期，炉渣厂、污水处理厂及湿地公园。广州市仙村循环经济产业园以“碧潭仙境，生态明珠”为主题。	广州市仙村循环经济园旅游区
黄埔丹水坑风景区，广州市黄埔区南岗镇内，是广州市新兴风景旅游区之一，地理位置优越。景区内有佛迹洞、佛鼓鸣石、丹水仙源、丹水龙泉、杨四将军庙、笑翻天乐园等景点。丹水坑风景区共规划为铜鼓山景区、休闲度假区、丹水湖景区、体育活动中心区、商业服务区和娱乐活动区等六个功能区。丹水坑风景区将开发成集名胜观光、体育娱乐、会议、消闲度假于一体的广州旅游重点景区 。	广州市丹水坑风景区
深圳华侨城旅游度假区长年繁花似锦、绿树成荫，这里汇聚了中国较为集中的文化主题公园群、文化主题酒店群和文化艺术设施群，是首批全国文明风景旅游区、国家级文化产业示范园区，是"精彩深圳、欢乐之都"流光溢彩的一张城市名片。华侨城以锦绣中华、中国民俗文化村、世界之窗、欢乐谷四大主题公园为核心。	深圳市华侨城旅游度假区
深圳市观澜湖休闲旅游区，是一座规模庞大的乡村俱乐部。深圳观澜湖度假村集运动休闲、商务休闲、养生休闲、会议旅游、文化娱乐、美食购物、长居短憩7大功能为一体，其中包括：观澜湖高尔夫球会、网球乡村俱乐部、多家酒店、国际会议中心、生态休憩园，以及丰富的运动、餐饮、文娱、游乐等设施。	深圳市观澜湖休闲度假区
深圳市仙湖植物园是集植物收集、研究、科学知识普及和旅游观光休闲为一体的多功能风景园林植物园，是中国观赏植物科学研究的重要基地之一，也是深圳市进行植物学基础研究、开展植物多样性保护与利用等研究工作的专业机构。仙湖植物园占地668公顷，整体地势为中间低，四周高，由山地、丘陵、水体等组成，地形多变，具有良好的自然山水骨架，一座既风景优美，又富科学内涵的植物园。	深圳市仙湖植物园
深圳西部海上田园旅游区是以珠江口岸的亚热带海滨湿地生态系统为依托，集旅游观光、休闲度假、生态科普、会议培训等多种功能为一体的生态旅游度假区。海上田园占地面积163万平方米，大致分为三个区域，北区是基塘田园和红树林观赏区；中部区域则是集中观光游乐和休闲度假产品；南区则保留了原始的鱼塘地貌，属待开发区域。	深圳市西部海上田园旅游区
深圳观澜山水田园是一家集美食、住房、温泉、游乐、演艺、拓展、水上乐园为一体的生态旅游景区，也是以旅游度假国画创作为主题的“中国（观澜）山水国画产业基地”。观澜山水田园占地400多亩，依山傍水，富有真趣，园内设有温泉、农家采摘、钓鱼、小型的动物园和游乐场等，设备丰富，很适合周末家庭出游，休闲度假。	深圳市观澜山水田园农庄景区
深圳市野生动物园是一家放养式的野生动物园，也是集动物、森林、植物、科普等多种特色和观赏功能为一体的具有亚热带新型园林生态环境系统的风景区。深圳野生动物园占地面积60多万平方米，园内放养着300多种、近万头（只）野生动物，其中有属于世界珍禽名兽和中国一、二级保护动物，如华南虎、金丝猴、东北虎、麦哲伦企鹅等，还有动物园繁殖十分珍稀的众多虎狮兽、狮虎兽。	深圳市野生动物园
深圳市青青世界旅游区是一家以休闲度假为主题的观光农场，是深圳市著名的精致农业与观光旅游相结合的生态旅游景点，也是“鹏城十景”之一。青青世界占地面积约20万平方米，景区为分侏罗纪公园、蝴蝶谷、瓜果园、陶艺馆、园艺馆等，另建有欧陆风情的木屋别墅、酒店客户、中餐厅、游泳池、钓鱼池等，其中“蝴蝶谷”是一个让生活轻松、让生命飞舞的昆虫乐园，有近几十种数千只蝴蝶在里面生息繁衍。	深圳市青青世界旅游区
深圳市东部华侨城旅游度假区是集休闲度假、观光旅游、户外运动、科普教育等主题于一体的大型综合性国家生态旅游示范区。深圳东部华侨城打造了包含生态景区、主题酒店、健康水疗、郊野球场、大型演艺等内容的一系列生态旅游精品，主要分为大侠谷生态乐园、茶溪谷度假公园、云海谷体育公园、酒店群、天麓大宅等六大板块，体现了人与自然的和谐共处。	深圳东部华侨城旅游度假区
光明农场拥有31平方公里山林，上万亩果园，森林覆盖率达70%。深圳光明农场大观园作为深圳一个绿色环保的天堂，常有港及国内外旅游团体来光明农场品尝乳鸽的美味、牛奶的淳香、水果的鲜甜、观览奶牛的风姿及“落地皇鸽”的神采。光明农场是全国农业旅游示范点、广东省青少年科技教育基地、深圳市科普教育基地。	深圳市光明农场大观园景区
海丰水底山温泉庄园集露天温泉池区、高端别墅、温泉水上乐园为一体，是汕尾市迄今为止规模较大、装修较豪华、档次较高的大型休闲娱乐度假村，环境清幽，庄园占地680亩，在100万亩原生森林的包容之中，拥有森林、潭、河、谷珍贵自然资源，拥有粤东极大的温泉池区。	水底山旅游度假区
“地王观光·深港之窗” 位于深圳市最高的标志性黄金建筑--地王大厦顶层69层（楼高384米），由香港盛利集团有限公司斥巨资投资建成，是亚洲第一高层主题观光旅游景点。它将深港都市景观和高科技娱乐相结合，集趣味性、知识性于一体，设有15个游乐区，依次是世纪创举、深港巡礼、南望香港、深港百年、深港通衢、商机无限、湖光山色、一夜之城、趣味生态、中央揽胜、休闲空间、北瞰深圳、海盗传奇、美食风情和购物天堂。	深圳市“地王观光•深港之窗”景区
国丝绸文化产业创意园位于“中国第一村”南岭村，作为广东丝绸文化地标之一，是深圳市和龙岗区双认定重点文化企业，已连续成为第五、六、七届文博会分会场、深圳市文化产业基地、深圳市文化+旅游型示范基地、深圳市科普教育基地和广东省的科普教育基地、国家文化产业示范基地。2009年5月15日中共深圳市龙岗区委员会、深圳市龙岗区人民政府授予中丝园“第五届文博会龙岗区承办工作先进单位”称号；	深圳市中丝园景区
深圳园山风景区是一个让人与自然充分接触的空间，一个集休闲度假、观光娱乐为一体的生态文化主题的旅游景区，是繁忙都市生活中一道亮丽的风景线。园山风景区占地达10平方公里，以山峦起伏，沟谷弯延幽深，植被基本保留原自然生态，被誉为“都市的后花园”，也以“园山探幽”被评为龙岗八景之一。园山主峰海拔为599米，景区内有康溪谷、老虎沟、碧玉潭、关帝庙、老虎沟等景点，还有烧烤场、百果园、卡丁赛车乐园等游玩项目。	深圳市园山风景区
华强北科技时尚文化特色街区，华强北“求先求变”的脚步始终没有停歇，从“三来一补”向高新技术产业转型，从工厂区变成电子交易“全国第一街”，从“华强北步行街”变成AAA级景区，从华强北商业区升级成科技时尚文化特色街区。 以“中国电子第一街，全球科技时尚地”为建设主题， 其中“华强北八景”，更展示了街区的人文历史。拥有20个各种类型的电子专业市场涵盖了电子产业链上下游各个环节，还拥有较大规模的零售百货、特色餐饮、服装市场、黄金珠宝商场等多种业态，成为了多业态共生共荣的大型综合性商圈。已成为电子科技、兼具时尚、设计、文化、创新特性的特色综合文化街区，是中国改革开放创新创业先行地、全球最新科技成果展示地，也是新时代创业精神发扬地。	深圳市华强北步行街景区
玫瑰海岸位于大鹏湾畔，是集“婚纱摄影”、“爱情电影拍摄”、“婚庆典礼”和“旅游度假”等功能为一体的复合型婚庆旅游度假村，是深圳及周边城市婚纱摄影的热门外景地之一。玫瑰海岸总面积约22.6万平方米，其中沙滩面积约7万平方米，植被覆盖面积约9.5万平方米；这里有绵延1500米质地细软的沙滩和洁净清澈的海水，廊桥思梦、彩虹日出、同心锁、情之涯等景点构成了一幅风景迷人、美丽动人的浪漫诗篇。	深圳玫瑰海岸文化旅游度假区
以“专注、精细”为理念，以红木文化为载体，建设光明区乃至深圳市集文化展示、民俗风情、美食养生、特色集市和创意孵化等为一体的特色文化小镇，为游客提供全方位、多层次的文化体验与生活服务。	深圳市光明（红满庭）红木文化小镇景区
欢乐港湾坐落于深圳宝安南部滨海地带，是华侨城集团集合36年城市运营经验打造的新一代文旅综合体产品。项目总投资超100亿元，总占地约38万㎡，秉承国际视野、原创设计、开放共享、绿色生态四大开发理念，打造27万㎡海滨文化公园、12万㎡滨海体验式商业街区、高128m“湾区之光”摩天轮、总建筑面积约3.8万㎡的深圳滨海演艺中心、建筑面积约1万㎡JW万豪酒店光之翼等多元业态，是集滨海休闲、文化旅游、艺术体验、生态办公为一体的“国际湾区之心 滨海生活创想地”。	深圳市欢乐港湾旅游景区
中国百师园创建于2015年底，旨在保护和传承中国非物质文化遗产，弘扬中华优秀传统文化。已在深圳、北京、上海、广州、潮州等地开设百师园机构。百师园现已汇聚三百多位工艺美术大师和非遗代表性传承人，以文化研究、传播、服务为主的综合型文化产业平台，并将艺术生活化，生活艺术化的理念融入其中，集工艺美术展示、文创产品开发，研学，旅游为一体化综合发展。园区内设有多个非遗（传统工艺）展馆，开展各类非遗项目的展演及宣传，并举办各类展览、讲座、培训、研学体验等活动。	深圳市百师园非遗旅游区
珠海市圆明新园以北京圆明园为蓝图，精选圆明园四十景中的十八景，按1：1比例修建而成。圆明新园融古典皇家建筑群、江南古典园林建筑群和西洋建筑群为一体，将一座座仙山琼阁散落于福海周围，按“徐福海中求”之寓意，把东湖命名为福海；以其浓厚的清宫文化、惊雅别致的亭台楼阁和气势磅礴的大型舞蹈表演，吸引了无数国内外游客。	珠海市圆明新园
罗西尼工业旅游区分为罗西尼钟表博物馆、手表工艺生产观览、企业文化长廊、品牌腕表展示、钟表主题园林厂区等主题参观区。其中罗西尼钟表博物馆分为五大部分，包括古代计时仪器展览区、近现代钟表展览区、钟表科普展览区、多媒体互动体验区、瑞士馆等。	珠海罗西尼工业旅游景区
珠海御温泉度假村景区是一家四星级温泉休闲旅游渡假村，集温泉沐汤、健康调养、膳宿会务、休闲娱乐等服务项目一体，几十种温泉池配与齐全的健康调养设施与养生项目形成御温泉温泉养生系统。珠海御温泉出水口水温在68℃-72℃度间，属高温偏硅酸型温泉，具有舒筋活络、强身健体、润肤养颜、安神定惊、抵抗衰老等作用。	珠海市御温泉渡假村景区
东澳岛是一个石奇水美，花木葱茏，空气清新的美丽小岛。由于岛东侧的东澳湾锲入中部约1500米，形成一块大凹部，故称东澳岛。东澳岛分南北两部分，沿岸多为危崖岸，山坡上巨石林立，环岛近岸90米内多礁石。东澳岛非常完整地保留着原始自然的生态环境，洁白的沙滩、湛蓝的海水、明媚的阳光与岛上浓绿的森林构造了东澳岛几近完美的生态旅游环境。	珠海市东澳岛旅游度假区
外伶仃岛是珠三角地区进出南太平洋国际航线的必经之地，具有重要的战略地位。因该岛伶仃孤立，且在外伶仃，故名外伶仃岛，外伶仃岛地势东西高，北和中间低，东部沿岸较陡。外伶仃岛奇峰异石造型生动、别致，空气清鲜，岛上伶仃湾、塔湾、大东湾的沙滩沙质细腻，海水清澈见底，是垂钓、游泳、滑浪的好去处。	珠海市外伶仃岛旅游度假区
汤臣倍健“透明工厂”是广东省保健品食品行业第一家AAAA景区，展现了企业打造健康工业旅游区的实力。绿意盎然、环境清幽，其特色主要为全过程的“透明化”——包括原料、生产、检验、仓储以及办公区域的全方位透明。参观者在透明工厂，可以看到从23个国家的营养原料经过高标准的加工生产，最终包装为成品的每一个环节。除去参观，还可享受营养知识科普，美味的营养餐和趣味健康互动等体验。	珠海市汤臣倍健透明工厂景区
桂山岛原名垃圾尾岛是广东省珠海市著名的旅游海岛，也是珠海万山海洋开发试验区的政治、经济、文化中心，还被誉为一国两制的交汇点，具有极其重要的战略地位。桂山岛有着独特的人文历史价值，拥有文天祥雕像、桂山舰烈士纪念碑、妈祖庙、军事教育基地和坑道博物馆等人文景观；还以网箱养鱼著称于世，主要有石斑、鳢白、军曹、章红等名贵鱼种。	珠海桂山岛风景区
星乐度•露营小镇是珠海专门的露营乐园，以“琴岛奇航”为主题，首创“自驾＋露营＋乐园”新型度假体验，也是珠海房车露营地、广东省个休闲露营地国家标准执行营地。营地总体上背山面水，是粤港澳大湾区地理位置突显殊异、生态资源完好繁华中独寻野趣配套服务十分完善的休闲度假理想之地。	珠海市星乐度·露营小镇景区
以文化创意为主题的综合旅游娱乐项目，为青年提供创业发展空间，激发无穷的的创意火花。致力打造为粤港澳台的文创孵化基地，把最新科技元素，融入娱乐文化内容，为您带来个性化的美好体验。项目包括狮门娱乐天地、国家地理探险家中心、皇家马德里足球世界、杜卡迪摩托车主题体验中心、哈罗礼德学校、横琴凯悦酒店及概念零售餐饮等。其中狮门娱乐天地为全球首座狮门影业国际电影主题乐园。	珠海市横琴丽新创新方旅游区
汕头礐石风景区是汕头八景之首。礐石风景名胜区是风景绮丽、丘峦簇拥、怪石奇峭，古朴的民居与殖民地洋楼并存，海湾环抱的亚热带植物为特色的滨海自然风景名胜区，以海、山、石、洞为景观构成要素，具有“雄”、“奇”、“秀”、“幽”特点的自然和人文景观。	汕头礐石风景名胜区
汕头中海度假村是四星级旅游涉外酒店，与27洞高尔夫球场相互配套为国家AAAA级旅游区，素有“天然氧村”之称和汕头八景之“龙滩逸韵”的美誉。美丽的黄金沙滩，绵延数公里的海岸线，花园式的别墅群，完善休闲的服务设施，形成一个旅游观光、休闲度假、商务洽谈的绝佳胜地！	汕头市中海度假村景区
南澳岛由南澳岛及周边35个岛屿组成，素有“粤东屏障，闽粤咽喉”之称。汕头南澳岛总面积约114.74平方公里，其中主岛面积111.73平方公里，海域4600平方公里；岛内山水景致浑然天成，拥有“天然植物园”之称的黄花山国家森林公园、“候鸟天堂”之称的岛屿自然保护区、亚洲第一岛屿风电场，以及历史悠久的总兵府、南宋古井、太子楼遗址和众多的文史、古迹、寺庙等景点。	汕头南澳岛生态旅游区
莲华乡村旅游区是潮州、澄海、饶平的“黄金三角点”。区内山清水秀，自然风光旖旎，万亩果蔬基地醉人，特色农产品远近闻名，乡村建筑构思颇具风格，民风淳朴，拥有远东国兰、莲花山温泉度假村、大自然休闲农庄等旅游景区。莲华乡村旅游区是具有自然景观和文化多样性的景观型、生态型的乡村旅游区。	汕头市澄海区莲华乡村旅游区
汕头方特欢乐世界·蓝水星主题公园是粤东地区一个以科幻为题材，集娱乐、科教、休闲于一体的参与型高科技主题公园。全园由银河广场、星际航班、西部传奇、恐龙危机、海螺湾、嘟噜嘟比农庄、儿童王国等主题区域组成，近百个游乐、景观项目，它突破传统旅游项目局限于观赏的不足，引入国内外高科技内容，为游客营造一个寓教于乐的游玩环境。	汕头市方特欢乐世界蓝水星景区
前美村历史悠久，海外华侨众多，是潮汕地区著名的古村落，也是汕头市著名侨乡。前美村先后被评为广东省旅游特色村、广东省古村落、广东省30个最美乡村之一。	汕头市前美古村侨文化旅游区
莲花峰风景区，主峰莲花峰是南海岸边拔地而起的一座小山峰，由一大堆瓣状纵裂的花岗石组成，陆上远观，像一朵莲花含苞待放；海上远眺，则如盛开莲花，故称“莲花峰”。景区属海洋性气候，冬暖夏凉，四季如春，水陆空交通方便，是登高眺望、寻古问今的旅游胜地。	汕头市潮阳莲花峰风景区
太安堂中医药博物馆以潮州柯氏十三代中医药世家的历史渊源和太安堂发展轨迹作为整个陈列的情节线索，展示了大量珍贵的太安堂历代传人从事医药业的重要遗物，柯氏家族秘藏的中医药器物如古旧医书、明清时期的诊疗器具、丹膏丸散炮制器具、老药方、老广告、老照片、老药品、旧家具、锦旗、牌匾等。本馆以大量真实历史史料、珍贵历史物品、充分展示太安堂十三代近五百年传承的中医药文化底蕴，并将中医药特色、潮汕特色和太安堂特色融为一体，向参观者呈现出一幅祖国中华医药长河中的瑰丽画卷。	汕头市太安堂中医药博物馆
和平大峰风景区辟于1989年5月，地理位置优越，交通方便，山青水秀，四季如春。被授予潮阳区青少年爱国主义教育基地。大峰风景区是为纪念宋代高僧大峰祖师而创建，是海内外离乡人士寻根谒祖的潮汕知名风景区。风景区整体规模宏大，以号称“粤东第一石木结构”的大峰祖师亭为核心规划景区建筑，吸引着游人争相来访。景区大门有叶选平题字的“南疆一峰”牌坊亭，亭高约16米，由168块大花岗岩石组成，形象昂藏伟岸。游人入门拾级而上，可见大量风格各异的亭台建筑接踵而至，石级两旁喷水池、玉观音养生池同样位列其中，于绿叶红花映衬下颇有情趣。	汕头市潮阳区和平大峰风景区
广东省汕头市中山公园于民国15年（1926年）在汕头市奠基兴建，位于市区月眉河畔，是汕头市新八景之一“月苑莺声”。汕头市中山公园是粤东地区建园历史最早、规模最大、具有深厚历史和人文内涵的综合性公园。公园四周环水，月眉河环绕园区，中山桥、月眉桥和迎春桥三座桥梁将公园与市区陆地连在一起，园区的玉鉴湖面积近百亩，风光绮丽，名闻海内外。园内的游乐服务配套设施完善。园区的游艇场现有红头船、老爷（车）船、激光战艇、脚踏艇、手划艇等各类型近百艘游艇，为你提供划艇赏景的服务。钓鱼场垂钓亲水平台临湖而建，是休闲垂钓的绝佳去处。游乐场引进激流勇进、旋风骑士等大型游乐设备，填补了粤东地区的空白。游乐场项目布局合理，有海盗船、碰碰车、太空漫步、金龙滑车等十几个游乐项目，老少皆宜，成为进园游客乐而忘返的地方。儿童嬉戏区建于游乐场旁边，现建有三座滑梯和一个大沙池，环境优美，绿树成荫，是小孩游玩嬉戏的最佳场所，也是汕…	汕头市中山公园
妈屿岛与德洲岛和升旗山成鼎足之势，为汕头港屏障。因岛上有妈祖宫得名。昔日渔民出海经此拜妈祖，必备活鸡，拜后就地放生，故又名放鸡山。主要景点是潮海关，老妈宫，新妈宫，东海普陀山寺，海龙王庙，望海观世音，妈印石，观海亭等。	汕头市龙湖区妈屿岛旅游区
有着400多年的历史东华村除了潮艺、潮俗、潮汕美食等各种特色文化及传统节庆活动具有较大的影响力，还拥有生态纯粹的农田、侯乌栖息的湿地、潮汕民俗特色的，生态环境成为鲜明的特色资源优势，已成为首个极具潮汕水乡特色文化内涵的旅游村庄。	汕头市潮南区东华村潮乡旅游景区
西樵山，是广东四大名山之一，也是国家重点风景名胜区、国家森林公园和国家地质公园，区内自然风光清幽秀丽，旅游文化底蕴厚重，民俗风情古朴自然。自明清以来，文人雅士，群贤毕至，旅人游子，纷至沓来，使秀美的西樵山成为名噪南粤的旅游热点。岭南西樵山，不仅是源远流长的百越文化发祥地，更是岭南文化的杰出代表，充分体现了岭南文化兼收并蓄、多元包容、与时俱进的特质。	佛山市西樵山景区
长鹿旅游休博园又叫长鹿农庄，始建于2001年，是一个以岭南历史文化、顺德水乡风情、农家生活情趣为特色，集吃、住、玩、赏、娱、购于一体的综合性景区，主要由长鹿尖叫岛、童话动物王国、海底世界主题公园、军事主题公园、农家乐主题公园、湿地主题公园、长鹿度假村等十大主题乐园组成。这十大园区各具特色，精彩纷呈，是休闲娱乐、旅游度假、商务会议的场所，更是团队拓展、集体旅游的合适基地。	佛山市长鹿旅游休博园
佛山市三水荷花世界是世界上规模较大，品种资源较为丰富，集建筑、雕塑、荷文、机动游戏、酒店、饮食于一体的荷花观赏旅游景区。三水荷花世界占地1000亩，水面积600亩，由王莲和睡莲区、生产科研育种区、籽莲区等八个区组成；园内可观赏到480个珍稀的荷花品种，其中有太空培育的“太空莲”、辽宁省出土的“古代莲”等珍稀品种。	佛山市三水荷花世界
三水森林公园内有华南地区最大的孔圣园，还有鳄鱼湖动物园、无情谷、鸳鸯湖等游玩景点，园内林木的覆盖率达70%。三水森林公园配套设施完备，包括酒店、度假村、会务中心等配套设施，是各方游客悠闲度假、陶冶情怀的绝妙之地，堪称"现代经典"！	佛山市三水森林公园
佛山市清晖园是始建于明代的岭南园林建筑，岭南四大园林之一。清晖园构筑精巧，布局紧凑，建筑艺术颇高，建筑物形式轻巧灵活，庭园空间主次分明，结构清晰；利用碧水、绿树、古墙、漏窗等与亭台楼阁交互融合，集中国古代建筑、园林、雕刻、诗书、灰雕等艺术于一身。清晖园主要景点有船厅、碧溪草堂、澄漪亭、六角亭、惜阴书屋、红蕖书屋、凤来峰等。	佛山市清晖园
南风古灶旅游区，始建于1506年，景区是围绕着南风灶、高灶、高庙、林家厅等重点文物保护单位建立的，也是集旅游、观光、生产、习艺、研讨、参与、购物于一体的国家AAAA级旅游景区。景区内，汇聚了山公微雕、古作车拉坯、拍大缸、打草鞋等传统工艺精华，又集合了舞狮、武术、粤剧、剪纸等民间艺术精粹，每天都吸引了大批来自全世界各地的人们。	佛山市南风古灶旅游区
南海湾森林生态园，是珠三角腹地的一块净土。景区内神潭跌宕，飞流成瀑，古竹森列，藤萝密缠，层峦叠翠，溪涧幽深，泉瀑充盈，原生态纯自然气息沁人心脾。南海湾森林生态园，是以道教文化为底蕴、养生文化为特色，森林生态和水文化旅游资源为优势，集古、雄、清、幽、秀于一体的国家AAAA级旅游景区，也是逃避都市灰霾，享受清新空气、养生休闲的好去处。	佛山市南海湾森林生态园
陈村花卉世界景区，坐落于素有“千年花乡”美誉的顺德区陈村镇，交通便利。景区整个布局以花卉为主题，以现代农业、观光、旅游为中心构想，是集花卉生产、销售、科研、花卉展览、花卉观光旅游于一体的大型花卉交易中心和花卉文化主题公园。区内一座座造型各具特色的精致庭园，既有中式的小桥流水，又有西式的园林景观，蓝天、碧水、风车、青草和美丽的鲜花构成了一幅幅绚丽多彩的优美画卷。	佛山市（顺德区）陈村花卉世界
罗浮宫国际家具博览中心，正面主体建筑8层，楼高41米，采用混凝土钢架结构、网架屋面，拥有先进设备和先进的管理系统，观光梯，人货电梯。罗浮宫国际家具博览中心，集采购、展览、观光、旅游、餐饮、货运于一体，以设计新颖，建筑宏伟，功能齐全，成为世界家具展览馆的时代经典杰作。	佛山市顺德罗浮宫国际家具艺术博览中心景区
佛山市祖庙博物馆，广东省爱国主义教育基地，广东省中华文化传承基地、广东十个文明旅游景区示范点之一，也是一座集明清古建筑艺术和佛山传统文化于一体的专题类博物馆。博物馆占地面积3.02万平方米，主要景点有祖庙古建筑群、孔庙、黄飞鸿纪念馆、叶问堂等。	佛山市祖庙博物馆
佛山市皂幕山旅游风景区是一个以自然风光为主题，融合生态休闲、运动养生、宗教文化、度假娱乐等多种元素于一体的综合性旅游景区。主要包括皂幕山森林公园、杨梅观音禅寺、丽堂农业观光基地、潜龙谷、金水台漂流、银海高尔夫球场、对川茶场、大沙湖等景点。	佛山市皂幕山旅游风景区
佛山盈香生态园坐落于有珠三角九寨沟之称的佛山市高明区凌云山麓下，是广东省佛山市高明区著名的集农业观光生态旅游、科普教育、国学文化、艺术会展、休闲养生、山水娱乐、中华传统武术、企业团队拓展竞技、特优农产品贸易等于一体的大型综合性旅游服务生态园。盈香生态园占地面积3000亩，园内设施主要包括有：凌云飞渡玻璃桥、水上乐园、百亩花海、科普王国、开心农场、尖叫欢乐世界、开心牧场、手信店等。	佛山市广东盈香生态园
平洲玉器街，以加工翡翠A货光身玉器而远近闻名。平洲玉器在行内相当出名，是国家4A级景区、中国珠宝首饰特色产业基地、中国四大玉器市场之一和三大缅甸翡翠加工生产批发基地之一。玉器产品主要有玉镯、玉扣、鸡心和吊胆，其加工技术精湛，尤以玉扣品种居多，样样俱全，让“平洲扣”闻名遐迩，每年都有不少港、澳、台游客常常慕名而来。	佛山市南海平洲玉器街景区
乐从国际会展中心(IEC)-家具名城位于乐从家具十里长街之首，与顺联北区家具城、罗浮宫家具博览中心、东恒之东方国际家具汇展中心构成乐从十里长街的一道重彩。这里的经营范围几乎涵盖所有家具类型。乐从国际会展中心(IEC)-家具名城分A、B两座，拥有一流的设备和先进的管理系统，如商务中心、休闲设备、宽带网、中央空调、实时监控设备以及数十台自动扶梯、观光梯、人货电梯等一应俱全，大型户外电子广告屏闪亮夺目。	佛山市乐从国际会展中心景区
中央电视台南海影视城始建于1996年，是中央广播电视总台直属影视摄制基地，集影视拍摄、休闲旅游、户外拓展和婚纱摄影、品牌展示于一体。南海影视城占地1500余亩，由天朝宫殿区、江南水乡区、旧港澳文化区和休闲表演区组成，主要景点有皇宫、江南水乡、香港澳门街等多余处影视拍摄景观，是以明清、民国时期文化为背景的仿古建筑群。自1997年来，影视城演绎了《十月围城》、《大帅哥》等无数经典影视故事，奠定了深厚的影视文化基础。	中央电视台南海影视城景区
“梦里水乡”——里水旅游小镇核心旅游景区，一河三岸约9公里水岸贯穿其中，缀郁水园、富寿园、龙情园、书香园及艺术河畔五大主题园。景区河岸风光旖旎蜿蜒，游船穿梭；倚桥凭栏，碧波荡漾，暖光柔风，洒遍一河三岸郁水情怀；火船夜泊，绵绵乡情，揽郁水园、富寿园、龙情园、书香园之岭南水乡风情；古迹文物、名人传记、历史典故、人文风俗，彰岭南文化情怀；艺术河畔，抚丝竹管乐，观琴棋对弈，品舌尖文化，感里水新风；夜来听桨声细诉，入故时幽梦。	佛山市梦里水乡景区
史努比缤纷世界于2016年正式开园，是引入全球知名卡通IP史努比而打造的综合性游乐园，占地约5万平方米，园内有各种有趣的主题活动，有趣的机动游戏，梦幻的婚礼区等，为游客展示一个充满童真、快乐的漫画世界。	佛山市史努比缤纷世界景区
周大福珠宝文化中心是展示珠宝产业文化及推广伦教珠宝产业发展的高品位文化旅游点，于2014年11月就获评为国家AAA级旅游景区。此綜合性旅游景区设有播放周大福品牌和發展历史短片的多功能厅，展现珠宝时尚文化，为人们揭开制造珠宝的神秘面纱。周大福珠宝文化中心除免费向公众开放外，还举行丰富多彩的活动盛事，及对合作伙伴提供沙龙、特惠购、品鉴会等专享活动，為參觀者提供丰富的文化旅游体验。	佛山市顺德区周大福珠宝文化中心
逢简水乡堪称岭南水乡一绝，有“广东周庄之称”。逢简水乡锦鲤江畔，水资源以及水环境极优；空气清新宜人，自然环境和谐，岭南古村格局犹存；古屋有百余间，古树遍布，石板古道纵横。逢简村原来由梁、刘、李三大族姓的人共同构成，各族中人以河涌为界，枕河而居；现在还存有石拱桥3座，祠堂18间，百年古屋100多间，庙宇6间。庵堂1间，百年古树10多棵，还有一些留落在民间的文物。	佛山市顺德区杏坛逢简水乡
南国丝都丝绸博物馆是广东省首家民营丝绸博物馆。旨在再现顺德“桑基鱼塘”的生态景观；保留南国丝都辉煌历史记忆；展示顺德制造的源头——丝绸产业从明代到现代走过的历程；唱响丝绸之路悠扬的骊歌；宏扬顺德人曾经赖以辉煌的开拓、进取、求实、兼容的精神。博物馆内陈列大量图片、文字、标本、古代原始设备、设施、工具、物品、服饰及丰富的丝绸精品。让参观者亲自体验从摘桑、养蚕、缫丝剥茧、织布、染布等活动。	佛山市南国丝都丝绸博物馆景区
柏林艺术馆位于著名的南国陶都——石湾陶醉文化街区，是中国工艺美术大师潘柏林先生离游石湾二十年后 ，归巢故土的艺术殿堂。柏林艺术馆的设计理念强调“过去与未来、历史与现代、艺术与自然的和谐统一”。旧厂房红砖烟囱的利用、古朴的中式木饰点缀、环绕式的翠竹庭院、潺潺的流水，亭台水榭，一步一景，景致布局与陶瓷艺术相映得彰，所到之处感受到的都是高雅的艺术气息。	佛山市禅城区柏林艺术馆
九江双蒸博物馆主要用于对九江双蒸酿造技艺这一非物质文化遗产的保护和推广，是国内首个米酒博物馆，对广大市民免费开放，预约还能提供免费导游服务。2008年开始筹建，2009年9月一期工程建成并对外开放，是对有着悠久历史的九江酒文化的继承与发扬，现已成为九江酒厂和九江镇的一张精美的企业名片和文化名片。	佛山市南海区九江双蒸博物馆
碧江金楼属明清时期建筑，已有几百年历史。金楼古建筑群由泥楼、职方第、金楼、南山祠、见龙门、亦渔遗塾、慕堂祠、砖雕大照壁和三兴大宅等等多座建筑组成。集中了宅第、祠堂、书斋、园林等功能，保留着干打垒、蚝壳墙、水磨砖、“镬耳山墙”等等岭南特色的古建筑实物。	佛山市碧江金楼景区
陈太吉酒庄创立于清朝道光十年（1832年），由佛山莲塘人陈屏贤创立，是集酒艺参观展览、酒趣休闲游乐、美酒文化体验于一体的旅游景点，是国家AAA级景区。景区包括石湾玉冰烧非遗酿制技艺展示区、包装展示区、岭南酒文化博物馆等多个区域，游客可领略“陈太吉酒庄”传统酿酒工艺的全过程，欣赏各种酒文化物件。	佛山市陈太吉酒庄
容桂渔人码头项目是容桂街道“三旧”改造活化重点项目——“容桂时光”项目的试点示范区，分三期打造，一期、二期已建成开放，三期正在建设中，渔人码头项目于2016年12月开放以来，得到广大群众及各方游客的一致好评，成为了容桂街道乃至顺德区的休闲旅游“新地标”。	佛山市容桂渔人码头景区
紫南文化旅游区已引进和打造了吴信坤艺术园、紫南洛神云筑民宿、阿农湾农耕文化园、“紫南船说”水上游、羊之道房车营地、广州玉明绘画学校等多个文旅项目，形成了多业态汇聚的文旅产业集群。	佛山市禅城区紫南文化园
佛山市三水荷花世界是世界上规模较大，品种资源较为丰富，集建筑、雕塑、荷文、机动游戏、酒店、饮食于一体的荷花观赏旅游景区。三水荷花世界占地1000亩，水面积600亩，由王莲和睡莲区、生产科研育种区、籽莲区等八个区组成；园内可观赏到480个珍稀的荷花品种，其中有太空培育的“太空莲”、辽宁省出土的“古代莲”等珍稀品种。	佛山市三水区百威（佛山）啤酒工业旅游体验园
“佛罗伦萨小镇广佛名品奥特莱斯”作为纯意大利风格的大型名品折扣购物中心，延续了佛罗伦萨小镇一贯的设计理念，以意大利经典建筑风格为灵感。精致的意式设计、浪漫的异国情怀、多样的品牌选择、诱人的高额折扣及完善的客户服务将使其成为华南地区消费者时尚、旅游的新选择。	佛山市佛罗伦萨小镇景区
曾获得“中国2020游客喜爱的十大夜市”。作为佛山夜经济的集聚区，佛山创意产业园是一个24小时吃喝玩乐购的狂欢胜地。全力打造“25小时不夜城”步行街，形成餐饮一条街、酒吧一条街、娱乐一条街、购物一条街。有泡泡市集、美食云集、拴马桩、CHINA功夫雕塑群、磨盘路、蒸汽机车、陶文化广场、绿荫喷泉、风铃梦、新公仔柱等景点。	佛山创意园文化旅游景区
岭南和园，作为当代新建的岭南传统园林，和园遵循中国传统北山南水、负阴抱阳的景观建园形式，运用岭南传统造园手法，融汇岭南园林明清、清末民初、民国、新中国四个发展阶段的园林设计语汇，营造丰富多变的园林空间，采用岭南传统建筑三雕三塑建筑工艺艺术，传承广府园林精髓，展现山水、街市、人家的岭南水乡生活画卷。园区内定期举办具有地方特色的演出、节庆、活动，涵括广府百艺、粤剧粤曲、顺德美食、园林文化等，致力打造为展示岭南园林艺术、传承广府优秀文化的国家级旅游景区与园林博物馆。	佛山市顺德区岭南和园景区
顺德欢乐海岸PLUS主题公园板块由欢乐时光主题公园、玛雅海滩水公园组成，总占地面积20万m(300亩)，一期占地14万m。是华侨城文旅融合新标杆、粤港澳大湾区最佳城央文化旅游项目、广东省“十三五”旅游业重点规划项目。	佛山市顺德区欢乐海岸PLUS景区
娅米的阳光城堡，是海天味业专门为广大消费者、游客精心开发的大型工业旅游项目，整个工程历时3年，于2013年5月19日正式对外开放。娅米的阳光城堡——娅米，即英文“yummy”，美味的意思；“阳光城堡”，即是表达海天坚持传统阳光酿晒的酿造酱油工艺，“娅米的阳光城堡”便是海天“美味的阳光城堡”了。	佛山市高明区娅米的阳光城堡景区
西江文创古镇是三水人类文明的发源地，4000多年的银洲贝丘遗址见证了它的沧桑巨变。西江文创古镇依托白坭丰富的文化资源、富饶的农业资源、山清水秀的生态资源，打造了孝文琼冈、陈氏大宗祠、创意良仓、粮食博物馆、七彩花田、西江院子、漆艺文创村、千年水道、西江河鲜美食街等系列景点。	佛山文创古镇景区
南丹山森林王国，位于素有“中国绿色名镇”的三水区南山镇境内，度假区拥有华南地区第一个原始森林，区内古树撑天、山势险峻，野生动植物种类近3000种，是名符其实的“亚热带动植物博物馆”。南丹山是历史悠久的佛道文化名山，山内开元寺和万寿宫已有一千多年的历史。	佛山市三水区南丹山森林王国景区
丹霞山因山岩由红砂石构成“色渥如丹，灿若明霞”而得名，向以“奇、雄、险、秀、幽、古、广”著称，是广东省四大名山之首。韶关丹霞山山势绵亘、峰林陡峭、红岩丹壁，是发育最典型、类型最齐全、造型最丰富、景色最优美的丹霞地貌。丹霞山风景分上中下三层，各具特色，是观光、游览、度假、避暑的胜地，已经成为全国乃至世界丹霞地貌的研究基地以及科普教育和教学实习基地。	韶关市丹霞山景区
曹溪温泉度假村先后荣获中国四星级饭店、中国餐饮名店、中央省直党政机关出差会议定点单位等荣誉称号。曹溪温泉度假村，占地50万平方米，有103个富含氡、偏硅酸的养生温泉池，130多栋别墅，700多间纯别墅享受的客房，7间大型会议室。度假村内绿水环绕、空气清新，闻百铃、思慧智、修身心，是休闲度假的不错选择。	韶关市曹溪温泉假日度假村
广东大峡谷，又称粤北大峡谷或广东乳源大峡谷是广东省最大的峡谷。峡谷原来只是山沟中的小盆地，但由于受到燕山造山运动的影响，令地壳承受地块抬升的扩张力，使部分地块张裂下陷形成了裂谷；也因为乳源属于石灰岩地貌，大峡谷内有许多溶洞，而石灰岩与红色沙砾岩的成因非常相似，所以大峡谷的地貌与丹霞山的地貌非常相似。	韶关市广东大峡谷景区
广东省乳源县云门山海拔1215米，高峰直入云天，云雾常罩峰顶。旁有“脉接云门山”的秀顶峰，古称乳源八景之一——秀顶奇云。乳源县的云门山是我国佛教禅宗五大支派之一云门宗的发祥地。山上有云门寺（也称云门山大觉禅寺），桂花潭、钟鼓岩、虚云纪念堂等胜景，是休闲、参禅、旅游的绝妙胜地。	韶关市云门山生态文化旅游区
古佛洞天又名古佛岩因洞内的石笋和钟乳石，形状如仙似佛，前人在洞内安放过佛像，在洞口又建有佛寺而得名。古佛岩属大型石灰岩溶洞，洞内上下重叠三层，最高处达30米，总面积12000多平方米，常年气温保持在19～20摄氏度。岩洞内的景区主要分为古佛殿、观音殿、王母殿、玉皇宫、西游宫、逍遥宫和金龙殿等七个宫殿，整个游程570米。	韶关市古佛洞天景区
丽宫国际旅游度假区是华南地区集温泉养生、动感游乐、商务会议、休闲旅游为一体的大型综合性度假胜地。度假区群山环绕，自然风光优美，其建筑风格与当地文化情景相融，彰显绿色人文与休闲养生，俨然是一幅镶嵌在大地上的人间仙景、一幅巧夺天工的写意山水画。	韶关市丽宫旅游区
南岭国家森林公园是广东省较大的自然保护区，是珍稀动植物宝库。南岭山脉逶迤连绵，存留着广东省最完整、最大片的原始森林，有着最完整的自然生态系统，是广东天然生态保护屏障。这里有2000多种植物和200多种野生动物生活在这里，属于国家一、二级保护动植物达82种之多，是华南虎最后的栖息地，因此，南岭享有“广东物种宝库”的美誉。	韶关市南岭国家森林公园
珠玑巷，原称敬宗巷，始建于南宋，全长1500多米，巷道宽4米多，用鹅卵石铺砌而成，巷内有古楼、古塔、古榕、古桥、古建筑遗址、湖水、池塘、小河等文物古迹。珠玑巷，是古代中原和江南通往岭南驿道上的一个“商业重镇”，是全国三大寻根地之一，被誉为“广东第一巷”。梅关古道总长度约248公里，也是广东地区保存较好的古巷古道之一。	韶关市珠玑巷.梅关古道景区
该温泉距离广州2小时，深圳2.5小时车程。韶关新丰云天海温泉原始森林度假村占地面积4000多亩，是集豪华客房、中西餐厅、大型露天温泉、康体娱乐、大中小型会议室为一体的度假型温泉酒店，选址全国生态建设示范县---新丰县梅坑镇利坑角“脉坑”，以高山密林为主，距县城中心约12公里、云髻山风景区20多公里，紧靠105国道，距广州市区140公里，深圳市区180公里，交通便利。	韶关市新丰云天海原始森林度假村景区
经律论文化旅游小镇坐落在小坑国家森林公园的经律论文化旅游小镇 ——森林温泉世界，是曲江旅游的一个新亮点，它是按照五星旅游景区标准打造的温泉旅游度假区。经律论文化旅游小镇在曲江区美丽的小坑国家森林公园盛装开园。这是韶关市认真贯彻落实广东省关于促进粤东西北跨越发展、建设国家级旅游产业集聚区取得的又一骄人成果。旅游是城市之窗，文化是旅游之魂。“经律论文化旅游小镇”实现了温泉、森林的自然生态与禅文化的完美融合，是目前我市最大型的文化与旅游相结合的综合旅游度假项目。	韶关市经律论文化旅游小镇景区
东华山风景区集山美、峰奇、水秀、洞幽于一体，属喀斯特地貌，遍布鬼斧神工的奇峰怪石，有如珠岩、狮子山、灵通岩、五指山、大象山、笔架山、卧虎山、龙脊山等，风景秀丽、景色迷人。景区由东华寺、如珠岩、鸡公岭、灵通岩和五指山五大景区组成，景区风光旖旎，奇峰异石林立，或雄伟挺拔，或形象逼真，令人叹为观止，使景区成为广东省颇具特色的宗教旅游胜地。	韶关市东华山风景区
满堂客家大围，始建清道光十六年，竣工于咸丰十年，历时24年，为当时的富豪官乾荣所建。是始兴县现今保存良好的200座左右的客家围楼中最完整的一座，满堂客家大围是中国民居建筑中“方围”系列的杰出代表，以“岭南第一围”之美誉闻名于世。是始兴也是广东最大的一处客家围楼，其建筑既有古代雄浑朴实的气势中，又有近代精致高雅的韵味，集古代、近代客家民俗风情以及近现代建筑的源流和发展变化提供了宝贵的实物。	韶关市始兴县满堂客家大围景区
广东天井山国家森林公园地处南岭五岭支脉的南麓，是广东省拥有最大原始森林面积的森林公园之一，素有“广东的西双版纳”之称。在公园的最高峰——广东的第三高峰天井山主峰上有一天然形成的小湖泊，形似天井，当地人把此湖称之为“天井”，天井山由此得名。广东天井山国家森林公园是一处集养生度假、探险觅奇、科学考察和科普教育于一体的国家级森林公园。	韶关市乳源县天井山森林公园
韶关乐昌龙王潭，全称是韶关龙王潭生态旅游区，集温泉、绿湖、奇山于一体，即由龙泉、龙湖、龙谷三大分区组成，故又称三龙谷生态旅游区，是广东省唯独仅有的优势资源组合。	韶关市龙王潭生态旅游区
金鸡岭旅游区因岭的西北峰顶有座巨石，貌似雄鸡，昂首北望，引颈欲啼，故而得名，是广东省八大风景之一。从坪石镇中心街处金鸡岭大门拾级而上，就可看到高耸入云，丹崖绝壁的一字峰，一字峰长350余米，宽3－6米，似一巨大屏障，它正看成墙，侧视成峰，俯瞰成龙。从京广铁路乘火车至湘粤边界的坪石站时，人们会发现一面高150米、长400米的悬崖壁横亘在面前。这就是古称广东八景之一、今为省级风景名胜区的金鸡岭。	韶关市金鸡岭风景区
广东“仙门奇峡风景区”属典型的喀斯特岩溶地貌，是往乳源大峡谷的必经之地，是一个融民族风情、生态旅游、休闲度假为一体的多元化的旅游度假景区。	韶关市乳源仙门奇峡景区
新丰江源温泉首期占地面积30000平方米，距县城8公里处，距广州市区150公里，距深圳市区170公里，距韶关市区160公里。是香港及深圳的饮水源头，其水质清澈透明，是可以饮用的温泉水。山庄依山傍水，拥有豪华的中式客房；最多最名贵的银杉、红豆杉、罗汉松、百年桂花等国家保护珍稀树木；几十个造型各异的大小露天温泉水池及私家园林温泉水池；可容纳250人同时用餐的中餐厅；是集园林景色、名贵树木、森林氧吧与天然温泉为浑然一体；星级酒店、会议、KTV与餐饮服务配套齐全的综合旅游度假区。	韶关市新丰江源温泉旅游度假山庄
马坝人遗址（包含石峡遗址）是两座石灰岩孤峰，已经成为一个具有科学普及性和娱乐性的旅游区。马坝人遗址风景区是一个山、水、洞、石兼收并蓄，集考古与旅游、知识性与娱乐性融为一体的广东省著名的大型考古旅游胜地。景区内还设有建筑面积达2096平方米的马坝人博物馆，陈列有许多古人类化石、动物化石和新石器时代的文物。2001年被命名为国家重点保护文物单位。	韶关市马坝人遗址景区
帽子峰森林公园是在国营帽子峰林场基础上建立的省级森林公园，林地、林木权属为国家所有。全年气候温和，雨量充沛，冬季降雪，呈现出南方少有的雪景气候，很多地方保留了原始森林风貌，野果满山遍野。林场四季鸟语花香，飞禽走兽在林间出没，树木花卉众多，四季飘香，特别是深秋季节，林场银杏金黄，层林尽染，受到了许多摄影发烧友的追捧，有“粤北九寨沟”之美誉。	韶关市广东帽子峰旅游景区
石塘古村是广东省韶关市仁化县历史悠久、古建筑规模庞大而且保存最为完好的古村落之一。从明朝洪武年间李可求从福建移居石塘古村到现在，石塘建村已有640多年历史。2010年12月13日，住房和城乡建设部与国家文物局在北京公布第五批中国历史文化名镇名村的名单，共有99个镇、村入选。仁化县石塘古村名列其中，成为韶关市唯一的“中国历史文化名村”。将有力推动仁化县历史文化遗产的保护和利用工作，增强该县的历史文化积淀，提升该县在全国的影响力和知名度，为发展该县特色文化旅游，推进宜居城乡建设提供崭新的平台和契机。	韶关市仁化县石塘古村景区
枫湾温泉度假邨是按国际四星级酒店标准设计建造，建筑风格独特，具有古代园林浓郁的气息。枫湾温泉水为含硅酸的淡温泉，是” Ca-HCO3型水”。特殊成分中含少量的氟、锰、砷，含有阴离子硫酸根、碳酸氢根、氯；阳离子：钾、钠、钙、镁等40多种人体必需的微量元素，还可以饮用。枫湾温泉属于“淡温泉”，其所含碳酸和其它微量元素有良好的医疗作用，而枫湾温泉属温泉中的极品――碳酸氢钠泉水质，浸泡后配合各式保健按摩可达到延年益寿的功效。	韶关市枫日泉生态温泉度假村景区
幽兰谷（原名幽兰山庄）位于韶关翁源县翁城镇凹头山森林公园内，以梅、兰、竹、菊和茶传统文化为背景题材，打造特色餐饮休闲农庄，融生态农业、生态旅游、休闲度假为一体的多元化旅游度假山庄。幽兰谷现已具备接待百人就餐的餐饮区和住宿区，徽派的建筑风格总会吸引游客的青睐。2个会议室，建有自然山泉水（常年恒温21℃左右）游泳池，山泉水鱼塘垂钓区，兰花文化长廊，兰花和书画为一体的展示厅。150亩传统绿色农业体验区（茶叶、蔬菜、水果等），竹林150亩，梅花13个品种800棵，兰花专业种植大棚50亩等。为游客提供一个夏赏清幽竹林、冬闻梅兰飘香的场所。	韶关市幽兰谷风景区
仁化县五马寨生态园是韶关市农科所食用菌示范基地、广东省食用菌行业协会会员、国家AAA级景区。五马寨生态园占地面积120亩，是集科研、生产、包装、销售、生态旅游于一体的企业。园内以“食用菌”为主题，沉淀着浓厚的灵芝文化，是游客在旅游过程中休憩放松的驿站。	韶关市五马寨生态园景区
九福兰花公园以兰花为主题，依山而建，独特的江南园林式设计，这里有大型兰花主题展馆、兰花客栈、兰花餐厅，集食、住、玩等功能于一体。是寻找乐昌文化魅力、欣赏园林风光、体验山林乐趣的好去处。该公园还成功入选第一批韶关市文化旅游融合发展示范区。	韶关市乐昌九福兰花公园
香草世界森林公园规划总面积2600亩,是融生态化、产业化、集约化、市场化于一体，集生产、流通、示范推广于一身，汇观光旅游、休闲度假、生态养生于一域的现代农业生态旅游度假园区。香草世界森林公园由各类花木种植区、农家乐开心牧场、观光农场、观景餐厅、水上休闲中心、蒙古包露营区及滑草场、儿童游乐园、山水客栈及中心会所、度假山庄及生态养生公寓等14个功能区组成。	韶关市香草世界森林公园
金喆园是一家以还原纯生态、以古法种植培育沙田柚的农业示范基地，园内占地面积近2000亩，沙田柚果树达 1.3万株，是“中华名果”的生长地带。园区背靠“五马归槽”景观带，风景优美，是仁化县政府重点旅游配套开发的区域，拟将大力发展休闲、娱乐一体的旅游度假集中区以及现代农业与休闲农业重要示范区域。	韶关市金喆园景区
江尾农耕文化园是集农业观光、休闲、自然科普教育、农业新品种推广、农耕体验为一体的综合景区。景区农业旅游资源丰富，景色秀丽，青山、蜿蜒溪水、丘陵、山坡、池塘、田园错落有致，农作物品种齐全，瓜果满园飘香，各色花草遍布其中，农产品深加工技艺发达。镇、村、桥、客家民居星罗棋布，农耕文化历史悠久，农政思想底蕴深厚。	韶关市江尾农耕文化园景区
广东凡口国家矿山公园是继深圳凤凰山、韶关芙蓉山之后广东省第三个国家矿山公园，是以矿产资源丰富的凡口铅锌矿为依托，建设而成的广东省首个在产矿山建成的国家级矿山公园。公园设置野营、休息疗养、游乐、接待服务和行政管理5个区域，广东凡口国家矿山公园建筑突出体现了矿山特色，采用矿石、矿井、井塔、铲斗、钻探等建筑元素风格构成抽象形体，博物馆前的主碑高12.8米、宽10.8米，犹如一尊托起矿石的巨人屹立挺拔，寓意矿业高昂宏大的景象。主要景点：矿山公园博物馆、矿山公园主碑、主碑广场、机械设备展示区、科普影视厅、科普长廊、岩心库。	韶关市凡口国家矿山公园
红梨村入选“2019年中国美丽休闲乡村”名单。红梨村近年不断完善乡村休闲旅游基础设施，打造了大安坪古村落、大安坪客家祠堂、竹苞松茂围楼、3公里澄江河滨绿道、客家农耕文化体验园、客家精品民宿聚集园、客家文化特色产业园等项目，举办节庆活动，大力推广乡村旅游。	韶关市始兴县红梨村景区
开心农庄内重点打造了多种旅游项目：农业科普研学、九曲彩虹桥、动物乐园、珍稀花卉观赏、游乐场、农庄特色美食、野外露营和丰富的节庆活动，是集农业观光、自然风光、农业养殖、科普教育、农业新品种推广、农耕体验、康养休闲、户外体育为一体的生态旅游工程。	韶关市始兴县开心农庄景区
湖心坝客家群楼始建于明朝正统年间，有着550多年的历史，占地面积15万平方米，建筑面积6万平方米，共有59座围楼，除27座因年久失修而倒塌、拆除或改建外，有32座古建筑的主体结构和艺术特色仍保持着历史原貌，长安围、外翰第、大夫第、三门楼为广东省省级重点文物保护单位。	韶关市翁源县湖心坝客家群楼景区
三佳农业公园围绕“产业富民”，以“稻虾生态循环立体种养”为主业，园区背山靠水，地势平坦，周围农田环绕，三佳河流穿过，田园风光秀美。是一个集农业生产示范、休闲娱乐、旅游度假、科普教育、文化体验等多功能为一体的原生态度假旅游区。	韶关市南雄市三佳农业公园景区
云髻山，本名阿婆髻，主峰海拔1434.2米，属于南亚热带向中亚热带过渡的自然生态系统地区，辖区面积2700公顷。云髻山远观山顶象阿婆头上的发髻而得名，属广东省级自然保护区，是东江发源地。云髻山自然保护区总面积87平方公里，是集自然保护区与自然景观为一体的山岳型风景旅游区。	韶关市新丰县云髻山景区
位于百林湾，总面积约五千亩的乡村生态景观园度假区。也是集旅游娱乐休闲，自然生态风光田园文化等为一体四季亦可赏花系粤北最大的盆景观赏基地之一。	韶关市曲江区百林湾景区
丹霞山灵溪河森林旅游度假公园—中国飞索漂流十八湾，其旅游特点是使架空索道与漂流相结合：灵溪河漂流全长3.5公里，漂流时间约1.5小时；灵溪河大峡谷观光索道全长1520.3米，单线乘坐时间约28分钟。	韶关市丹霞灵溪景区
广东核工业教育基地，2021年3月23日开放的红色爱国主义教育基地，分希望铀矿陈列馆、专家楼、地质科、土法炼铀遗址、6号坑道及勘探工具、图书室、天然放射性实时监测系统等7大部分，是一个集核军工红色文化、爱国主义教育、核科普、红色旅游为一体的教育基地，现已被列为中共广东省委党校教学培训点和南岭干部学院现场教学基地。教育基地拥有大量生动珍贵的核地质素材和档案资料，有800多件地质档案实物和500多件珍贵历史图片。	韶关市广东核工业教育基地景区
蓝山源度假区，由温泉、湖泊、山地、植被景观为主体的自然风景区。景区湖光山色，森林覆盖率达87%，山脉迤逦连绵，温泉汤池浸润水土，负氧离子充盈此间，串联连绵而下的壮阔飞瀑，构成一方不可多得的世外桃源。	韶关市蓝山源旅游区
源山城水都阳光湖农旅公园以“现代高科技和智慧农业+研学科普旅游”为定位，始终秉持绿色、低碳、环保、可持续发展的经营理念，是一座集现代化农业产业园、中小学生研学旅行、观光休闲、旅游度假、科普教育为一体的综合性农旅公园。	韶关市乳源山城水都阳光湖农旅公园景区
山外山文旅园是浈江首个3A景区毗邻丹霞山核心景区，占地1000亩可住宿、露营、野炊、烧烤还能亲自采摘蔬果，赏花垂钓是一个非常适合遛娃，聚会的地方。	韶关市山外山文旅园景区
河源市万绿湖风景区，开发的景点有万绿湖、水月湾、龙凤岛、镜花缘、客家风情馆、万绿谷等。 万绿湖与西双版纳、鼎湖山被人并称为地球北回归线“沙漠腰带上的东三奇”，被称为“珠三角的后花园”，是全国极少数位于城市边缘的生态旅游区之一。 河源市万绿湖风景区曾先后获国家AAAA级旅游区、著名的国家森林公园、国家湿地公园、首批“中国好水”水源地、“中国天然氧吧”、中国最具吸引力的地方、中国自然风光景区顾客满意最具影响力品牌等众多荣誉称号。	河源市万绿湖风景区
御临门温泉度假村是集酒店、别墅、餐饮、娱乐、会议、休闲和大型露天温泉功能于一体的别具巴厘岛风情的温泉度假村。温泉区总面积62600平方米，共分为河中温泉、田园温泉以及山地温泉等三个区域，水温度高达86℃；日流量达10000多立方米，水质晶莹透澈，略带硫磺气味，同时，还富含多种矿物质。	河源市御临门温泉度假区
地处九连山腹的和平温泉之都以其独特的设计理念被国家建设部、中国环境艺术委员会评为“中国环境艺术示范基地”。旗下的热龙温泉度假村、热水漂流等项目均已正式营业，共有500余人住宿及300余人的会议接待能力，为风格迥异、优势互补的经营实体。	河源市和平温泉之都旅游区
因景区内青山、碧水、林带宛如一幅幅山水画而得名，被游客称为“东江上的诗篇，乡村里的画卷”。东江画廊风景区，是集客家风情、田园风光、科普教育、爱国主义教育、农业科技、休闲娱乐于一体的全新旅游风景区。	河源市苏家围·东江画廊旅游景区
叶园温泉旅游区，以打造“客家·生态温泉”为主题，以发扬传统客家文化为宗旨，有68个功能各异的温泉池、神秘神山溶洞区等，另配套了大型休息厅、美食坊、健身房、桌球、乒乓球、网吧等休闲项目。叶园温泉旅游区，是一家集温泉养生、休闲度假、观光旅游、商务会议为一体的综合型国家4A级旅游景区。	河源市叶园温泉度旅游区
客天下水晶温泉国际度假区，原是龙源温泉度假城，是南中国温泉度假胜地。度假区整体规划近百万平米，南北两区均为大规模别墅区域，另设有20万平米的温泉度假区，规划建设的配套项目包括：政府接待中心、商务豪华酒店、泛地中海式风情别墅群等，区内拥有原生态自然环境，负离子纯净鲜氧，大自然灵韵水涧，独特稀矿物质温泉灵魂，岭南文化的精髓。	河源客天下水晶温泉国际旅游度假区
巴伐利亚庄园，是以中国广东省与德国巴伐利亚州，缔结为“友好省州”而命名，划分为“两区”和“六镇”，省级旅游度假区，中国旅居养老示范基地，是以文旅+健康+旅居度假的庄园。	中国河源·巴伐利亚庄园
河源恐龙文博园合称“两馆一塔一公园”，是展示河源历史、客家文化和恐龙文化的重要窗口。园区游玩内容极为丰富，既有文化场馆，又有自然风光，既可以了解世界上罕见的集恐龙蛋、恐龙骨骼、恐龙脚印“三位一体”的“龙蛋共生地”的历史，通过智能化、立体化的方式感受客家民俗文化，又可以一览被列为“河源八景”之首、有着“东江第一塔”美誉的古建风光，欣赏园林花卉，享受大自然的无穷魅力。	河源市恐龙文博园景区
龙川霍山是广州七大名山之一，海拨约550米，以它奇特的山形，清幽的岩宇，悠久历史而著名，是一个以丹崖、奇岩、秀石、碧泉、云影取胜的丹霞地貌风景区，有“丹霞山第二”之美誉。河源霍山风景区共有二十七岩、四十八峰、十一泉池、八大洞府等名胜古迹，建有6公里的凌空栈道，包括200米的玻璃栈道和400平方米的大型玻璃观景飘台；还可以欣赏到文人墨客、高僧道士留下的足迹和诗文。	河源市霍山旅游风景区
九连山原始森林度假村是一块“无山不绿，有水皆清，四季飘香，万壑鸟鸣”的世外桃源，由此上溯可访大埠人家、赏内莞峰林、听九连林涛，山色水影，如诗如画。度假村离连平县城18公里，交通便利。度假村拥有别墅20多套，商务酒店一所，具体配套项目有高山泉游泳池、山泉浴休闲会所、电站库区观光等，娱乐配套设施齐全。此外，度假村还依托新河漂流项目一起建设，共同经营，可打造成为集旅游、娱乐、休闲于一体的高级度假酒店，会所集冷水泳池、恒温池、桑拿、按摩、健身、戏水等十多项目于一体。	河源市九连山原始森林度假村景区
黄龙岩畲族风情旅游区由高嶂山、狮型地水库和黄龙岩洞、侧身岩、燕岩石等七个溶洞以及畲族文化展览厅、畲族风情表演等项目组成。黄龙岩溶洞深60米，洞内面积约3900平方米，以幽、深、奇、险而素有“地下龙宫”之称。碧波荡漾的狮型地水库和“禾雀花”等许多岭南罕见的奇花异草也是景区内一道绚丽的风景。景区内的畲族图腾展厅和畲族风情表演可让人领略到独特的畲族风情文化。	河源市黄龙岩畲族风情旅游区
佗城是历史始于秦朝的千年古镇，是广东省首批历史文化名城之一。佗城还是县城规划区、城乡一体化建设的重镇。水产、水果、蔬菜为该镇三大农业支柱产业，特别是镇内龙眼种植已成规模，面积达8144亩，被称为“龙眼之乡”。佗城镇既是南越王赵佗的兴王发迹之地，又是秦代中原文化南下与百越文化交流的结合地，而且也是千百年来东江中上游地区的政治、经济、文化和军事重镇，同时又是五代南汉至明初循州治所。	河源市佗城景区
越王山最高峰海拔340米，属丹霞地貌，以南越王赵佗得名。越王山属丹霞地貌，由数十个石山组成，险峻而秀美。主峰海拔316米，四面绝壁；谷底及山脚植被茂盛，一片苍翠。从远处看，主峰屹立于群山的簇拥之中，如一位大王在士兵的护卫之下，巡视东江两岸广阔的土地。这是一座具有王者气派的雄伟大山。	河源市越王山风景区
东江野战俱乐部也称东江军体素质培训基地设有综合服务部、野战娱乐区、户外培训基地、武器展览区、河源国防教育基地、烧烤区、军营篝火晚会区以及军营餐厅，以军事培训教育为基础，开设野战系列和拓展培训两个主打产品，是一个军事娱乐主题公园。	河源市东江野战俱乐部景区
2020年，以乡村四月民宿为核心区域的大水井特色民宿文化旅游区被评为国家3A级旅游景区。目前，大水井特色民宿文化旅游区每年可接待游客约10万人次，带动街道住宿业、餐饮业、休闲娱乐业、特色农产品销售等相关产业的发展，旅游收入约120万元。	河源市源城区大水井特色民宿文化旅游区
和平县荣佳国韵温泉度假村是深圳旭生实业集团有限公司旗下一家集住宿、餐饮、休闲娱乐、商务会议、温泉养生度假等功能于一体的综合性温泉度假村。拥有近300间（套）温泉豪华客房、木屋别墅，独具匠心的露天温泉泡池48个，并配备中餐厅、大中小型多功能会议室、卡拉OK等娱乐项目。温泉区拥有人工纯温泉瀑布、热石板浴、螺旋喷水浴、动漫水上乐园、泳池、孔雀园等，更有设施新颖的纯温泉蒸汽浴、充满神秘色彩的溶洞泉，一应俱全，可以满足游客们各式各样的消费需求。	河源市和平县荣佳国韵温泉度假村
五色茶岭景区有种植面积约3000亩,其中约2300亩油茶、约400亩火龙果约100亩景观绿化名贵树种，约200亩水产养殖，是以教育研学为主，乡村旅游度假及农业示范园为辅的一个农业景区。	河源市龙川县五色茶岭景区
野趣沟面三面环山一面临水，山势层峦叠嶂，巍峨峻秀，古藤巨树遮天盖日，飞瀑流泉百重千层，树奇、石怪、沟幽、水秀。野趣沟占地约8平方公里，规划为四个功能区，即游客接待区；以人工湖为依托的以玩水为主要内容的野鸭湖娱乐区；以沿途趣味性景观和约300米变化多端的杉木路构成的狐狸坳步行区；以野猪林和赏绿观瀑为主的响水坪休闲区。景区配套休闲设施有篮球场、羽毛球场、乒乓球室、游泳池，有野炊、漂流、水上速滑等多项娱乐项目。	河源市源城区野趣沟旅游区
川县赤光镇绿油花果树小镇3A景区内，绿树成荫，空气清新，4座30多间风格迥异的民宿客房错落镶嵌于山坡上或池塘边。作为该景区内的配套设施之一，绿油初心民宿充分利用农村闲置房屋，使“农房变客房”，并依托3A景区开展农耕体验、休闲采摘、游乐项目等，不断深化“民宿+”模式，助力乡村振兴。	河源市龙川县绿油花果树小镇景区
水坑生态旅游娱乐区，是国家级AA旅游区，距广东省河源市龙川县1公里，林海茫茫，山泉潺潺，风光如画，鸟语花香，环境清幽，景观迷人。素有“世外桃源”之称，是访古觅幽的好去处。“绿色生态水坑游，森苍林莽清泉流；天外来客卫星罩，希世珍宝仅此有；空气罐装可出口，鸟语花香景清幽；移步换景画中行，到此一游增益寿。” 水坑生态旅游风景区是以自然生态为依托和独立的创意，开发建设成为颇受人们钟爱的游乐休闲圣地，被誉为城市人的“世外桃源”。	河源市水坑生态娱乐旅游区
新丰江大坝，是新丰江上的一座水库大坝，1958年开始兴建，1962年竣工，距河源市区6公里，为混凝土结构，高124米，坝顶宽为5米，长度440米，是世界上第一座经受六级地震考验的超百米高混凝土大坝。溢洪段设有3孔。1997年7月11日至14日、8月9日至16日，大坝曾两次开闸泄洪。新丰江电厂大坝是社会主义建设初期的奇迹，是人类改造自然、趋利避害的一个典范。如果不是亲临其境，人们很难想象这么一座百米大坝背后是一个“山中海洋”，而脚下却有一个高楼林立、人影绰约的中等城市。	河源市新丰江电站大坝旅游区
梅州市雁南飞茶田景区是一个融茶叶生产、生态公益林改造、园林绿化、旅游观光、度假于一体的生态农业示范基地和旅游度假景区。雁南飞茶田度假村占地总面积4.50平方公里，由自然山峦、生态林区、标准化茶田、果园、人文景观、旅游度假设施六大部分组成，主要特点是突出博大精深的茶文化和客家文化主题，主要景点和设施有茶田、果园、望茶亭、美食街、网球场、人工湖、山水瀑布等。	梅州市雁南飞茶田景区
雁山湖国际花园度假区，也称雁鸣湖旅游度假村，全国农业旅游示范点，也是以“观光休闲度假、养生健身娱乐、生态环境保护”为主题，按“生产与生态并重、农业与旅游齐飞”的发展模式，集观光旅游、休闲娱乐、养生健身于一体的旅游度假胜地。景区面积1.1万亩，由自然山峦、生态林区、果园、人工湖、高尔夫球场等八大部分组成。	梅州市雁山湖国际花园度假村
叶剑英纪念园，是集展现伟人风范、弘扬客家文化、推进生态旅游于一体的全国红色旅游经典景区。纪念园先后荣获全国重点文物保护单位、全国爱国主义教育示范基地、国家AAAA级旅游景区等荣誉称号。纪念园规划占地面积482亩，分为人文秀区、纪念景区、旅游休闲服务区和生态林区四个功能区。	梅州市叶剑英纪念园
梅州灵光寺风景区，是国家4A级旅游景区，广东省自然保护区和广东省风景名胜区。灵光寺旅游区位于叶剑英元帅的故乡——梅州市雁洋镇。核心景点灵光寺始建于唐代懿宗咸通四年，（公元863年），距今已有1100多年历史，寺内供奉阴那山开山祖惭愧祖师。灵光寺旅游区以其秀美的自然山水、丰富的人文历史、神奇的故事传说、独特的庙堂建筑吸引了来自海内外的万千游客，是来梅州观光的必游景点之一。	梅州市灵光寺旅游区
梅州“客天下”，景区由原生态的自然山峦和东升工业园、坢坑、小密三大水库组成，集“吃、住、行、游、购、娱”和教育、科研、文化为一体。梅州客天下景区，文化浓郁，风情醇厚，风景优美，人文景观独具特色，人文传统悠久，是梅州市“解放思想、绿色崛起”的先锋，也是世界客都的一张“新名片”。	梅州市客天下景区
梅州长潭旅游区是闽粤赣三省交界地区，这里一川绿水，碧波荡漾，两岸青山，有“形似巫峡，景似漓江”之称。梅州长潭旅游区以山水风光和客家风情闻名，是粤东著名的大型山水生态旅游区	梅州市长潭旅游区
百侯名镇旅游区是一个集古镇观光、历史探寻、文化休闲、科教娱乐、民俗体验等功能于一体的客家古镇文化旅游区。景区占地约3平方公里，分为“百侯印象”、“耕读世家”、“古巷风韵”、“虚市旧梦”、“侯北人家”等五个主题片区，主要景点包括陶行知教育基地、肇庆堂、通议大夫第、百侯古巷、蔡仙人古圳、鸳鸯祠、马山寺、百侯骑楼老街等。	梅州市百侯名镇旅游区
泰安楼客家文化旅游产业园是客家建筑的一大奇观，也是中国与世界民居建筑史上的文化瑰宝。景区用地面积686亩，分为旅游服务区、文化展示区、文化休闲区、游憩商务区、休闲度假区、生态游憩区等六个功能区，建设有客家风情文化休闲街、八骏图、茶艺馆、休闲广场、生态绿洲、张位舞台、浮雕景墙、儿童乐园等景点。	梅州市泰安楼客家文化旅游产业园
五指石风景名胜区是粤东著名的丹霞地貌旅游胜地。景区规划面积16.8平方公里，汇聚了“丹霞地貌、森林生态、人文古迹”三大景观，兼具雄、险、奇、秀、幽、古的特色，拥有剑门、石林寺、聪明泉、混元塔、一线天、青云路和淡静居等数十处胜景。	梅州市五指石风景名胜区
神光山国家森林公园是一个以神光山自然景观为主，宗教文化为特色，集历史文化、客家文化和游览、登山健身、休闲娱乐为一体的城区型公园。公园主要有大雄宝殿、石古大王、三山大王、墨池、千年古榕、烈士纪念碑等人文古迹，还有望兴亭、慈母亭、映读亭、山顶平台等休闲景观。	梅州市神光山旅游区
鹿湖温泉度假村位于“全国特色小镇”丰顺县留隍镇，由酒店区、温泉区、惠仁圣寺三大区域构成，是粤东地区一家以潮客文化为主题，集住宿、餐饮、会议、温泉、疗养、娱乐等功能于一体的大型温泉度假景区，也是集休闲、度假、康养、禅学于一体的国家康养旅游示范基地。	梅州市鹿湖温泉度假村
熙和湾客乡文化旅游区是一个以客家文化为主题，集旅游、休闲、体育、度假综合性产业园区。景区依托厚重的客家文化，建设围龙活力门户区、客商文化风情区、人文体验区、新客居慢生活居、客商配套生活区五大版区；区内客家博物馆、民居民俗雕塑长廊、耕读传家、慈母教子、诗书广场、状元桥等人文景点，讴歌了客家人勤劳朴实、崇明重教的传统美德。	梅州市熙和湾客乡文化产业园
张弼士足遍东南亚与中国大江南北，住过的豪宅难计其数，但经过近百年的风风雨雨与战火洗礼，完整保留下来的屈指可数。在东南亚，唯一保留得最完整的张弼士故居，应是槟城的“蓝屋”。广东省级文物保护单位——大埔客家民俗文化村张弼士故居是集民俗与自然、观赏与游玩于一体的旅游景区。	梅州市张弼士故居旅游区
当地得天独厚的汤湖热矿泥和优质温泉。经国家权威机构检测，汤湖热矿泥和温泉，富含60余种化学元素及人体必需的微量元素，可治疗多种疾病。可治疗多种疾病。游客光临山庄，泡温泉泡泥浆，尽情游玩，身心舒坦，又可医治风湿、皮肤病、坐骨神经等，并有减肥、美容等保健功效。如此奇特的景区，全国仅两处，另一处在辽宁省鞍山市汤岗子，故有“北有鞍山汤岗子，南有五华汤湖泥”之说，为广东省独一无二的旅游产品。	梅州市五华热矿泥山庄景区
益塘水库在五华县西北部，五华河流域，1974年竣工。其集水面积38平方公里，总库容1.65亿立方米。库区主要淹地为潭下镇乐道、郑塘、廖塘、上围等村，由于水库处于五华县中部位置，切断了五华东、南、西、北之间的直接交通线路，对五华经济的发展有较大的影响。库内有大小库湾300多个，各具特色的小岛15个，山上种有奇花异树，到处林木茂密，四季花果飘香，库水碧绿天然，山水相映成趣；构成一大独特景观。	梅州市益塘水库旅游区
丰顺龙鲸河漂流，又名冰臼河漂流，位于大龙华镇至黄金镇清溪河段，漂程5.3公里，落差40米。龙鲸河漂流采用无动力充气橡皮艇顺流而下，在惊涛骇浪中感受"中流击水、浪遏飞舟"的刺激，激发拼搏进取的豪情，在有惊无险中体验勇者的乐趣，尽享潇洒。冰川峡分布有国内规模最大、数量最多、保存最完好、类型齐全的冰臼群，是三百多万年前古冰川遗迹，令人叹为观止。龙鲸河漂流景区树木繁茂，山清水秀，风光旖旎，负离子含量高，是回归自然生态旅游和体育探险游泳的绝佳选择。	梅州市龙鲸河漂流旅游区
大埔县是中国青花瓷之乡”，大埔高陂镇是广东四大陶瓷古镇之一，素有“白玉城”、“南国瓷都”的美誉，高陂以其八百多年的制瓷历史，积淀了丰富的陶瓷文化和精湛的陶瓷技艺。 富大陶瓷工业旅游区座落于高陂镇的陶瓷工业园内，创办于2004年，是以富大陶瓷有限公司为主体，集陶瓷工业观光、体验、科普教育于一体的旅游区，先后被评为广东省科技旅游示范基地和广东省工业旅游示范基地。 在富大陶瓷工业旅游区，来宾可以从陶瓷技艺的发展、器型花面的创新、新工艺运用等诸方面，领略古今陶瓷艺术的魅力，感受陶瓷历史文化的熏陶。	梅州市富大陶瓷工业旅游区
坪山梯田旅游区是集“观梯田风景、饮神奇泉水、瞻将军故居、游特色民居”于一体的国家AAA级旅游景区。坪山村历史文化底蕴深厚，人文资源丰富，文物古迹众多，自然生态优美，因其有始建于元末的形态原始、线条优美的千亩梯田而享有“广东元阳”的美誉。坪山村是开国少将杨辉图的故乡。2011年，坪山村被评为“广东省古村落”。同时，坪山梯田被评为广东省乡村旅游示范基地、省级摄影家采风创作基地。	梅州市坪山梯田旅游区
“八一”起义军三河坝战役纪念园为全国重点烈士纪念建筑物保护单位、广东省文物保护单位、梅州市和大埔县爱国主义教育基地，内有"八一"起义军三河坝战役烈士纪念碑、"八一"起义军三河坝战役纪念馆、朱德雕塑、浮雕墙、门楼、长廊、花架、凉亭等。2016年12月，三河坝战役纪念园入选《全国红色旅游景点景区名录》。"八一"起义军三河坝战役烈士纪念碑兴建于1963年。先后被广东省批准为重点文物保护单位和省、市爱国主义教育基地。	梅州市三河坝战役纪念园
大埔江畔人家休闲旅游度假村是宾客来到江畔人家景区下榻的人气度假村。该度假村充满情调与温馨的氛围，有四种不同类型风格的房间，简约中充满地方特色的情调。大埔江畔人家休闲旅游度假村所处的青溪镇，曾是中央苏区的红色交通站---是唯一未曾破坏的红色交通线，在革命战争年代，周恩来、朱德、邓小平等300多名党政骨干先后通过青溪到达苏区，为革命的胜利作出巨大的贡献。	梅州市江畔人家休闲度假区
上举客家相思谷是广东文化旅游特色区的重点发展区、梅州生态文明示范区的核心区之一，是集健康休闲养生、领略浪漫情怀、体验客家风情的旅游胜地。上举相思谷景区有粤东地区最大规模的峡谷瀑布群，有独具魅力的云雾梯田，有保留完好的千年古木、百年村庄。景区内森林茂密，森林覆盖率达95%，是粤闽赣三省交界处连片面积最大的常绿阔叶林区，被誉为平远“绿色心脏”。规划将景区建设成为一个集旅游度假、休闲娱乐、生态农业、健康养生及相关配套产业于一体的大型旅游度假区，建设内容包括森林徒步、中医药旅游小镇、南药养生禅心谷、相思七仙女瀑布、仓子下画卷人家、云端畲客等休闲体验项目等。	梅州市上举相思谷景区
松溪河全长约20多公里，宽约100多米，松溪河水碧山青、两岸万木争荣、奇岩怪石、形态各异。山上碧绿的树木繁多。有黄梁木、黄檀木。奇岩有的像蟾蜍开口、有的像生命之门、有的像神龟迎客，简直就像“小桂林”！景区有清道光年间建的松溪桥，依然完好。松溪桥边有三株清代栽种的古梅，依然枝繁叶茂。此地还是革命战争年代红四军经常活跃的地方。桥旁还有年代已久已毁的观音庙。	梅州市松溪河风景区
梅州樱花谷《爱丽丝庄园》是一个以生态开发为宗旨，集科研、种植、养殖、旅游休闲为一体的绿色生态园，是一个综合型的休闲农业旅游景区。全园以欧式度假木屋，森林特色商店，婚摄建筑数十栋点缀山林，欧式小教堂、香氛馆、咖啡屋、仿旧火车站也无处不体现着浪漫的气氛，令人流连忘返。爱丽丝庄园被称为梅州市“十佳赏花景区”之一，四季群芳争艳。三大珍奇花园，让游客不许远行也可以享受外国的花香鸟语。	梅州市爱丽丝庄园（樱花谷）景区
梅州市南寿峰健康产业园以建设“神秘的客家药王养生谷，国家级的养生养老胜地”为战略发展目标，以“文化+休闲+养生+养老”为主题，计划打造成客家特色浓郁、中医药养生技术先进、养生养老功能齐全的主题型休闲度假健康产业园。将南寿峰的良好生态，客家人的古老文化，中医中药的养生理念有机结合，并创造性地把“以山为体，以路为脉，以点为穴，以水为血，以植被为衣”的人体结构融入养生理念之中。建造一个“神秘的客家药王养生谷，国家级的养生养老胜地”。	梅州市南寿峰旅游景区
金穗谷养生旅游区构筑了一个集休闲养生、科普示范、亲情体验、文艺家创作交流于一体的特色旅游景区。依山傍水，空气清新，环境幽雅，是休闲观光、食宿接待的重要场所。金穗谷养生旅游园是梅州市金穗生态农业发展有限公司投资兴建的我县四大农业产业园之一。以原生态型农业生产为基础，以高品质旅游为提升，以生态农业产业为抓手，以体验型农业休闲为延伸，以人文农业融合为价值走向，打造集旅游、娱乐、度假、教育为一体的“休闲农业典范”，把金穗谷养生旅游园发展成为“中国山区生态旅游农业产业高品位示范区”。	梅州市金穗休闲旅游区
李光耀，新加坡华人，为新加坡前任总理、曾任国务资政以及内阁资政。为新加坡的独立及崛起做出卓越贡献，被誉为“新加坡国父”。李光耀不仅是新加坡的开国元老之一，也是现今新加坡政坛极具影响力的人物之一。2011年5月14日，李光耀宣布退出新加坡内阁，标志一个时代的终结。该景区以李光耀祖居“中翰第”为核心，由李光耀的曾祖父李沐文建造，属“下山虎”式客家民居建筑，砖木结构。建设项目主要有李光耀纪念馆、游客中心、唐溪湖等，纪念馆分四个展厅，以图文、视频、蜡像的形式介绍了李光耀的一生和新加坡的历史。	李光耀祖居旅游景区
龙归寨瀑布来源于丰顺第二高、海拔1285米的释迦山脉，被誉为“广东省黄果树瀑布”、“粤东第一瀑”。那天，晴空万里，天蓝得清秀。高山碧水自百丈悬崖飞泻而下，伴着阵阵轰鸣之声，化作数十条白龙直奔深潭，带来朦朦的水气。龙归寨瀑布景色之壮丽，气势之磅礴，令人叹为观止。龙归瀑布被誉为“广东省黄果树瀑布”、“粤东第一瀑”。	梅州市龙归寨瀑布景区
曼佗山庄是经过十年积累倾力打造的山茶花主题生态园，山庄内遍布不同品种的山茶花，堪称山茶物种宝库。严寒的冬日，各种山茶姹紫嫣红，你可以沐浴在茶花的世界，感受蕴含在茶花里的那一丝祥瑞之意。还有由小桥流水、亭廊楼榭、诗词楹联等构成的“曼佗十八景”，让人目不暇接、赏心悦目。这里是平远永不凋谢的春色，四季繁花怒放，成了花的海洋。千姿百态，万紫千红，一簇簇，一丛丛，红似火，黄似金，白如雪，绿如玉。	梅州市曼佗山庄景区
西河北塘乡村旅游区是该县乡村旅游的一道亮丽风景，更是花卉园林观赏、娱乐休闲游玩、婚纱写真摄影的好去处，步入北塘，仿若人间仙境。以“北塘计划”为基础开展对外教育活动，发展农业观光体验活动。建成了金三角停车场、长寿蔬菜示范基地、农耕体验农场、漳河明珠——大埔侨领与洋务运动展览馆、大埔法治文化园、北塘红军小学红色文化展馆、游客接待中心、茶米古道等项目及配套设施。	梅州市北塘乡村旅游区
月形山乡村旅游区在月形山森林公园基础上升级扩展而成。该旅游区以月形山森林公园为主心轴，串联起东山寺、古官厅、李花坡等特色景点。	梅州市月形山乡村旅游区
汉光超顺农旅园（黄龙基地）是游客旅游观光、休闲体验、亲子采摘、农耕文化科普教育、户外拓展活动、多功能为一体的田园综合体，分为观光区、采摘区、生产区、展销区和美食城、儿童乐园等，并种植了无花果、葡萄、蓝莓、杨梅、杨桃、潮州柑、草莓等12种水果，还配备了供游客休闲活动的垂钓场、中小学生社会实践活动教育的文化长廊、儿童乐园、美食城、田园住宿宾馆等一系列配套设施。	梅州市汉光超顺农旅园景区
大观天下文化旅游产业园地处叶帅故里、国际慢城——梅州市雁洋镇。景区以苏州园林结合客家风情设计打造，是集收藏文化、客家文化、民俗文化于一体的文化旅游综合体，建设有大观博物馆、大观天池、特色风情文旅古街等文化项目和客家风情浓郁的民宿。	梅州大观天下文化旅游产业园景区
韩山历史文化生态区是集精品会议养生、韩愈文化体验、有机茶园观光、山地休闲览胜、宗教文化朝圣于一体的度假旅游圣地。韩山平均海拔为650-1069米，韩山之巅，常年被云雾笼罩，变幻多端，景观壮丽，古称“韩岽笼云”，是“丰顺古八景”之一。在景区，可体验一览众山小的舒畅愉悦，借以天然氧吧颐养身心；亦可感受高山品禅茶的闲情雅趣，借以林中木屋乐享逍遥；是一处远离城市喧嚣、云游湖光山色的绝佳养生目的地。	梅州市韩山历史文化生态区
梅州瑞山生态旅游度假区内含休闲活动中心、瑶台花海、千人戏渔池、圆梦舞台、琴湖如意道、圆梦桥、彩绘石廊、琴心岛、瑞福园、登山步道、环山公路、天池、星斗帐篷营地等旅游项目。	梅州市瑞山生态旅游度假区
五华县球王故里文化旅游区内有奥林匹克体育中心正门广场、球王李惠堂雕像、“工匠之乡，宜居五华”石碑、工匠博物馆、“五华奥林匹克体育中心赋”石碑、惠堂体育场、五华“铭记光辉历史、传承红色基因”体验馆、足球科技馆、威光体育馆、广东状元堂，周边配套建设户外小型足球场、羽毛球场、篮球场、自行车骑行赛道等体育设施，是集市民健身、娱乐、文化交流和足球竞技等为一体的体育文化旅游综合体。	梅州市球王故里文化旅游区
西岩山茶乡度假村位于大埔县枫朗镇西岩山上，它集自然生态、“三高”农业与旅游度假为一体。西岩茶乡度假村得天独厚的优势是“自然生态”，是集农业旅游、休闲度假于一体的场所，区内有万亩有机茶园，更有幽泉、山涧、飞瀑，风光秀丽、景色宜人，是亲水、亲山、避暑的好去处。	梅州市大埔县西岩山茶乡度假村
丰顺县粤东大峡谷景区被赞誉为“广东最美的大峡谷”。行走在山清水秀、鸟鸣蝶舞的大峡谷内，不仅可观赏到瀑布飞泉、奇石流水、林野山花，珍稀植被，还可呼吸到山林流水间，纯净无比的清新空气，让人犹如置身于世外桃源之中。	梅州市丰顺县粤东大峡谷景区
广东御逸温泉度假村以当地优良的生态环境和丰富的温泉资源为特色，以特色温泉酒店、水上游乐、科普教育和特色美食为主体，打造集观光、休闲、游乐、养生、美食、科普和文化体验等功能于一体的温泉度假村。	梅州市丰顺县御逸温泉度假村
五华县新丰寨休闲农业旅游区是集观光、休闲、体验、养生、度假于一体的现代农业产业园区。打造成为集生态食品种植、采风、休闲、运动、美食、娱乐、度假、农业文化体验展示为一体的综合性休闲旅游基地。	梅州市五华县新丰寨旅游景区
中国客家博物馆是一间收藏、研究、展示客家历史文化的综合性博物馆。由主馆客家博物馆和分馆黄遵宪纪念馆、梅州大学校长馆、梅州将军馆、梅州市华侨博物馆、客家匾额馆、梅州名人廉吏馆、展览中心以及《客家文博》杂志社等组成。其中主馆占地面积5984.7平方米，建筑面积1.2万平方米。馆内设有固定陈列《客家人》主题展览，以“客从何来”、“客家风情”、“地标围屋”、“人文秀区”、“客家腾飞”五部分展陈客家渊源、客家风俗、展示客家积淀深厚的历史文化底蕴。	梅州市中国客家博物馆景区
中国·梅州“客都人家”康养文旅综合体项目以客家建筑和文化为基础元素，以客乡老街、大型实景演艺为引擎，以文化体验与康养度假为主线，内设客乡老街、原乡剧场、悦麓度假酒店、文创产业园、康体颐养社区及会展中心6大板块，致力打造集实景演出、民俗体验、地方美食、休闲度假、康体颐养社区功能于一体的华南文旅新地标。	梅州市客都人家文化旅游区
南台卧佛山天然大佛海拔840米，天然构成形象逼真的世界第一天然大佛。	梅州市平远县南台卧佛山景区
卡拉比-丘数学世界旅游区是一个集数学科普与研学、数学文化创意与娱乐体验、会展旅游与接待服务、寿乡文化展示于一体的数学文化旅游区。规划建设有丘成桐国际会议中心、数学公园、醉美书院精品民宿、无穷世界数学体验中心等十多个旅游项目。	梅州市蕉岭县卡拉比-丘数学世界旅游区
中国内地现代足球发源地-五华元坑遗址景区现为梅州市文物保护单位。2015年，经国家体育总局确认五华元坑为中国内地现代足球发源地。规划用地面积98.1亩，总投资5464.4万元，复建了中书院、原足球场、东门、西门、环山跑道等旧址，新建了瞭望台、毕安和边得志雕像、游客服务中心、现代足球之路、师德园、现代足球文化启蒙园和景观道路等景区设施，于2021年1月16日正式对外开放。	梅州市中国内地现代足球发源地-五华元坑遗址景区
双龙山旅游景区主要以生态农业、林业、田园综合体休闲观光为主，以古建筑、传统村落为重点，该景区以历史人物、古民居、古村落为基础，宣传当地历史与人物如：千年古寨西门寨，联庆楼世界球王李惠堂等。项目一期规划面积5000亩、已初具规模，生态餐厅、木屋住宿、茶园观光、百果园采摘、儿童游乐场、码头赏鱼、水上游乐、呐喊喷泉等项目已经落成。打造一个既是生态农林观光胜地又有文化特色的旅游景区。	梅州市五华县双龙山旅游区
罗浮山素有“蓬莱仙境”之称，是中国道教十大名山之一。山上自然景观众多，融自然与人文景观于一体，拥有山、水、泉、瀑、池、洞、观、寺、塔、林等景观，具有独特的“天际一轴线，仙凡两重天”、“一山分四季，十里不同温”的自然特征，中草药资源极其丰富。惠州罗浮山风景区以山势雄伟壮观，植被繁茂常绿，林木高大森古，神仙洞府超凡脱俗的特色吸引古今无数的名仙名人和游客。	惠州市罗浮山景区
惠州西湖风景名胜区是以素雅幽深的山水为特征、以历史文化为底蕴、以休闲和观光为主要功能的国家级风景名胜区。惠州西湖风景名胜区由西湖和红花湖景区组成，总面积20.91平方公里，其中水域面积3.13平方公里，素以六湖、九桥、十八景而闻名，古色古香的亭台楼阁隐现于树木葱茏之中，景域妙在天成，有“苎萝西子”之美誉，并有“大中国西湖三十六，唯惠州足并杭州”的史载。	惠州市西湖旅游景区
南昆山地属惠州市龙门县，南昆山主要的自然景观有石河奇观、川龙瀑布、九重远眺、观音潭、仙霞瀑布、蛇松、神鹰石等十几处，主要以清幽山林、怪石、流泉飞瀑为特色 ，另外这里的野味、观音菜、山坑螺、山水豆腐更是山上饮食一绝。再加上这里地势高、有重山围绕，冬暖夏凉，年平均温度只有二十三度，是消闲度假、疗养避暑的胜地。南昆山旅游旺季集中在5至10月份，高峰期在8月份，形成消暑特色。2016年1月，国家旅游局和环保部拟认定广东省惠州市南昆山生态旅游区为国家生态旅游示范区。	惠州市龙门县南昆山生态旅游区
惠州龙门铁泉度假区是集温泉养生、森林度假、商务会议、休闲娱乐于一体的国家级旅游度假区，拥有“三大两独”特色，设有露天温泉泡浴、温泉水上文化乐园、别墅旅馆、风味餐饮、理疗保健、郊野闲情等服务项目。龙门铁泉拥有丰富的温矿泉水资源，温泉水温高达78摄氏度，富含48种有益的矿物质元素；温泉池区共10万平方米，共有大小、功能各异的温泉池48个。	惠州市龙门铁泉旅游度假区
南昆山温泉大观园是一家按国家4A级景区标准建设的综合性旅游度假区。第二届南昆山生态旅游文化节以“山水龙门·农民画乡”为品牌形象，主会场就设在这里。据介绍，龙门不但是国家生态示范区试点县，还是国家文化部颁发的“中国现代民间绘画画乡”。	惠州市南昆山大观园生态度假区
惠州海滨温泉旅游度假区是集旅游度假、商务会议、餐饮住宿、健身休闲、温泉疗养、中外贵宾接待为一体的综合型大型度假区。海滨温泉是来自深海的地热之泉，水质微咸，泉水清澈、透明、爽滑，富含氯化钠、偏硅酸、硫、铁等40多种有益人体健康的矿物质元素，是“三料合一”的温泉。而度假区总占地面积1000亩，环境优美，地势起伏延绵，平湖峡谷交错，到处山泉清例，遍山林木青苍，空气清新。	惠州市海滨温泉旅游度假区
巽寮滨海旅游度假区三面环山，一面临海，拥有27公里的海岸线，“水奇清、沙奇白、石奇美”，滨海沙滩绵延数千米，海底平坦坚实，海水清澈碧绿，沿岸礁石奇美，素有“中国的马尔代夫”之美誉。多年来，巽寮以秀美宜人的亚热带风光，吸引了国内外数以百万计的游客前来观光旅游。	惠州·巽寮国际滨海旅游度假区
惠州尚天然花海温泉小镇是一个集温泉养生、度假住宿、商务会议、休闲娱乐、特色美食、野外拓展、旅游地产等为一体的都市近郊温泉度假小镇，将当地特有的客家文化融入到客房、餐饮、温泉等方方面面。建在山顶的苏打温泉公园为亚洲罕见温泉，温泉水出水温度高达52摄氏度，富含多种对人体有益的矿物质、苏打和偏硅酸等成分，被誉为“液态黄金”。	惠州市尚天然花海温泉小镇
叶挺将军纪念园是一座完整展示叶挺将军生平事迹的纪念园。园内由叶挺故居、腾云学堂、练武房、育英楼等历史建筑和叶挺纪念馆新馆、叶挺铜像广场、牌坊式门楼、池塘、果园等组成。	惠州市叶挺将军纪念园景区
五矿·哈施塔特旅游小镇，是中国五矿集团公司开发并运营的文旅小镇，也是中国一家奥地利风情的小镇。小镇青山环绕，拥有天然泉眼湖面约300亩，山水景观资源丰富，具有得天独厚的优势，主要分为峡谷湿地生态游乐区、主题旅游核心区、主题酒店会所接待区、哈施塔特湖水上旅游区、别墅区、二期开发等六个部分。	惠州五矿·哈施塔特旅游小镇
南昆山云顶旅游度假区以“休闲养生”为主题，打造集休闲、养生、度假为一体的综合度假区。景区总占地面积235亩，现拥有80多个风格独特、功能各异的中医药温泉浴池，300多间豪华客房与豪华别墅，并有可同时容纳500多名游客用餐的赏月食府、800多人的国际会议中心。同时，还建有土特产（龙门十大旅游手信）超市、休闲吧、桌球室、乒乓球室、健身房、KTV、棋牌室、烧烤场、室外羽毛球场、儿童游乐区、湿地公园、立体停车场、登山健步道（在建），养生公寓（筹备）等配套设施。	惠州市南昆山云顶旅游度假区
大亚湾红树林城市湿地公园为咸淡水交汇的河口湿地。是以河口红树林湿地为景观特色，以生态保护、游览观光、休闲健身、科普教育为主要功能的生态公园。	惠州市大亚湾红树林城市湿地公园
香溪堡风景区以“神秘的古堡风情，秀丽的田园风光”为主题，以“竹筏漂流、古堡探幽、竹林乐园”为特色，是融自然风光文化古韵于一体，集知识性、娱乐性、趣味性、参与性于一身的新型旅游区。到香溪河乘竹筏漂流，饱览沿河两岸的异景奇观，观赏或参考“河中抛网捕鱼”、“竹笼取宝”等饶有趣味的活动，令您耳目一新，心旷神怡。在竹林乐园中，设有竹林餐厅、竹林别墅，还有垂钓、沙滩泳场、竹车兜风和烘烤露营等活动项目，可以尽情享受“竹中游、竹中玩、竹中饮、竹中乐”的幽野情趣。	惠州市香溪堡旅游区
惠州科技馆是惠州市委、市政府八大民心工程之一，为大型综合性科技馆，科技馆主体建筑为四层。一层为主展区，内设序厅和A、B展厅。二、四两层为各类青少年科技活动与实践场所。三层为城市规划、生态·野生动物标本、科技成果专题展厅。惠州科技馆以“探索·远航”为主题，外形酷似一艘在大海上逐浪远航的巨轮，体现了市委、市政府建设科普惠民之舟的理念。惠州科技馆能充分满足科普展览、教育、培训、实践、学术交流、科技文化活动等全方位、多功能的科技传播需求。	惠州科技馆景区
碧海湾旅游度假区同时拥有高山峡谷、海湾、岛屿、温泉等罕有旅游资源。景区以丰富的旅游资源，致力于打造一站式“海、陆、空”旅游产品。碧海湾山海峡漂流连接大海，因生态原始，以海湾壮观，海岛壮丽，峡谷山峰幽深险峻、怪石奇异、溪水清澈而得名。碧海湾美在红墙绿树，美在碧海蓝天，特别是晴朗的日子，岸边是不同的西欧建筑，旁边是现代化的高楼大厦，相互辉映，既有历史的沉淀，又有现代的浪漫。	惠州市碧海湾旅游度假区
在广东伊利工业园景区，游客可以参观到全球最先进的设备，包括超高温瞬时灭菌、酸奶采用全自动控制系统，采用中央电脑集中自动控制系统，8条全国最先进的A3利乐灌装设备及10条国内外酸奶灌装设备。	广东伊利工业园景区
高潭是全国最早的区级苏维埃政府所在地，被称为“东江红都”，高潭近年大力发展红色旅游，每年都有大批游客前来缅怀革命先烈。楼内陈设展出众多革命历史图片、文字和实物资料。百庆楼旁边的一口红军井汩汩流出清泉，品尝起来依然甘甜。中洞四周高山峻岭，古树参天，怪石嶙峋，羊肠小道曲折崎岖，农田阡陌交错，农舍星罗棋布，青山、绿水、田野和村舍构成一幅恬静优美、诗意盎然的田园风景画。	惠州市高潭中洞红色旅游区
博罗航天农业科技示范园国家3A级风景区。这里是博罗建设美丽乡村，发展生态农业观光休闲旅游的典范。它的前身是博罗县农业科技示范场，始建于1981年，拥有国有土地3650亩，2004年成为全国第一个县级航天育种示范基地。如今已经展示推广了 “航天福田菜心”、“航天小黄瓜”、“航天甜椒”等近6000个优新农业品种。推广面积累计超过40万亩。目前已发展成为惠州市现代农业展示的窗口和促进现代农业发展的农业科技“孵化器”。	广东航天农业科技生态园景区
海天堂的入选是经过惠阳区旅游局的推荐，惠州市旅游景区质量等级评定委员会组织评定种种流程而定下的。惠州市旅游局局长张莉兰表示海天堂入选3A景区大大促进了惠州旅游业的发展，并且今年惠州的旅游总数达到330亿，排在全国的排名的靠前部分。最壮观的海天堂里还有一个龟及中医药博览馆，馆里展览了多种奇特的龟的标本，真是大开眼界。手信购物中心里的商品也是琳琅满目，软糖、龟苓膏、纪念T恤等通通都可以购买。	惠州市海天堂景区
劲家庄产品荣获惠州“2015年度十大旅游商品”。目前，拥有 “劲家庄”和“谷乐乐”两个自主品牌，5大食品系列、80多个单品。据悉，2016年9月，劲家庄通过了国家AAA级旅游景区评审。经社会公示、发布公告等程序，成功创建3A级旅游景区，实现了惠城区A级工业旅游景区“零的突破”。为惠城区打造中部城市休闲长廊奠定了坚实基础。厂区内有一个何家劲先生的影视作品展示区，墙体上展示其进入演艺圈以来的影视作品。其中，何家劲饰演93年版《包青天》中展昭一角时的戏服，20多年来一直保存得很好。	惠州市劲家庄景区
亚维浓园其前身是惠州市最大的苗木种植基地，园内目之所及的都是植物，郁郁葱葱，稀有植物近百种，有价值近数亿元的棕榈林。遍地的翠绿使得户外清爽宜人，是一个清凉的避暑圣地。除此之外，亚维浓园内的休闲娱乐板块也非常丰富。包括亲子科普、拓展训练、户外露营、婚纱摄影、餐饮住宿、团队会议、观光休闲、绿色果蔬采摘等。	惠州市亚维浓生态园景区
东平窑始烧於北宋年间（公元960~1127年），是北宋广东三大民间窑场之一。东平窑址于1976年9月底在惠州市惠城区东平窑头村发现挖掘，占地面积约4平方公里，由三处堆满瓷片的废窑而呈“品形”的山岗组成，包含瓷土采挖区、作坊区、晾晒区、堆放区和一座龙窑等，被当地群众惯称"窑头山"，是研究北宋惠州陶瓷的宝库。据相关考古挖掘及史料记载，北宋东平窑烧造以黄釉、青釉、划花、印花为装饰特色的日用陶瓷器皿而闻粤东当地消费需求。	惠州市东平窑陶瓷文化园旅游景区
清水湖农庄坐落于山水之间，自然环境一流，山泉水质，空气清新。在清水湖，可登山、垂钓，参观传统古法酿酒、榨油，生态农场体验，挂愿望牌祈福，这里淳朴的风情能让人抛开所有烦恼，痛快享受休闲假日。	惠州市清水湖农庄景区
惠州华贸中心项目由三栋甲级写字楼、一座国际购物中心、金融街、精品居所、智能公寓、广场等组成，是具有珠三角地标属性的高端城市综合体。随着粤港澳大湾区战略的推进与深莞惠一体化进程的加快，惠州华贸中心的地标属性、社会影响力与美誉度不断显现，获得“城市综合体商业中心奖”、“全国建筑工程装饰奖”、“国家优质工程奖”、“城市生活推动奖”等来自政府部门、主流媒体、社会机构颁发的百余项荣誉，成为推动城市升级、区域融合的典范之作。	惠州华贸中心景区
惠州市海龟湾旅游区位于广东惠东海龟国家级自然保护区内，是集科普、教学、住宿、餐饮等于一体的特色文化旅游目的地。在旅游区内，游客们不仅能欣赏优美的海域风光，还可以游走各种科普场所认识并了解到保护珍稀海洋生物的重要性。	惠州海龟湾旅游区
广东御景峰国家森林公园森林覆盖率为85%，其地形起伏多变，最高峰海拔1100多米，最低只有60米左右。得益于多样的地形及温和湿润的气候，这里的天然阔叶树林、乔木、草木、藤木多层次生长多姿多彩，自然生态的奇山奇水、幽谷山溪、流水飞瀑、洞穴天象、古树名木等自然景观星罗棋布，形成了得天独厚的优美风光。	广东梁化国家森林公园景区
惠阳环境园地势开阔，山青水秀，是科研、科普和环保工业旅游于一体的综合性环境园、国家AAA级景区。惠阳环境园共分主、辅两个功能区，主功能区为焚烧发电厂，辅助功能区包括生活垃圾卫生填埋场、生活垃圾分拣中心和各种处理厂、沼气发电厂等，还划分有办公生活区，除此之外均为绿色景观休闲用地。	惠州市惠阳环境园景区
白鹭湖体育旅游小镇位于惠州市雅居乐白鹭湖，是集水上运动、野战基地、房车营地、体育教育、体育商业等为一体的滨水体育综合体。项目依山傍湖而建，湖光山色，绿草遍地。	惠州市雅居乐白鹭湖体育旅游小镇景区
上良民宿地处仙鹭湖畔，依山傍水，拥有13栋91间环境优美、富有特色的主题民宿客房，坐拥100亩的湿地公园，是集民宿、亲子、野趣、休闲于一体的全域旅游村企合作旅游示范村。	惠州市上良民宿生态旅游区
李艺金钱龟生态园，于2011年8月份正式对外开放。主要景点包括：李艺金钱龟生态园参观展示厅、李艺金钱龟基因种群库、金钱龟科学养殖技术展示厅、金龟堂一李艺金钱龟文化艺术收藏室等。	广东博罗李艺金钱龟生态园景区
位于惠阳南部山谷，古老的客家围屋风韵与现代轻奢民宿融合，清雅的布局当中透留着历史的沉淀感，适合家庭亲子休闲度假，感受客家的传统民俗、体验乡野生活。快活田间，漫步秋长，这里人文、自然资源丰厚，保有良好的乡村资源和当地客家文化，拥有大量的客家围屋古建筑群。秋长谷里最大程度利用旧村落原貌，尊重在地传统文化，在原有村落、建筑的肌理上进行修缮更新，植入观光休闲、餐饮娱乐、民俗演绎、文化体验等多种文旅功能，活化传统乡村生活空间，打造“粤港澳客家文化传承体验地，深莞惠田园亲子娱乐综合体，广东省市民农庄先行实践区”。	惠州市凤悦·秋长谷里旅游区
源茵生态园占地面积广，自然环境优美，集观赏、采摘、美食等多方位于一体，为您带来场轻松愉快的放松之 旅。	惠州市源茵生态园景区
客家婆景区，处于广东罗浮山下，汇聚了客家千年文化韵味，是博罗县新时代文明实践特色基地。客家婆景区主要展示“豆腐之法”创始人——淮南王刘安雕像与八公问道、百磨长廊、豆腐花工业长廊、客家往事馆、悟本堂、家头教尾、客家擂茶馆、客家泥塑艺术展、岭南第一磨等景观。	惠州市客家婆景区
广东海纳现代农业生态园主要由“一心一园一区”三个重要区域组成，其中主要包含现代农业综合展示中心、水稻文化公园、以及由“有鲤·稻舍、海纳仙眷花洲花海景区、现代农业科学技术示范区、有鲤·庄园”等四个重要区域组成的现代农业综合性示范区。	惠州市广东海纳现代农业生态园景区
万洞古村荟萃岭南特色文化的古村落景区，集娱乐、文化、膳食、商业、体育等功能版块于一体，为游客展现出古村的独特风情。来富力养生谷一定要过来游览一下这个古村落。	惠州市富力万洞古村旅游景区
山多地少，是个典型的贫困村，也是蓝田瑶族乡最大的少数民族村。2019年，蓝田乡整合资源，打造了上东瑶乡风情旅游景区，面积约2393亩，融合蓝田特色瑶乡文化、休闲观光、主题教育、乡村旅游等文旅元素，提供给游客多元化的旅游体验。景区内民族风情独特，又有群山环抱，寒山河穿村而过，优质的温泉在小河边冒着水泡，竹林古木，郁郁葱葱，可谓”山”“水”“文”“旅”资源得天独厚。	惠州市上东瑶乡风情旅游景区
雷公峡漂流景区位于博罗泰美镇—著名的惠州市象头森林公园内，全力打造集休闲、旅游、度假、娱乐、观光于一体的大型综合生态旅游区（惠州雷公峡漂流景区）。旅游区内配套设施齐全，设有激情漂流、农家中餐、豪华客房、野营、无公害菜园、优质果林、山谷攀爬、拓展培训基地、野狼野战基地、烧烤场、游泳池、钓鱼池、特色土特产购物等休闲、娱乐的服务项目。	惠州市雷公峡生态旅游区
永记生态园内环境质量高，自然风光优美，所有景观设施项目采用澳大利亚开放式建筑设计, 具有浓厚的外国风情；还有生态园度假酒店、会议中心及餐饮设施、彩虹俱乐部、奇幻迷宫、捉鱼乐、跑马场等服务设施及游玩项目。永记生态园，是集休闲、旅游、娱乐、会议、度假于一身的现代化生态园，也是团队拓展训练、踏青、秋游、素质教育的理想基地。	惠州市永记生态园景区
南宝文化产业园于2019年底获评为国家AA级旅游景区，以人文、绿色、创新为品牌特征打造玉器文化产业综合体，深耕珠宝“文化+创意、科技+旅游、产业+市场”的发展模式，努力建设成为惠州新型的工业旅游胜地。	惠州市南宝玉宝文化产业园景区
邓仲元故居是辛亥元勋、民国名将邓仲元在淡水的故居，是惠阳区文物修缮工作的重点之一。已于2017年6月底修缮完工，开辟为名人主题文化展示馆，面向公众免费开放 [1] 。邓仲元故居是中式客家建筑与西洋建筑相结合的代表性建筑 [2] 。2019年10月，邓仲元旧居主题文化展示馆正式对外开放，馆内设11个展室，133块展板，较为完整的重现了功绩卓著的辛亥元勋、民国名将邓仲元短暂而光辉的一生。 [5-6]	惠州市惠阳区邓承修故居、邓仲元旧居主题文化展示馆景区
玄武山景区是汕尾市重要的宗教活动场所，也是汕尾市文化传播的重要地点。景区总面积15万平方米，集元山寺宗教文化旅游、田尾山海底公园海滨旅游于一体，自然环境优美，风景宜人；区内的元山寺历史悠久，以其精美绝伦的建筑工艺、释道汇流的特色、名家的牌匾石刻、美丽动人的传说吸引了大量的国内外游客前来观光。	汕尾市玄武山旅游区
凤山祖庙旅游区，位于品清湖畔，是汕尾市著名的风景区，也是粤东地区百姓尤其是沿海渔民朝拜妈祖的地方。景区总面积约10万平方米，集宗教旅游、滨海风光旅游及市区公园于一体，融合了宗教文化、民俗文化、海洋文化景观，具有典型的南中国滨海风情，主建筑由凤山公园、凤山祖庙、凤仪台妈祖(天后圣母)石像三大部分组成。	汕尾市凤山祖庙旅游区
莲花山度假村，位于广东省汕尾市海丰县莲花山省级森林公园内。景区风景俊秀，泉水宗宗，奇花异草，珍禽走兽，古木参天，怪石林立，气候宜人，自古以来就是广东省旅游胜地之一，有“世外桃源”之美称。莲花山度假村充分显示“天人合一”，人与自然和谐养生的文化理念和文化品位，是一家集饮食、娱乐、住房、运动、旅游、度假、会议等多功能于一体的标准四星级度假型酒店。	汕尾市海丰莲花山度假村
红海湾，旧称汕尾湾，位于广东省汕尾市沿海一个半封闭的海湾，三面环海，有“中国观浪第一湾”之称。景区湖泊、岛屿、港湾交错，沙滩蜿蜒连绵，沿岸礁岩多姿，有57公里的漫长海岸线，滨海风光秀丽，人文古迹众多，具有独特的亚热带海滨风光，成为每年海边休闲游的大热之地。	汕尾红海湾旅游区
海丰红宫红场旧址·彭湃烈士故居红色旅游景区成功获批国家AAAA级旅游景区，擦亮了海丰城市名片，进一步提升了我县红色旅游的知名度和影响力，为我县进一步打造文明、和谐、幸福、宜居城市注入强劲动力和红色精神力量。同时获批为国家AAAA级旅游景区的还有我县水底山旅游度假区。海丰红宫红场旧址·彭湃烈士故居红色旅游景区是一处集爱国主义教育、红色文化教育、革命传统教育和生物景观、遗址遗迹、建筑与设施、人文活动为一体的红色旅游经典景区，年接待国内外游客约160多万人次。	汕尾市海丰红宫红场旧址·彭湃烈士故居红色旅游景区
陆河世外梅园景区位于中国青梅之乡，是榕江水系主要发源地之一。全村种植青梅上万亩，是粤东地区最大的连片梅园。每逢大寒前后，上万亩梅花争妍怒放，清香飘远，煞是壮观，各地游客纷至沓来，热闹的场面吸引着众多媒体记者争先报道。梅园内的山、水、石、林等自然景观也独有神奇，旅游资源丰富，具有休闲农业与乡村旅游的巨大发展前景。	汕尾市陆河县螺洞世外梅园旅游区
福山妈祖旅游区位于陆城的福山山麓，交通便利，地理环境良好。区内的天后宫，背靠福山，面向螺河，依山傍水，风景迷人。天后宫原建在陆城城内，雍正九年（公元1731年）搬迁至现址，初建时为一小庙，经多次修建，现已扩建成一处有相当规模的古典式庙宇。整个建筑，青砖、红柱、黄瓦，造型古朴，富有中国传统的殿堂建筑特色。	汕尾市陆丰福山妈祖旅游区
陆河南万花海生态度假区位于“广东省森林小镇”内，是集花海观赏、趣味娱乐、民宿购物等为一体的精细化旅游项目。陆河南万花海第一期项目种植玫瑰、月季、绣球、石尾草等季节性花卉，设有花海观赏区、花卉观赏区、休闲观光步道、趣味娱乐园、城堡驿站等项目；第二期项目包括翅落林管护直升机降落点、儿童乐园及风情购物街等；第三期为草原体验区，包括草原放牧、环保跑马场、蒙古堡体验等其它设施建设。	汕尾市陆河南万花海旅游区
汕尾铜鼎山旅游区是汕尾市民的后花园，也是游客休闲、度假、运动的首选之地。铜鼎山紧紧围绕“食、住、行、游、购、娱”六大旅游要素，融入城区地方文化特色内涵，拥有优美风光的同时又富有野趣，深受人们喜爱。景区以铜鼎山郊野公园为主要景点，集农家乐、盆景区、景观林区、酒店区、木屋区、游泳池区等项目为一体，除了丰富的自然景观外，还设有高尔夫球场、足球场等等。	汕尾市铜鼎山旅游区
晨洲村，是汕尾地区海滨乡村的经典，素有“中国蚝乡，白鹭岛”之称，喜欢吃蚝的人都知道”晨洲蚝“的美誉。晨洲，明清时期叫”神洲”，500多年前已有人在岛上居住了。原是邓姓居住，1719年与青草圩黄氏置换居所，黄氏经过300年的开枝散叶，现后裔6000余人。它历经数百年社会的动荡，特别是新中国成立后开启围海造田，四周滩涂面积大幅减少，但基本上还是保留原有岛上的原生态面貌。近年来，该村被汕尾市定为建设社会主义新农村的示范村，美丽乡村创新发展的排头兵。	汕尾市城区晨洲蚝乡旅游景区
陆丰市深度开发红色旅游资源，把红色旅游景观、自然景观和人文景观有机整合，打造以"红色堡垒，黄金海岸"为主题形象的现代化滨海全域旅游示范区。金厢滩处于观音岭下，海滩长达8公里，海中距岸100米处 水深才1.5米，距岸200米处水深2米。是天然游泳海滩。岭前奇石众多， 有周恩来、叶挺同志大革命时渡海处遗迹及龙石，汕尾市境内最大的摩 石刻“镇海石”。明钦差大臣成大酋、郑岳山刻“镇海石”、水”“扬 威止于镇海石上。该处以“神、海、 沙、石”兼备而闻名，中国书法家 协会主席启功先生题“粤东旅游黄金海岸”于石上。现该处辟为滨海旅游区，海水泳场以沙白柔软、著，水清坡缓称誉为“粤东旅游黄金海岸”。	汕尾市陆丰金厢滨海红色旅游区
新山村位于全国十三块红色革命根据地之一广东海丰县，是全省首批“红色村”，前临丽江溪，后绕黄江河，依山傍水，是海丰老八景之一“丽江月色”所在地。这里自古崇文尚武，人才辈出。中国共产党成立之初，农民运动先驱彭湃曾在这里宣传发动农民运动，广大村民踊跃投身革命，为人民解放事业抛头颅、洒热血，涌现了吕培其一门七英烈等广为传颂的壮烈事迹。资源禀赋不佳、缺乏产业支撑的新山村在和平年代发展滞后，一度成为贫困村。如今的新山村在红色的革命精神指引下，挖掘红色资源，保留古色印记，建设绿色乡村，已然焕发出新的活力。存着新山农会旧址（义平社）、农军赤卫队队部旧址等红色史迹。	汕尾市海丰新山村红色旅游区
莲花山旅游风景区位于莲花山脉间，处于海丰八景的“莲峰叠翠”和“银瓶飞瀑”之间距县城14公里，有海银公路通达。风景区方圆8万亩，其间崇山峻岭，峰峦叠秀，峰奇石异，林青水绿，鸟语花香，景色宜人。至于海拔1336米的莲花山脉主峰，更是游人登高赏景之佳处。	汕尾市海丰莲花村生态旅游区
东尾村保存着东尾村农会旧址、狮岭村农会旧址、东尾村赤卫队旧址等革命遗迹，1927年11月成立的海丰田墘区遮湖乡苏维埃政府就位于此。该村既是被广东省委组织部确定的“红色村庄”，也是曾经的省定贫困村。近几年来，东尾村全力推进新农村建设和红色村庄建设，着力发展乡村旅游，描绘“景美人美产业美”的新蓝图，被评为广东省文化和旅游特色村。	汕尾市红海湾东尾红色文化旅游区
鸦片战争博物馆（虎门林则徐纪念馆、海战博物馆，三个馆名一套班子）始建于1957年，是纪念性和遗址性相结合的专题博物馆，其中林则徐销烟池与虎门炮台旧址是全国重点文物保护单位，是鸦片战争时期的历史见证。鸦片战争博物馆负责收藏、研究、陈列林则徐销烟与鸦片战争文物史料，保护林则徐销烟池与虎门炮台旧址及有关文物，利用这些文物资料向广大观众进行爱国主义宣传教育。	东莞市鸦片战争博物馆
松山湖是东莞“一中心四组团”的核心组成部分。园区拥有8平方公里的湖面、6.5平方公里的湿地和14平方公里的生态绿地，绿化覆盖率超过60%。园区交通便捷，已建成近300公里的城市道路和绿道，区内有莞惠城际轨道、莞深高速和常虎高速、松山湖大道和生态园大道贯穿全境，周边有107国道、莞樟公路、石大公路等公路环绕，交通路网四通八达。松山湖景点有“东莞新八景”之首的松湖烟雨、松湖花海、桃源公园、状元笔公园、中心公园等。	东莞市松山湖生态景区
广东观音山国家森林公园是中国首家民营国家森林公园，规划面积为18平方公里，坐拥东莞市内较大较完整的原始次生林，被誉为“南天灵秀胜境，森林康养福地”。公园曾获“国际生态安全旅游示范基地”、“广东人最喜爱的旅游目的地”、 “森林美景摄影地”、“粤港澳大湾区年度最佳生态旅游企业”等殊荣。观音山是观世音菩萨初抵中华国土时的第一个落脚点，因此又有“南天圣地、百粤秘境”等美誉。坐落在海拔488米山顶的观音禅寺，始建于后梁时期，观音广场上供奉着一尊高33米、重达3300多吨的世界最大花岗石雕观音圣像。	东莞市观音山国家森林公园
东莞市科学技术博物馆（东莞科技馆）展示面积1.2万平方米，主要展示制造业科技和信息与高新技术两大主题，同时兼顾启蒙科技、网上科技馆、影视天地三大辅题，是国内具有东莞特色和现代意义的专题科技馆。2006年被评为“广东省科普教育基地”和“广东省青少年科技教育基地”，2007年获得了“东莞市巾帼文明岗”、“东莞市先进集体”和“市级青年文明号”等荣誉称号。	东莞市科学技术博物馆
龙凤山庄以婚庆文化为特色，形成了“游龙凤山庄，感受新人幸福”的独特风景线，是集度假休闲、婚纱摄影、蜜月旅游、亲子娱乐为一体的一站式幸福体验旅游目的地。龙凤山庄占地38万平方米，四大“风情园”交相映衬，龙凤八大景各为特色，四大功能区镶嵌其中，共同筑成了一座甜蜜浪漫、梦幻绮丽的伊甸园，成为华南较具特色的婚纱摄影外景，被评为东莞市五大特色景区之一，被誉为“中国最佳拍摄基地”。	东莞市龙凤山庄影视旅游区
东莞香市动物园占地四十六公顷，以大规模野生动物种群放养和观赏为特色，是东莞市首家以饲养和观展野生动物为主要内容的大型专类园，也是一个集野生动物的饲养、繁育、科普、科研、保护为一体的大型主题公园。香市动物园展出动物百余种，二千余头（只），突破了笼养的传统模式，采用了大圈散养和混养方式，并利用水面、岛屿、玻璃和木栅栏等自然环境与新型材料进行隔断，着力营造自然、丰富的动物生存环境。	东莞市香市动物园
东莞展览馆展览面积10000平方米，是一座以展示东莞名城风采为目标，运用宏大的场景，翔实的资料，艺术的构思，高科技的手段，生动形象地再现东莞发展历程、发展成就和发展图景，浓缩东莞过去、现在、未来的精华，集宣传、教育、咨询、娱乐功能于一体的现代化展览场馆。2013年5月获评国家二级博物馆。	东莞市展览馆
东莞广东东江纵队纪念馆是收藏、研究及展示东江纵队革命史迹的纪念性专题博物馆，也是展示广东人民抗日游击队东江纵队历史的专题纪念馆，第四批全国青少年教育基地。广东东江纵队纪念馆分为大岭山抗日根据地旧址和东江纵队主题展览两部分，其中东江纵队主题展览占地面积53319平方米，设基本陈列展厅、临时展厅、报告厅、贵宾室等，楼顶设观景台，可尽览大王岭抗日古村落、百花洞战场和大岭山镇新貌。	东莞市广东东江纵队旧址景区
银瓶山森林公园是东莞市面积较大的森林公园，主峰银瓶嘴海拔898米，为“东莞第一峰”。这里层峦叠嶂，碧水萦绕，溪谷幽深，竹木苍翠，鸟语花香，山上终年云雾缭绕、云雨变幻万千，素有“小九寨沟”之美誉。银瓶山千峰竞秀、万木长春，是一个集旅游、休闲、科教于一体的旅游胜地。公园内动植物资源丰富，是名副其实的“植物王国，雀鸟天堂”。	东莞市清溪银瓶山森林公园景区
南社村和塘尾村古建筑群以木雕、石雕、古建筑为亮点，是珠江三角洲著名的古村落。南社明清古村落集明清所建民居、祠堂、门楼、古巷、古井、古墓等融为一体；塘尾明清古村落由围墙、炮楼、里巷、祠堂、书室、民居、古井、池塘、古榕等组成。两座古村都保留大量精美的石雕、木雕和灰塑建筑构件，生活和生产用具也有大量保存，具有较高的历史、科学和艺术价值。	东莞市南社村和塘尾村古建筑群景区
东莞可园博物馆始建于清朝道光三十年（公元1850年），是以可园园林建筑为依托，收藏、展示、研究古典园林建筑、岭南画派文物作品，传播岭南建筑文化和岭南画派艺术的专题性博物馆，被列为全国重点文物保护单位。东莞可园以“小巧玲珑、设计精巧”著称，将住宅、庭院、书斋等艺术地揉合在一起，与顺德清晖园、番禺余荫山房、佛山梁园合称清代广东四大名园。	东莞市可园博物馆景区
逸颐艺舍博物馆环境幽雅，设计独特。于2011年开始筹建，建筑总面积约10000平方米，馆内主体建筑有展览四合院、贵宾艺舍、藏品仓库大楼。四合院内设有主题展厅，集中展示了创办我馆的陈氏家族从上世纪七十年代开始所收藏的各类精美藏品，藏品涵盖古今书画、瓷器(唐、宋、元、明、清、民国)、青铜器(商、周、春秋、战国、秦汉)、明清家具、犀角雕、象牙雕、田黄石等，深的藏界好评。2016年被评为国家级4a景区。	东莞市逸颐艺舍博物馆景区
东莞隐贤山庄景区景色优美，交通便利，山灵水秀，文化底蕴深厚。隐贤山庄为纪念明末刑部尚书李觉斯隐居于此而得名，具有历史文化资源的唯一性。景区内快活谷有摩天轮、过山车、空中大摆锤、高空飞翔等三十多项动感刺激的游乐项目，同时还有老少皆宜的3D玻璃桥、动物园、恐龙谷、水上乐园、飘雪乐园、3D立体花园等游乐观赏项目。	东莞隐贤山庄景区
香市文化旅游区内景点丰富、特色鲜明。核心景区包括中国沉香文化博物馆、香慧寺、香市公园。香市文化旅游区融合历史人文景观和自然生态景观于一体，是中国极具地方特色的文化旅游景区。中国沉香文化博物馆是国内首座香文化博物馆，该馆集中展示了中国香文化从古至今的发展演变历程，展出世界各地的精品沉香和沉香艺术品，让人们可以近距离感受沉香的魅力。	东莞香市文化旅游区
森晖自然博物馆座落于东莞市莞城区可园路，与广东四大名园之一的可园、可园博物馆、岭南画院、文学院仅一路之隔。交相辉映、相得益彰，有着良好的文化氛围。森晖自然博物馆，占地面积10000多平方米（内附古玩城），展馆建筑面积6000多平方米，展馆主要分为：大型根雕观赏石馆、精品观赏石馆、观赏石文化走廊、古生物化石馆等，是东莞一家规模大、藏品多、设施完善、功能齐备的自然科普性博物馆。	东莞市森晖自然博物馆景区
唯美陶瓷博物馆全称为“唯美中国建筑陶瓷博物馆”，是东莞市镇级的“国”字号博物馆，也是中国陶瓷行业博物馆、由企业兴建的产业资源类博物馆。唯美陶瓷博物馆于2006年春节期间正式东莞市亮相，并且免费对公众开放。唯美历史陈列室一系列展示让参观者强烈感受到唯美企业特殊的背景和发展历程，中国建筑陶瓷史展厅则让人更加了解中国博大精深的建筑陶瓷文化。最受欢迎的应属互动型展厅陶艺馆，其让观者在参与陶艺制作中回味无穷。	东莞市唯美陶瓷博物馆景区
东莞仙溪福地欧公文化景区占地面积14000平方米，以欧仙院为核心，由欧公祠、仙溪福地牌坊、接龙桥和八角亭遗址等组成，配套有多处文物古迹及园林环境，成为了石龙又一旅游新亮点，深隐于市。仙溪福地欧公文化景区是为纪念黄家山人尊敬的欧仙公而建，环境清幽，古迹遍布。其中，欧公祠从1740年第一次建庙，至今仍存有民国年间建造的水磨青砖，水泥顶的西洋式平房建筑。	东莞市仙溪福地欧公文化景区
稻香饮食文化博物馆中的展品是该馆顾问、香港收藏家罗金成从世界各地搜罗而来。展览的定位自然是“根在东莞，放眼世界”，希望观众能通过展览了解人类的发展历程。茶文化展示区宣扬“东莞爱茶之都”走近稻香饮食文化博物馆，一座颇有设计感的红色框形门就架在眼前，“根在东莞，放眼世界”八字篆书，表明了这家位于横沥的饮食博物馆的定位。进门右手边的图文展板上，自然是介绍东莞的饮食文化，下面陈设着一些相关的饮食器具。最能体现“根在东莞”的，还是右手边的茶文化展示区。	东莞市稻香饮食文化旅游区
牙香街是国家级非物质文化遗产老街，牙香街拥有多处香文化知识馆，包括中国十大香馆之一「裕淏香馆」、「东莞市沉香协会」、「香神文化广场」、「莞香祖源纪念石」、「女儿香古井」、「制香工坊」、「香天下沉香馆」及30余座各具特色的风格店铺。包括第一家海外旗鉴店「台湾好香馆」、两岸知名宗教用品连锁百货「富山檀香」、寮步本地颇具知名度的「香佬李莞香」，来自云南的颇具规模的「岁月沉香」亦在此开设第一家门市。	东莞市寮步牙香街文化旅游区
鑫源食品文化体验区是由厚街鑫源食品公司打造的展示厚街食品文化的窗口。鑫源食品文化体验区分为序厅、放映厅、展览区、专卖区、DIY区等五大区域，通过丰富生动的形式，向游客集中展示了省级非遗项目厚街腊肠等传统工艺的精髓。	东莞市鑫源食品文化体验区
华阳湖国家湿地公园位于东莞麻涌镇，麻涌是著名的岭南水乡。公园内绿树成荫，环境优雅，多条河涌纵横交织，连通至华阳湖。麻涌香蕉闻名中外，公园还保留了大片香蕉园，还有花海漂流和自行车骑行项目。这里还可乘坐游览船、骑行绿道、散步、钓鱼、放风筝、赏花、野餐等等，除了华阳湖，大家还能欣赏麻涌独特的乡村游美景。体验“古梅乡韵”乡村游，充满历史底蕴的古老宗祠、闻名遐迩的“麻涌八景”，一定让你满载而归。2015年批准为国家级湿地公园试点。	东莞市华阳湖景区
大王山国家森林公园地处粤桂交界风光秀丽的西江南岸——郁南县城都城镇的东北面 ，面积806公顷。大王山国家森林公园由大王山山体构成，具有典型的南方丘陵山地地貌特征，山体有如一平放在平地的拳头，由主山脊向四面放射性的展开。地形优美自然，上面生长着茂密的森林，公园内有植物48科，125属，180多种，野生动物36种，森林覆盖率达87%。森林景观、地文景观、人文景观、天象景观、可借景观资源内涵丰富，资源组合优势明显。	东莞清溪大王山森林公园景区
企石黄大仙公园始建于清代同治年间。黄大仙公园的建筑是以金校椅岭为依靠，古庙的背墙就是紧在金校椅岭，周围的山就好像一个半圆形围着整个建筑物。公园面积130000平方米，以石奇、林茂、风凉、景幽著称。黄大仙公园也是个祈福圣地，每年农历七月十五日至二十五日“黄大仙诞期”期间，信众香客云集庙会，形成了传统的民俗文化节日。在空闲时间，可以带父母到黄大仙公园观光、散步、烧香。	东莞市黄大仙公园景区
东莞市粤晖园旅游景区是中国较大的古典私家园林，传承古老文化的瑰丽宝库；是集观光度假、休闲娱乐、艺术鉴赏、拓展培训、大型会议为一体的旅游避暑胜地；也是一处集岭南民俗风情、岭南古建筑艺术、园林艺术、雕刻艺术、戏曲艺术、珍藏艺术于一体的文化宝地。粤晖园整体布局精妙，楼馆、亭台、水榭、曲廊等一百零八个园林景点，蕴含清雅别致的古韵遗风。	东莞市粤晖园旅游景区
孙中山故里旅游区主要涵括孙中山故居纪念馆、翠亨村、中山城、辛亥革命纪念公园和犁头尖山五个核心景区，全方位呈现了孙中山从出生成长到进行革命活动的相关历史遗迹。	孙中山故里旅游区
中山詹园，又名中山大宅门，景区分为詹园祝寿、歧江廊桥、詹府种福三个区域；建筑以苏杭园林为基调，综合中国古典园林之精髓，强调岭南水乡的布局脉络，结构简洁而凝重，风格古朴而洒脱。中山詹园取材多为民间古旧材料，一砖一瓦、一门一窗都凝聚着历史的痕迹，阐释着园林艺术与人文景观融合的高尚审美理念。	中山市詹园景区
中国（大涌）红木文化博览城景区，简称“红博城”，是“中国红木家具产业之都”——广东省中山市红木家具产业的升级力作。博览城总占地300亩，总建筑面积达80万平方米。红博城的镇馆之宝，有珍稀名贵、存世经典的崖柏、黄花梨、乌木、孔雀石、景泰蓝工艺精品，还有九座大师园，红木主题邮局等。中国（大涌）红木文化博览城景区，是集岭南、江南、徽派、仿古建筑风格于一体的古典中式建筑群落。	中山市中国（大涌）红木文化博览城景区
中山华艺广场景区是集娱乐、购物、休闲、文化娱乐的一站式商业生活新体验的地方。景区总建筑面积超过42万平方米，区内以华艺国际灯饰广场为核心，配套购物中心、温德姆、维也纳星级酒店、甲级写字楼、宴会厅五大功能区，下设中式馆、欧美馆、现代馆、灯光制定馆、水晶馆、进口馆六大灯饰馆，300多家灯饰品牌进驻。	中山市中山华艺广场景区
咀香园于2006年获得“中华老字号”称号，其创始人为潘雁湘。咀香园的发展经历了三个阶段：清朝末年萧家自梳女佣工制成名饼、民国时期为防假冒刊登打假广告、新中国成立弃用打饼机沿用木印饼模。咀香园主要有六个系列：杏仁饼系列、广式月饼、饼干系列、蛋卷系列、曲奇系列、速食美系列。百年老字号咀香园，始创于1918年。咀香园秉承传统秘方结合现代科技，不断创新发展，已成为珠江三角洲和港澳地区久负盛名的、生产“正宗中山特产”传统产品的、颇具特色，颇具竞争力，集开发、生产、加工和销售于一体的现代化食品企业。	中山市咀香园工业旅游景区
仙踪龙园位于广东省中山市的五桂山山麓。是目前中山最大，全国唯一的一个将仙人掌文化、佛文化、龙文化三者集于一身的大型农业生态文化观光园。园内最吸引眼球的是量天尺仙人掌，高8米，南美洲最高30米。传说神仙用其测量天的高度，因此得名“量天尺”。它每年6～10月份开花，一朵花结一个果，果实只有火龙果一半大，但比火龙果美味。除了千姿百态的仙人掌，园内还养了多种动物。此外，园内餐厅还提供特别用仙人掌制作的菜肴。其中，仙人掌浸山坑甲鱼汤、仙人掌酿山水豆腐最受游客欢迎。	中山市仙踪龙园景区
中山卓旗山庄是集会议培训、产权式别墅度假、户外拓展、山水泳池、烧烤垂钓、农庄野炊、别墅KTV以及红木旅游工艺品于一体的综合性旅游景区，是中山市的省级森林示范基地、国民休闲度假示范基地、广东省中医药文化养生旅游示范基地。卓旗山庄占地600亩，配备完善的道路、园林绿化、公共、水电通信、消防、办公等基础设施，设有度假中心、烧烤场、露天酒吧、钓鱼湖、游乐园、康体场、灵芝菇菌培植场、多功能会议中心、户外拓展等。	中山市卓旗山庄景区
伊泰莲娜（集团）有限公司经过四十多年的发展，已成为一家集首饰研发、生产、销售、旅游产业于一体的大型首饰跨国企业。设立于国内的生产基地中山伊泰莲娜工业区占地5万平方米，是施华洛世奇首饰配件品牌IB计划选定国内唯一合作伙伴，伊泰莲娜品牌曾由国际权威机构AC尼尔森评定为国内时尚首饰认知度的第一品牌。工业区内创立的国家级旅游示范景点---伊泰莲娜DIY地带，已成为国内首家首饰主题公园。	中山市伊泰莲娜DIY地带景区
秉承“创造品牌，引领行业”的核心价值观，星光联盟创新发展，与时俱进。星光联盟打破传统灯饰卖场的经营模式，从以往单一“卖产品”的经营思路，转变成“卖创意、卖文化”。 依托“工业+旅游”的发展新驱动模式，2016年6月，星光联盟被正式授予“国家AAA级旅游景区”称号，这是灯都·古镇首个国家AAA级旅游景区。商客提供贴心的服务是星光联盟集团一直秉承的理念。星光联盟通过设立游客服务中心，不断提升自身服务质量，给予客商朋友更贴心、更具人性化的购物体验。	中山市星光联盟·全球品牌灯饰中心景区
万亩荼薇花种植园、百年酿酒文物陈列、一条现代化生产线，将小榄镇中断近20年的荼薇酒传统重新串了起来。1月27日上午，小榄镇菊城酒厂工业旅游景点正式开门迎客。这是近年来中山开业的第六个工业旅游景点。平日，游客在参观酿酒车间、欣赏小榄酒文化传承之余，可品尝当地特有的菊花酒和荼薇酒，还可DIY菊花肉等中山名点。而到清明前后，姹紫嫣红的荼薇种植园又将成为难得一见的风景。小榄菊花会早已名满天下，但少有人知道，小榄镇的酿酒传统与菊花会一样历史悠久。	中山市小榄菊城酒厂景区
中山市伟丰农场位于广东省美丽乡村（自然生态类）——新伦村，是一个集生态农业、旅游观光、休闲度假、娱乐拓展、特色餐饮、健康养生于一体的农业生态旅游区。伟丰农场沿河而建，四面环水，环境优美；园内总面积达660亩，设有花卉观赏、有机蔬果品尝、户外拓展、儿童游乐、水上餐厅、野炊烧烤、小农夫实践体验等休闲游玩项目，让游客远离喧哗的都市，体验淳朴水乡的农家生活，享受回归田园的感觉。	中山市民众镇伟丰农场景区
悦来亲子王国景区分为五大版块：松鼠乐园、智趣冰雪王国、大象东方蜡像馆、岭南蔬果园、悦盈新城食街,将世界名人蜡像、梦幻冰雪王国、开心农场等娱乐元素与生态文化符号巧妙结合，打造一个寓教于乐的亲子梦幻王国，是目前珠中江地区家庭游乐王国。萌宝主题生态乐园华南地区特色主题生态乐园，来自全球不同地区的小松鼠与您见面，让您恍如置身小松鼠的世界。园区分为观赏、喂养、游乐、科普四大功能区域。	中山市悦来亲子王国旅游景区
大信 · 新都汇古镇店坐落于中国灯都──古镇，是当地最具游乐体验性的大型商业综合体，其中配套停车楼提供3700余个车位，其垂直同步停车模式，可以直接经通道进入相应楼层购物。该项目配套有云顶星河游乐王国约4万平方米，更设有大型音乐喷泉等。项目紧邻城市主干道，与数条快速干道连接辐射至各镇区，覆盖中山、江门、佛山等城市近百万消费客群。目前进驻了大润发、苏宁、屈臣氏、麦当劳、云顶星河游乐王国等品牌，通过聚合城市优质商业资源，融合时尚潮流购物、休闲娱乐、文化旅游等商业元素精髓，旨在打造珠江西岸地标级的一站式时尚潮流购物中心。	中山市大信·新都汇古镇店景区
创益文化园利用29栋旧厂房升级改造而成。是集美食、游乐、休闲、购物于一体的街区式服务业新兴业态综合体。园区内包含有咸水歌展览馆(国家非物质文化遗产)、开心菜园、林江叁号球馆、巨幕影城、蹦床公园、健身中心、集装箱特色街、购物仓、特色美食、儿童乐园、风情酒吧街等业态。	中山市创益文化园景区
大盛陶艺是一家国家AAA级旅游景区,集家居饰品设计研发、生产、销售、文化教育、研学旅游为一体的综合企业,坐落在历史悠久的新石器时代沙丘遗址和助清时期古瓦密遗址的板芙镇白溪村,民间有“先有白昵坑(白溪村) ,后有香山城(中山市)”的说法。现开设有：手工陶艺制作，拉坯，釉彩，彩绘，沙画，油画，中华花艺，茶道文化，雕塑等体验项目。	中山市大盛陶艺景区
帆鲨海洋文化馆是一个独具南方园林特色的旅游景区。置身园中会被美妙的海洋环境热情簇拥，充满热带气息的海藻树与错落有致的主题鱼池完美结合，青翠的绿意与优美的诗意，为喧闹烦嚣的都市添上一份休闲自然的色彩。景区总面积5000平方米，拥有生物300多种，数量高达三万之多，是一个以展示海洋生物为主,集科普教育、旅游休闲于一体的现代化的科教旅游馆。走进园区，置身园中仿佛被小鱼热情包围，满园都是与生物零距离的互动游戏，比反应的有浑水摸鱼项目，比耐性的有休闲垂钓项目，比技巧的有捞鱼达人项目。园内里的每个角落都被精心打造成海洋科学的科普专区，组合成了一座有趣的海洋知识宝库，青少年儿童可以遨游其中，探秘神秘的海洋世界，是亲子游和研学游的必选之地！	中山市帆鲨海洋文化馆景区
参宫野山参文化博物馆集科普、展示、科研、收藏、交流为一体。博物馆收藏了众多人参珍品，并建设大型展览中心、科研中心、会务中心等。系列地传承和弘扬人参文化。	中山市参宫野参文化博物馆景区
中国灯都盆景园集结了休闲农业旅游与“互联网+现代农业”智能展示链，至今已承办多项花卉苗木和盆景博览会，包括2018年承办国际盆景展中国区大展。2020年，被评为国家3A级旅游景区，并被授予“中山市农业公园”称号。景区占地200多亩，总投资超过1亿元人民币，包含盆景交易中心、盆景拍卖中心、盆景科教中心、盆景展览中心以及盆景文化博物馆5大片区，是一个集盆景展示交易、科普教育和生态休闲为一体的大型盆景盛会。	中山市中国灯都盆景展览园景区
中山泉林欢乐世界依山傍水，绝佳的地理优势促成了出行优势，无论是商务出差还是全家旅游都十分便利，这里空气清新，是个富含丰富负离子“天然大氧吧”。中山泉林欢乐世界内含有丰富的游乐项目，是一座集娱乐、休闲、会议、户外拓展、科普、度假和体育项目于一体的大型体育旅游公园。园区内有摩天轮、空中飞人、高空飞翔、滑索滑道、水上游船等30余项机动项目，还有全长1180米、最高点达200多米、最陡仅有45°的观光缆车，更有极速卡丁车、炫酷的ATV、刺激的山地自行车、真人实弹（彩弹）射击等体育项目。	中山市泉林欢乐世界景区
里面据说有800多年的古树和200多年的古屋，还会“移形换影”。亭台楼阁、古色古香，置身岭南风格的仿古建筑群里，仿佛斗转星移、时空变换，一草一木尽显荔景苑的古雅气质。园中有棵800多年历史的古荔枝树，很多人来都是想见这棵古树，荔景苑也是因此而得名。荔景苑主人孙仲池2007年出资在西区隆昌社区打造这个公益的岭南风格景区，当时在云浮市新兴县发现了这棵古荔枝树，于是决定迁移过来。在福建发现了这间古屋，据说原来是一间私塾，极富年代感的雕梁画栋，高超的建筑技艺令他着迷。在那里拆除，然后运过来这里再组装复原。”	中山市荔景苑景区
大尖山露营公园其中大尖红茶园占地300亩，是一个集旅行度假、体育娱乐活动为一体的综合性农业旅游休闲场所，是亲子农业研学的圣地。	中山市大尖山露营公园景区
是远近知名的乡村游“网红村”，村内稻田连片，风景优美。左步村有600多年历史，人文底蕴深厚。村内还有12处历史文化遗迹被列入市级文物保护单位和不可移动文物，漫步在村居民巷中，百年历史的碉楼住宅、祠堂等古建筑随处可见。近年来，左步村深入实施乡村振兴战略，深入挖掘本土人文资源，创建生态宜居美丽乡村示范村，发展以稻田风光为特色的乡村旅游，人气渐旺，有效带动了村民就业增收。目前，左步村已被评定为国家3A级旅游景区。此外，左步村周边还有中山翠亨国家湿地公园和崖口村等乡村游景点，共同形成了中山东部乡村游连片发展区域。	中山市左步村乡村旅游景区
罗三妹山原名锣鼓山，又名罗仙姑山。因孝女罗三妹的传说而得名，更因为邓小平同志登山时所留下“不走回头路”的名言而名闻遐迩。公园以1984年小平同志登山路径为主线，依山势建造了小平同志经典语录碑刻、“摸着石头过河”景观桥、丰碑廊、仙池、高尔夫观景平台等多个景点。与此同时，山上原有的孝女罗三妹文化景观也得到进一步保护和挖掘，修缮了罗仙姑庙，增建孝德浮雕墙、三妹牧牛等情景雕塑。	中山市罗三妹山“不走回头路”主题公园景区
改革开放以来，灯饰业成为中山古镇的支柱产业，2009年古镇总产值达141多亿元，已形成庞大的灯饰产业集群。目前，全镇共有灯饰厂企6500多家，从业人员7万多人，其中灯饰商铺2600多家，产品占全国民用灯具市场60%的市场份额，并出口到世界100多个国家和地区，是世界上最大的灯饰专业生产基地和销售市场之一。2002年，古镇被中国轻工业联合会和中国照明电器协会授予“中国灯饰之都”称号。	中山市灯都古镇·灯文化博物馆
中山市龙泉博物馆，据2020年9月国家文物局信息显示，现有藏品404件/套，开展教育活动4次，参观人数29万人次。	中山市龙泉博物馆景区
开平碉楼文化旅游区，是集华侨文化、园林艺术、中西建筑、文物古迹、原生态自然环境、风土民俗、科普教育等多元素于一体的景区。旅游区主要由立园、自力村碉楼群、马降龙古村落三大景区有机组成；区内高雅独特的园林、传统古朴的民居、中西合璧的碉楼与周边的山水、池塘、田野、稻田完美结合、和谐共融，构建出了一道别具特色的人文景观。	江门市开平碉楼文化旅游区
金山温泉度假村山清水秀、空气清新、地下热资源丰富、乡土文化洋溢四周，恬静、优美的大自然景色及其独特的的旅游资源成为南方一个旅游新景点。	江门市金山温泉旅游度假区
圭峰山国家森林公园为中国大陆最南端的国家森林公园，境内最高峰云峰山脉，海拔545米。圭峰山山势雄伟，区内湖泊星罗棋布，山顶绿护屏一马平川，被夹于圭峰、云峰、叱石三峰间，成“三山夹一屏”之胜景。山上常年水气蒸腾，云雾缭绕，形成“云峰烟雨”、“东岭晨曦”等自然景观，夹带着高山密林湖泊的清新空气，宛如人间仙境。	江门市圭峰山风景区
新会古兜温泉旅游度假村是一个集自然风光、历史文化娱乐休闲、健身活动、商务会议于一体的旅游度假胜地。古兜温泉度假村内建有占地10万平方米，由唐式、欧式、日式三大温泉区和服务配套设施组成的温泉谷；建有面积13万平方米，水流日夜不息的山泉泳场；还建有较为齐全的服务设施，各种游玩设施、餐饮住宿、会议办公设施等一应俱全。	江门市新会古兜温泉旅游度假村
锦江温泉旅游度假区是集住宿、饮食、娱乐、保健、商务、会务、休闲和大型露天温泉融于一体的中国温泉文化经典之度假胜地。锦江温泉以其水质清澈贯底、晶莹爽滑，富含偏硅酸、氟、锂、锶、溴、碘、氡、硫等10多种对人体有益的微量矿物质元素，被誉为“三料温泉”。	江门市锦江温泉旅游度假区
江门川岛旅游度假区旅游资源得天独厚，闻名港、澳、台，享誉东南亚，是理想的海滨度假旅游胜地。川岛旅游度假区由上川岛与下川岛组成的，两座岛屿位于碧波荡漾的南海之中，拥有20多处总长达三十多公里的优质海滨沙滩。川岛旅游度假区的主区为上川岛飞沙滩旅游区和下川岛王府洲旅游区，还有牛塘湾、竹湾、姊妹湾、川东大湾、观音山、登高石、音响石和龙床石等景点。	江门市川岛旅游度假区
康桥温泉度假村是一个环境优美、特色鲜明，以休闲度假、文化娱乐、健身疗养为主体的生态型度假旅游景区。度假村的开发以“健康、悠闲、浪漫”为主题，内有自然水体和湿地资源，在设计上充分利用水体、湿地以及山地资源，形成了人与自然和谐的生态环境，最大限度地保留了原有的民居、植被、水系等自然生态系统，使得度假村掩映在一片生机盎然。	江门市康桥温泉景区
山泉湾温泉旅游度假区占地3000多亩，是一座集齐养生、温泉、亲子、度假的国际品质旅游度假城，拥有山泉湾温泉酒店、山泉湾畔旅游地产、西班牙风情商业街等系列项目。山泉湾温泉出水温泉达70℃，水质清澈且富含几十种对人体健康有益的微量元素；温泉区拥有30多个各具特色的温泉池，设有温泉冲浪池、温泉亲水滑梯、儿童水国和大型游泳池等娱乐项目。"	江门市山泉湾旅游景区
那琴半岛地质海洋公园位于北陡镇南部海湾，是集游览观光、健身娱乐、商务会议、培训活动、婚庆婚摄等多景观、多项目、多功能于一体的旅游度假乐园。这里海岸线全长6000多米，拥有600多亩独特的自然奇石林，“五湾五山”之众多景点星罗棋布，有规模宏大的地中海建筑群，而且每年举办多个节庆和多种专题活动。	江门市那琴半岛地质海洋公园
大雁山风景区因其山形似大雁展翅直扑西江俯首饮水而得名。景主峰海拔310米，分为一轴四板块，即旅游观光轴，宗教历史文化板块、快乐成长体验板块、生态森林公园板块和户外运动拓展板块，主要有寺前广场、雁山门、半山阁、海会寺、狮子峰、雁山平等旅游景点。	江门市大雁山风景区
泉林黄金小镇是广东省省级特色小镇（户外体育小镇），现今中国华南地区最大户外运动目的地。2020年12月4日，恩平温泉嘉年华暨粤港澳大湾区大河马赛车文化周盛大开幕。还是侨乡文化体验地，广东省户外体育运动特色小镇，拥有复星爱必侬、大河体育等知名品牌，集旅游业、体育产业、文化产业、旅居产业于一体，是休闲养生、户外运动、甜蜜度假、安养居家的理想之地。	江门市恩平泉林黄金小镇休闲旅游区
新会古典家具城位于中国古典家具之都——广东新会，是中国古典家具行业的市场地标。其占地面积二十多公顷，进驻最具实力厂商数百家，形成完整的产业链，专门制作使用性的古典家具，其产品秉承“广作”古典家具的传统风格，适当融合时尚元素，充分体现高品位现代家居生活的优雅和尊贵。新会古典家具文化博物馆位于新会古典家具城博览中心四楼，由新会古典家具商会日常管理，是新会地区和全国古典家具爱好者进行古典家具文化交流的理想场所。	江门市新会古典家具城景区
古劳水乡又称围墩水乡，据史载，至今已有600多年历史。水乡地处西江岸边，明洪武二十七年，古劳人冯八秀奉旨兴建古劳围，从此，古劳便从滩涂泽国逐渐变成美丽的岭南，“围墩”是根据地理特点命名的，意即堤围下的一个个“墩”。古劳堤内水网纵横交错，小艇穿行如梭，两岸蕉林摇曳，万亩鱼塘似明镜耀目，千顷桑地绿海翻波，那青青的田畴就像精雕的翡翠，好一派旖旎的南国水乡风光。由于有纵横交错的河涌，过去村民外出都喜欢以小船代步，不过现在由于路桥畅通，常常会见到“野渡无人舟自横”的景象。	江门市鹤山古劳水乡景区
宝骏小冈香业城是新会小冈香业协会携手新会双水镇镇政府携手打造的华南首席“文商旅”一体的新型宗教民俗文化用品商贸城，是江门“香文化”特色小镇的核心项目之一，国家3A级旅游景区。整个项目分三期建设开发，一期为您现在看到的香业商贸城，二期为配套仓储物流园，三期为山东鲁能集团投资百亿与宝骏携手打造的“香文化”特色产业园。项目建成以后将成为全世界最大的宗教用品流通集散中心。	江门市新会区宝骏小冈香业城景区
石板沙是西江中一个由泥沙充积而成的小岛，呈橄榄球型，石板沙村并不大，沿着公路环岛一周约8公里，沿途可以欣赏富有疍家特色的壁画和各种特色观赏花树。村屋布局精致，以瓦房为主，白墙青瓦让人仿佛置身于江南水乡。	江门市石板沙疍家风情岛
开平市博物馆是综合性博物馆。1982年5月，开平市博物馆成立。2014年，中共开平市委、市政府决定兴建开平市博物馆新馆。2015年2月，新馆奠基。2016年，底主体建成。2018年1月1日，正式对外开放。截至2019年，开平市博物馆有藏品数量3614件/套，有珍贵文物244件/套。	江门市开平博物馆
周文雍、陈铁军烈士陵园是为了纪念中共广东早期工人运动的杰出领袖周文雍和他的亲密战友陈铁军而建。	江门市周文雍陈铁军烈士纪念园
恩平恒大泉都项目拥三大天然小苏打泉眼，将配备异国温泉小镇、运动中心、商业中心、会议中心、恒大酒店、风情酒吧街、社区医疗等配套。打造一个集旅游、观光、商务以及住宅于一体的旅游综合体。	江门市恒大泉都旅游度假区
台山市华侨文化博物馆整个展馆以华侨文化、华侨名人、城市规划展示、华侨文物为主要内容。整个展馆运用实物、图片及影视等多种方式把华侨文化与历史故事予以展示，整合浓缩侨乡历史、特色民俗文化、非遗文化，利用声光电技术，让观众直观了解台山社会经济建设、侨乡历史文化的发展。	江门市台山市华侨文化博物馆
台山颐和温泉占地3万平方米，分为温泉会馆、室内水疗区、露天水疗区、大唐盛世区、南洋风情区、SPA汤屋区六大功能区域。温泉别墅及酒店拥有200多间宽敞新颖的客房，设计理念萃取东方人文与现代时尚元素，独具魅力。颐和温泉历史悠久，一千多年前的宋代人们就栖泉而居，还是1957年建成的广东省第三工人疗养院旧址，曾有多位革命前辈和国家领袖均在此疗养。	江门市台山颐和温泉养生度假区
伍炳亮黄花梨艺博馆创建于中国侨乡广东台山，二零一四年始建，二零一八年落成，占地三万六千六百平方米，建筑面积两万八千平方米，由传统家具设计家、中国工美艺术大师伍炳亮先生亲自定位设计，以八幢古代重檐式楼宇对称布局，工善其事，大气恢宏，堪为人杰地灵之筑，物华天宝之园。伍炳亮研学中国家具凡四十余载，守护经典，推陈出新。本馆的创建既为二十多年的宿愿，亦为其传奇人生的真实写照。一千三百余款艺术精品，皆为不同时期伍氏代表之作，既有明清两代经典家具之传承珍品，亦有承古开今，甄选海南黄花梨绝世良材之创新佳作。	江门市伍炳亮黄花梨艺博馆
距离珠海1.5小时，距离中山1小时。喜运来温泉就坐拥湖光山色、四周村野古碉楼、交通便利的台山三合旅游区，毗邻北峰山国家森林公园、凤凰峡野战漂流、立园、浮月村洋楼，交通极为便利，地理位置得天独厚，喜运来温泉景区秀山环绕，晨雾飘渺撩人，绿化园林叠翠，鸟语花香。距台城6.5公里，有台海公路相通，交通便捷，经新台高速公路往广州只需1小时30分钟，经沿海高速公路往珠海只需1小时车程，每天都有快速客轮和直通车往返香港，时间只需两个半小时。	江门市台山喜运来温泉度假区
长廊生态园是一个集农耕体验、旅游观光、休闲度假、健康养生、教育文化等多功能于一体的现代农业生态园，占地面积33万平方米，以乡村风格为主，在原生态的基础上融入了亲子乐趣和科普教育元素。长廊生态园划分为生态观光区、农耕体验区、风情美食区、动物互动区、教育体验营地，先后被评为广东省农业科学院的“科学研合作示范基地”、江门市科普教育基地、江海区摄影基地。	江门市长廊生态园
江门市五邑华侨华人博物馆（俗称“华博”），将弥补该空白，因为“华博”是广东省第一个以国内外华侨华人文物为内容的综合性华侨华人博物馆。 馆藏文物大概包括以新宁铁路、早期五邑地区建筑、各式出国口供簿（纸）、华侨书信、银信（侨批）、五邑海外社团、筹款抗日、航空救国、各类华侨证照及华侨融入当地社会生活过程的实物、史料。通过展示2000多件精品文物，将五邑华侨一个多世纪以来与命运抗争及其与时代俱进的步伐展现在世人面前。	江门五邑华侨华人博物馆
“小鸟天堂”又名“鸟的天堂”，是一个以独特的鸟类生态风景为主题，集生态旅游、文化旅游、健康旅游、休闲旅游于一体的旅游风景区。小鸟天堂位于天马河的河心沙洲上，是全国较大的天然赏鸟乐园之一。2011年，小鸟天堂景区再次进行改造扩建，打造以独特的鸟类生态风景为主题的湿地公园。	江门市小鸟天堂景区
梁启超故居是全国重点文物保护单位，建于清光绪年间，是一幢古色古香的青砖土瓦平房，由故居、怡堂书室、回廊等建筑组成，建筑面积有400多平方米。故居有一正厅、一便厅、一饭厅、二耳房，两厅前各有一天井，便厅侧有梯级直达其顶部楼亭书房，可远眺崖海风光；怡堂书室是梁启超曾祖父所建，是梁启超少年读书、接受儒家传统思想的地方，清光绪十八年夏天，梁启超携同新婚妻子李蕙仙回乡，就居住在书室的偏房，长女梁思顺也出生于此。为缅怀任公矢志不渝的爱国情怀以及在教育、学术上的卓越贡献，2001年又建成梁启超故居纪念馆，建筑面积达1600平方米，建筑形式中西合璧，既有晚清岭南侨乡建筑韵味，更隐现天津饮冰室风格 ，兴建的纪念馆前还有一个巨大的鱼池。	江门市梁启超故居纪念馆景区
歇马举人村风景区滨临锦江河，两岸秀竹掩影，极具侨乡田园魅力，其颇具古代文化特点的“男巷女巷”和以“马”为主题的丰富民间传说为全国所罕见。自元朝至正年间立村，已有700年历史，共培育了430多名举人、朝廷官员，成为闻名遐迩的“举人村”；近现代，该村还培育了美国飞虎队队员梁汉一、粤剧名旦芳艳芬、著名书法家梁鼎光、香港巨商梁煜鎏等名人，是中国历史文化名村。	江门市歇马举人村景区
台山市海宴镇五丰村，1963年由国务院侨办委托广东省侨办创立，至今仍居住着印尼、越南、缅甸等东南亚13个国家和地区的归侨及归侨后代。成片的东南亚风格建筑和植物、全国唯一的归侨文化博物馆、东南亚风情园演艺馆、东南亚美食街……独具特色的五丰村，散发着浓浓侨乡味、悠悠异国情。	江门市五丰村东南亚风情旅游区
台山市都斛镇大纲村是“红色村”，革命烈士林基路出生于此。林基路红色教育基地主要由林基路生平事迹展、林基路纪念公园、林基路故居、初心大讲堂等共同组成，2021年12月成功评定为国家AAA景区，是我市第一个A级红色景区。	江门市林基路红色教育基地景区
启明里是江门市城区13个百年华侨古村落之一。1914年，华侨黄黎阁在此首建启明楼，片区由此得名“启明里”。往后，归侨陆续在启明里购地建房，人气鼎盛，但从上世纪七十年代开始，当时的原住民陆续搬出，近百栋老宅年久失修，归于沉寂。2019年11月，江门市区启明里、南芬里首批外立面动工升级改造，同步进行的还有广场建设、三线下地、巷道维修、交通优化等工作，启明里片区修旧如旧，活化利用后，如今成为了江门市民及外地游客的打卡地。	江门市启明里景区
龙潭山风景区位于宅梧镇龙潭山生态自然保护区内，境内森林植被保护完好，峰峦叠嶂、树木苍郁、瀑布成群、碧水如镜，被誉为鹤山“西双版纳”。	江门市鹤山宅梧镇龙潭山风景区
海陵岛大角湾海上丝路旅游区，是集海泳、度假、食海鲜、购海味于一体的综合型滨海旅游区。景区属亚热带季风气候，主要景点有大角湾、马尾岛、闸坡海市，适合骑自行车游玩，景观别致，别有一番风味，此外还开发了冲浪、水上快艇、碰碰车、骆驼沙滩游、激光射击等游玩项目，在食、住、行、游、购、娱方面日益完善。	阳江市海陵岛大角湾海上丝路旅游区
凌霄岩景区是以喀斯特岩溶地貌为特征，自然山水溶洞为主的风景名胜区，也是广东省颁布的风景名胜区之一。景区以雄伟壮观著称，被誉为“南国第一洞府”，洞内童乳石千姿百态，神奇变幻，加上用彩灯装点后，更显得七彩缤纷，惟妙惟肖，主要景点有凌霄岩、玉溪三洞、古雅崆峒、白水瀑布等。	阳江市凌霄岩风景区
旅游度假山庄倚岭伴湖而生，按高标准、高品位打造以咸水矿温泉为核心，集温泉养生、休闲保健、生态旅游以及完善的食、住、娱、购等配套设施于一体的的温泉养生旅游度假区。	阳江市阳西咸水矿温泉景区
春湾镇地处漠阳江的上游，名胜奇多，东有通真岩，北有龙宫岩，南有朝天马，西有金鸡岭。此外，春湾湖畔的“通天蜡烛”，山峰奇秀，湖山相映，垂柳轻飘，景色迷人。有小桂林之称。还有龙宫岩、莲花洞石林（春湾石林）、通真岩、石拱桥温泉度假区、铁屎迳铸钱遗址、铜陵桥与那乌桥、中山公园等名胜。春湾秀色是非常迷人的一幅由奇峰田园构成的风景，映入眼帘的峰林使人怀疑是否进入了人间仙境，或者是陶渊明的世外桃源	阳江市春湾风景区
大澳渔村是一个古老的渔港坐落于著名的国家级中心渔港——东平镇新港东侧海边。大澳渔村秦时属南海郡，汉时属合浦郡，史称“六澳之首”，是中国古代“海上丝绸之路”的必经港口，这里渔村民风朴实，渔风郁郁，具有深厚的渔家文化特色，是广东省较为完整保存明原始渔家小屋风貌的渔村。于2012年评定为“国家AAA级旅游景区”称号，于2013年获得“广东省摄影基地”称号、被命名为“中国古村落”。"	阳江市东平镇大澳渔村景区
阳江十八子集团，创建于1983年。是从手工生产碳钢菜刀发展到现代化、机械化规模，生产规格上千种的刀具产品，集科研炼钢、产、销、旅游配套服务一条龙全方位经营的综合大型品牌企业，产品畅销全国各地及日、美、加、韩、东南亚、港澳台等30多个国家和地区，在国内“阳江十八子”占据62%的刀具市场，被誉为“中国第一刀”。创始人李良辉从事制刀行业50多年，有“中国刀王”之称。公司主打产品“十八子作”被国家工商行政管理总局认定为“中国驰名商标”、被国家商务部列为“重点培育和发展出口名牌”。	阳江市阳江十八子集团工业旅游景区
海天旅游度假邨以健康、环保为主题，融海上观光、运动、游乐、休闲度假于一体，是独具特色的海滨旅游度假区。区内既有完善的综合服务设施。纵观全貌，度假邨前环碧水、岛屿星罗棋布；后耸云峰、树木葱茏叠秀。远离都市烦嚣、尽纳三川奇韵。游客白昼搏浪嬉水，驾轻舟垂钓，尽得海上运动之乐趣；晚上银滩漫步，观渔火听涛，细品浪漫人生。海天旅游度假邨，海湾海水碧蓝，波浪彼起彼伏，实为海浴、冲浪的理想之地；	阳江市阳西县沙扒湾海天旅游区
阳江市冼夫人、冯盎将军文化公园是一处集人文景观、旅游文化、国防教育、廉政教育基地于一体的阳江乃至粤西地区最大的文化旅游教育基地。公园是一处集人文景观、旅游文化、国防教育、廉政教育基地于一体的阳江乃至粤西地区最大的文化旅游教育基地。其建筑风格比较鲜明，为仿唐建筑，结构严谨，尤其是结构力学应用很巧妙；线条明快简洁，造型大方，雍容华贵，气度恢宏。"	阳江市江城区冼夫人冯盎将军文化公园
福兴园距阳江市区仅12公里，占地500多亩，内设5个停车场可停车1200多辆，酒店一次可接待400多人，有阳江望海楼、动物园等30多个景观区。福兴园依托农村自然生态和美丽田园风光，园区总面积500多亩，建筑面积3000平方米。福兴园建有农家饭馆、野营区、烧烤区、垂钓区、蔬菜水果采摘区、登山探险区、农耕活动区等农家乐旅游项目。	阳江市阳东福兴生态园景区
阳江漆艺院是“国家非物质文化遗产项目保护单位”、“广东省非物质文化遗产传承基地”、“广东省非物质文化遗产生产性保护示范基地”、“广东省传统漆艺工作站创作研发基地”、“广东省十佳研学旅行目的”、“广东省研学旅行实践基地”、“阳江市振兴传统工艺（漆艺）工作站”、“阳江市人文社会科学普及基地”。阳江漆艺院内设“阳江漆器博物馆”，配套了“游客中心”、“雅韶渔村”、“阳江特产专卖店”和大型停车场；集传承、创作、展示、旅游、研发、教学、生产和销售于一体，是具有地方特色的文化展示窗囗。”	阳江漆艺院旅游区
海陵岛大角湾海上丝路旅游区，是集海泳、度假、食海鲜、购海味于一体的综合型滨海旅游区。景区属亚热带季风气候，主要景点有大角湾、马尾岛、闸坡海市，适合骑自行车游玩，景观别致，别有一番风味，此外还开发了冲浪、水上快艇、碰碰车、骆驼沙滩游、激光射击等游玩项目，在食、住、行、游、购、娱方面日益完善。	阳江市海陵岛北洛秘境景区
欢乐黄金海岸是由敏捷集团斥巨资精心打造，堪称世界级的度假王国。独有奇迹般的滨海泳湖——“水晶湖”及五公里长的私家休闲度假海滩。超五公里长的私家海滩不仅提供私密的滨海浴场供游客冲浪和玩耍，还提供众多的趣味亲子沙滩娱乐项目，如沙滩车、沙滩足球、儿童戏沙、风筝等。湛蓝的海上更有新奇刺激的观光快艇、海上摩托艇、海上飞板等海上极限游乐设施等你游玩。水晶湖内拥有众多的新颖的娱乐休闲项目，超万平米的无边际泳池及缤纷儿童池、独木舟、水上冲锋舟、水上自行车、水上跳床、水上帆船将带您进入盛夏海岸的新天地。	阳江市敏捷欢乐黄金海岸景区
湖光岩风景区被联合国地质专家称为研究地球与地质科学的“天然年鉴”。景区总面积为38平方公里，园区是一个以玛珥火山地质地貌为主体，兼有海岸地貌、构造地质地貌等多种地质遗迹，自然生态良好的公园。景区是由雷琼世界地质公园博物馆、楞严寺、李纲醉月雕像、美食欢乐园、清风林、火山地质遗迹、高密度负离子区、董公亭、玛珥湖、陈济棠将军墓、白牛仙女雕像等20个景点组成，是集自然景观与人文景观于一体的旅游区。	湛江湖光岩风景区
湛江蓝月湾温泉度假邨是园林式涉外宾馆，座落于宁静的“广州湾”畔，三面环海，占地面积23万平方米。，素有“南国钓鱼台，粤西国宾馆”的美誉。多年来一直是湛江市委、市政府的重要接待基地之一。江泽民、李鹏、朱镕基、朱德、叶剑英、胡耀邦、民主也门总理等大批中外政要曾先后下榻湛江海滨宾馆。	湛江蓝月湾温泉度假邨
金沙湾滨海休闲旅游区，是海岸景观与城市生活完美结合的综合性风景区，总面积20万平方米，绵延2.65公里，可眺望港城地标湛江奥体中心和海湾大桥。景区内经常举办各式节庆活动，是2016湛江海洋周的主会场，还举办了国家风筝精英赛、沙滩沙画展演、沙滩音乐节、啤酒节等多项活动。	湛江市金沙湾滨海休闲旅游区
三岭山国家森林公园，由三座山岭相连接而得名。公园先后荣获国家级森林公园、广东省森林生态旅游示范基地等荣誉称号。公园总面积738.79公顷，绿化覆盖率达98%，对降低城市空气污染、净化空气、调节气候、涵养水分起着重要环保作用，被誉为湛江“市肺”、美丽的"后花园"。	湛江市三岭山森林公园
茂德公鼓城旅游度假区交通便利四通八达，是以“鼓”为主题元素打造的度假区，景区内多处景观采用“鼓”元素，是雷州文化旅游新名片。度假区位占地62亩，建筑面积6.3万平方米，总投资3个多亿。以古雷州府城池为参照，融入雷州半岛古民居建筑风格，商业业态分布齐全，设有主题文化酒店、剧院、特色食街、中西餐、茶楼、咖啡馆、电影院、本土特产和民俗特色工艺坊等，晚上还有大型雷州民俗文化舞台剧表演。	湛江市茂德公鼓城度假区
鼎龙湾国际海洋度假区是集星级酒店群、环球特色小镇、海洋主题地产、海洋度假休闲、海洋文化体验等多维业态于一体的全球旅游度假综合体。度假区占地25000亩，区内有滨海水上乐园德萨斯水世界、德萨斯牛仔小镇文化特色商业街区、情人沙滩风情街、海之角、风情街美术馆等景点。	湛江市鼎龙湾国际海洋旅游区
天成台度假村AAA级景点位于乌石港港门右侧的北拳海滩，沿海沙滩长达70多公里。 该沙滩沙层深厚，沙质柔软，颗粒适中，洁白无瑕，被专家评价为世界一流沙滩。度假村面临北部湾，海水清洁，波平浪静，无暗流，无鲨鱼，海水一年四季的温差很小，是一个适合全年性游泳的海滨浴场。度假村椰风海韵，环境幽雅，气候宜人，四季鸟语花香，绿化覆盖率达到90%以上。度假村周围地下热水的蕴藏量非常丰富，温泉水中富含硫化物、钙化物等矿物质，水温平均为45℃，对人体的多种皮肤病、关节炎等症状有显著的疗效。	湛江市雷州天成台旅游度假村
湛江市遂溪孔子文化城是以儒家文化、孔子学院、孔庙为主体，集旅游观光、休闲度假、儒家文化教育等为一体的旅游项目，景区内已建成了孔庙、文昌阁、柱状节理岩、杏坛、南大门、东大门门楼及广场等，在建工程有水上飞狮立体演艺场，还经常举办丰富多彩、有意义的大型活动。	湛江市遂溪孔子文化城
御唐府·螺岗小镇是一家集观光旅游、餐饮、住宿、休闲、娱乐、会议、科普教育及农业观光体验为一体的旅游单位，是湛江湖光岩旅游区圈中点。小镇地理优势显著，拥有雷州半岛第一高峰”螺岗岭”，成为”湛江第九景”。小镇内常年林木参天，风光秀丽，原始次生林资源丰富，旅游优势突出。年接待游客高达数十万人次，被誉为”湛江旅游新名片”，深受市民喜爱。小镇气候独特，冬暖夏凉，日照充足，气温恒定，适宜休闲、度假、养生。小镇内古色古香，有城墙古塔、星月湖、风情餐厅、特色民宿、会议中心、游玩场、特色风情美食，遂溪非物质文化遗产醒狮，中小学生研学拓展草坪，特色迷你火车、特色萌宠乐园及供观光采摘的葡萄、草莓、莲雾、桑葚、青枣、红橙等优质水果园。	湛江御唐府·螺岗小镇景区
田园寨是廉江市田园寨农业发展有限公司响应国家乡村振兴战略开发的大型田园综合体，也是粤西地区开发面积达万亩以上的大型乡村旅游项目之一。田园寨坐落于风景秀丽、四季如春的廉江市茶山村，拟开发建设成为一家集旅游、度假、康养、玩乐、民宿、餐饮、休闲农业、商业为一体的生态旅游康养基地。	湛江市廉江田园寨田园综合体景区
廉江樱花公园由城北广场、园路绿化休闲景观及湖面三大部分组成，公园的设计集中体现本土风貌、本土文化和城市特色。建成后与塘山岭生态公园、绿道连成一体，供市民、游客登山健身、休闲散步等，成为廉江新的城市客厅。城北公园又被定位为樱花公园，种植有1600棵樱花，樱花迎春绽放，花团锦簇，晚上更是景色迷人、别有韵味，成为人们游玩的热门目的地。	湛江市廉江樱花公园景区
鼎龙天海湾是鼎龙集团在海南对岸布局的文旅大城,拥10公里黄金海岸线和天然温泉资源的“滨海温泉度假钜作”。项目配套海上果岭、滨海温泉乐园、最南端酒吧、天海商业街、彩虹停机坪、珊瑚海游艇码头、星海沙滩,规划一线海景精装洋房和温泉别墅,致力打造轻奢度假生活方式。	湛江市鼎龙天海湾旅游景区
茂德公大观园以辣酱文化为基础，重现雷州半岛传统酿酒、制酱、制糖、制瓷、石雕工艺。茂德公大观园内嫁接了国内“东南西北”不同地区的特色建筑，其中有东部的代表建筑徽派大宅，有北部的代表建筑蒙古包，有西部的代表建筑窑洞，而南部则以单体雷派建筑“三间屋”为代表。“三间屋”是以茂德公夫妇的故居为参照，放大40倍后修建而成。目前，大观园还拥有乡村文化主题餐厅、以手作为主题的精品酒店、雷州特色小吃城、反映乡村农民纯朴真挚爱情故事的“牵手广场”等。	湛江市茂德公大观园
天鹅湖庄园占地160亩，名贵花卉苗木品种多达上千种，更有黑天鹅近300只。全面打造婚纱网红拍摄基地，东南亚旅拍风格，拥有高达18个网红打卡点。	湛江市品胜天鹅湖旅游景区
雷州西湖公园是一座风景秀丽，人文荟萃，集自然风光、贤踪圣迹和各种游乐项目于一体的园林式综合性公园，人们游罢，不仅目睹独具南天一格的风貌，而且顷耳聆听一曲情节起伏的雷州史话。雷州西湖内古迹甚多，苏公亭，四柱重檐前有荷池及苏轼石雕像。十贤祠，祠内有文天祥撰、姚文田书《雷州十贤堂记》碑，并有汉白玉线刻寇准、苏轼、苏辙、秦观、王岩叟、任伯雨、李纲、赵鼎、李光、胡铨等“十贤”像。浚元书院，又有莱泉井、龙王庙、“西湖平，状元生”牌坊等点缀于平湖柳岸回廊曲桥间，园内还建有规模颇大的游乐场。	湛江市雷州西湖公园
雷祖祠依山傍水．风景秀丽，称“雷岗耸异”，为雷阳八景之一。也是广东省的地方民间信仰之一。 雷祖祠始建于唐贞观十六年（公元642年），是纪念唐代雷州首任刺史陈文玉（雷祖〕的祠堂。1996年11月20日被国务院公布为第四批全国重点文物保护单位。雷祖祠依山而筑，北村南趋，山下是一望无垠的万顷洋田，其势极其雄伟壮观。祠分三进，由山门、正殿、侧殿、后殿、东西康、钟鼓楼、碑廊等建筑组成，全部建筑沿中轴线布局。顺山门青石板台阶抬级而上可直通后殿，占地面积一万多平方米，是岭南地区较大的洞堂之一。	湛江市雷州雷祖祠游览区
三元塔公园，因园内有闻名遐迩的省级文物保护单位三元塔。1979年，此塔被定为广东省文物保护单位，1983年，省、县两级政府拨款重修。从此古塔更加气势非凡，雄峙南天。如今，三元塔成为历史文化名城雷州的最著名古迹，吸引了不少国内外游客。登临此塔，凭栏远眺，雷州胜境、古城新貌尽收眼底。俯瞰城内，高楼参天，鳞次栉比；遥望郊外，西边群山叠翠，东隅良田万顷。真是“极目两洋铺锦绣，诗情画意满人间”，令人胸怀开阔，心旷神怡！	湛江市雷州三元塔公园
放鸡岛，又名湾舟，原名汾州山，位于电白区南部沿海，据传海船到此必放一只鸡于岛上，以予放生祈求平安，故名放鸡岛。岛的面积为1.9平方公里，海域水深6-12米，能见度可达8米，东北岸长年受风浪的冲刷，岩石耸立，千姿百态，气势雄奇，远处水天一色，烟波浩淼。放鸡岛海上游乐世界，是一个美丽而神秘的潜水旅游圣地，同时岛上的植被覆盖率也居广东省海岛之冠。	茂名市放鸡岛海上游乐世界
茂名森林公园不仅是旅游、观光、休闲、娱乐的好去处，更是展示生物多样性和奇妙性，传播百科知识，开展科研科普和生态环保教育的理想场所，园内主要有情人桥、勇敢者之路、游乐广场、动物园、动物表演场、游艇俱乐部、水禽园、棕榈园、盆景园、树木园、瓜廊等景点。	茂名森林公园
御水古温泉度假区是集温泉旅游、餐饮住宿、会务培训、休闲娱乐等项目于一体的大型度假区。度假区东、西、北三面为碧绿的小山丘连绵环绕，山野烂漫，南面远眺南海，享受着迎面吹来的海风，空气清新，区内奇石千姿百态，荔林似海，沃野稻花飘香，自然风光得天独厚。	茂名市电白御水古温泉度假区
茂名市浪漫海岸景区是集旅游观光、休闲度假、美食海鲜、海上娱乐、商务会议、婚礼庆典、拓展训练等为一体的滨海旅游度假目的地。茂名浪漫海岸国际旅游度假区以东南亚异域建筑风格和“浪漫”主题文化为特色，拥有5.3公里海岸线，依山傍海，拥有俊山、奇石、椰林、银滩、海湾、礁岛、渔港等得天独厚的自然及人文资源。	茂名市浪漫海岸景区
中国第一滩旅游度假区，也称为茂名滨海公园，区内环境幽雅、风光旖旎，既有山的伟岸雄浑，又有海的温柔恬静，山水相映，风景美不胜收，是天然海水浴和沙滩日光浴的理想场所，有“东方夏威夷”之称。这里有一条全国第一条营造成功的最长沿海防护林带和长达12公里，宽约300米，可同时容纳近10万人畅游和观光的碧海银滩。	茂名市南海旅游岛·中国第一滩景区
冼太夫人故里文化旅游景区是我国历史上伟大的民族英雄冼太夫人的出生地和归葬地。景区规划总面积2000亩，区内以冼墓、冼庙为核心，建有沉香文化综合体验馆、岭南圣母文化广场、民族风情表演厅、岭南圣母牌坊、铜像广场、冼太夫人文化长廊、廉政展览馆、冼太夫人铜像、百越文化街、冼太夫人文化博物馆等景点。	茂名市冼太夫人故里文化旅游景区
广垦（茂名）国家热带农业公园创建于2002年，公园被评定为“广东省科普教育基地”。公园背依化中化南最高峰，巍峨连绵的中火嶂，四周环绕水光潋滟的六竹水库，依山傍水占地面积约5000亩。公园分为中心区、科普体验区、主题农业园区、主题酒店区、游乐区等五大板块，是国家农业部直属，广东农垦投资兴建的国家级农业主题公园。	茂名市广垦（茂名）国家热带农业公园
窦州古城古称“窦州”，建于唐武德四年，是历代州县并治之地，距今已有1400多年历史，是粤西地区保存最为完整的古城、古村落之一。2020年8月20日，窦州古城景区被评为国家AAAA级旅游景区，还先后被评为“全国传统村落”、“广东名村”、“广东省历史文化名村”、“广东省古村落”。古城现有13所书院组成的古书院群和7个公祠等核心景点，包括文明门楼、学宫、起凤书院、黎照书院、李廷枢公祠、茂园蔡公祠、简斋书院、李孝式故居、兄弟进士牌坊等，周围还有温泉及莲花禅寺等景点，并且拥有驰名省内外的非物质文化遗产—镇隆飘色。	茂名市信宜窦州古城景区
仙人洞风景区地处云开山脉腹地，冬暖夏凉，是远近闻名的“空调村”。自然生态保存良好，负离子含量高，是一个天然的大氧吧。 仙人洞自然风景区是一个森林瀑布集中分布区。该区除了分布着大片的杜鹃林、千亩竹海、原始森林和天然瀑布群，还有珍稀植物禾雀花。该区原始森林密布，空气清新，让你荡涤心尘，洗脱尘嚣，是开展森林浴，追求健康的好去处。	茂名市高州仙人洞旅游景区
西江温泉度假村以它得天独厚的地理环境和优良的温泉水质，以及配套齐全的旅游项目，令游客流连忘返。西江温泉的水质为珍稀温泉—氟泉，度假村占地面积100多亩，地下热源达5平方公里，拥有露天泉涌100多处，区内形态各异的泳池喷泉、亭台水谢、奇水异花、园林山水，构成了一座全方位、多功能、亦动亦静、如诗如画的大型度假村。度假村既兴建了可以在室内泡温泉的温泉宾馆和度假别墅，也提供了露天的自然温泉区又，此外还建有大小会议中心、学生旅馆，辟有篮球、网球、羽毛球、乒乓球、烧烤等健身及娱乐场所。	茂名市西江温泉度假村
天马山自然生态旅游区内满目苍翠，空气清新，负氧离子含量非常高，加上保持良好的原始生态，使得这里溪水湍流，瀑布飞珠，林深树壮，鸟语花香，堪称人间仙境。更有神鹿飞瀑、蝴蝶谷、天马山天池、高山万亩草原等，景色美不胜收，让人流连忘返。天马山旅游区现已建成了天马阁、瑶寨、斗马场、天池游乐、山泉浴场等景区，成为茂名市又一旅游度假胜地，也将成为粤西地区乃至全省重要的旅游观光新亮点。富有“香格里拉”之称的——信宜天马山生态旅游风景区。	茂名市天马山生态旅游区
电白区一直以来都是中国沉香最大的集散地，被誉为“中国沉香之乡”。2013年，电白获得由林业部中国经济林协会颁发的“中国沉香之乡”牌匾。目前中国绝大部分的野生成品沉香都是出自电白区观珠镇。作为沉香文化之乡，电白区委、区政府十分重视沉香文化建设，在忠良街打造沉香文化特色步行街就是一大手笔。如今忠良街已经成为一条建筑风格鲜明、基础设施完备、管理完善、能拉动经济文化发展的沉香文化特色步行街，大大提升了城市文化品位。	茂名市电白区水东忠良街沉香特色步行街景区
茂名六韬珠宝创意产业园”项目规划面积1100亩，是目前全球规模最大、产业链最齐全的一个集设计，生产、展示、销售为一体的多元化新型城市综合体，将是国内外珠宝商前来采购、加工交易的首选之地。整个项目规划建设有现代化厂房、国际珠宝交易中心、展览中心商务会所、办公楼、珠宝步行一条街及其它配套设施，如:银行、酒店、餐厅、公寓、超市电影院运动场地等。展览中心将为全球客商每年定期开展国际性珠宝展会，向客户提供珠宝文化与产品展示。将加大企业成交量，为企业成功交易提供保障。	茂名市电白区六韬珠宝创意产业园景区
南越1959文化创意街由南越文旅荣誉执导，名字源于茂名建市时间，是以南越文化为主题的特色步行街，也是一个以木偶为IP形象的文化主题创意街区。1959南越文化创意街通过挖掘和丰富本土特色文化，以“主题文化”、“创意街区”、“跨界美食”、“艺术美学”、“文教娱乐”、“创客空间”为重点的商业业态组合，设有南越美食村、木偶公社、民俗廊、茂名印记、艺术街区、南越艺术馆、天空农场、互动式喷泉等景点。	茂名市茂南区南越·1959文化创意街景区
高州古郡水城是由高州市明丰旅游开发有限公司投资打造的生态休闲文化旅游主题乐园。古郡水城水上乐园占地面积220亩，包括主体工程（水上娱乐设施）、接待中心、休闲餐饮、停车场等设施，拥有8个大型设备及多个国内先进的水上乐园系统设备，总体划分为宝贝亲子活动区、山地滑水探险区、冲浪漂流区，设有大喇叭滑梯、冲天回旋滑梯、超级梦幻水城、长环流河等多个大型水上娱乐项目。	茂名市高州古郡水城景区
大唐荔乡以乡村资源为依托，保留着周边自然生态风貌，园林景观保护良好，外部植被覆盖率为90%，内部绿化率为100%，各种植被保护完整，将自然景观开发成景点，让绿水青山变成了源源不断的金山银山；园内植被数量众多，生存状况良好，资源实体完整无缺。大唐荔乡是以集互动性、观赏性、趣味性和娱乐性为一体的综合性景区，主要由一骑红尘广场、贡园——古荔枝博物馆、红荔胜景——红荔阁、水墨桥头——网红桥头村、根子碧道精华段等五个版块组成，各具特色，精彩纷呈，是休闲娱乐、旅游度假的最佳场所，更是亲子互动、集体旅游的首选基地。	茂名市高州大唐荔乡文化旅游区
牙象大地艺术公园是茂名好心湖畔田园综合体项目的首发之作，占地约1000亩，设有艺术花海、艺术与农耕完美结合的艺术稻田等各种有趣的艺术创作，还建有荷塘月色休闲景区、年例广场特色餐饮区、百果园采摘区、农业嘉年华、种植文化观赏区等，以及十多个由知名艺术家创作的艺术装置景点。茂名牙象大地艺术公园通过花海景观、稻田画，让游客感受到艺术与农业融合的魅力，乡村墙绘、彩绘村让游客领略乡村的另一种美丽。	茂名市牙象大地艺术公园景区
信宜莲花湖庄园占地500多亩，内有40多亩的人工湖、园林式泳池、冬之夏泳馆、药浴池、水力按摩池、现代化大酒店、休闲会馆、风雨长廊、亲水码头、情人谷、民俗风情园、农业科普植物园、水上乐园、冲浪池、百越文化小镇、亲子欢乐区、摩天轮、玻璃桥、亭台、楼阁等等，是一个既有江南水乡特色、又有东南亚风光的、富有魅力的多功能庄园。	茂名市信宜莲花湖庄园景区
石根山，广东省与广西壮族自治区界山，属粤西云开山脉山峰。白垩纪末、第三纪初，地壳因为受到强有力的挤压，褶皱隆起，成为绵亘的山脉，石根山花岗岩质的火成岩变质而形成片麻岩石质，由于构造变形分解和风化改造而成，是“云开古陆”核部地质层。旅游区内山体险峻，山间风光无限，自古以来是两广闻名，令人流连忘返的人间仙境，一年四季各具特色。	茂名市石根山风景旅游区
高州市粤龙山风景区建设内容包括：办公大楼，员工宿舍，水上乐园，摩天小镇、世界各地特色建筑景点、山区田园休闲观光度假区、度假养生精品酒店、停车场建设、大型杜鹃园、婚纱拍摄基地、星级宾馆等	茂名市高州市粤龙山风景区
化州孔庙，又叫文庙、学宫，宏伟壮丽，是当代有名的古建筑。孔庙原为化州古州郡的文教中心，它包括崇圣祠、明伦堂、乡贤祠、名宦祠、和石龙书院等建筑群体。这些建筑群体分布于宝山之南，重楼叠阁，十分壮丽。它与海南的文昌孔庙并雄于南粤。孔庙建筑群规模宏伟，占地广阔，约1万多平方米。主体建筑以大成殿为中心，南北成一条中轴线，左右建筑对称配列。庙前有开阔的广场，矗立着柏木牌坊一座，坊上正中嵌“天下文枢”巨匾一方，行人至此，会感受到一种庄严肃穆的气氛。	茂名市化州学宫（孔庙）景区
化州化橘红历史文化产业园距离官桥出口(S14汕湛高速东北向)7.5公里。化州化橘红历史文化产业园占地10亩，建筑面积4318平方米。设有化橘红展览馆、化橘红仓库、生产车间、化橘红文化园 、DIY区、种植基地等。	茂名市化州化橘红历史文化产业园景区
柑村历史悠久，曾是著名的南路革命活动中心，在抗日战争和解放战争年代，有千余人直接或间接支持革命，两百多人参加人民军队，革命烈士25人，其中全国英烈3人，是茂名地区参加革命人数最多、为革命献身人数最多、革命烈士人数最多的村庄。村是化州市红色老区建设的一个缩影，自2017年柑村被列为全省“红色村”党建示范工程建设村庄以来，该村深入挖掘红色文化资源，推动乡村振兴发展，致力打造区域性红色文化教育基地。2019年10月份，柑村入选为“广东省文化和旅游特色村”的红色村，该村已成为红色文化旅游热门目的地。2020年7月，化州市被列为全国第二批革命文物保护利用片区分县。2021年被评为全国民主法治示范	茂名市广东南路革命柑村文化旅游景区
茂名市建国生态天鹅湖旅游区主要从事水产养殖、生猪养殖、水果种植、风景花卉种植、园林树木种植等等，园区目前在建或筹建的项目有：四季花园、珍稀植物园、水上乐园、亲子乐园、餐饮会议、俚族文化村、冼太广场等各种休闲娱乐、文化教育场所。	茂名市建国生态天鹅湖旅游区
新城公园是广东省茂名市电白区沙琅镇的一个公园。该公园占地500亩，是沙琅最为引人注目的地方。这个山区公园依山而建，内设凉亭、人工湖、文化中心、老干活动中心、滑冰场、游泳池以及各种游乐设施。依山傍水，风景独特的新城公园成为当地居民休闲娱乐的好去处。	茂名市沙琅新城公园景区
肇庆星湖风景名胜区是全国十大文明风景旅游示范点和ISO14000国家示范区。由七星岩和鼎湖山两大景区组成，其中七星岩片区有七星岩、星湖国家湿地公园，鼎湖山片区有鼎湖山；景区主要景点有天溪十景、云溪十景、宝鼎园；星湖水面达530公顷，七座挺拔的岩峰，状如天上北斗七星，湖光山色，美不胜收，被誉为“岭南第一奇观”。	肇庆市星湖旅游景区
肇庆龙母庙，始建于秦汉时期，距今有2000多年历史，寺庙前临西江、背靠五龙山，左右青黄旗山两相拱卫，形式“五龙护珠”之势。庙内有多处景观，如：牌坊广场、山门、香亭、大殿、妆楼、龙母墓、碑亭等等。龙母庙是供奉龙母娘娘的庙宇，它是中国岭南古建筑的代表，与广州陈家祠、佛山祖庙并称为岭南古建筑的“三瑰宝”。	肇庆市龙母祖庙景区
盘龙峡生态旅游区内最有名的是“腾龙飞瀑、聆天飞瀑、烟雨飞瀑”三大天然奇观，区内大大小小的瀑布达100多个，旅游区以其得天独厚的山、水、森林等自然生态资源禀赋，成功开发了勇士漂流、瀑布观光、峡谷品氧、全国最大的水车群、高空滑索、森林水世界等等生态休闲型旅游产品。	肇庆市盘龙峡景区
德庆学宫属全国重点文物保护单位，始建于宋祥符四年（1011年），元大德元年（1297年）重建，这座庄严的古建筑群由大成殿、崇圣殿、尊经阁、乡贤祠、杏坛等建筑组成，占地面积八千多平方米，是我国元代木构建筑的瑰宝。德庆学宫学宫者，顾名思义，乃学子上课之地也。在中国，未有现代之小学、中学、大学之前，学宫成了当地培育人才之重要场所。	肇庆市德庆学宫景区
封开龙山景区是广东省级风景名胜区，素有“广东小桂林”美誉，占地面积129.3公顷。景区内有山清水秀，鸟语花香，山水映辉所衬托出的一片片迷人景色；有独一无二，鬼斧神工所雕的石灰石溶岩神奇景观；还有多种或轻松写意或紧张刺激的旅游运动，进入景区会使你有如回归大自然的怀抱，重拾清新、梦幻、生动的感觉。	肇庆市封开龙山景区
奇石河景区，享受有“广东九寨沟”之美誉，景区以独特的自然景观和优雅的生态环境而著称，而景区内森林繁茂、瀑布飞流、奇石遍布。集休闲度假、观光旅游、乡村风情体验、农家风味佳肴于一体，被誉为省内最具特色的生态旅游度假区。景区最主要的景点有：十里奇石河、堪称省内最大的银龙大瀑布、国内罕见的奇石滩、天然山泉水泳场、户外拓展游乐设施，负离子氧吧区、田园山村美食、土特产购物、山乡风情、水车群等。	肇庆市四会奇石河景区
万兴隆翡翠城是一个集产、供、销于一体的翡翠批发市场。万兴隆翡翠珠宝城切合年轻人网络购物的需求，通过不断整合多种销售模式的优势，重金打造了面积达6000平方米的“万兴隆直播城”，让全国各地的翡翠玉器爱好者可以通过直播平台选购四会玉器，以带动商户开拓新的销售途径。	肇庆市四会市万兴隆翡翠城景区
澳雪国际工业旅游园位于肇庆市高新区澳雪国际大型生产基地内，由洗涤文化博览馆和10万级别标准无尘生产车间等部分组成，集沐浴文化科教与现代工业化生产于一体的体验式工业旅游景区。澳雪内设五大功能区域——现代化多功能综合办公大楼、综合物流仓储区、综合能源供应区、绿色生活娱乐区及十万级空气无尘净化标准生产车间（GMP+FDA）。	肇庆市澳雪国际工业旅游园景区
肇庆包公文化园在原包公祠基础上改造和新建，建筑面积8790平方米，由包公祠、清心园、包公文化广场、宋文化街、戏台和沿江景观平台六部分组成。清心园内展览馆分为序厅、第一展厅、第二展厅、第三展厅。园内陈展实物近 1400件 （ 套），包括480件（套）文物类实物，当中的绿端砚浮雕墙、星岩书院旧试卷和明、清砚碑镇园之宝更是镇园之宝。 肇庆包公文化园建设充分利用最新的“声光电”技术，把传统文化与先进科技相结合，给观众身临其境、生动趣味的视觉和感官体验，让参观者在移步换景中接受廉政文化熏陶。	肇庆包公文化园
中国四会玉器博览城，坐落于中国玉器之乡广东省四会市的核心玉器商圈，其中商城经营面积为7万平方米。是超大规模现代化玉器展示交易中心，被授予“中国翡翠制品采购基地”“广东省诚信示范市场”等荣誉称号。	肇庆市广东四会玉器博览城景区
三元塔建于明万历二十七年（公元1599年）。是广东省重点文物保护单位。原为州人祈求在各级科举考试上头名，榜中“三元”得名。塔平面八角、高53米。为外九层内分十七层的阁式砖室塔， 腔壁厚3米，壁庵几何图形均称美观。穿壁绕平座结构。基础用红砂岩和花岗岩建造。檐梁、角柱、门帮颜色红白相间。须弥座各面刻有浮雕图案，转角处均雕饰神态各异的托塔力士。塔表批荡用料和工艺十分讲究，传说批荡塔身的时候，工匠按照“许新不许旧”的严格要求，选用的不是一般的土朱灰浆，而是名贵的银朱灰浆，因此，虽经历了400年的风雨雷电袭击，但至今仍鲜艳如昔，有“只新不旧”之美誉。	肇庆市德庆县三元塔景区
阅江楼是在肇庆市端州区正东路东侧石头岗上，南临西江。始建于明宣德年间，历代有修缮，名称也屡次更变，初为崧台书院，继称东隅社学，明崇祯十四年(1641)始命名阅江楼，清初曾改名镇南楼，不久复称阅江楼。	肇庆阅江楼景区
广宁县油茶文化博览园以“现代·生态·共享”为主题，依托扎实的工业基础，叠加广宁与油茶独有的文化底蕴，集种植示范、旅游观光、科普休闲于一体，打造工作、科教、观光休闲融合一体的新型工业空间、机械化生产方式、高要求产品品质及立体式展现的场所；沉浸式趣味科普、景区级育苗示范、互动式游学体验；愉悦的田园风光，特色的人文艺术，无负担休闲娱乐，打造出一个广东省首个绿色生态农业与现代工业生产相结合的产业旅游乐园。	肇庆广宁油茶文化博览园
怀集燕山风景区内峰林、岩洞、溪流、田野、阡陌、村庄、翠竹，交相辉映，如诗如画，美不胜收。燕山岩、盘古洞天尽在燕山中。盘古洞天宽30-80米、高50-100米、游程长达3000米。盘古洞天有千年香火依然鼎盛有求必应的盘古祭坛、国内罕见的仙女瀑布、亿年神龟、盘古梯田、石生盘古巨人等圣景。经专家论证区内完好保存着亿万年前燕山运动留下的最美的自然景观。盘古洞天为“古怀阳十六景”之一、连续剧《西游记》拍摄点。燕山的多姿多彩自然生态环境，无与论比的深厚文化历史底蕴，集游山、玩水、攀岩、探险、考古、休闲于一体，无不显燕山人间仙景的魅力。	肇庆市怀集县燕都旅游景区
西江酒文化展馆位于肇庆市高要区蛟塘镇S272西江酒厂内，是一个集展览、参观、体验、游乐、科普和研学活动于一体的具有岭南特色的酒文化工艺学习参观场所。西江酒文化展馆入选第三批广东省乡村旅游精品线路，获得广东省人文社科普及基地 、肇庆市中小学研学实践教育基地，其生产的花果酒礼盒、春常在酒获得“肇庆优秀旅游手信”等称号。	肇庆市西江酒文化展馆
位于肇庆市高要区金广大道恒大世纪梦幻城的肇庆恒大梦幻奇趣园，园区以欧美高品质的园林生态设计风格为蓝本，打造生态植物、奇趣探险、梦幻景观、互动娱乐4大主题区，汇集全球广受追捧的参与性、互动性与奇趣化等类型的休闲娱乐活动，打造城市家庭亲了一站式“轻度假”、网红打卡的目的地。	肇庆市恒大世纪梦幻城
肇庆砚坑紫云谷位于西江羚羊峡省级自然保护区内。砚坑拥有端砚开采、加工的悠久历史，中国品质好的端砚都出自于紫云谷的老坑、坑子、麻子坑三大名坑。这里有唐朝年间开采砚石的千年老坑洞，并可观赏到一年一度盛开的烂柯仙钟之称的吊钟花，铁索桥，户外拓展基地，绿色长廓，古磨群遗址，沟谷雨林品氧谷、侗族歌舞表演，沿着脚下的小溪，就开始进入风景如画的山谷。	肇庆市紫云谷风景区
猫爪谷生态农场是以休闲旅游与生态农业为主题，集现代农业，科普教育，亲子体验等多功能为一体的生态型田园综合度假区。猫爪谷生态农场以优越的农田风貌，丰富的山体景观，特色的水资源为优势，以特色星空帐篷别墅，动植物种养体验区，大片花海/樱花林等互动景点及自然水上项目为特色，涵盖休闲娱乐、度假观光、科普教育等多样化旅游形式，远离城市喧嚣，展露自然之美。	肇庆市猫爪谷生态农场
砚阳湖景区以水景和植物造景为主，配以人文景观，融汇了繁华都市与自然生态美景，是具有岭南水乡特色的集防洪排涝、生态保护、游览观光、休闲娱乐、科普教育功能于一体的生态公园。砚阳湖的湖泊水面面积1500多亩，以湖面为中心，设置大型绿化开放空间，从高空俯瞰，犹如翡翠宝石。砚阳湖主要有天空之镜、砚阳飞虹、月季岛、端砚文化长廊、观砚岛、亲子园、砚阳三亭等特色景点景观。	肇庆市砚阳湖景区
山湖生态旅游度假村是当地颇具名气的休闲旅游胜地。这里田园气息浓郁，待到油菜花、樱花、茶花盛开之际，简直美不胜收。	肇庆市四会市山湖生态旅游度假区
广信文化园是封开县首个历史文化博览景区。“广信文化园以广信塔与封开博物馆作为主体建筑。广信塔被誉为“两广标志塔”、“岭南第一塔”，在此可以登高怀古、一览河山。封开博物馆藏有多件国家一级文物，以及诸多史前至汉唐文物，见证了岭南文化的发展里程。	肇庆市封开广信文化园景区
华辰玫瑰园是集特色农业种植，乡村旅游、休闲观光、康养度假，文化创意体验及产品深加工于一体的三产融合绿色低碳环保项目。华辰玫瑰园占地面积约3090亩，园区内既有玫瑰花园、向日葵园、薫衣草花海、百香果园、瓜果山等丰富多样的农业种植观赏体验，也有热气球升空、天空之境系列、星空露营基地、游船浆板、欢乐嘉年华、动物表演等让人心动心跳的游乐体验项目。	肇庆市怀集华辰玫瑰景区
金钟山森林公园是广东高要市乐城镇的一座公园，包括人文景观、森林旅游、旅游服务三个部分。首期建设主体景点龙公祖庙、观音殿、大王爷殿、迎龙湖、迎龙广场、园林餐厅等项目。	肇庆市高要金钟山景区
千层峰景区峰体主要由重重叠叠的砂页岩和局部钙质页岩构成。地貌与湖南张家界的地貌一样同属形成于距今三亿八千万年的泥盘纪的砂岩峰林地貌，经历了多次地壳升降运动，经受长年流水的切割，空气的侵蚀，产生了褶皱或断裂，形成了奇伟壮观的景象。每当暮春三月，漫山遍野的杜鹃花及其它野花竞相怒放，争芳斗艳，五彩缤纷，呈现出“垂壁千层石，悬空万朵花”的绚丽景色。	肇庆市封开千层峰景区
大斑石景区位于封开杏花镇古广信河畔，是一个集攀登揽胜、健身娱乐、休闲美食于一体的生态旅游景区。景区内有大斑石、天下第一石棋盘、盘古神坛、圣妃泉、圣妃宫、石趣园、如意榕、柳叶塘、鸳鸯亭、投石问路、石畔回廊、攀岩胜地、白马远眺、刘三妹对歌台等景点以及登石攀岩、健身道、祈福许愿等项目。	肇庆市封开大斑石景区
肇庆北岭山森林公园是一座以森林生态资源为依托，以“自然、古朴、野趣”为特色的近郊森林公园。春天来到这里，让人真正感受亲近自然、拥抱森林的惬意。随着步履叠进，旖旎风光渐次在眼前展开，连绵的山峰相映成趣。当一路跨越，到达山顶的那一刻，方能感受目极万顷，心驰神往！除了踏青春游，还可以来北岭山森林公园赏樱花，花期为3-4月。	肇庆市北岭山森林公园景区
广宁竹海大观旅游区利用绥江两岸浩瀚的平原竹海建设而成，竹子制氧量是常绿阔叶林的1.5倍，源源不断地输送大量的新鲜纯氧，使人置身于浓浓的纯氧和竹林精气之中，这里堪称南中国最大的氧吧之一。竹海大观占地面积8.13平方公里，景区内翠竹绵延浩如烟海，构成一幅气势雄伟、景色奇特的天然竹林美景。这里全年四季均可观竹，可春看竹雾、夏赏竹绿、秋览竹浪、冬观竹翠。	肇庆市广宁竹海大观园景区
宝锭山风景区，座落在全国十大竹子之乡之一的广东省肇庆市广宁县。景区以竹文化、财神文化和养生文化为主题，景区的主要亮点有“天下第一财神”、竹文化博物馆和中国竹业产品展销中心。	肇庆市广宁县宝锭山景区
肇庆“文醉体验之旅”是广东省工业旅游精品线路，而香满源酱油坊是该线路重要景点之一。公司在2013年起与旅游公司合作，探索“工业+旅游”发展模式，让端州非遗项目香满园酱油得到更好宣传。大批旅客在工作人员引导下来到酱油坊参观“香满源”酱油古窖，了解其悠久历史。其中一件保存近千年的酱油酿造工具引起了游客兴趣。游客还了解了如何用天晒酱油制作美味天晒“状元鸡”。	肇庆市香满源千年酱油坊景区
打响德庆工业旅游第一枪，广东德庆无比养生酒业有限公司是一家历史悠久的百年老字号企业，原名为德庆县首乌酒厂，从1905年南药大王关氏兄弟，创建的“关馥园”酒坊至今，已有114年的历史。无比酒业国家AAA级旅游景区的揭牌打响了全县工业旅游的第一枪，填补了德庆旅游发展的一块空白，标志着工业与旅游的有机融合，加快工业旅游做大做强，为德庆特色旅游产业发展锦上添花。	肇庆市德庆无比酒业景区
智联科创梦工场，西与千年古宋城一线相连，南靠黄金水道西江、崇禧塔，临近阅江大桥，占地约16000平方米，建筑面积约17000平方米，是在星通电子厂旧址上改建而成的文创休闲与青年时尚产业新型园区。2017年12月8日以来，智联科创梦工场围绕“科技创新”“电子商务”“青年文化”开展了卓有成效的尝试，先后获得“肇庆市创新示范园区”“肇庆市电子商务示范园区”“粤港澳大湾区青年家园”等荣誉称号13余项。智联科创梦工场已成为集合电商科创、文化艺术、休闲餐饮、青年时尚等文化形态的多元文化园区，粤港澳大湾区极具地标性的人气网红3A景区。	肇庆市端州区智联科创梦工场景区
励志碧道公园依托现代农业特色产业发展，重点打造以“产业观光”为主题的碧道体验段。建设有格桑花海、励志碧道、竹荪基地、竹林沙滩乐园、帐篷营地，食用菌种植基地等特色景点，并有地道美食街、精品民宿，临江垂钓等旅游配套服务。	肇庆市封开县励志碧道公园景区
台洞村美丽建设的亮点之一，封开首个湿地公园，台洞生态公园是贺江碧道画廊重要节点，该生态公园在湖岸配套了观景平台，进行了绿化，沿湖种植美人蕉、荷花等水生植物，不仅改善了湖水水质，还造就了一片荷塘山色。	肇庆市封开县台洞湿地公园景区
砚洲岛位于肇庆市鼎湖区羚羊峡下游，是广东省最大的江心岛。这里民风淳朴，土地肥沃，植物种类繁多，土特产丰富。砚洲岛四周环水，东有历史悠久、香火鼎盛的包公楼，西有适合游客亲水娱乐的大面积碧水银滩，南有西江留洋第一博士、当过末代皇帝老师的陈焕章故居，北有珠三角“桑基鱼塘”、“大榕树荫”、“水乡蕉林”等旖旎风光。岛上村落整齐有序，宗祠众多，具有浓郁的岭南民俗风格。	肇庆市鼎湖区砚洲岛景区
八卦村，又名黎槎村，距今已经700多年的历史，黎槎古村呈八卦形态，布局精致，暗藏洛书河图的玄机，以中国古代儒家文化论述万物的重要景点《周易》的八种基本图形，亦称八卦，即“—”和“——”的符号形状把房屋建在一座凤凰形的名叫凤岗的小山上。	肇庆市高要区黎槎古村八卦景区
四会市“LIVE直播基地”是四会市人民政府与字节跳动共同建设的互联网+珠宝玉器电商直播示范点，该基地由广东会心文化联合抖音APP共同运营。基地软硬件设施完善，硬件上配有供应链专区、集检测、物流、仓储为一体的一体化中心、大型智能停车场。软件上提供畅通无阻的5G网络、优质的主播和运营培训课程以及全方位的售后服务。已有200多个商家入驻。近期，基地“翡翠手镯节”正在如火如荼地进行，聚集性流量效应助力全体商家加速变现。依托超强的头部流量平台，LIVE直播基地源源不断地向全国输送四会珠宝玉器源头货品，再一次印证了四会玉器之乡的美称。据介绍，基地将建设独具特色的文化街区，为市民提供休闲娱乐场所的同时吸引更多优质商家了解四会玉器文化，形成一道亮丽的风景线。	肇庆市四会LIVE直播基地景区
省级“红色村”示范工程、市级“西江党旗红”基层示范点，近年来，广宁县江美村深入挖掘丰富的红色革命遗址(迹)资源，打造像初心堂、农民协会旧址、县委机关旧址等红色景点，逐渐形成红色文化、爱国教育、党风廉政教育三位一体的红色教育格局。	肇庆市广宁红色江美旅游区
绿地·樾湖国际生态城是粤港澳大湾区重点规划珠三角新干线空港经济圈核心板块，占地4500亩，其中2/3是天然湖泊和公园，绿地香港打造空港国际生态城，成为一座集文化教育、医疗康养、生态旅游、休闲娱乐、城市人居等多功能于一体的综合服务新城。	肇庆市高要绿地樾湖生态园景区
清远市连州地下河旅游景区是一处典型亚热带喀斯特地貌的巨型天然石灰岩溶洞，以其神秘、瑰丽的石钟乳及洞穴暗河而蜚声中外，有“广东地下第一河”之称。连州地下河的景点分陆路和水路两部分，陆路为溶洞，水路为地下河，水陆两游的连州地下河，以其恢宏的气势、壮丽的景观和独特的组合，堪称岭南一绝。	清远市连州地下河旅游景区
清新温矿泉度假区是集旅游度假、运动休闲、康体养生、农业观光、民族风情、户外拓展训练、商务会议于一体的综合型旅游景区。度假区以温泉为主题，四周灵山秀水环绕，环境温馨祥和，园林建筑浓缩了中国园林艺术的精华，众多风格各异的露天与半露天的温泉池镶嵌在鲜花碧草中，区内拥有足球训练基地、高山滑草场、卡丁车、野战、骑马、越野车、攀岩、漂游等娱乐项目。	清远市清新温矿泉旅游渡假区
碧桂园假日半岛位于广佛“特区”—广州新国际机场板块休闲度假生态圈。是由碧桂园地产倾情打造的大型山水度假之城。广州“第二绿肺”王子山脉环抱，8000亩天然湖泊静谧，最大保护性开发原生态珍惜山水，水域的同温生态与林海形成的天然温控防护层，缔造了一个自然的山水岛国。据有关资料显示，这里的负氧离子含量高达6000个/cm³。8000亩的天然水域，30000亩的王子山脉簇拥下的碧桂园假日半岛别墅建筑群如自然生长于此。五年以来，荣获过大小逾50余个奖项。	清远市碧桂园假日半岛故乡里旅游度假区
黄腾峡生态旅游区是集休闲、旅游、疗养、度假、运动、保健、娱乐、观光、购物于一体的大型综合生态旅游区。黄腾峡海拔683米，山势雄伟壮观，8公里长的大峡谷，常年烟雨弥漫，蜿蜒崎岖的峡谷恰似一条腾飞的巨龙，峡谷入口处的一座山峰像一尊弥勒大佛笑迎天下宾客。	清远市黄腾峡生态旅游区
玄真古洞漂流景区有“玄真漂流，漂动天下”之美誉。景区占地12000亩，群山环抱、碧潭密布、奇石怪藤尤如星罗，山岩巨石穿插不断，霸气尽显；区内除山水、奇石、碑林等自然宗教文化景观外，还设了探险、野战、拓展、别墅山庄、休闲中心、酒店餐饮、烧烤、射箭、钓鱼等丰富多彩的娱乐项目。	清远市清新区玄真漂流景区
聚龙湾天然温泉度假村占地面积27万多平方米，是以温泉为核心，以生态为载体，集旅游度假、温泉疗养、商务会议、健身休闲、中外贵宾接待为一体的综合型度假酒店。度假村有40余个特色各异、独具东南亚园林风格的露天温泉池，温泉池水全部来自近1500年历史的汤塘温泉，泉水自泉眼涌出时温度达85度，日涌量约4000立方，属于高热泉。度假村配套设施还有KTV、棋牌、拓展、乒乓球、桌球、沙难排球场、烧烤场等。	清远市聚龙湾旅游区
宝晶宫生态旅游度假区被誉称为“广东的山水桂林”、“岭南第一洞天”。景区占地12平方公里，区内环境幽美雅静、碧波万倾、茂林修竹，是集湖泊花海、溶洞、山林奇石、温泉酒店、水上乐园、恐龙世界、极限项目、研学拓展基地 等项目为一体的综合度假区。	清远市宝晶宫景区
广东第一峰旅游风景区，位于清远市阳山县秤架镇瑶族乡南岭森林自然保护区内，景区内深壑幽谷，清溪长流，飞瀑连缀，一瀑一景，绚丽壮观，水质清澈，空气清新，犹如长长的风景画廊，动人心弦。清新扑鼻的负离子气息是游客对第一峰的钟爱，其空气负离子含量是广东省之最，人称“负离子圣地”。	清远市广东第一峰旅游风景区
龙潭文化生态旅游度假区是在原湟川三峡景区的基础上，改造以“和”文化为主题的特色生态旅游度假区。分三个阶段建设，区内主要有仙女峡、楞伽峡和羊跳峡，有鸳鸯瀑布、滴翠瀑布等数十道飞瀑，以及双溪阁、古戏台、龙宫滩思乡亭、马面滩大坝、纤夫道等景点。	清远市湟川三峡-龙潭文化生态旅游区
森波拉，一个远古森林里的山水世界，一处冰川遗址下的乐水天堂，坐拥数万亩羊角山森林公园，由香港新信集团投资20亿元打造的“一站式”旅游王国，集冰川水谷、主题公园、度假酒店、火山温泉等项目于一体，开创了在省级森林公园发展复合型旅游观光、娱乐休闲、度假养生产业新局面，打造了中国水上娱乐、山地旅游、温泉疗养、商务休闲和森林度假的又一张旅游王牌。	清远市森波拉度假森林景区
狮子湖由四大功能板块构成：以主题高尔夫为核心的休闲运动板块；以水为核心的主题会议度假休闲中心板块；以养生保健为主题的温泉SPA板块；以滨水休闲和居住为特色的高端人居板块。这里有主题高尔夫球场、喜来登大酒店、游艇会、水幕电影、晨岛、茶岛、夜岛、梦岛、花岛、渔岛、及购物方便的渔人码头等。清远狮子湖因举办首届全球大使休闲峰会而闻名，打出了自己的招牌“东方式戴维营”，意欲打造一座中国特色的超级休闲客厅。其高尔夫球场突出丹霞地貌特点，模拟月球地表的环形山、火山等地貌特征的主题球场，有雄山秀水、刚柔并济的绝佳月球景观氛围，在这里打球就像上月球登月，其水幕电影为亚洲第二大。	清远市狮子湖国际休闲旅游区
新银盏温泉度假村有广州后花园之称。 度假村内设有各种功效不一的温泉池八十多个，温泉水采自地表深180多米，水温64度，水质无色无味，透明洁净。新银盏温泉度假村山峦起伏，树木葱茏，空气新鲜，出水相拥，为珠三角地区一个难得的“天然氧吧”。	清远市新银盏温泉景区
广东瑶族博物馆是一所综合性博物馆，是广东省冠有“广东”名称的民族博物馆，也是中国收藏有瑶族文物最多、最齐全的专业瑶族博物馆。 截至2012年10月份，中国广东瑶族博物馆通过收购、调拨、捐赠等方式，征集各类瑶族文物、实物共20541件。藏品种类有陶器、瓷器、服饰、银饰、配饰、织锦刺绣、生产生活用具、宗教信仰类。被授予“广东省非物质地遗产—瑶族刺绣传承基地”、广东省青少年科技教育基地、国家二级博物馆。	清远市广东瑶族博物馆景区
清远南岗千年瑶寨始建于宋代，是中国历史文化名村，也是全国乃至全世界规模较大、较为古老、较有特色的瑶寨，堪称世界建筑奇观。连南千年瑶寨建于海拔803米高的陡坡上，房屋依山傍坡，前面的房子的屋顶和后面房子的地面平高，其间有一条走廊过道。南岗千年瑶寨面积159亩，保留了368幢明清时期的古宅及寨门、寨墙、石板道等，其中较具代表性的景点有寨门、寨墙、瑶王屋、瑶练屋、歌堂坪、南岗古庙、石棺墓等。	清远市南岗千年瑶寨景区
清远古龙峡原生态旅游区，位于清远市清新区滨江峡谷，是国家体育旅游示范基地。高差达千米的古龙大峡谷集瀑布、深潭、奇石、丛林于一体，悬崖对峙、奇峰耸立、银瀑飞溅，滩多水急。2019年古龙峡玻璃大峡谷创下9项世界纪录认证，成为中国高空玻璃观光新霸主。	清远市古龙峡生态旅游区
洞天仙境生态旅游度假区，素有“华南第一天坑”之称。景区以其独特的喀斯特地貌、沟壑险峻的地理特征为依托，融山、水、石、潭、钟乳、瀑布、天桥、天坑、绿洲为一体。洞天仙境景区，两岸钟乳林立，石笋如画，晶莹斑斓，是一个集“天坑奇观、度假住宿、汤泉养生、休闲娱乐、特色美食、野外拓展”于一体的原生态综合型旅游景区。	清远市洞天仙境生态旅游度假区
广东省清远市英德九龙小镇国际生态农业度假区占地7000多亩，是一个集农业公园、乡村酒店、特色民宿、花卉观赏、休闲观光、养生度假、科普教育、户外拓展等为一体的大型综合性生态旅游度假区。度假区内有千多座呈线型排列的石灰岩质山峰，千姿百态的山峰、神秘莫测的岩洞、嶙峋怪异的岩石、变化无穷的云海、雾景、浓郁乡土气息的田园风光，千亩花海烂漫盛开，很适合度假旅游。	清远市九龙峰林小镇景区
金子山原生态休闲度假景区座落于广东省国营连山林场金子山省级生态公益林保护区内，距连山县城20公里，距湖南江华县30公里，距广西贺州市90公里，是粤湘桂三省区边界风光游的必经之地。珠江三角洲城市群到达景区，基本上处于3小时交通经济圈内。景区主峰海拔1417米，为广东第八高峰，登金子山，吸三省天地之灵气，尽揽粤湘桂三省区边城风光！是集观光揽胜、康体养生、运动休闲、探险猎奇、科普生态及三省自驾车游接待基地为一体的综合性旅游度假景区。	清远市金子山原生态休闲度假旅游景区
英德积庆里仙湖旅游度假区是集温泉度假、商务会议、休闲娱乐、保健疗养、环保饮食于一体的综合性温泉旅游度假区，由广东东逸湾集团下属的英德仙湖发展有限公司投资开发，度假区打造成为一个独具魅力的国际级温泉小镇、中国最具吸引力的温泉旅游度假胜地、中国最著名的户外运动公园、中国英德红茶文化基地。仙湖旅游度假区优美环境，坐拥珍稀温矿泉、森林湖泊等自然生态。	清远市积庆里仙湖旅游区
太和古洞风景旅游区是清远市五条旅游热线——清新自然生态旅游热线中的主要景点之一。亦是“2002年度清远市十佳旅游风景区”之一 。嵌在山门上的“太和古洞”四个大字，就是清代光绪年间，中国历史上最后一位榜眼，清远人氏朱汝珍所题。太和古洞以其优美的山水环境和独有的古洞、幽谷、奇石、崖刻等洞观文化，让游客度过一段轻松愉快的好时光。	清远市清新区太和古洞风景区
英德茶叶世界以茶文化为旅游主题。英德古称英州，“以生产红茶著称于世”。是中国著名茶乡。英德茶叶世界采茶场景在英德市区西郊马口，由国家农业部拨专款、是广东省农业厅定点的全省高香型茶树育苗基地——英德市茶树良种繁育示范场，占地面积逾千亩，青山相依、绿树映衬、空气清新湿润，云雾缭绕，景致颇佳。现已开辟成最新的旅游观光茶园。游客可享受亲手制茶的乐趣，具清热解毒、滋润肌肤功效的红茶世界闻名，“英红九号”还被英国女王用来招待宾客。	清远市英德茶叶世界景区
天门沟景区属于355万平方公里的石门台自然保护区的实验区域，西京古道在此穿过，自然风光优美，历史悠久，具有内涵丰富的古代交通文化。天门沟可谓四季佳美，春游烟雨、夏纳清凉、秋来登高、冬至养生正是四季首选，当中又以春夏为最美，春夏间出自天门之水流经悬崖、深潭、巨石而生花，丰润而又飘逸，好比群仙下凡、又如十里银河九天降。每逢雨后更是漫山云绕，彩虹跨越，远望英西有如蓬莱仙境，真乃天上人间。	清远市九州驿站-天门沟景区
连州福山景区是道教七十二福地之第四十九福地。福山寺始建于南北朝梁中大通三年，初名廖仙观，后改称清虚观，又名福山寺。后经抗战和文革多处遭损毁，1985年重修。福山“三峰尖秀，高一百三十丈，峰恋环抱，松桧葱郁。”山内有八、九百年树龄的甜椎、苦椎树30多棵，其中有全国最大的红椎树。为道家天下七十二福地之第四十九福地，是粤北湘南道教的洞天福地，历来被认为是乾坤秀萃之所、仙灵之宅。	清远市福山风景游览区
景区依山依水而建 ，浓厚的少数民族聚居氛围让您亲身体会壮、瑶民族人民的生活气息.景区有福安公园、茅田观景台、奇石街等，"七月香"壮家戏水节活动在此举办。是广东首个以县城为主体的开放式 3A 级旅游景区。	清远市连山壮瑶山城景区
清远仙桥地下河风景区由两段暗河和中间一段明河联成，自西向东流，河面平静，乘船约需2小时可游完全程。从岩口山下乘小船游览第一段地下河，洞中的蝙蝠被惊动后会成群飞出。这一段暗河长300多米，洞中有河，河中有洞。穿出岩口暗河就来到了九曲溪，这是一段明河，全长1500米，两岸长满芭蕉翠竹，还有稻田耕牛，一派田园风光。	清远市英德仙桥地下河景区
牛鱼嘴原始生态风景区，原始的亚热带野生植物园，生物多样的严谨数据来自于中国科学家研究植物专家实地考察证实，牛鱼嘴山上有野生植物2000多种，野生动物100多种，拥有一批国家一、二类保护的珍稀植物，同时，牛鱼嘴的开发也以保护原生植被为主要考量依据。	清远市牛鱼嘴原始生态风景区
熹乐谷温泉度假区由多位全球设计大师历时多年联手设计，是集酒店、温泉、水世界、研学基地、无动力乐园、民俗文化村、婚庆及会议、休闲度假地产、文化演艺等九大业态于一体的中国温泉度假综合体。熹乐谷凤凰温泉源自200多米地底深处喷出的天然矿物质泉，为全国罕见的87℃天然地热温泉；园内设有各类温泉汤池多达65个，提供了多种多样的温泉养生疗养体验。	清远市熹乐谷温泉度假区
意大利山城式美林湖温泉大酒店，环拥360°延绵湖山景观，带来原汁原味的地中海式温泉度假体验。走在楼下小道，连空气都充满了度假的味道。约两万平方米的自然园林，充分结合原地形设计，拥有活力泉，原汤泉，特色汤泉，私人汤屋，休闲观景区和草坪活动区等由动到静的六大主题部分，30余个原汤池和芳香SPA泡池及无边界泳池。	清远市清城区美林湖景区
广东浈阳峡风景区将打造成珠三角一流的集生态文化旅游、滨水休闲度假、艺术产业、游艇产业、户外运动、农耕文化、养生养老等主题于一体的大型综合性流域型度假目的地，主要包括浈阳峡风景区、月亮湾艺术硅谷板块、江口咀养生度假及宗教文化板块、小北江库湾区的高端休闲度假四大板块，体现了人与自然的和谐共处。浈阳峡风景区地块人文历史旅游资源丰富，自然山水优美：从秦汉的南越文明、唐宋的黄金水道到近现代的城市交通，底蕴深厚。地块范围内历史遗迹众多，有南越王万人城、洭浦关、兵器库、屯田司、江口咀曹主娘娘庙、纤道、纤石、荔枝古栈道、浈阳峡古码头粤汉铁路等。	清远市英德浈阳峡风景区
广东清远市佛冈田野绿世界景区，简称佛冈田野绿世界，是台湾休闲农场与精致农业的大陆版本，种有台湾水果上千亩，其中柚子就有400多亩。	清远市佛冈田绿野世界景区
皇后山生态旅游度假区雾气缭绕、群山环抱，以“茶田风光、旅游胜地”为特色，打造集生态农业开发、有机茶种植、加工销售和休闲农业观光旅游为一体的生态旅游度假区。皇后山生态旅游度假区拥有优越的生态资源、独特的高山茶梯田风光、浓厚茶文化、原生态人文景观、壮瑶民族风俗、壮瑶特色美食；让游客既能游览青山绿水，又能品尝特色美味佳肴和高山云雾茗茶。	清远市连山皇后山生态观光茶庄园景区
永梅蒙峒古村（永梅村委会）是一个壮族人世代聚居的地方，南诏蒙国后裔居住地，四面环山仅有向南河谷出口，宛如“世外桃源”，实属“峒僚祖居地”。全村100%姓蒙，这里壮瑶汉彼此联姻、和谐共处，文化风情浓厚。这里拥有大片原始态或半原始态森林，是最具有代表性的山地亚热带常绿阔叶林区，负离子含量极高。被评为中国少数民族特色村寨、森林康养基地、广东省休闲农业与乡村旅游示范点、首批广东省文化和旅游特色村、上榜首批广东省乡村旅游精品线路。	清远市连山壮瑶族自治县永梅蒙峒古村
飞霞山是省级风景名胜区和省级旅游度假区，这里山川秀丽，古迹众多。一江两岸七十二峰，峰奇险峻。江水曲折回环。奔泻其间，构成一幅“一水远赴海”，两山高入云”的大自然美景。这里山川秀丽、古迹林立，一江两岸七十地峰，峰奇险峻，江水曲折，奔泻其间。构成“一水远赴海，两山相对出”的大自然美景。唐代张九龄、韩愈，宋朝的苏东坡，明代的海瑞，清代的袁牧等文人墨客都曾慕名而来清远飞霞山。	清远市飞霞景区
家庄生态旅游度假村利用自然风光及条件划分为九个功能区。目前已建设完毕的有游客服务中心、水上乐园区、花海区、木屋、餐厅、山顶观光区等。	清远市徐家庄生态旅游景区
欧家梯田是一处尚未开发或者说是刚刚准备开发的景点，之前主要是吸引了一些摄影爱好者来采风，村里有7间农家乐，但目前条件都比较简陋。	清远市欧家梯田观光旅游区
清远神峰关生态旅游度假区是阳山国家地质公园的核心景区，集地心溶洞漂流、露营体验、古村民俗、生态观光、旅游度假于一体的地型旅游度假区，汇集了山水、峰丛、石林、溶洞、瀑布等景点，以地心探险、七星营地为主题，主要景点有神笔仙洞、蜂蛹石林、裂谷漂流。其中，神笔仙洞景点，是由罕见的黄金钟乳石构造而成的地下溶洞，经高科技灯光技术打造出如梦如幻的场景，人入其中，如游仙境。蜂蛹石林景点，由四大园林石之一的英石组成，成片蛹巢状的英石构成一幅百蛹成蜂、展翅离巢后的独特石林奇观。裂谷漂流为世界比较长的地心溶洞漂流。	清远市神峰关景区
绿岛旅游山庄是全国休闲农业与乡村旅游示范点、广东省青少年科技教育基地、潮州新八景之一。景区占地面积3000多亩，保留了原始自然生态地貌，林地覆盖率高达95%。山庄山环水绕，风景如画，犹如一颗镶嵌在粤东大地上的绿色明珠，现已建成民俗文化体验区、别墅酒店度假区、千竹湖畔游乐区、湿地湖景休闲区和特色农业体验区等五大主题园区。	潮州市绿岛旅游山庄
淡浮收藏院是潮州新八景之一，是自然景观、建筑景观、文化景观交融，集文物收藏、文化交流、观光休闲于一体的文化旅游景区。该院是泰国潮籍侨领郭丰源先生倡建，坐落潮州古城，依托于砚峰翠绿，韩山韩水滋润了一方热土，也成了现代潮州另一座独具特色的文化地标。淡浮收藏院背靠砚峰山主峰，前临夏湖，两侧山峦拱护。远眺韩江如带，古城如画，众山来朝，犹如一幅可赏、可品的水墨画。	潮州市淡浮收藏院
潮州紫莲森林度假村依山就势，观仁者之山，傍智者之水，得天独厚，是一处恬静、秀美的自然生态旅游区。潮州紫莲山是畲民族祖地、中国乌龙茶民茶之乡潮州凤凰山的重要一脉。紫莲山峦叠峰峙，形若紫莲绽放。清晨百鸟迎瑞气，傍晚林海纳祥光，春夏漫游，如处云端，秋冬登高，步移景换，俨若世外桃源，神仙境界。	潮州市紫莲森林度假村景区
韩文公祠景区是中国现存纪念唐代文学家韩愈的一座历史悠久、保存完整的祠宇。景区现有三层殿阁，下层为展览厅，上层辟为韩愈纪念馆，内有碑刻。除了主祠，景区内还建有“韩文公祠”石牌坊、“天南碑胜”名家书法长廊、允元亭、侍郎阁、天水园、“溅玉沁芳”、石雕壁画长廊、韩愈勤政廉政展览馆、橡木园等多个配套景点。	潮州市韩文公祠
广济桥文物旅游景区是潮州八景之一。广济桥全长518米，为浮梁结合结构，由东西二段石梁桥和中间一段浮桥组合而成，梁桥由桥墩、石梁和桥亭三部分组成。东边梁桥长283.35米，有桥墩12个和桥台一座，桥孔12个；西边梁桥长137.3米，有桥墩8个，桥孔7个。	潮州市广济桥文物旅游景区
东山湖温泉度假村依山就势，观仁者之山，傍智者之水，得天独厚，拥有罕见的保健型温矿泉资源，泉口温度高达100c，富含益生成分，成为潮汕海内外名流独爱的温泉。东山湖温泉度假村为亚热带海洋性季风气候，每年的6～10月又是受热带气旋影响的主要时段，因而多大雨和暴雨。	潮州市东山湖度假村景区
东绿太阳生态旅游度假区自然风光秀美，是广东省旅游重点建设项目。度假区现有阿波罗广场、梦萨萝拉水景广场、乐翻天游乐园、绿阳湖水上活动中心、翠谷石韵等主题景区，配套有绿阳餐厅、时光咖啡厅、烧烤区提供中西餐及商务会议服务。绿阳餐厅特推出极富特色的绿阳鱼宴、含香鸡、游水鸭及绿色团队套餐，以服务广大旅游团队及商务游客。度假区内提供绿色环保车船观光项目。"	潮州市广东绿太阳生态旅游度假区
潮州凤凰山天池主峰海拨1391米，仅次于粤东第一高峰铜鼓嶂（1559.5米）。天池旅游区以其独特的地理位置及迷人的自然风光吸引了无数游人前来。天池的面积为76亩，是由古火山口形成的天然湖。特殊的气候使池面时而波浪滔天，时而水波不兴，传说中这里是西王母沐浴之处，更为其蒙上一层神秘的面纱。	潮州市凤凰山天池景区
潮州市百师园创意馆旅游景区创立于国家历史文化名城、中国工艺美术之都——潮州，百师园至今已汇聚了二百多名国家级、省级工艺美术大师以及近三千件大师精品，其中，国家级非遗代表性传承人28人，省级非遗代表性传承人46人，16人获得国务院特殊津贴专家称号。并聘请行业专家、学者、教授为顾司，建立多个大师工作室，设立“百师园陶瓷馆”、“百师园骓刻馆”、“百师屍刺绣馆等多个专业展馆，还设立各个门类的体验馆。百师园是发展文化产业的一种新模式，能够更好地带动非物质文化遗产的保护和发展，是一处集合潮州各个非遗及传统工艺门类的工艺美术品，了解潮州人文生活及传统工艺技艺，内涵丰富、具有较强影响力的旅游胜地，是游客前来潮汕旅游的目的地之ー;更是沟通海内外的桥梁，是海内外潮人团聚、联谊的首选胜地，已逐渐成为传统工艺美术和旅游文化的一张崭新的“文化名片”。	潮州市百师园创意馆
潮州凤翔峡是原生态旅游景区，集凤凰山峡谷诸秀于一身。凤翔峡原始生态旅游区保留了原生态之美，山谷间的吊桥、亭台楼阁也简朴朴素；两侧山坡绿荫掩映，绿意盎然，在阳光下呈现出美丽的色彩。凤翔峡谷中有潺潺的岩石、高耸的岩石、喷泉、银珠瀑布和深潭，是凤凰山峡谷瀑布的一个代表性峡谷瀑布群，“扶阴听瀑”、“晶廉溅玉”、“苍龙饮峡”、“银河落汉”瀑布构成了凤凰山独特的自然生态水系瀑布群。	潮州市凤翔峡旅游景区
潮州西湖公园始于唐、著于宋、毁于元、盛于明、芜于清，于今湖绿波平，为粤东著名古典园林，是全国三十六处西湖之一，也是潮州一处有悠久历史的名胜古迹。潮州西湖除了有诗情画意的西湖渔筏以外，沿着湖滨到山下还有很多的名胜古迹，楼台亭榭，有的是天然成趣的，有的是人工雕琢的，主要景点有湖心亭、伴云问月之亭、潮州革命烈士纪念碑、辟云洞、葫芦山雁塔、葫芦山摩崖石刻等。	潮州市西湖公园旅游景区
京明温泉度假村景区是一个集生态茶园、旅游观光、会务、休闲度假为一体的综合性旅游景区。度假村占地总面积11172亩，其中2200亩生态优质茶园整齐地点缀在山峦之间，是一道亮丽的绿色风景线，区内有水上世界、小鸟天堂、动物园、垂钓区、橡胶园、果林园、盘国仙师庙、送子观音庙等旅游景点。	揭阳市京明温泉度假村
广东省揭阳市揭东区磐东街道阳美玉都，有亚洲玉都之美名，阳美玉都摘取“南粤明珠”的桂冠，这是阳美玉都成功举办第二届中华阳美（国际）玉器节之后的一大荣誉。阳美村，素以“金玉之乡”著称，自1905年起，村民就从事玉器加工生产贸易，迄今已有近百年的历史。全村总人口2800人，共600多户，有大小玉器加工生产贸易企业400多家，专业从事玉器加工生产贸易达到1500多人。	揭阳市阳美玉都旅游景区
黄满寨瀑布被誉为“岭南第一瀑”。瀑布宽80米、落差50多米， 三股水流分别从顶端飞悬而下，盛水时节，更是连成一片，十分壮观，而瀑下潭水碧清，潭边的海龟石、海龙石等景观栩栩如生。黄满寨瀑布群旅游区，是国家AAAA级景区、广东省国民休闲旅游示范单位、粤东的龙头旅游景区，也是揭西县最亮丽的生态旅游景点之一。	揭西黄满寨瀑布旅游区
广东望天湖生态旅游度假区是以生态农业为主题的特色旅游综合体。度假区内自然生态资源丰富，幽泉环绕，林果生香，通过现代园林与潮式生态建筑营造生态文化与潮汕文化内涵的延续与升华。望天湖生态旅游度假区，是集生态农业观光、养生度假、商务接待、自然科普、四季花海等功能为一体的综合性旅游接待基地。	揭阳市广东望天湖生态旅游度假区
世铿院设计新颖，结构严谨，布局合理，景点错落有致，是传统建筑艺术与现代文化艺术的结晶，是旅游观光的一大胜地。2008年10月21日经中国侨联获准命名后，成为“中国侨联爱国主义教育基地”；同年10月，通过国家景区评定委员会审定，成为揭阳市首家国家3A级旅游景区。	揭阳市世铿院
揭东万竹园，1995年12月30日，江泽民总书记亲临视察竹笋基地，给予高度评价。整个风景区环境清新，气候宜人，风景秀丽，是广大都市人回归自然，返璞归真、旅游观光的好去处。园内山水绿野相映成趣，自然景色秀丽，田园风光淳朴，空气清新，是一处天然氧吧，是现代人回归自然、返璞归真、放松心情、旅游观光的好去处。	揭阳市揭东万竹园旅游景区
德安里，分“老寨”、“中寨”和“新德安里”三部分。德安里是清末广东水师提督、名将方耀与其兄弟共同营建的家族集居寨，是岭南建筑装饰艺术的博物馆，也是潮汕地区现存规模最大、保存最完整、历史时期较长的巨型府第式建筑组群。德安里以其罕见的建筑布局和独特的设计风格，被编入华南理工大学建筑系的民用建筑教科书中。	揭阳市普宁德安里旅游景区
惠来海滨度假村，位于惠来县神泉镇华家村至溪东村一带海滨。纯天然无污染，是惠来县乃至广东省内不可多得的海滨浴场之一。惠来滨海旅游度假村被评为国家3A级景区。惠来海滨度假村面向浩瀚的南海。它风光旖旎、看海听浪，把酒品茗，山、海、天浑然一色，可满足你视听全方位的感受，切身体会人与自然的完美结合。美丽的黄金沙滩，绵延数公里的海岸线，完善的休闲服务设施，形成一个旅游观光、休闲度假、商务洽商谈的绝佳胜地！成为广东省惠来县海滨旅游的一枝新秀。	揭阳市惠来县海滨度假村景区
揭阳市揭西大洋国际生态旅游度假区控制占地面积8平方公里，平均海拔800米，最高蜂鸟岽峰，海拔1000米。年平均气温19℃，冬暖夏凉，空气清新，青山间云海苍茫，是粤东地区得天独厚的避署胜地。有云景湖别墅村、高尔夫球俱乐部、卡丁车赛场、天池泳场、万寿山风景区、大洋德育基地等项目。还有鸟岽口出、犀牛望月、百支早瀑布、三雄镇靥、塘湖火焰山、碧潭浴口、双瀑锁云、忠塔茶园、顺达公园等众多景点。	揭阳市揭西大洋国际生态旅游度假区
八国风情园是集观光、游玩、餐饮于一体的特色文化生态旅游度假区。景区内有泰国四面佛广场、新加坡鱼尾狮、缅甸玉女、瑞沁湖和大象乐园等人文景观，以及观光茶园、樱花园和四季果园等自然景观，配套接待服务设施，2014年被省农业厅、省旅游局联合评定为“广东省休闲农业与乡村旅游示范点”。	广东省大南山八国风情园
揭西樱山花谷景区是粤东第一个以樱花为主题的特色乡村休闲旅游项目。景区基地园区规划面积300亩，计划投资2000万元；目前种植面积120亩，共种植了中国红、富贵樱和小乔等多个品种樱花共1200余株，以及100余种受国家保护的珍稀木兰，20余种月季、玫瑰等花卉，并配套乡愁体验、儿童乐园、休闲垂钓等功能区，目前已初具规模。	揭阳市揭西樱山花谷景区
盘龙湾温泉度假村，广东省普宁市梅林盘龙自然风景保护区内，依山傍水、空气清新、风景秀丽、景色宜人；地理位置优越，交通方便快捷。项目结合第四代温泉设计理念进行整体规划，并保持原生态自然风貌，合理开发地热资源，全力打造粤东地区大规模、综合型旅游度假胜地。结合第四代温泉设计理念进行整体规划，并保持原生态自然风貌，合理开发地热资源，全力打造粤东地区综合型旅游度假胜地，是您进行商务接待、休闲度假、观光游览、健康养生、沐浴礼佛的胜地。	揭阳市普宁盘龙湾温泉度假村
揭西县山湖村乡村旅游景区以美丽乡村为特色，拥有天然水域（500亩天然湖）、数百年古村、村落古建筑、东征棉湖战役烈士墓、乡村田园风光和特色茶馆等。近年来，该景区以“主客共享”模式免费对外接待游客，先后被评为首批“广东省文化和旅游特色村”、第二批“全国乡村旅游重点村”。	揭阳市揭西山湖村乡村旅游景区
锦铧公园是集观赏、游玩、休闲为一体的乡野文化公园。公园内特色人文景观和自然景观有机结合，建成了萃雅苑、骏逸苑、麒麟踏宝、揽胜长廊、民俗建筑群主涵秀亭等特色人文景观，充分展现了石雕、木雕和书画等工艺美术特色，以及种植了罗汉松、花梨等多种名贵花木。	揭阳市惠来锦铧公园
六祖故里景区是六祖赴湖北黄梅求法前居住过的地方，也是集旅游、观光、会议、休闲度假为一体的综合型旅游度假区。度假区内的国恩寺是广东省重点文物保护单位，寺院依山而筑，布局合理，古朴典雅，由半山亭、山门牌坊、金刚殿、大雄宝殿、六祖殿、报恩塔、方丈室、诸天佛殿、观音殿、六祖纪念堂等建筑组成。	云浮市六祖故里旅游度假区
金水台温泉景区是集旅游度假、商务会议、温泉疗养和拓展培训于一体的特色大型温泉度假村。景区占地面积800多亩，内设冲浪池、滑道池、水疗池、泡泡池、瀑布池、鱼疗池、酒吧池10多个不同功能和特色的温泉池。温泉共有3口出水井，泉眼深达280米，是纯天然自涌温泉，有淡淡的“臭鸡蛋”味，水温高达70℃，可浸熟鸡蛋，泉水中含有偏硅酸、硫磺、氡等几十种对人体有益的微量元素。	云浮市翔顺金水台温泉小镇景区
广东天露山旅游度假区海拔1251米，是粤中南部最高峰之一，山上珍稀植物遍布，是山高密林的天然大氧吧，孕育东方三大圣人之一的六祖惠能，与孔子之于泰山、老子之于嵩山齐名于天下。景区内有无忧谷酒店、湖景酒店、温泉木屋别墅、半山观景别墅、童话木屋、云端玻璃桥、禅龙峡餐厅、禅龙峡漂流、玻璃漂流、机动游戏乐园、梅溪小镇、拓展基地、空中飞人、无忧谷原始森林探险栈道等。	广东天露山旅游度假区
云浮蟠龙洞风景名胜区位于广东省云浮市区北部的狮子山中，是一个经历了1．7亿多年逐渐形成的次生溶洞。洞分3层，上为天堂通天洞，下为龙泉地下河，中为九龙长廊。蟠龙洞属喀斯特溶洞，洞内石花高悬，钟乳低垂，石笋石柱如林，石幔、石帐、石盾、石堤应有尽有，奇景叠出，洞体迂回曲折，形若蛟龙，故得名"蟠龙洞"。蟠龙洞属喀斯特溶岩，经历亿万年漫长岁月逐渐形成。洞内游程528米，分三层，上层天堂通天洞，下层龙泉地下河，中层九龙长廊，层层相连，曲折迷人。洞内钟乳千姿百态。	云浮市蟠龙洞省级风景名胜区
大王山国家森林公园地处粤桂交界风光秀丽的西江南岸——郁南县城都城镇的东北面。大王山国家森林公园由大王山山体构成，具有典型的南方丘陵山地地貌特征，山体有如一平放在平地的拳头，由主山脊向四面放射性的展开。地形优美自然，上面生长着茂密的森林，公园内有植物48科，125属，180多种，野生动物36种，森林覆盖率达87%。森林景观、地文景观、人文景观、天象景观、可借景观资源内涵丰富，资源组合优势明显。	云浮市郁南县大王山国家森林公园
广东大西关旅游目的地----大云雾山旅游区，位于千年古州郡、神话之乡、长寿之乡云浮市云安区富林镇。十兄弟麒麟洞是一个天然岩洞内有天花世界、宫灯展馆、壁画宝库和肖石经典四大奇观，镇洞之宝“观音送子玉麒麟”，是观音送子、麒麟佑子的天然组合双重保佑，世界独一无二。“游我一天，还你亿年”，神奇、诗意、梦幻、刺激，神话富林、大云雾山旅游区欢迎您！	云浮市大云雾山旅游区
云浮悦天下生态度假区是由广东福华集团和丰诚集团联袂打造的一家集休闲度假、餐饮住宿、康养娱乐为一体的综合性生态旅游度假区，是广东省重点建设项目。悦天下生态度假区总规划占地约9000亩，以生态观光，温泉度假为重要载体，划分为生态观光度假区、温泉旅游度假区、特色房地产区、企业科教文化区四大板块，涵盖了温泉别墅、五星级温泉酒店、商业广场、亲水泳道、婚纱摄影基地、大型花海及亲子郊野公园等。	云浮市悦天下生态旅游区
距离广州1.5小时，深圳3.5小时车程。青山绿水温泉发展规模宏大，规划用地面积达10平方公里。其中建设的主要项目有：以水为主题的大型露天温泉，水上乐园，人造沙滩、瀑布、水库泳池、飘流、滑梯等；娱乐区设有民族文化广场，保健桑拿中心、夜总会、卡拉OK、机动游乐场等；商业度假区设有温泉疗养别墅、水库沙滩休闲区、迷你高尔夫球场、网球场、山泉浸池等；生活区兼顾有酒店、特色商业街、风味小食、餐厅等。	云浮市新兴县青山绿水温泉旅游度假区
天堂镇以旅游农业、休闲农业、观光农业等为重点，以建设“紫色天堂，禅意农旅”为主线，以全县大力推进“禅宗文化游”“名镇名村示范村”等建设为契机，以通过“国家3A 级旅游景区”认定的“新兴县天堂小镇旅游景区”为平台，全力打造了“紫色天堂与美丽乡村振兴休闲观光带”，将优质稻米产业发展、美丽乡村建设融入到“全域旅游”中去。以“农业+旅游”方式推动农旅深度融合，形成农业研学旅游之路，有效整合全域自然资源，注重生态保护、历史文物保护与适度开发协调发展，结合稻米、紫稻、特色花卉、蔬菜、南药等特色农业，形成紫色农旅观光路线。	云浮市新兴县天堂小镇旅游景区
广东南江田园文化旅游小镇景区是以南江古驿道规划保护为核心，以南江文化为灵魂，以兰寨古村落遗存为载体，结合丰富的南江流域非物质文化遗产、南江特色文化形态和优质的生态资源优势，将旅游、文化、艺术、农业深度融合，研究文化旅游新兴产业的国潮艺术文旅小镇。景区内有保存完好的明清古建筑350多座，其中省级文物保护单位8座,县级文物保护单位48座，古建筑活化利用建设了家风家训展示馆、诗礼传家民办博物馆，广东非物质文化遗产（工艺美术）博览馆、王宪荣水墨艺术馆、非遗展示馆等10多间展馆。非物质文化遗产资源众多，拥有国家级非遗项目1项、省级非遗项目6项。	云浮市广东南江田园文化旅游小镇景区
“禅域小镇”打造全球最具特色的“禅宗”主题文化旅游“禅域小镇”。规划由禅音堂（禅乐展演区）、禅境园（实景演出区）、禅梦园（主题酒店区）、禅修园（主题体验区）、禅生园（素食养生区）、禅祥园（祈福开光区）、禅寿园（禅院休闲区）共八大各具特色的综合园组成。集聚禅礼佛、修行体验、康养运动、活动会展、健康疗养、休闲度假、文化交流、宗教创演、教育培训等九大主题的多功能复合型旅游圣地，树立全球最具特色与影响力的禅宗文化综合旅游品牌。	云浮市新兴县禅域小镇景区
省级休闲农业与乡村旅游示范点-衍生健康医药产业园，该旅游区以衍生健康医药产业园为主心轴，串联起国恩寺、蟠龙洞、天露山等特色景点。衍生健康医药产业园依托粤西生态发展区优越的森林生态环境、景观资源、南药资源和文化资源，全域发展旅游产业，将资源优势转化为发展优势，努力打造全省乃至全国知名的“南药文化康养目的地”，不断擦亮生态底色，持续做大做强衍喜云浮的特色名片。	云浮市衍生健康医药旅游景区
蔡廷锴将军是我国著名民主人士，爱国将领，抗日民族英雄，被称为一代名将。曾于1932年1月28日在上海率领十九路军抗击侵华日军，以少胜多，战败日军三易其帅，一战而名震中外。为三进院落式布局，主屋是“富”字型结构，是一座青砖包泥砖、瓦木结构的农村民宅，两侧设附屋，主屋有阁楼、回廊、后座两角置炮楼。1985年5月20日罗定市政府公布第一批文物保护单位，1989年广东省政府公布为广东省第三批文物保护单位，是云浮市、罗定市革命历史教育基地。	云浮市罗定蔡廷锴将军故居旅游区
大湾古民居，郁南县大湾镇五星村大湾寨，一个以李姓为主的古村落。这里的李氏宗祠群由一间间平行排列的宗祠所组成，具有浓厚粤西地方艺术特色和民族风格。在大湾寨(今五星村)内2平方公里范围内，有50多座建于清朝和民国的民居建筑，其中有14座为省级文物保护单位，5座级文物保护单位。除了具有粤西特色的古建筑、古井、古树外，还有附近的田园风光，包括众多的果园、鱼塘以及“一江两岸”(南江)良好的自然生态风光。	云浮市郁南大湾南江古民居文化景区
青城山-都江堰旅游景区主要包含青城山、都江堰两大旅游区。其中，青城山因其四季常青，满目青翠，诸峰环峙，状若城廓而得名，素有“青城天下幽”之美誉，与剑门之险、峨嵋之秀、夔门之雄齐名。青城山分青城前山和青城后山，前山景色优美，文物古迹众多；后山自然景物神秘绮丽、原始华美如世外桃源。都江堰则是世界文化遗产、世界自然遗产、世界灌溉工程遗产，是全世界至今为止，年代最悠久、唯一留存、以无坝引水为特征的宏大水利工程，被誉为“世界活的水利博物馆”。	青城山--都江堰旅游景区
峨眉山是中国“四大佛教名山”之一，其地势陡峭，风景秀丽，素有“峨眉天下秀”之称。峨眉山自然遗产极其丰富，素有天然“植物王国”、“动物乐园”、“地质博物馆”之美誉，其标志性景点有金顶金佛、报国寺、万佛顶、生态猴区等。峨眉山四季景色各有春秋，春天的峨眉山是一片杜鹃花的海洋；夏天的峨眉山是避暑胜地；峨眉山的秋天就是充满金色的季节；峨眉山的冬景别具一格，被称为“冰雪几重天”。	峨眉山风景名胜区
九寨沟国家级自然保护区内有树正沟、则查洼沟、日则沟、扎如沟四个景点，其中又分为多个大大小小的景点，以高原钙华湖群、钙华瀑群和钙华滩流等水景为主体，其水景规模巨，景型多，数量众，形态美，表局精和环境佳。九寨沟国家级自然保护区森林覆盖率超过80%。动植物资源丰富，具有较高的生态保护、科学研究和美学旅游价值。九寨沟是以地质遗迹钙化湖泊、滩流、瀑布景观、岩溶水系统和森林生态系统为主要保护对象的国家地质公园，具有较高的科研价值。也是中国第一个以保护自然风景为主要目的的自然保护区。	九寨沟风景名胜区
乐山大佛，又名凌云大佛，大佛为弥勒佛坐像，通高71米，是中国最大的一尊摩崖石刻造像。乐山大佛和凌云山、乌尤山、巨形卧佛等景点组成的乐山大佛景区属于国家5A级旅游景区，是世界文化与自然双重遗产峨眉山-乐山大佛的组成部分。	乐山大佛景区
黄龙以彩池、雪山、峡谷、森林“四绝”著称于世，再加上滩流、古寺、民俗称为“七绝”。景区由黄龙沟、丹云峡、牟尼沟、雪宝鼎、雪山梁、红星岩，西沟等景区组成。主要景观集中于长约3.6公里的黄龙沟，沟内遍布碳酸钙华沉积。并呈梯田状排列，以丰富的动植物资源享誉人间，享有“世界奇观”、“人间瑶池”等美誉。1992年列入《世界自然遗产名录》。除了高山景观，还可以在这里发现各种不同的森林生态系统，以及石灰岩构造、瀑布和温泉。这一地区还生存着许多濒临灭绝的动物，包括大熊猫和四川疣鼻金丝猴。黄龙以规模宏大、结构奇巧、色彩丰艳的地表钙华景观为主景，以罕见的岩溶地貌蜚声中外，堪称人间仙境。是世界自然遗产，世界人与生物圈保护区。	黄龙国家级风景名胜区
阿坝州汶川特别旅游区，是2008年5月12日汶川特大地震重建后特别开发的纪念性和文化主题景区。阿坝州汶川特别旅游区涵盖汶川南部的三江乡、映秀镇和水磨镇，由震中映秀、水磨古镇、三江生态旅游区组成，毗邻卧龙国家级自然保护区和青城山风景区，是世界自然遗产大熊猫的栖息地，也是世界最大的“植物活化石”珙桐生长区，这里有保存完好的自然生态，有藏、羌民俗文化，茶马古道历史文化，是集观光、体验、避暑度假于一体的风景区。	汶川特别旅游区
绵阳市北川羌城旅游区，由北川地震遗址区、北川新县城，北川地震纪念馆、北川羌族民俗博物馆、吉娜羌寨、维斯特游客中心等景点组成。旅游区是四川省第六家、绵阳市第一家国家5A级旅游景区，位于绵阳市北川羌族自治县境内，由地震纪念地、大爱文化观赏区和禹羌文化体验区三大部分组成，总面积6.01平方公里。	北川羌城旅游区
广安市邓小平故里旅游区是全国红色旅游经典景区、全国重点文物保护单位，最受老百姓喜爱的中国十大红色旅游目的地。也是人们追寻邓小平足迹、缅怀邓小平同志丰功伟绩和开展中国特色社会主义教育、爱国主义教育和革命传统教育的重要基地。邓小平故里景区有主要景点20余处，其中翰林院子、蚕房院子以及邓家老井、放牛坪、清水塘、洗砚池、神道碑等景点，充分展示了邓小平同志青少年时期的活动足迹。	邓小平故里旅游区
阆中古城是国家级旅游景区、中国四大古城之一，已有2300多年的建城历史，为古代巴国蜀国军事重镇。阆中古城总面积达4.59平方公里，其中核心区域占2平方公里，城内山锁四周，水绕三面，契合中国传统的风水格局，至善至美，自然天成，是当今保存完好的一座“风水古城”。阆中古城现有张飞庙、永安寺、五龙庙、滕王阁等8处全国重点文物保护单位，以及邵家湾墓群、华光楼、阆中文庙等22处省级文物保护单位。	阆中古城
剑门蜀道是以剑门关为核心，北起陕西宁强，南到成都，全长450公里。剑门蜀道沿线三国文化深厚，庞统、蒋琬、姜维、邓艾、马超、鲍三娘等在此留下了精彩的故事；剑门蜀道沿线古迹众多，三星堆遗址、德阳文庙、昭化古城、七曲山大庙、皇泽寺、千佛崖等都是重要文物；剑门蜀道沿线美景密布，富乐山四季花似锦，翠云廊古柏三百里，明月峡“飞梁架绝岭”。	剑门蜀道剑门关旅游景区
朱德故里景区，是全国重点文物保护单位、全国爱国主义教育示范基地、全国12个重点红色旅游区、30条红色精品旅游线路之一。景区以朱德故居、朱德诞生地、朱德同志故居纪念馆为主体，融合丁氏庄园、川北大木偶等人文资源，充分利用琳琅山、四方田等地理标志，融合德文化、红色文化、客家文化、农耕文化，实现自然景观与人文景观的相融、相通，是集“伟人瞻仰、旅游消费、度假休闲”为一体的全国红色旅游示范区。	朱德故里景区
海螺沟国家森林公园是世界上仅存的低海拔冰川之一。在这冰天雪地的冰川世界里，有温泉点数十处，游人可在冰川上洗温泉浴。水温介于40~80℃之间，其中更有一股水温高达90℃的沸泉。冷热集于一地，甚为神奇。	泸定海螺沟冰川森林公园
碧峰峡，由砂岩、砾岩、泥岩构成，因林木葱茏、四季青碧而得名。碧峰峡生态风景区由两条峡谷构成，左峡谷长7公里，右峡谷长6公里，呈V字形，是一个封闭式的可循环游览景区。碧峰峡风景区以险、奇、秀、幽、雅著称，植被丰富、峡谷幽深、瀑布众多；主要景点有天龙凌云、龙凤桥、十指补天峰、天衣有缝、女娲池、玉壶潭、野鸭滩、千层岩瀑布、碧峰寺、雅女园等60多处。	碧峰峡旅游景区
光雾山因常年云雾缭绕而得名，面积250平方公里，以秀丽奇特的群峰为代表，苍翠茂密的森林植被为基调，集秀峰怪石、峭壁幽谷、溪流瀑潭、原始山林为一体，山奇、石怪、谷幽、水秀、峰险，被称作光雾山“五绝”。景区内主要有龙驾烟云、桃花山庄、三道关、大象迎宾、南天门、七女峰、燕子岭、万圣朝佛、燕岩石林、樱桃河谷、截贤驿、寒溪峡、两河口、天马恋、天门溶洞、狐假虎威、仙猿岩、太极天坑、感灵寺等70多处景点。	巴中市光雾山景区
稻城亚丁风景区，主要由“仙乃日、央迈勇、夏诺多吉”三座神山和周围的河流、湖泊和高山草甸组成。稻城亚丁以其独特的原始生态环境、雄、奇、秀、美的高品位自然风光而闻名中外，是中国保存颇为完整的一处自然生态系统，被誉为“香格里拉之魂”和“最后的香格里拉”，被国际友人誉为“水蓝色星球上的最后一片净土”。	甘孜州稻城亚丁景区
四姑娘山风景名胜区核心景点为双桥沟、长坪沟、海子沟、幺姑娘山（幺妹峰）、三姑娘山、二姑娘山、大姑娘山。四姑娘山山势陡峭，现代冰川发育。海拔在5000米以上的雪峰52座，终年积雪，发育有现代山岳冰川。主峰四姑娘山海拔6250米，是邛崃山脉的最高峰，四川第二高峰，横断山脉第三高峰。四姑娘山风景区是世界自然遗产、国家级风景名胜区、国家地质公园、国家级自然保护区，四川大熊猫栖息地世界遗产，全国十大登山名山。	四姑娘山风景名胜区
刘氏庄园博物馆，也是中国近现代社会的重要史迹和代表性建筑之一。博物馆占地7万余平方米，建筑面积约21055平方米，其建筑、馆藏、泥塑、遗存是认识和研究中国半殖民地半封建社会政治、经济、文化以及四川军阀史、民俗学、近代民居建筑的重要实物。	刘氏庄园旅游区
三星堆博物馆，是迄今在西南地区发现的范围较大、延续时间较长、文化内涵较丰富的古城、古国、古蜀文化遗址。博物馆占地面积约33公顷，绿化面积达80％以上，馆区内环境优美、布局动静得宜，曲径敞道，垂柳依依、古蜀奇葩、湖光岛影无处不体现了人文与自然完美结合、飘逸自然、浑然天成的川西园林特色。	四川广汉三星堆博物馆
自贡恐龙博物馆，是在世界著名的“大山铺恐龙化石群遗址”上就地兴建的一座大型遗址类博物馆，是中国继半坡遗址和秦始皇兵马俑坑之后，又一大型现场博物馆，也是世界三大恐龙遗址博物馆之一。恐龙博物馆馆藏化石标本几乎囊括了距今2.01-1.45亿年前侏罗纪时期所有已知恐龙种类，是世界上收藏和展示侏罗纪恐龙化石多的地方，被美国《国家地理》杂志评价为“世界上最好的恐龙博物馆”。	自贡恐龙博物馆
蜀南竹海位于四川南部的宜宾市境内，共有八大主景区，两大序景区134处景点。蜀南竹海是世界上集中面积较大的天然竹林景区，独特的地理位置，造就了“云山竹海，天上人间”，是集竹景、山水、湖泊、瀑布、古庙于一体，同时兼有历史悠久的人文景观的竹文化、竹生态休闲度假旅游目的地。	宜宾市蜀南竹海风景名胜区
遂宁中国死海是世界的“死海热温泉”，度假区占地超过1000亩，区内古老盐湖形成于1.5亿年前，其盐含量类似中东的“死海”，故誉为“中国死海”，景区通过运用现代科技手段与时尚旅游要素，将其打造成一个具有全新旅游概念和旅游方式的度假胜地。中国死海度假园区占地面积2000亩，有室内外漂浮池、水上世界、盐卤温泉、盐疗会馆等主要项目，还有公路卡丁车、滑翔机、蹦极等辅助项目，园区依山傍水，景色优美，颇具阿拉伯热带风情。	遂宁市中国死海旅游度假区
兴文石海是世界地质公园、国家重点风景名胜区、全国科技教育基地，因该县石林、溶洞遍及17个乡，故有“石海洞乡”之誉。石海洞乡是我国喀斯特地貌发育最完善的地区之一，地面怪石林立，如云南路南石林；地下溶洞纵横，似桂林芦笛迷宫，是国内发现和研究天坑的地方，也是研究西南地区喀斯特地貌的典型地区之一，与竹海、恐龙、悬棺并列为川南四绝。	兴文石海洞乡旅游区
蒙顶山，又名蒙山，是世界茶文化的发源地，是中国历史上有文字记载人工种植茶叶较早的地方，也是集茶文化、佛教文化、道教文化、祭祀文化、红军文化于一体的景区。景区总面积54平方公里，核心面积15平方公里，区内自然人文景观丰富，有阴阳石麒麟、古蒙泉、千年银杏十二钗、皇茶园、玉女峰、迷峰、天仙池等景点。	雅安蒙顶山旅游景区
窦圌山风景区（四川江油国家地质公园），因相传唐代彰明主簿窦圌隐居于此而得名。景区海拔高度1140米，山颠有三峰，拔地而起，高近100米，峰顶各有古庙一座，名东岳、窦真、鲁班，峰下不远处为云岩寺。寺中“飞天藏”已有八百多年历史，举世无双，是窦圌山的精华所在，也是中国现存的宋代道教转轮经藏，具有很高的历史价值、艺术价值和科学价值。	绵阳市江油窦圌山风景区
华蓥山旅游区，有“小峨眉”之称。景区以苍翠茂密的山林为环境基调，以世界罕见的喀斯特早期发育石林奇观为典型景观代表，集秀峰怪石、佛教文化、天坑溶洞、茂林修竹、华蓥山游击队遗迹于一体，是中国海拔较高的山岳型石林景区；区内风景优雅、诗意盎然、生态气候环境十分优越，植被覆盖率高达95%以上。	广安华蓥山旅游区
三圣花乡观光旅游区，坐落于素有“中国花木之乡”之称的四川成都市锦江区三圣街道的红砂村，总面积达15000亩，是一个以观光休闲农业和乡村旅游为主题，集休闲度假、观光旅游、餐饮娱乐、商务会议等于一体的城市近郊生态休闲度假胜地。三圣花乡景区涉及红砂村、幸福村、驸马村、万福村、江家堰村五个村，主要景点有：花乡农居，罗家花园，王家花园，荷塘月色，幸福梅林等。	三圣花乡观光旅游区
七曲山，古称“尼陈山”。天宝十五年，唐玄宗幸蜀途经此山时，侍臣中有人留下了“细雨霏微七曲旋，郎当有声哀玉环”的诗句，从此“七曲”之名便名扬天下，更是被道教誉为“天下第九座名山”。	梓橦县七曲山风景区
九皇山景区，景区集人文与自然之大成，以古朴的西羌文化为主线，完整地保留、真实地再现了史称南蛮、北狄、东夷、西羌之一的西羌文化遗迹与生活习俗，浓郁的羌族风情、奇险的自然风光吸引着中外游客。风光独异、风景绚丽、风情万种，是体验西羌风情、休闲、度假、从事商务、会议、科考及保健、养生的综合性景区。	九皇山
成都武侯祠博物馆，是中国一座君臣合祀祠庙和较负盛名的诸葛亮、刘备及蜀汉英雄纪念地，也是全世界影响较大的三国遗迹博物馆，享有“三国圣地”之美誉。成都武侯祠是西晋末年为纪念诸葛亮而建，现是纪念刘备、诸葛亮等蜀汉英雄人物庙宇所在，现占地15万平方米（230亩），由三国文化遗产保护区、三国文化体验区（即西区，原南郊公园）和锦里民俗区三部分组成。	成都武侯祠博物馆
成都杜甫草堂博物馆，成立于1955年，是中国唐代大诗人杜甫流寓成都时的故居，是中国规模较大、保存较为完好、知名度较高且较具特色的杜甫行踪遗迹地，也是全国重点文物保护单位、国家一级博物馆、全国古籍重点保护单位。杜甫草堂占地面积近300亩，完整保留着明弘治十三年和清嘉庆十六年修葺扩建时的建筑格局，建筑古朴典雅、园林清幽秀丽，是中国文学史上的一块圣地。	成都杜甫草堂博物馆
成都大熊猫繁育研究基地是世界著名的大熊猫迁地保护基地、科研繁育基地、公众教育基地和教育旅游基地，是我国集大熊猫科研繁育、保护教育、教育旅游、熊猫文化建设为一体的大熊猫等珍稀濒危野生动物保护研究机构。基地作为“大熊猫迁地保护生态示范工程”，以保护和繁育大熊猫、小熊猫等中国特有濒危野生动物而闻名于世。	成都大熊猫繁育研究基地
洛带古镇，古镇主要包括洛带古镇核心保护区、金龙湖景区、宝胜原生态客家村三部分，呈现出“走进历史—回归自然—体验山水”的文化生态旅游格局。洛带古镇，是成都“东山五场”之一，也是四川省打造“两湖一山”旅游区的重点景区，先后荣获全国重点小城镇、成都市重点保护镇、成都文化旅游发展优先镇等荣誉称号。	洛带古镇
西山风景区，舞凤山、人头山、栖乐山、火凤山、马鞍山、玉屏山、旗山等山环绕在南充市区西侧，山上林木葱郁，山下西河蜿蜒流过，形成山水相映的优良环境。西山历来就是南充的有名景区，著名的景观有“金泉夜月”、“果山秋色”、“栖乐灵池”。这里还集中了汉代以来的大量文物古迹。景区包括6个小区：舞凤山景区，以道教庙观——文昌宫为主。栖乐山景区，是整个西山景区的中心，主峰上有栖乐观，现改为顺庆起义保卫战总指挥部纪念馆，有刘伯承元帅雕像，还有任翰“读易洞”和《读易记》摩岩石刻及太师坟等古迹，并有栖乐古寨和东汉崖墓近百孔。官宝山景区，环境优美，是疗养度假的胜地。	南充市西山风景区
广元皇泽寺，是中国唯一的女皇帝武则天的祀庙。皇泽寺内现保留有则天殿、中心柱窟、大佛楼、小南海、吕祖阁、五佛亭、望江楼、女皇山庄、宋代墓室浮雕墙等建筑。此外，皇泽寺内还保存着开凿于北魏至明清的6窟、41龛、1203躯摩崖石刻造像及其历代碑刻，不仅有极高的文物价值，而且有极高的观赏和研究价值，更被专家们誉为中华传统文化的瑰宝。	皇泽寺博物馆
邛海泸山景区位于中国最大的彝族自治州境内。景区与西昌城区连成一体，组成了国内不多见的山、水、城相依相融的独特自然景观和优美的人居环境。	西昌市邛海泸山风景名胜区
冕宁灵山景区，景区内生态保护完好，物种众多，是省级森林公园。在2006年被评为国家AAAA级旅游景区。灵山背靠小相岭，傍依安宁河，主峰海拔414米，屹立于灵山寺后。寺庙北可望阳落雪山雪景，西眺牦牛山及安宁河两岸，南看卫星发射基地，东瞰大凉山千峰及彝家山寨。鹦哥山咀到寺院山门为4.7公里的石级古道。	冕宁县灵山旅游景区
螺髻山风景区，主峰海拔4359米。螺髻山之名来源于与峨眉山的“姊妹”关系，“峨眉山似女人蚕蛾之眉，螺髻山似少女头上青螺状之发髻”。	凉山州普格县螺髻山旅游景区
夕佳山古民居景区，是中国保存较完整的古代川南民居建筑群之一，被誉为“中国民间建筑活化石”、“传统文化的大宝库”、“川南农耕文化的缩影”。景区现占地面积6.8万平方米，由对称的四合院组成，有戏楼、文魁门、前厅、堂屋、洞房、天井、上客厅、学馆等房屋123间，其建筑布局严谨，主次分明，开合有序，在彩绘飞金的花格棂窗、雕撑画拱的交辉映衬下，更显富丽堂皇。	夕佳山民居
旅游区内的宝光寺，规模宏大、气宇非凡，占地10万平方米，是清代以来我国南方"四大佛教丛林"之一。宝光寺建有五殿十六院，主要建筑为山门殿、天王殿、舍利塔、七佛殿、大雄殿、藏经楼、钟鼓楼、伽蓝殿、客堂、极乐堂、祖堂、念佛堂、罗汉堂、禅堂、影堂、戒堂及东西方丈室，层次分明、布局严谨；其中尤以罗汉堂最为著名。寺外的桂湖始建于隋唐时期，后成为明代大学者杨升庵的书苑。桂湖是一座人文宁重、环境清雅的官家园林，充分展现了四川古典造园艺术的高超技巧。园内现有保存完好的古城墙850米，还有东汉画像砖、唐代金银器以及古籍善本、历代字画等馆藏文物。	成都市宝光桂湖文化旅游区
建川博物馆全称为成都市建川博物馆聚落，由民营企业家樊建川创建，位于中国博物馆小镇—大邑县安仁镇迎宾路，占地500亩，建筑面积近10万平方米，是一座地方综合性博物馆。据2022年3月建川博物馆官网显示，该馆拥有藏品一千余万件，其中国家珍贵文物4790件。建川博物馆先后被命名为国家一级博物馆、全国文化产业示范基地、全国爱国主义教育基地、国家4A级旅游景区、全国光彩事业重点项目、全国先进社会组织、2015年全国最具创新力博物馆、艾里缇斯—中国最佳文博旅游博物馆、2016年获得国际博物馆协会“最具文化遗产文化项目”奖、中国旅游业突出贡献奖（飞马奖）、四川文化产业特殊贡献奖、2017年中国休闲度假5U奖、四川省优秀民营企业、四川金熊猫奖、四川省国防教育基地、四川省中小学生研学实践教育基地、四川省科普教育基地、四川省服务名牌、四川民营文化企业综合十强和建设成都杰出事件、成都市市长质量奖等荣誉称号。	成都市建川博物馆聚落
黄龙溪古镇景区，，属四川省历史文化古镇及省级旅游风景区。古镇不仅风光秀丽、环境优美，还是驰名中外的天然影视摄影基地。古镇主要特色是：古街、古树、古庙、古水陆码头、古建筑和古朴的民风民俗。黄龙溪古镇是国家文化部命名的中国民间艺术（火龙）之乡、国家级环境优美小城镇，素有“影视城”、“中国好莱坞”之称。	成都市双流区黄龙溪旅游区
国色天乡乐园的建筑设计与游乐配套相得益彰，由中国馆、西班牙馆、美国集市等九个主题区域组成，既彰显出异国风情，又带有本土文化的审美情趣。乐园面向年轻人、儿童、家庭等不同游客群，分别设置了挑战者之旅、15米高激流勇进、豪华双层转马、旋转DISCO、海洋欢乐岛等三十余项国内领先的刺激型或家庭型娱乐项目，旨在让游客充分感受高科技娱乐带来的超级刺激和奇幻美景带来的浪漫体验。	成都国色天乡乐园
平乐古镇，是中国的历史文化名镇。平乐古镇素有“一平二固三夹关”的美誉，发源于天台山玉宵峰的白沫江自西向北流经古镇。平乐古镇老榕树、白沫江、沿江而建的吊脚、青石铺成的街道、一望无涯的竹海千百年来共同培育了古镇人田园诗般的山水情怀，涵养着平乐古镇天然清新的乡土文化。	邛崃市平乐古镇
成都天台山隶属邛崃山脉，集自然景观与丰富的历史人文景观于一山，集观光、度假、科考于一体，是四川大熊猫栖息地世界自然遗产、国家级风景名胜区、国家森林公园。邛崃天台山风景区总面积109平方公里，主峰玉霄峰海拔1812米，雨量充沛，年均气温16℃，森林覆盖率达94.4%，动植物种类丰富，有珙桐、红豆杉、银杏等20余种国家保护的珍稀植物及大熊猫、红腹角雉、大鲵等7种国家保护的珍稀动物。	天台山风景名胜区
中国观音故里旅游区，旅游区观音文化源远流长，群众根基深厚，区内主要有西部水上嘉年华、观音湖休闲度假区、广德风景区、灵泉风景区、观音朝觐圣地——灵泉寺以及莲花广场等景点；其中广德风景区内的广德寺，则是遂宁观音文化不可或缺的另一重要部分，它静静地耸立在卧龙山上，以2万多平方米的宏伟建筑群在西部梵宇中首屈一指，先后受到唐、宋、明11个皇帝的敕封。	遂宁市中国观音故里旅游区
夹江天福观光茶园是天福集团投资于中国西部的一个重要基地，是到乐山、峨眉山旅游必经的第一站。集合了茶叶分级包装、生产、科研、旅游、文化于一体的茶叶龙头企业。荣获“国家4A级旅游景区”、“首批全国农业旅游示范点”、“全国青年文明号”、“四川省文化产业示范单位”、“乐山市农业产业化经营重点龙头企业”等殊誉。	夹江天福观光茶园
二滩国家森林公园，森林覆盖率可达50%以上。雄伟壮观的电站，烟波浩渺的碧湖，四周环列的青翠群山，莽莽的原始森林，湖中风光旖旎的8个小岛以及附近居住的10多个少数民族的奇风异俗，幽静的环境，适宜的气候，清鲜的空气，使这里成为具有旅游、探险、采风、娱乐、度假、疗养等多种功能的十分理想的旅游区。二滩国家森林公园气候独特，年平均气温20度，夏无酷暑，冬无严寒，四季都是旅游的好季节。	攀枝花市二滩国家森林公园
泸沽湖古称鲁窟海子，又名左所海，俗称亮海。纳西族摩梭语“泸”为山沟，“沽”为里，意即山沟里的湖。泸沽湖旅游景区四周崇山峻岭，一年有三个月以上的积雪期。森林资源丰富，山清水秀，空气清新，景色迷人，泸沽湖被当地摩梭人奉为“母亲湖”。也被人们誉为“蓬莱仙境”。泸沽湖位于云南省与四川省交界处，为川滇共辖。湖泊略呈北西一东南走向，南北长9.5公里，东西宽5.2公里，湖岸线长约44公里，湖泊面积50.1平方公里，集水面积247.6平方公里，最大水深105.3米，平均水深为40.3米，湖水库容量为22.52亿立方米，湖水最大透明度达12米，湖面海拔2685米。	凉山州泸沽湖旅游景区
报恩寺于1956年被定为四川省重点文物保护单位，1996年又被定为全国第四批重点文物保护单位，位于四川省平武县城内，报恩寺坐落在县城东北角，占地27800多平方米，建筑面积3500多平方米，是我国保存最完整的明代古建筑群之一，全称为“敕修报恩寺”，始建于明正统五年（公元1440年），完工于天顺四年，迄今已有五百六十多年历史。报恩寺布局结构酷似北京紫禁城，相传为明朝英宗时，镇守龙州的世袭土官王玺，用重金招聘曾修建过北京“紫禁城”的工匠，仿其形制，大兴土木而建的，所以又称 “深山王宫”。	绵阳市平武报恩寺
曾家山景区，先后被评为全国农业旅游示范点、国家AAAA级旅游景区、四川省消夏度假旅游区、省级地质公园、四川省沫若艺术院曾家山创作基地、广元市休闲度假区。曾家山景区总面积586平方千米，森林覆盖率74%，地质景观独特，享有“溶洞王国”、“石林洞乡”之美称，年均气温12℃，夏季平均气温23℃，是春踏青、夏避暑、秋观红叶、冬赏雪的旅游休闲胜地。	广元市曾家山景区
金沙遗址博物馆，由遗迹馆、陈列馆、游客中心、文化保护与修复中心、金沙剧场、园林区等组成，有金器、铜器、玉器、石器、漆木器、陶器、象牙等馆藏文物共2235件（套）。成都金沙遗址博物馆是在金沙遗址原址上建立的一座遗址类博物馆，是展示商周时期四川地区古蜀文化的专题类博物馆，也是一座集教育、研究、休闲于一体的现代化园林式博物馆。	成都金沙遗址博物馆
格萨拉生态旅游区，是中国大香格里拉生态旅游环线及攀西阳光度假旅游区的重要节点。旅游区主要以万亩杜鹃、原始森林、天然园林、大地盆景以及鬼斧神工的天坑地漏、瑰丽多姿的天堂石林、奇幻百出的地下溶洞、连绵起伏的高山草甸为主。格萨拉是一位天才的大地艺术家，她那如椽的彩墨大笔，点染了一幅又一幅色彩斑斓、气势恢弘的大地画卷，为人们展示了大自然的万美千娇和博大精深。	攀枝花市格萨拉生态旅游景区
凌云山风景区，有左青龙、右白虎、前朱雀、后玄武之独特地貌，山势连绵，林木参天，具有“雄、奇、险、幽”四大特色，有遇仙岭、降魔台、老君洞、老龙洞、望夫崖、舍身崖、将军坟等自然奇观，享有“果郡灵山”之美誉。凌云山风景区先后荣获国际生态安全旅游示范基地、国家级森林公园等荣誉称号。	南充市凌云山景区
李庄古镇，素有“万里长江第一古镇”之称。李庄古建筑群规模宏大，布局严谨，体现了明、清时期川南民居、庙宇、殿堂等建筑特点，有大量特色的庙宇、殿堂、古戏楼。李庄古镇，是长江边上的千年古镇，依长江繁衍生息，形成了“江导岷山，流通楚泽，峰排桂岭，秀流仙源”的自然景观，先后荣获国家历史文化名镇、全国环境优美乡镇、国家AAAA级旅游景区等荣誉称号。	宜宾市李庄古镇
昭化古城，是国家级景区，也是中国古时较早推行郡县制管理的县治地之一。古城历史悠久，四面环山，三面临水，山清水秀，人杰地灵，古遗址、遗迹众多，民风古朴典雅，是广大游客观光旅游，休闲度假，学者考古研究的理想之地。古城主要有龙门书院、考棚、怡心园、益合堂、鲍三娘墓、丁公祠等旅游景点。	广元市昭化古城
红军渡·西武当山景区是红四方面军长征出发地、强渡嘉陵江战役纪念地、全国爱国主义教育示范基地、全国百个红色旅游经典景区、国家AAAA级旅游景区、苍溪县党员党性教育基地，红军渡 ·西武当山景区地处川陕渝红色旅游线、川东北红色旅游线、四川旅游北环线、嘉陵江水域生态文化旅游线、三国文化旅游线上的重要节点，是一个以“红土地、绿山水、梨乡情”为主题，集红色旅游、绿色旅游、梨乡民俗风情、道教文化旅游为一体的综合性旅游区。	苍溪红军渡·西武当山景区
泸州老窖旅游区，以中国浓香型白酒发祥地和浓香型白酒的典型代表--泸州老窖而闻名。景区内有蕴藏中国浩瀚渊源酒史文化的国窖1573广场、科技含量突出的安宁科技工业园、独特洞藏文化的天然储酒洞—纯阳洞、具有川南民居风格的中国第一个白酒生产加工配套产业园区—泸酒集中发展区等生产、观光现场。	泸州老窖旅游区
成都欢乐谷是成都市文化产业重点项目和旅游产业重点项目，至成都各个主要人流区只需10～20分钟。成都欢乐谷汇集了深圳欢乐谷、北京欢乐谷娱乐设施的精华，由阳光港、欢乐时光、加勒比旋风、巴蜀迷情、飞行岛、魔幻城堡、飞跃地中海、欢乐光年以及丝路传奇这九大主题区域组成。	成都欢乐谷
嘉陵第一桑梓，蓬安是汉代大辞赋家司马相如的故里，整个旅游区以蜿蜒美丽的嘉陵江为轴线，沿江两岸规划了20余平方公里，分为三段四功能片十三区。汇集了嘉陵江流域最经典的诗画田园、巴蜀文化独具影响力的发源地、千古浪漫爱情圣地、天地人合一理念的展示台、嘉陵江农耕文明等五大品牌资源，被专家学者誉为“最浪漫的休闲家园”。整个旅游区以蜿蜒美丽的嘉陵江为轴线，分为三段、四功能片。四功能片即：嘉陵江码头古镇观光休闲片、浪漫家园漫滩生态观光休闲片、水上观光游乐片、新农村参观游览片。十三区包含以司马相如故宅为县治的相如故城、为纪念周敦颐而命名至今保存完好的周子古镇、龙角山、凤凰山、慕蔺山、嘉陵江村（相如里、文君里）、嘉陵江畔4000多亩的原生态漫滩湿地、2座2000余亩的江心绿洲太阳岛、月亮岛、中国十大魅力乡村之一的中坝村和沿江的4座名山等十三个景区。	嘉陵第一桑梓风景区
三苏祠景区，是北宋著名文学家苏洵、苏轼、苏辙三父子的故居。景区先后荣获国家AAAA级旅游景区、全国重点文物保护单位，国家二级博物馆等荣誉称号。景区总面积达69334㎡，区内庭园红墙环抱，绿水萦绕，古木扶疏，翠竹掩映，形成三分水二分竹的岛居特色，收藏有上万件有关三苏的文献资料和文物，是蜀中最负盛名的人文景观，也是历代名流雅士、文人墨客拜谒、凭吊三苏的文化圣地。	三苏祠景区
陈毅故里景区，景区先后荣获全国重点文物保护单位、全国爱国主义教育示范基地、全国红色旅游经典景区、国家AAAA级旅游景区、国家三级博物馆等荣誉称号。景区占地40余公顷，建筑面积750平方米，共有大小房屋36间，有陈毅故居、陈毅生平事迹陈列馆、陈毅纪念馆、御风台、德馨园、七塘映月等景点40余处。	资阳市陈毅故里景区
真佛山景区，是集佛教、儒教、道教于一体的“三教圣地”。景区除寺庙外，还有青松葱郁、云海浩瀚的云华山，蒋善人出身地“一佛寺”，拔地而起高耸入云的双石塔，白莲教起义的凌云寨，胭脂湖奇特怪异的石笋等景点，区内集山、林、水、洞、庙于一体，奇、险、幽、峻应有尽有。	达州市真佛山景区
康定情歌（木格措）风景区坐落于贡嘎山脉中段，世界自然遗产提名地、国家级重点风景名胜区。景区面积约350平方公里，由杜鹃峡、芳草坪、七色海、药池沸泉、木格措（野人海）和红海草原六个景点组成，附近有其他多个高山湖泊和温泉，原始森林、草原和雪山景观互相交融。景区内除可观赏”卧虎观月”、“石佛镇海”等山景外，在各个季节的不同时辰还可观赏到“双雾坠海”、“木格夕照”、“木格晨曦”、“木格潮汐”和迭瀑飞泉等云、霞、雾、水奇景，海滨珍珠沙滩可享沙浴、日光浴之乐。	康定情歌(木格措)风景区
街子古镇，古镇建筑面积达6.8万平方米，集中反映了四川西南坝结合部独特的自然风光，具有深厚的优秀文化积淀，也反映了清代祖国西南小镇风貌。古镇水系发达，地下水丰富，石板路两侧及屋前院后，常年清水不断，因而有“川西水乡”之名，“青城后花园”之称。	成都崇州街子古镇
阆中古城是国家级旅游景区、中国四大古城之一，已有2300多年的建城历史，为古代巴国蜀国军事重镇。城内山锁四周，水绕三面，契合中国传统的风水格局，至善至美，自然天成，是当今保存完好的一座“风水古城”。阆中古城现有张飞庙、永安寺、五龙庙、滕王阁等8处全国重点文物保护单位，以及邵家湾墓群、华光楼、阆中文庙等22处省级文物保护单位。	阆中天宫院风水文化景区
东河口地震遗址公园，是汶川大地震第一个地震遗址保护纪念地。2008年11月12日举行了开园暨震后旅游市场启动仪式。该地震遗址公园是由汶川大地震中地球应力爆发形成的，也是地质破坏形态最丰富体量最大、地震堰塞湖数量最多最为集中、伤亡最为惨重的地震遗址群。该地震遗址公园包括了从青川县关庄镇沿青竹江经红光乡东河口、石板沟至前进乡黑家，沿红石河经红光乡东河口、石坝乡董家至马公乡窝前，呈“Y”型布局，集中连片近50平方公里，含五乡一镇。	青川东河口地震遗址公园
西岭雪山，属世界自然遗产，是大熊猫栖息地、国家级风景名胜区、国家级森林公园。西岭雪山景区分为前山茶地坪景区和后山滑雪场景区两大部分，茶地坪景区以徒步登山、观光为主，主要为徒步观赏水景、瀑布、桂花、杜鹃、奇石、云海、森林佛光等自然景观；滑雪场景区以滑雪、滑草、运动以及观赏云海、日出、阴阳奇观等天象景观为主。	成都市西岭雪山景区
花水湾温泉旅游度假区，属于南方地区地理区域。花水湾温泉旅游区是一个集旅游、观光、康疗、度假、休闲、商贸、会务、探险、娱乐于一体的温泉旅游区。花水湾温泉以“人间瑶池”著称，享誉全川，闻名遐迩，其天然独特的地热矿水--花水湾温泉，属古海泉水。	成都市花水湾温泉度假旅游区
荣县大佛文化旅游区，区内以气势恢弘的荣县大佛为核心，融自然风光，历史文物、古建艺术、佛教文化为一体，飞檐翘角的古代建筑、雕刻精美的唐宋摩崖造像群、丰富珍贵的文物藏品展示和秀丽清幽的山水自然风光交相辉映，形成了山、水、城、林融为一体的独特风光。	自贡市荣县大佛文化旅游区
明月峡因峡两岸的山岩多呈银白色，并和青峰、江水相辉映，使整个峡江好像镀上了一层朦胧的月光，因此得名。峡中多奇峰怪石：有山势嵯峨半插天的天柱峰，有宏丽幽深的黄颡洞，有茶圣陆羽称之为“天下第四泉”的蛤蟆碚，有腾空飞架的仙人桥，有裁云剪雾的青峰“三把刀”。是国家级风景名胜区、全国重点文物保护单位剑门蜀道的重要组成部分，其特点之一就是集鸟道、栈道、纤夫道、水道、公路、铁路6道于一峡，可谓是天然的中国交通“博物馆”，也体现了李白笔下“蜀道难”之情形。	广元市明月峡景区
鼓城山—七里峡风景名胜区由鼓城山、七里峡、白龙宫三大景区组成。鼓城山景区以山为主体，森林景观、野生动物、地下景观相辅相成，云景气景四时不同，绚丽多彩。2.5亿年前的海洋地质沉积，造就有“天下第一鼓”之誉的鼓城山。	广元市鼓城山—七里峡景区
中华侏罗纪探秘旅游区，是一个集科学、科普、教育、游乐、观赏为一体的旅游区。景区规划面积约12平方公里，区内有西南规模较大，保存较完好的硅化木化石群，共有硅化木遗迹10余处500多根、恐龙化石遗迹3处，以及天然优美的峡谷地貌景观、水体景观、自然生态和人文景观。	遂宁市中华侏罗纪探秘旅游区
乐山乌木博物馆，是一座以乌木凋刻艺术为主要内容，集乌木凋刻艺术、乌木收藏、研究、展示为一体的专题性博物馆。 一、二、三期工程占地面积200余亩，建筑面积21000多平方米，展厅面积10000多平方米，国家文化产业示范基地以及全国科普教育基地等。乌木是川人对阴沉木的俗称，并非是非洲大陆地面上活的黑色木料。它是两千年至万年前，古四川地域天体发生自然变异，由地震、洪水、泥石流将地上植物生物等全部埋入古河床等低洼处。	乐山市乌木文化博览苑
大佛禅院，作为朝拜峨眉山的第一门户，是前往峨眉祈福、朝拜的第一站，也是必去之地。大佛禅院原名大佛寺，交通方便，气势恢弘，建筑结构缜密，拥有多重大殿和诸多禅房。峨眉山的寺庙极少商业气息，没人四处游说你捐钱、买香火、买纪念品。游人和香客可以根据自己的意愿布施、上香、叩拜，丝毫不会受到干扰，让人感觉这才是真正的回归。整个寺庙富丽堂皇、雄姿宏伟、气势磅礴，既是去峨眉山佛界祈福、朝圣的起点；又是公众游客去峨眉山旅游进入名山的起点。	乐山市峨眉山大佛禅院佛教文化旅游区
中国西南地区最大的人工湖——升钟湖，13亿立方米湖水库容，8万余亩烟波浩淼，主航道静水长达80公里，湖区风光秀丽，绿岛棋布，水清鱼肥，有红尾、翘嘴、银鱼等40余种珍稀鱼类，是享誉全国的休闲天堂、体验胜地、垂钓乐园。“中国升钟湖世界钓鱼城”。	南部县升钟湖旅游景区
达古冰山风景名胜区，系罕见的现代山地冰川。风景游览区规划面积210平方公里、自然保护区面积632平方公里，是阿坝州继九寨沟、黄龙后开发的又一精品景区，是镶嵌在中国·四川·阿坝·大九寨国际旅游区的一颗璀璨明珠。达古雪山山顶终年积雪，气势磅磗，山峰错落有致，在阳光的照射下银光灿灿，十分壮观。雪山的北坡和南坡发育有厚60-200米的现代山地冰川，其中最为壮观的三截冰川，即1、2、3号冰川，面积约8.25平方公里,形成年限达亿年，是整个景区的灵魂所在。冰川景区内环境保护良好，资源组合完整，即有现代山地冰川，又有瀑布、湖泊、原始森林、成片的杜鹃林和星罗棋布的草甸，而且景区内野生动物的可视率极高。	达古冰川风景名胜区
虹口旅游景区，是距成都较近的原始生态旅游区。景区有364平方公里的森林植被，区内奇峰耸峙，古木参天，溪涧纵横，飞瀑溅珠，风光旖旎，四季长流，清澈见底的白沙河贯穿全境，河水咆哮，河两岸竹木蓊郁，连绵山峰相峙，立壁如削，堪称“成都小三峡”。在此纳凉消暑、休闲娱乐，体会远离喧嚣都市的清凉之意，成为都市人梦想栖息的绝佳港湾。	成都市虹口旅游景区
汶川大禹文化旅游区以大禹文化为中心主题，主要在大禹祭坛集中展现。大禹祭坛是珠海援建结合当地文化和资源，倾心打造的旅游产业扶持项目。珠海援建通过建设大禹故里景区，弘扬大禹精神，同时实现对灾区精神家园重建的目标。项目分为禹台景区和禹王纪念馆景区两大部分，内容包括甬道、大禹殿、禹台、大禹研究会馆、禹王殿、圣母祠等建筑群。大禹文化旅游区以大禹文化和羌族文化为核心主题，由萝卜寨、布瓦寨、羌峰寨、威州镇、绵虒镇和龙溪羌人谷构成大禹文化旅游区的有机整体。景区内生态环境卓越，山水相依，历史文化源远流长、璀璨夺目，民族风情古朴动人、缤纷绚烂	汶川大禹文化旅游区
九龙山—麓棠山旅游区地处德阳绵竹市西北，坐落于龙门山麓，景区依托丰富的历史文化资源和优美的自然生态景观：以“青山、绿水、文化、休闲”为重点，统筹山上和山下的资源优势，整合玫瑰温泉、登山健身、滑翔滑草和农家乐等旅游资源，建成融合山区自然风光、沿山休闲游乐、生态观光农业、城镇度假于一体的新型乡村旅游区，成为绵竹沿山旅游风光带上的一颗明珠。景区以花田、长廊、亭子、绿道、溪流等都因地而建，整个“四季花田”将以大面积的花卉、绿道、瓜果、溪流、河塘等景观为主体。游客在这里不仅会体会到漫步山水间的浪漫风情，还能充分体验到四季花香、月月有果赏的情趣。主要景点有生态茶园观光园、鸳鸯湖、莲花湖、卧牛湖、三溪寺、吉祥寺、严仙观、云悟寺、年画走廊等。	绵竹市九龙山—麓棠山旅游区
年画村，是专业加工、制作、经营绵竹年画系列产品一条龙的生产经营作坊。年画村农产品开发，依托年画村丰富的农产品资源，开发出“年画村”牌的“松花皮蛋”、“猫儿猫儿鱼”、“香辣酱”、“豆腐干”、“特色泡菜”、“山腊肉”“浆腊肉”等民间食品。目前，年画村1018户村民中，固定从事年画制作的有近百人，人均年收入超过8000元，业余制作人员200多人，人均年收入超过5000元。	中国绵竹年画村景区
花舞人间景区，是一座以赏花为主题的的都市农业主题公园。景区占地3000余亩，已建成花果苗木试验基地100余亩，引进优良花果苗木品种300多个，拥有郁金香节、杜鹃花节、鲁冰花节、向日葵节、百合花节、野菊花节、花粉节、兰花红叶节等多个主题花节庆。花舞人间景区，是国家4A级景区，也是赏花、玩水，体验低碳休闲的度假旅游区。	成都市花舞人间旅游景区
成都海昌极地海洋公园是集旅游、休闲、度假、购物、娱乐等多种方式为一体的中国主题公园式极地海洋公园。极地海洋世界以南北极动物展示、科普为主题，单馆围合式的游览布局、自主驯养模式将开创国内复合式休闲极地海洋公园的新格局，涵盖旅游、休闲、度假等多种娱乐方式，营造亲近自然、幸福亲子的欢乐主题氛围。	成都市海昌极地海洋世界景区
黑竹沟自然风景区，位于美姑线山18公里处的密林深处。景区是国家级森林公园、国家AAAA级景区、省级名胜景区，是国内保存较完整、原始的生态群落之一，也是一处集世所罕见的动植物景观、峰林景观、地质景观、天象景观、水系景观、与人文景观之大成的风景绝佳之地。景区面积约180平方公里，有大小景点73个。	乐山市黑竹沟风景区
观音桥风景区地处青藏高原东南缘的川西北高原腹地，属高原草地与高原山地的结合部，含观音桥镇、阿科里乡、毛日乡、太阳河乡等一镇六乡。观音桥旅游景区属青藏高原东南缘的川西北高原腹地，是四川省金川县近年来着力打造的特色景区。这里汇聚了藏地圣庙、高山草地、高原湖泊、高山峡谷、高原彩林五大类景观、36个景点。观音庙是观音桥旅游景区的核心景区之一，因寺内供奉着四臂观音而得名，迄今已有1300多年的历史。在全国藏族地区的观音菩萨寺庙中享有崇高的地位和广泛的影响。到观音庙朝拜是很多虔诚信徒的毕生梦想。	金川观音桥旅游景区
桃花故里位于“世界现代田园城市”成都市龙泉驿区龙泉山生态旅游功能区，是四川著名风景区——花果山风景区的核心景区，坐落于龙泉驿区山泉镇。上个世纪50年代末，成都会议期间，邓小平受毛泽东委派到龙泉山视察，并指示“把龙泉山建成花果山”。花果山风景区建设从桃花故里拉开序幕，形成了如今“四季花不断，八节佳果香”的美景。桃花故里以川西坝子种桃第一人晋希天故居——桃源村为核心景区向四周辐射、延伸，形成了面积约4.5平方公里的核心景区面积。景区以桃花品种多、花期长、密度高而闻名全国。桃花故里景观，重在体现自然主义风格，再现世外桃源意境，传承千年文化精粹，保护恬淡幽静的生态环境。	成都市桃花故里旅游景区
賨人谷景区，省级风景名胜区，省级森林公园，省级生态旅游示范区。景区面积为41平方公里，以奇山、秀水、幽洞、丽峡、飞瀑、湖泊、涌泉、怪石、古栈、茂林著称，被誉为川东“小九寨”。賨人是古代川东地区影响深远、强悍尚武的一支少数民族，他们创造了賨人文化，留下了賨国都城遗址、汉阙、咂酒等珍贵的民族文化遗产。	达州市渠县賨人谷旅游景区
唐家河自然保护区，建于1978年，是以保护大熊猫、川金丝猴、扭角羚及其栖息地为主要保护对象的森林生态系统和野生动物类型自然保护区。保护区总面积40000公顷，森林覆盖率94.73%；区内有脊椎动物430种，金丝猴1000多只、扭角羚1200多只，植物2422种。	广元市唐家河景区
天曌山，原名天台山因山顶部有一平台，常在云雾之中，故名“天台”。天曌山有着悠久而独特的历史文化底蕴，是中国历史上女皇帝武则天小时候的拜佛之地。景区面积26平方公里，海拔1100-1700米，区内群峰竞秀，山峦叠翠，林海茫茫，古木参天，是集生态观光、休闲度假、运动健身、宗教文化、女性文化及科普教育于一体的城郊型自然生态保护地及文化休闲旅游区。天曌山是一座宗教文化十分发达的佛教、道教名山，包括始建于魏晋南北朝时期的梵天寺、始建于唐朝的西禅寺、佛光寺以及后建的道教建筑艮台观等。后因战火损毁，天曌山历史文化资源遭受极大破坏。建国后，在政府的支持下，由中国佛教协会特邀理事、大德高僧净天法师主持，恢复重建了梵天寺和佛光寺，新都宝光寺济善法师筹建了西禅寺，延续了广元天曌山的佛门香火。	广元天曌山景区
圆觉洞风景名胜区，全国重点文物保护单位。现存窟龛103个，造像1933躯，唐、五代、宋时期作品居多，以释迦、净瓶观音、莲花手观音三尊6米多高的大像最为壮观。圆觉洞景区在改造、扩建后成为了集石刻文化、自然景观、科普教育、游客接待中心为一体的综合性风景旅游区，充分体现了安岳石窟“古、多、精、美”的特点。安岳石窟在我国石窟艺术中享有上承敦煌、云冈、龙门石窟，下启大足石刻的重要地位，被誉为“中国古代石刻又一伟大宝库”。	资阳市安岳石刻·圆觉洞景区
龙凤古镇，镇内建筑以古楠大道、兴宁路、龙吟南路、龙吟北路为主要街巷，主要有妙善广场、美食休闲街、佛珠墙、听涛轩、连心亭、采莲湾、龙饮亭、观音家庙、龙凤文化博物馆、甘露泉、月老树、游龙栈道、锦屏桥、栖凤楼等景点。	遂宁市龙凤古镇景区
农科村，被誉为“鲜花盛开的村庄，没有围墙的公园”，中国农家乐旅游发源地。是全国农业旅游示范点，是“农家乐”的发源地，被誉为“鲜花盛开的村庄，没有围墙的公园”。农科村距成都市区28公里，离县城8.5公里，耕地面积280亩，农户80户，人口278人全村花卉面积数百亩，农家旅游接待户百余户，形成了以农科村为中心的花木盆景生产、销售和农家旅游基地。	农科村景区
黄荆老林旅游景区，是集瀑布群落、高山湖泊、丹霞绝壁、云海佛光、度假、休闲、观光、体验、探险、科考为一体的综合性新兴生态旅游景区。景区先后荣获国家森林公园、国家AAAA级景区、四川省级旅游度假区、四川省级风景名胜区等荣誉称号。区内珍稀动植物丰富，古树苍劲，溪瀑纵横，蔓藤缠绕，苔藓遍布，土质肥沃。	黄荆老林旅游景区
太平古镇景区，与贵州省习水县醒民乡隔河相望，为古蔺出川入黔的东大门，是两省边民互市，商贾云集，物资集散之地，被誉为川黔的水陆码头。古镇依山而建，现存建筑多为明清时期房屋，采用古代干阑式和吊脚楼等建筑构架，呈现“台、吊、错、挑、梭、靠”特色，其文化特征体现了地区与民族特色的大融合。	太平古镇景区
广元市千佛崖石刻艺术博物馆成立于2012年1月，为广元市文化广播电视和旅游局管理的全额拨款事业单位，承担着保护和研究千佛崖摩崖石刻造像，对公众开放，向公众提供知识、进行教育、服务社会发展等职能。2008年“5.12”汶川地震后，千佛崖灾后重建项目总投资4.8亿元，占地面积300余亩，建筑面积近万平米，现已基本形成规划科学、功能齐全、环境优美的国家4A级旅游景区。	广元市千佛崖石刻艺术博物馆
大佛禅院，作为朝拜峨眉山的第一门户，是前往峨眉祈福、朝拜的第一站，也是必去之地。大佛禅院原名大佛寺，位于峨眉山市区东郊，交通方便，气势恢弘，建筑结构缜密，拥有多重大殿和诸多禅房。峨眉山的寺庙极少商业气息，没人四处游说你捐钱、买香火、买纪念品。游人和香客可以根据自己的意愿布施、上香、叩拜，丝毫不会受到干扰，让人感觉这才是真正的回归。峨眉山大佛禅院位于峨眉山东郊，整个寺庙富丽堂皇、雄姿宏伟、气势磅礴，既是去峨眉山佛界祈福、朝圣的起点；又是公众游客去峨眉山旅游进入名山的起点。	乐山东方佛都旅游区
李白纪念馆是为纪念唐代大诗人李白而修建的仿唐园林建筑群，该纪念馆1962年开始筹建，1982年正式向外开放。融收藏陈列、学术研究、观光旅游、接待服务为一体，馆园宏伟壮丽、古朴典雅、花木掩映、清流绕郭，风光清幽秀美，使人流连忘返。 2009年，被中宣部命名为全国爱国主义教育示范基地。全国旅游景区质量等级评定委员会于2012年底发布公告，批准李白纪念馆为国家4A级旅游景区。	江油李白纪念馆景区
甘堡藏寨是四川省理县甘堡乡的一个藏族村寨，它倚山傍河而建，故得名甘堡，藏语意为“坡上的村落”。在整个藏区自古就将甘堡为甘堡甲穹，意为百户大寨。桃坪羌寨是世界上保存最完整的尚有人居住的碉楼与民居融为一体建筑群，享有“天然空调”美名。其完善的地下水网、四通八达的通道和碉楼合一的迷宫式建筑艺术，被中外学者誉为“羌族建筑艺术活化石”、“神秘的东方古堡”。	甘堡藏寨-桃坪羌寨旅游景区
​毕棚沟风景区，拥有优美的自然风光，优良的生态环境，奇异的怪石奇峰，沟内红叶、杜鹃花种类繁多，泉水幽幽，溪水潺潺，满面瀑布飞挂，林木葱葱，冰川林立，野生动植物种类繁多。神秘传神的女皇峰，不得不使你顶礼膜拜。	毕棚沟旅游景区
新场古镇，是大邑西部最早的建制镇，属山丘坝兼有的地区，新场古镇始建于东汉时期，兴起于明朝嘉靖年间，西与邛崃接壤，南连王泗镇，北通出江镇、花水湾和西岭雪山，是茶马古道上历史文化名镇之一，有着丰富多彩民俗文化和农耕文化。称新场为“最后的川西坝子”是因为新场古镇是四川现存规模最大、保存最为完好古镇。	新场古镇
成都国际非物质文化遗产博览园内，汇聚了来自世界各地的非遗文化精粹。2009年8月，国家文化部正式确立，成都将成为国际非遗文化节的永会址，国际非遗博览园落户成都。博览园内有很多的展馆，展示着来自世界各地的物质文化，是一个了解世界文化的窗口，这里有丰富的非遗文化：手绘脸谱、动感皮影、无极剪纸、木板年画、面塑等。园区内还经常举办一些文化娱乐活动。	国际非物质文化遗产博览园
博览园内有很多的展馆，展示着来自世界各地的物质文化，是一个了解世界文化的窗口，这里有丰富的非遗文化：手绘脸谱、动感皮影、无极剪纸、木板年画、面塑等。园区内还经常举办一些文化娱乐活动。	子昂故里文化旅游区
隆昌石牌坊，是中国传统建筑中非常重要的一种建筑类型，2013年被国家评为4A级旅游景区，是国家重点保护的非物质文化遗产和重点文物保护单位。现存清代时期的石刻牌坊群堪称中国石牌坊之冠。现存石牌坊共17座，石碑4座，分别分布在隆昌市区北关和南关，其中北关（道观坪）7座，南关（春牛坪）6座，另有4座分布在相应村镇。具有很高的民俗史料价值和完美的艺术价值。2001年06月25日， 隆昌石牌坊作为清代古建筑，被国务院批准列入第五批全国重点文物保护单位名单。	内江市隆昌县石牌坊旅游区
上里古镇，是红军长征北上的过境地，也是昔日南方丝绸之路，临邛古道进入雅安的重要驿站。古镇整体规划面积17平方公里，其中核心区面积0.7平方公里，镇内依山傍水，田园小丘，木屋为舍，现仍保留着许多明清风貌的吊脚楼式建筑。	雅安市雨城区上里古镇
王坪旅游景区，景区拥有全国较大、较早的大型红军烈士陵园，是全国100个红色旅游经典景区、全国30条红色旅游精品线路之一。景区总面积为4.2平方公里，由川陕革命根据地红军烈士陵园、大城寨、红四方面军总医院旧址群、王坪新村等组成。其中，川陕革命根据地红军烈士陵园占地面积35亩，安葬于此地的红军烈士达7800余人。	王坪旅游景区
米仓山国家森林公园（光雾山大坝景区），有“巴西外户，蜀北岩疆”之称。主要景点有贾郭山、米仓山红叶、天然画廊、龙形山坝、火墙岩、香炉山、蘑菇峰、舍身崖、经卷岩、连理峰、象鼻岩、焦家河、牟阳小九寨、五花水、燕子洞、南天门、米仓驿道、巴峪关、土卡门、牟阳城遗址、半边街遗址、关帝庙遗址等。	米仓山国家森林公园
东郊记忆，是以“时尚设计与音乐艺术双柱求发展”为定位的国际时尚产业园区。前苏联援建的办公楼、红砖厂房、火车头和铁轨等构成了如今这一园区，视觉冲击力强，怀旧意味浓郁。景区内还经常有各种音乐演出和艺术展览，园内的咖啡馆、书店等也值得逛逛。东郊记忆被称为“中国的伦敦西区”，是国家音乐产业基地、科技与文化融合示范园区、国家工业遗产旅游基地。	东郊记忆
阴平古道上的青溪（原青川县城）古镇，城内回汉杂居，佛、道、儒、伊斯兰、天主教共存，是一座民族宗教文化和谐之城。《华阳国志》载，建兴七年（公元229年）析阴平道刚氐道辖地新置广武县于青溪，委诸葛亮之参军廖化督其地而屯田戍守。	青溪古城
郭沫若故居旅游景区，是郭沫若诞生和少年时代学习和生活的地方。景区由郭沫若故居、郭沫若纪念馆、沫若文化苑三部分组成，其中纪念馆分君自沫水来、彼是若水魂、国之栋梁、文艺新创造、史学开草径五个单元，通过多媒体、场景再现，与观众互动等多种形式来展现郭老光辉而伟大的一生。	乐山市郭沫若故居
东拉山大峡谷集典型的峡谷地貌和雪山草原等自然生态景观于一体，是川西峡谷地貌自然生态景观的代表性景区，也是一处极为罕见的高品位自然生态风景区。景区生态环境优越，是世界自然遗产大熊猫栖息地的重要组成部分，同时也为全国知名的峡谷红叶风景区。景区内景点丰富，观赏性极高，包括东拉山沟、赶羊沟、鹿井沟、桂嫱湾和猫子湾等五大风景；玉镜海、樵夫桥、红叶坪、草原、彩林等主要景点。景区完善的配套设施，丛林假日酒店、蜜寨鸟巢帐篷、桂源园小木屋等各式各样的住宿风格，更加方便游客吃住游玩。	东拉山大峡谷
石棉县安顺场景区，是国家级重点文物保护单位、全国首批百个中小学生爱国主义教育基地，也是《全国红色旅游发展规划纲要》中重点打造的30条红色旅游精品线路和100个红色旅游精品景区之一，为国家级重点文物保护单位，四川省历史文化名镇。项目依托安顺场文化旅游资源，建设集爱国主义教育、红色旅游、山水阳光休闲度假、现代农业观光休闲等为一体的复合型旅游区。	石棉县安顺场景区
药王谷旅游景区，是国家地质公园、国家AAAA级景区，也是中国一个以中医药养生为主题的山地旅游度假区。相传中华医药始祖岐伯和药王孙思邈都曾长住此山采药治病，山上居民一直有供奉药王菩萨的习俗，药王谷因此得名。景区总面积约10平方公里，区内有大大小小的溶洞七个，形态各异。	绵阳市北川药王谷旅游景区
叠溪·松坪沟生态旅游景区，由叠溪古镇，松坪沟两个景区组成。叠松景区以"雄（富贵山、狮子山）、秀（叠溪上下海子、五彩池）、异（特有的地震遗迹秀丽景观，地震遗迹保存完好，世界罕见）、奇（高山草甸奇花异草、原始森林奇树异景）、幽（鱼儿寨、长海原始森林）"为景观特征，以雄山、异水、秀林、幽沟为景观内容。景区自然风景宜人，资源丰富，有"三沟九海十四景"之称。	叠溪--松坪沟景区
望丛祠是纪念古蜀国两位著名君主望帝和丛帝合葬的墓地和祠宇。殿宇陵墓之间，水池环绕，碧波荡漾。临水就势建有“听鹃楼”等楼台亭阁。墓地及周围二百多株古柏，郁郁苍苍。望丛祠附近还有子云亭、杨雄墓和杜鹃城遗迹等游览点。1985年，望丛祠被列为成都市重点文物保护单位。1991年，被公布为四川省文物保护单位。1993年被授予“郫县青少年爱国主义教育基地”。	望丛祠
三道堰是一座具有一千多年历史的川西古老小镇，历史上是有名的水陆码头和商贸之地，水润成都府，思源三道堰，三道堰水乡被誉为西部最美水乡，三道堰是一座具有一千多年历史的西蜀古镇，素有“天府水乡”之誉，徐堰河、柏条河，这两条河流在三道堰镇穿镇而过，依水而建的川西民居粉墙黛瓦筑错落有致，再现了传统川西民居丰富多变的造型。吊脚楼、阅江楼、望江楼、永定桥、堰桥、三道堰古镇大牌坊、千米水乡文化长廊……小镇精致的景点无不展示出川西水乡的独特魅力。古镇的青瓦、白墙、小桥、流水、白鹭、垂杨，鸟语花香，景色清幽，是一幅安宁祥和的风情画卷，游客可在生态农业园区采摘蔬菜，置身其中境深意长，令人流连忘返。	西部最美水乡·三道堰旅游景区
平乐旅游区，分为平乐寺、拣银岩工业遗址及栖凤峡省级森林公园、紫云湖度假区三大组团，核心区平乐寺规划面积3.5平方公里，是川北地区最大的佛教寺院。景区资源人文历史悠久厚重、乡村田园景观怡人、自然山水钟灵毓秀、物种聚集丰富。景区着力塑造“温泉度假”和“禅意养生”两大品牌，紧紧依托“川北第一丛林”平乐寺、温泉这两个核心资源，努力建成集宗教礼佛、禅意养生、温泉度假、农业观光于一体的城乡统筹示范区和养生休闲度假旅游目的地。	广元市平乐旅游区
观音湖湿地公园，园内规划分为五彩缤纷路景观带和观音文化园两大部分，有圣莲岛、圣露岛、圣平岛及涪江20公里水岸线。遂宁观音湖湿地公园以“亲水、戏水、乐水”为主题，充分展现了遂宁观音民俗文化和独特的城市风情。昔日荒凉河滩，已经成为一个集人工湿地打造、自然湿地恢复、湿地展示游赏、野生动物栖息、生态科技体验、休闲体验观光于一体的湿地公园。在这里，人们可以欣赏各种水生植物、野生动物，还有让人贴近自然、亲近湿地的完善的观光旅游服务、接待设施。	观音湖湿地公园旅游景区
黑龙滩风景区，属龙泉山南麓，被誉为“川西第一海”、“成都后花园”。景区是一座人工湖泊，湖周长160公里，南北长32公里，水面23平方公里，蓄水3.6亿立方米，湖面宽阔，湖中有72座岛屿，湖岸蜿蜒曲折，岛上绿树成荫，主要景点有大坝、三大湾、蓬莱岛、青龙嘴植物园、龙岩摩崖造像、石刻书画等。	黑龙滩旅游景区
宝箴塞综合传统民居建筑要领，集国外城堡、闽南团城和中国古代城楼、碉堡和传统四合院的建筑精髓于一体，防御、民居珠联壁合，城廊合围媲美世界，是中国古军事文化经典之作，被国家文物局古建筑专家罗哲文誉为“全国罕有，蜀中一绝”。2006年被国务院审批并获准全国重点文物保护单位，2014年11月成功创建国家AAAA景区,同年11月荣获中国传统村落的称号。宝箴塞，一个特色鲜明、层次丰富，具备厚重历史感的文物景区，一个以“全国罕有·蜀中一绝”著称的川东军事要塞，一个充满独特军事文化魅力和传奇文化色彩的景区。	武胜县宝箴塞
神龙山巴人石头城景区，有“东方特洛伊城”的美称。为城区最高点，因其山势突兀险要，曾为古巴国要塞。石头城由商业文化区、生态农业观光区、盘龙寺巴文化区、庭院式别墅区和碧潭休闲娱乐区五个分区组成，城内主要有猊峰城、龙门关、龙台、龙泽寺、神坝、巴风楼、土舟湖、巴国门户等景点。	神龙山巴人石头城
熊猫古城，景区内包括红军长征翻越的第一座大雪山夹金山的纪念馆和红军广场；展示大熊猫800万年繁衍生息历程的滨江时光走廊；讲述红军长征红色故事及介绍宝兴珍稀动植物物种的汉白玉浮雕长廊和正在建设中的以“和平大使”身份进行国际交流的23只大熊猫为原型的熊猫雕塑主题公园。宝兴县是世界第一只大熊猫科学发现地和第一只大熊猫模式标本产地，以大熊猫发现最早、大熊猫生态环境保护最好、大熊猫等外输出最多、大熊猫栖息地世界自然遗产保护面积占县域面积比例最高而成为当之无愧的熊猫老家。	熊猫古城景区
诺水河风景区：境内秀水中流，奇泉遍地，险峰兀立，怪石丛生，关隘、峡谷、飞瀑、溶洞、暗河比比皆是。景区由“诺水洞天”、“临江丽峡”、“空山天盆”、“唱歌石林”四大独立景区组成，呈弧形分布，以山青、水秀、洞奇、石美和谐统一为主要特色，与通江红军城构成一条环形旅游线。景区可观景点达300余处，有溶洞128个，不同风采的险滩、碧潭300余处，各类瀑布、暗流、喷泉、水帘100余处，奇峰峭壁、丽峡幽谷、险道雄关约75处。已初步探明景区溶洞138个，其中，中峰洞、龙湖洞、仙人洞、狮子洞、楼房洞、宋家洞等钟乳石五光十色、千姿百态，状若天庭水府，尤以中峰洞最为有名，是国内旅游开发最大的一个溶洞，被中国溶洞协会会长朱学稳考察认定为“天下第一洞”，中峰洞漂流被誉为“亚洲第一漂”。 2018年4月17日，正式成为联合国教科文组织世界地质公园。	巴中市诺水河景区
卓克基土司官寨，寨始建于1718年清朝乾隆年间，为四层碉房，1936年毁于大火，1938年-1940年，土司索观赢组织人力进行重建。1935年7月，毛泽东同志及中央机关长征途中曾在官寨住宿一周。1988年，卓克基官寨被国务院列为第三批国家重点文物保护单位。卓克基土司官寨有着重要的历史文化以及丰富的旅游资源。	卓克基土司官寨文化旅游景区
五凤溪古镇，面积达31.65亩。古镇街区左倚龙泉山脉右则毗邻沱江。建于清朝康熙年间。是成都市10大古镇中唯一的山地古镇。	五凤溪景区
湖区内有大面积马尾松林和“九沟十八岔”的湖水，有“水上迷宫”之称。石象湖生态风景区也是万亩生态园区的发展中心。石象湖位于成都市蒲江县境内。石象湖因湖区古刹石象寺而得名，相传为三国大将严颜骑象升天之地。湖内有石象寺，坐姿15米的“川西大佛”，另有紫燕岩、水鸟湾、茯苓湾、珠岛、青龙岛、弓沟、娃娃沟、二龙戏珠等景点。景区的森林覆盖率达90％以上，其绝佳的自然生态犹如一块翡翠镶嵌在成都平原上。	石象湖景区
白鹿音乐小镇文创产业园，是一个“浪漫”的中法风情小镇。小镇的建筑五彩斑斓，像一个童话世界。白鹿的秋天就是一个有法国梧桐、金黄银杏的彩色小镇，但现在多了很多文艺元素，有陶艺，也有现代的壁画、雕塑，还有法国的鲜花，台湾的手工艺品。	白鹿音乐小镇
宝山旅游景区，全国乡村旅游重点村、中国乡村旅游模范村、中国美丽休闲乡村。景区地处神奇的北纬30°，一个地球上最神奇的纬度带，海拔1000米-4300米，背抵龙门山脉，依傍湔江流域，得天独厚的自然资源和气候条件，造就了奇妙宝山，年均温仅15.7℃，属四川盆地亚热带湿润气候，风光秀美，舒适宜人。	宝山旅游区
天仙硐旅游景区，因前有九天玄女修行仙寓，后有夜郎古人岩居硐穴，故名天仙硐。景区由北门佛教朝圣地、南门夜郎大峡谷、中部田园漫城三部分组成，区内红色丹霞石壁斗艳，碧绿丛林百竹凌空，被誉为“人间仙境”，主要有天全寺、丹霞石壁、银桩矗岩、鼓儿石、十二洞天、物价碑摩崖石刻、百丈泉、凌云栈道等景点。	天仙硐旅游景区
张坝桂圆林景区，是集生态、运动、养生、休闲于一体的综合性休闲度假区。景区占地面积4000多亩，因拥有成片百年桂圆古树、优质长江奇石和珍稀中华桃花水母而闻名，区内现有百年以上桂圆树15000多株，荔枝2000多株，桢楠树1000多株，素有“江畔氧吧，绿色天堂”之称。	泸州市张坝桂圆林旅游景区
绵阳科技馆，主要以“两弹一星”为主题，由娱乐风洞、主题展馆、球幕影院和中环影城四部分构成。全馆占地8.8万平方米，共设展项148个，突出体现了“两弹一星”精神，展项设定重视了“科技性、教育性、娱乐性、艺术性”的有机融合，2018年9月荣获“四川省科技旅游示范基地”荣誉牌。	绵阳市科技馆旅游景区
四川省平昌县佛头山森林公园景区气候温和，风景旖丽，峰峦磅礴，云山雾海，佛光若现，两江汇流，洪波素练，无不壮丽绝伦，莹洁清新。大高差、陡山坡、窄岭道、峭绝壁，支梁上踏出通幽小道，悬崖中露出聚仙山洞，V形谷鬼斧神工，奇石峰半悬空中，尖石笋扎于林中，平石盘微露碾迹，斜石包深嵌足印。是人们休憩、观光、避暑、疗养、登山、朝圣以及进行爱国主义教育和社会实践活动的最佳去处。佛头山佛光乃天下奇观，由于“佛光”的形成条件非常特殊，故又名“宝光”。低海拔山（仅700米）现佛光世界上仅平昌佛头山。	巴中市佛头山旅游景区
广安市武胜县白坪-飞龙旅游景区覆盖白坪乡、飞龙镇、三溪镇3个乡镇连片29个行政村，幅员面积50平方公里，突出传统农耕、民俗文化和田园风光特色，分布花样年华、橙海阳光、丝情画意、四季花海、开心农场、金色大地六大景区，及红岩英雄文化陈列馆、中小学生综合实践基地、下坝记忆、甜橙新村、柑桔博览园、竹丝画帘文化村、剪纸艺术文化村、河尔口庄园、航空基地、荷塘月色、李家老院、胜天渡槽等景点，是集休闲度假、观光体验、文化创意于一体的度假胜地。	白坪—飞龙旅游区
天意谷景区，是古巴人洞穴文化的发祥地，也是华蓥山游击队的根据地。景区总面积约20平方公里，峡谷内沟壑纵横，地缝犬牙交错、洞穴连连、暗河深潭，为峡谷增添了无尽的神秘和魅力，主要有天门峡、拂尘瀑、飞瀑迎宾、石门关、黄金洞、巴人阴阳洞、老龙潭瀑布、地缝峡、白龙峡、天生桥、天心洞等旅游景点。	天意谷景区
金凤山风景区，依次有泥巴沟、嘎日沟、蚂蝗沟、和平沟、凉水井、巴斯沟等景点。其中夹金山以雪景著称。夏日常有飞雪，尤以春雪最为状观。可观日出、云海。是中国工农红军二万五千里长征翻越的第一座大雪山。金凤山风景区位于四川省雅安市宝兴县境内，夹金山又名大雪山，是中国工农红军二万五千里长征翻越的第一座大雪山。南坡平缓，其间景点最为集中，依次有筲箕窝、一支箭、王母寨、磨盘石、长海子、木城等。	金凤山景区
黄河在四川若尔盖县唐克乡与白河汇合，形成了壮美的九曲黄河第一湾，这里能观赏到奇特且壮丽的自然景观，也是摄影师钟爱的取景地。想要观赏到九曲黄河第一湾，可以拾级而上或是乘坐电梯，然后可以到达观景台。观景台上的景色会让你忘却一切烦恼，这也是观赏日落的佳地点。曲折蜿蜒的黄河在落日的余晖下分外妖娆，仿佛“落霞与弧鹜齐飞，秋水共长天一色”。	黄河九曲第一湾
白马关景区，因三国时期刘备军师庞统乘白马攻打雒城于此中箭身亡而得名，是集文化观光、旅游购物、运动养身、休闲娱乐、生态农业于一体的综合旅游景区。区内有以三国历史文化为主题的庞统祠旅游区，以现代运动休闲为主题的体育运动休闲区，以宗教养生为主题的万佛寺旅游区，以果园、无公害蔬菜基地及新农庄建设为主题的特色农业园区等景点。	罗江白马关景区
李白故里，景区因李白而蜚声中外，其自然资源和人文景观得天独厚，区内有省级文物保护单位五处，有唐代大诗人李白生活、学习、居住的历史遗址，如名衣冠墓、陇西院、太白祠、白玉堂、粉竹楼、洗墨池等十余处景点，以及名贤祠、牛雪樵、文昌宫、德政坊等古迹。	绵阳市江油李白故居旅游景区
北川维斯特农业休闲旅游区，该旅游区包括生态农业观光示范园、开心农场、生态采摘园、生态餐厅、休闲中心、天然活氧温泉、恒温游泳馆、度假酒店等景点。区内空气清甜，奇花异果，百花 争艳，蕴含着高山农业、生态旅游、现代温室大棚等丰富多彩的文化内涵，是一家集现代设施农业科普知识与农业产业化经营理念于一体的现代农业生态养生休闲度 假区。	绵阳市北川维斯特农业休闲旅游区
龙门阁位于广元市朝天区朝天镇内，是古金牛道上最著名的栈阁之一，“龙门非禹凿，诡怪乃天工”，是川北道教圣地之一，龙门石林曲径通幽，神韵万端，龙门三洞气势宏伟，景色壮观，被誉为“川北第一大洞”。《云栈记程》载：“龙洞背一名龙门山，有石穴高数十丈，其状如门，潜水奔流其中，声甚厉，穿山腹而出。分为三洞，水迳二洞出，三洞西南流入嘉陵江。”龙门阁作为古代勾通秦蜀的险要陆栈，有着十分重要的军事价值。	龙门阁景区
七彩明珠景区，位于四川遂宁船山区至安居区玉丰镇鸡头寺村境内，距市中心仅12公里，占地面积9428亩。景区由诗景画廊、眉园叠翠、五彩花坞、桃园春晓、果香民居、黄峨古镇、鹭岛湿地七个景区组成。七个景区各具特色、互为映衬，又一脉相连，仿佛串在318国道线上的七颗熠熠生辉的明珠，故称“七彩明珠”。七彩明珠景区是依托原有森林资源，融丰富多样的丘陵山地、优美的乡村田园风光于一体的生态文化旅游综合体。	遂宁市安居区七彩明珠景区
嘉阳桫椤湖景区，主要由嘉阳国家矿山公园、桫椤湖（国家级湿地公园）组成，面积达51.32平方公里，横跨4个乡镇，地文景观、生物景观、人文景观分布其中。是一个典型的集生态观光、文化体验为一体的综合型旅游景区。景区面积达51.32平方公里，区内拥有两个“活化石”，一是植物“活化石”桫椤树，其规模之大、树形之多、植株之高，被中国野生植物保护协会授予“中国桫椤之乡”称号；二是工业革命“活化石”蒸汽小火车，以其“轨距窄、弯道多、坡度陡、最原始手动操作”闻名于世。	乐山市犍为县嘉阳.桫椤湖景区
张澜故里旅游区，是一处集赏花、红色旅游、历史文化、爱国教育、名人故居等于一体的红色旅游景区。旅游区占地3000亩，区内以张澜故居为核心，建有表方广场、青莲池、蟾宫折桂、梅园、中国民盟历史陈列馆、竹林书院、民盟中央林、张氏祖坟、张澜纪念馆等景点，成为西充对外宣传的靓丽名片。	张澜故里旅游区
巴灵台又称巴灵寨，地处三巴（巴东、巴西、巴中）腹地，四面峻峭，由巨石垒成，山顶突起如台，远观形如天马，素有“铁打巴灵寨”之称。巴灵台集儒教、道教、佛教于一山，系米仓古道的重要节点、古巴国祭天遗址，是国家AAAA级旅游景区。巴灵台现有七座殿宇：玄祖殿、药王殿、二郎神君殿、大雄宝殿、弥勒佛殿、斗战胜佛殿、观音殿。景区内花房子、家昌墓、吴家大院等5处文物古迹被列入省级文物保护单位；丘普墓、冯家坝佛塔、桃石坎摩崖造像等11处文物古迹被列入市级文物保护单位。巴灵台因清朝乾隆庚辰恩科举人、房山县令吴道凝撰写的《巴灵台赋》闻名遐迩。	巴灵台旅游风景区
宣汉县君塘镇洋烈新村三面环水一面靠山，山间云笼雾罩，宛若世外桃源。走进洋烈新村，只见一幢幢风格清新、新颖别致的住宅楼掩映在青山绿树丛中，分外漂亮。置身其中，仿佛进入了景色优美的风景区。洋烈新村故此享有“川东第一村”的美誉，是按川东民居特色打造且社区服务功能齐全的新村综合体，来到洋烈新村眼前是一排写有“非地震灾区灾后重建示范村”的红色标语，因为洋烈新村被称为“非地震灾区灾后重建的样板工程”，更是灾区变景区的示范村。	达州市宣汉县洋烈水乡景区
云峰山景区由宗教文化体验区、农业产业观光区、马耳山生态观光区与乡村旅游接待区四部分构成。云峰山景区中核心景点云峰寺，古称“西蜀名刹”、“严道奇观”。此外荥经八景之一的“马耳朝霞”也在景区内。农业产业观光区种植有3500亩猕猴桃和各种农副产品，在此游客可以充分体验种植、施肥、采摘等乐趣。	荥经县云峰山景区
川南古县城——青神县，是苏东坡求学之所，亦是其初恋成家之处，物华天宝，人杰地灵，风景秀美，江湾神木园就坐落于此。江湾神木园由四川省江湾神木园投资有限公司独资建设，历经7年精心打造而成，是公司董事长宋云禄先生反哺三产，回馈社会的杰作。园内规划为六大功能区：神木馆、旅客接待中心、迎江楼、枕水别墅、商务宾馆和水上旅游区。可提供650人的大规模会议和住宿接待，接待1200人用餐。	江湾神木园
神木垒旅游景区，是大熊猫栖息地世界自然遗产核心区和夹金山国家森林公园的重要组成部分。神木垒，藏语里，就是神仙玩耍的地方。景区面积约40平方公里，海拔为2300至4300米，主要以森林、雪山、溪流、高山草甸、高山钙化池为主要景观，区内人工林，原始森林、原始初生林、高山杜鹃林等植被呈梯次分布、重重叠叠、郁郁葱葱、青青的草甸散落在森林之间。	硗碛藏寨·神木垒景区
七洞沟旅游景区，为典型的丹霞峡谷地貌。因区内有七个洞崖墓群和七条美丽的溪沟，故而简称“七洞沟”。全国重点文物保护单位、全国森林康养基地和省级影视拍摄基地。七洞沟景区主要有东汉古寺飞泉寺、千年楠木林、9D云海玻璃桥、甘泉洞和桫椤沟、洪谟沟、象鼻沟、胭脂沟等旅游景点。	宜宾市长宁县七洞沟旅游景区
流杯池公园，四川省著名的名胜古迹公园，四川省重点公园，也是现存完好的酒文化发祥地之一。公园面积为238.18亩，园内著名景点流杯池是北宋大诗人、大书法家黄庭坚根据王羲之《兰亭集序》的意境，利用天然石谷而建，距今已有900多年历史。流杯池周围摩岩石壁上还留下了杨升庵等历代名人雅士所留书法石刻100余通，琳琅满目，美不胜收。	宜宾市流杯池公园
南溪古街，区内主要有文明门城楼、望瀛门、广福门、临江古城楼城墙、朱德旧居、张家祠堂、滨江新城、南溪古街、南溪遗韵、城市阳台、城市客厅、露天博物馆、未来画卷等景点。	南溪古街旅游景区
桃源山居，是四川省环境优美示范村庄，该村地势平缓，山林葱郁，泉鸣溪清，汇集地域特色文化之精华，景区发展乡村旅游，保持农村特色，体现田园风光，注重农家情趣体现了田园风光，精心描绘了一幅新村与产业、城市与乡村融为一体的“山居图”。	桃源山居旅游景区
水磨沟景区是一片“养在深闺人未识”的神奇秘境，素有“小九寨”之称。景区总面积78平方公里，核心景区面积45平方公里，区内四季变化明显，春天百花盛开，夏季流水潺潺，秋季红叶景观引人入胜，冬季山顶白雪皑皑，主要有马尾瀑、月亮峡、贵妃草原、石笋峰、青龙洞等自然景观，以及川北民居、古栈道等景点。	广元水磨沟景区
崇州市元通古镇，古镇历史1650年。为四大集镇之一，文锦江、味江、泊江三江汇合，贯穿元通全境。元通是有名的古镇，元通古镇历史上为文井江上一个重要的码头曾经繁华一时，用“古老”来概括元通古镇再合适不过了。在半边街尽头的老石拱桥边的吊脚楼小憩，看江水从身边流过，想象着1600年前元通的繁华，让人感叹“逝者如斯夫”，元通古镇曾是历史上一个重要码头。这里有三条河汇聚，所以名之汇江。镇内现存古迹、古景八处：永利桥、罗氏公馆、黄氏公馆、黄氏祠堂、元通天主堂、王国英故居、铁杆桥、工农兵大桥，场始东汉，市繁明清。成都后苑，岷山前庭。	成都市崇州元通古镇景区
仙海旅游度假区是国家水利风景区、国家4A级旅游景区、省级旅游度假区、省级生态旅游示范区。度假区内三国文化积淀深厚，氛围浓郁，民间传承有典型四川风味的文化，已形成游客可参与的云盖寺、观音寺佛教文化、神仙树道教文化及放生活动之地。	绵阳市仙海旅游景区
寻龙山旅游景区，位于绵阳市北川羌族自治县永昌镇沙汀路，以奇特的喀斯特地貌和砾石岩群、奇秀的自然风光和蜀汉人文风情而扬名巴蜀，被地质专家称之为“天然的地质博物馆”。景区汇集中国民俗风情，展示中华民族上下五千年的民俗文化传承，是一个“展示中国民俗文化”的主题公园。区内主要有卧龙洞、龙鳞坡石林、龙隐镇、沙汀墓、聚龙广场、大龙潭瀑布等景点。	寻龙山景区
四川雅安汉源阳光明媚，气候宜人，是花的海洋、果的世界，素有“中国花椒之乡”“中国甜樱桃之乡”的称号，生态水果四季不断，有机蔬菜和花椒、核桃等干果畅销全国，素有“攀西阳光第一城”“花海果乡·阳光汉源”的美誉。花海果乡旅游区包括九襄梨花山坞、桃园胜景、花果流香,清溪文庙(清溪古城），前域鹤舞田园、锦绣田园6个景点，幅员面积达12万多亩，是目前国内面积最大、景色最美、味道最乡土的乡村休闲旅游景区。	花海果乡旅游景区
周公山旅游区，是集森林旅游、温泉度假、科研考察和文化娱乐于一体的旅游度假区。景区因诸葛武侯征讨西南蛮夷途径于此，而梦见周公，故名周公山。周公山由周公山森林公园和周公山温泉公园组成，山上古庙宇、古建筑众多，文化底蕴深厚，自然风光秀丽。从该温泉的水质、水温、水量、以及所处的区位优势生态环境和开发利用前景等各方面综合评价，周公山温泉极具开发前景，有望成为“西部第一汤”。	雅安周公山景区
玉湖—长滩旅游区，由玉湖、玉湖半岛、玉柏渔村、花桥流水、云顶茶乡、七彩长滩、龙耳山等片区组成，面积约120平方公里。旅游资源包括自然山水景观、地貌景观、水体景观、天象景观、人文景观、田园风光和乡村体验等类型，已开发景点60多处。2012年以来，景区以乡村旅游发展为核心，大力推动玉湖—长滩国家AAAA级旅游景区创建工作。在创建中，改造硬化乡村旅游公路30多公里、建停车场11个，共15000平方米。	最美玉湖-七彩长滩旅游景区
驷马水乡旅游景区，国家级水利风景区江口水乡、驷马河国家湿地公园的重要组成部分，也是以孝道文化、水岸人家风情为基点，依托湿地体验、休闲度假、观光农业、新型工业的水乡文化旅游之地，有“《父亲》故里，山里水乡”之称。景区规划面积10平方公里，有文化长廊、竹子植物园、孝道、蔬菜基地等旅游景点。	驷马水乡旅游景区
柳江古镇，始建于南宋时期，古镇背靠峨眉、瓦屋仙山，侯家山、玉屏山拱卫左右，杨村河、花溪河拥镇而过，向北流向美丽富饶的锦绣花溪坝。景区有川西风情吊脚楼、中西合璧曾家园、访古寻悠水码头、亲水临河古栈道、百年民居汇老街，还有圣母山碑林、108棵千年古树等特色景观。	柳江古镇旅游景区
川主寺始建于1270年，简称“卓仑贡巴”。解放初寺院共有房屋86间，占地27亩，大殿雕梁画栋，雄伟壮观。寺内曾经供奉大小泥塑菩萨2018尊，铜铸菩萨1025尊，银子唢呐2对，大蟒号4对，唐卡350幅，经书3250卷，舍利塔2座，大小转经筒524个，木雕菩萨128尊，还存有黄金、白银等财产。“文革”期间，寺院和财产遭到损毁，仅镇寺之宝、部分文物和经书得以保存。	松潘县川主寺旅游景区
会理古城，攀西战略资源创新开发示范区腹心地带，县城距州府所在地西昌市180公里。东部和北部分别与会东、宁南、德昌县相邻;西与攀枝花市仁和区及盐边县、米易县接壤;南与楚雄州元谋县、武定县，昆明市禄劝县隔金沙江相望。2011年11月8日，国务院作出《关于同意将四川省会理县列为国家历史文化名城的批复》。《批复》同意将四川省会理县列为国家历史文化名城。由于历史悠久，文化底蕴丰厚，近代城市建设特色突出，会理县成为四川省第8个国家历史文化名城，凉山第1个国家历史文化名城。	会理古城旅游景区
灌县古城按照“世界水文化旅游古城”主题定位，以“水为魂、文为脉、商为道、游为本”的原则进行规划布局。大力实施“景城一体”战略，使古城呈现出“城中有景，景中有城，半山半城”的旅游形态。被誉为“山水入怀、生活道场”的灌县古城，以厚重的文化积淀、特有的风土人情和浪漫的生活情调吸引四面八方的来客。	灌县古城
景区以美食、休闲、旅游商贸和酒店用品产业为核心，以千年三河古镇为基础，再现成都近百年民国公馆、老字号建筑精华，打造成都城市封面，使其在“城市之门”和“百市之心”，成为城市商贸核心的万商会馆区，成为城市商贸精神的彰显地，成为老成都的繁华记忆，成为成都商贸旅游文化的名片。	成都市锦门景区
成都蛟龙港海滨旅游景区以“上天下海，海玩海购”为概念，是集旅游、美食、休闲、娱乐、购物等于一体的城市综合体。景区拥有“全球最大海洋观景窗”和“全球最大亚克力板”两项吉尼斯世界纪录，以及国内首家海陆空三栖购物中心，人们不仅能看到来自于世界各地的珍稀海洋生物，还可以体验不少国内首屈一指的娱乐设施，吃喝玩乐一站尽享。景区内包括浩海立方海洋馆、欧悦真冰场、环冰场双层美食城、波音737飞行体验中心、国内首家室内地心侏罗纪恐龙乐园、海滨欢乐剧场、海滨城4DMX影院、魔幻艺术体验馆、亲子乐园等业态，海洋动物多达3万余只。	成都市双流区海滨城景区
古宇湖景区，也是隆昌三古之旅的重要组成部分。古宇湖是70年代修建的人工中型湖泊，湖面面积5.4平方公里，东西长7.5公里，南北宽2公里，水深27米，平均水深15米，水库容量5600万立方米，湖中岛屿和半岛较多，冬季是候鸟栖息的乐园。景区有峭壁、怪石、瀑布溶洞、寺庙、牌坊等风景名胜。	隆昌县古宇湖旅游区
四川二郎山国家森林公园，景区包括二郎山、喇叭河、红灵山、白沙河四个景区。二郎山以地理位置险要，同时它是青衣江、大渡河的分水岭。景区总面积57517.00公顷，有自然、人文景观100余处。二郎山国家林公园植被资源丰富，以常绿或平常绿灌木、常绿或落叶乔木为主，有天然杜鹃园面积50多公顷。二景区内生态环境良好，动植物种属丰富，珍稀保护品种众多，是国家森林公园自然保护区。	雅安二郎山·喇叭河景区
龙门古镇旅游景区蕴含着独特的山水环境、文化资源和农业景观优势。龙门古镇旅游景区包括乡村旅游特色村落，青龙寺大殿、红三十军军部旧址、青龙关等文物保护单位和龙门溶洞、青龙峡等自然生态景观，是以地质观光探险与原生态乡村文化休闲度假体验为主，集地质科普观光、乡村旅游休闲、文化猎奇体验、户外运动探险、生态避暑度假等多功能于一体的复合型旅游景区。	芦山县龙门古镇旅游景区
花田酒地旅游景区，是集观光、休闲、餐饮、游玩等为一体的综合型景区。景区占地2280亩，依托清溪河下游河畔而建，以展示花田景观和酒文化为主题，区内由清溪河道景观、花田景观、景观桥、半山栈道、瀑布景观、娱乐项目区、1个旅游集镇、3个白酒庄园、1个商务度假区等组成。	花田酒地旅游景区
五峰山森林公园，也称“竹海公园”，相传古时有五只凤凰，来此朝拜太阳，因贪恋美景不愿离去，久而久之化作五座山峰而得名。公园总面积达876公顷，园内四季分明，雨量充沛，冬暖夏凉，竹林似海，古树参天，珍禽异兽，石林、溶洞遍布其间，神奇秀丽的景观引四方游人心驰神往，又有“川东大竹海”之称。	达州市大竹县五峰山旅游景区
邛崃中国酒村以中国原酒文化为主题，是一处融酿酒高粱种植、原酒加工酿造、邛酒文化体验、观光旅游休闲于一体的活化的“原酒原乡文化博物馆”。景区依托邛崃深厚的酿酒文化和原有的老村落，让成都市民能够远离都市的喧嚣，随农家俗、酿农家酒、住农家院、吃农家饭，体验田园耕种、酿制原浆老酒、醉享乡村美食，狂放于高粱野地，迷醉于田园花海，享受乡野的清新与自然。区内分为原酒文化休闲农庄—大梁酒庄、草艺中华童趣园—田园迪士尼、红高粱观光公园—蜀黍粱园、藏香黑猪循环认养园—迷你香猪园、家庭亲子农场—大梁农耕园、酒疗SPA度假酒店—云居水渡、二十四孝养老院落—和堂善院、酒坊民居安置街区—大梁酒肆等八大功能区域，配套设施一应俱全。	中国酒村—邛酒文化风情旅游村落
成都天艺·浓园艺术博览园以创意文化产业的求索思路，是集艺术创作、艺术体验、文创产品研发、展览展示、文物鉴赏、科普教育、餐饮旅游于一体的创意型文化艺术旅游园区。景区目前拥有浓园国际艺术村、天艺村两个主题园区，即浓园国际艺术村A区、浓园国际艺术村B区天艺村、浓园国际艺术村C区，建有浓园国际艺术馆天艺博物馆、天艺美术馆、天艺论道堂、天艺浓园艺术生活体验馆等，配套有艺术餐饮、美食等。	天艺浓园艺术博览园
飞仙关旅游景区，自古以来商贾云集，享有“川藏线第一咽喉”、“茶马古道第一关”等盛誉。境内地势由西北向东南倾斜，主要山脉有罗纯山脉，平均海拔900米，境内最高峰蜈蚣山，海拔1300米，最低熊河坝位于飞仙村熊河坝组，海拔621米。上世纪90年代，经过石材产业的大涨大落之后的飞仙关镇，社会、经济发展滞后，尤其是农村建设。怎样加强社会主义新农村建设，飞仙关镇党委、镇政府一班人抓住机遇，大胆创新，使飞仙关镇的各项建设日新月异。以南北场镇建设为基础，结合茶马官道、二郎古庙、南天新镇的建设，打造为集生态观光、乡村游憩、古镇休闲、文化体验、养生度假等功能于一体的国家生态文化旅游融合发展示范区和川藏线上精品旅游目的地。	飞仙关旅游景区
安哈彝寨仙人洞旅游景区，主要由彝家新寨、自驾车营地和仙人洞组成，旅游项目以“民俗风情游、生态休闲游、健身探险游”为特色。安哈彝寨以“螺岭彝风”原生态民俗风情为主题，“梨花节”、“火把节”、“彝历新年美食节”三大节庆为亮点。游客可参与彝族原生态民俗风情活动及彝族非物质文化遗产旅游产品制作体验，还可在“彝家乐”品原汁原味的彝家美食。自驾营地环境优美，基础设施齐备，是游客亲近自然，享受“明月松间照、清泉石上流”的自驾露营乐趣的最佳选择。“螺髻洞天”仙人洞被誉为蜀西南第一奇洞，具有“深、幽、奇、险”的特点，洞内钟乳石、暗河、深潭等景观琳琅满目、千姿百态，被誉为“人间胜境”。	西昌安哈彝寨仙人洞
邓池沟国家级4A旅游景区，地处青藏高原向四川盆地过渡的邛崃山脉中段和夹金山南麓，是世界自然遗产—中国大熊猫栖息地的核心地区，也是四川西部大熊猫生态旅游环线上的重要节点。距离成都230公里，车程大约3.5小时。来到邓池沟即能感受到身居自然，早观云、夜观星，夏可避暑、秋观红叶、冬赏雪景的独特体验。来自雪山的溪水在村内潺潺流过，雪山和森林近在眼前。宝兴是全世界野生大熊猫最多的聚集地，而邓池沟作为世界第一只大熊猫发现地更是意义非凡，在这里流传着许多和大熊猫有关的故事。	蜂桶寨邓池沟景区
灵关镇，古语云先有铁平，后又峨眉，再有灵鹫，灵关就地处灵鹫险隘。沿途刀削斧凿的嶙峋峭壁，镌刻着金戈铁马的历史。推开宝兴南大门，神态各异的大理石汉白玉艺术品，栩栩如生的陈列于此，繁华的集市、生态的社区。境内更有湿地公园、陈云故居等名胜古迹。大理石浇筑的石城文化，羌族遗留的古老韵味，一条历史为脉络，汉白玉文化为载体的精品旅游路线。一个充满灵气的灵动河谷，一个生态宜居的山水城市，一个历史与文化交织的魅力城镇，就在这里，从未离开。	灵关石城旅游景区
汉姜古城，是芦山县灾后重建重点项目之一，按照“一心五区”的规划设计，以国家级文物保护单位——平襄楼为中心，划分为农产品及农村产权交易所、姜城月夜、姜城往事、姜城故里、姜城水岸街区和滨水景观街区，是一个集商贸购物、文化展示、休闲娱乐、康体养生于一体的城市综合体。2016年9月，汉姜古城正式获批成为国家4A级旅游景区。	汉姜古城旅游景区
乐山市旅博天地旅游景区，是集文化、旅游、会展及城市商业形态为一体的复合型综合体，由旅博中心、旅博广场、旅博购物中心-水晶广场、旅博风情街、旅博公园、东湖湿地公园以及规划中的翡丽湖湾构成。	四川旅博天地
甲居藏寨，是丹巴最具特色的旅游景区。“甲居”，藏语是百户人家之意。藏寨从大金河谷层层向上攀缘，一直伸延到卡帕玛群峰脚下，整个山寨依着起伏的山势迤逦连绵，在相对高差近千米的山坡上，一幢幢藏式楼房洒落在绿树丛中。或星罗棋布，或稠密集中，或在高山悬崖上，或在河坝绿茵间，不时炊烟袅袅、烟云缭绕，与充满灵气的山谷、清澈的溪流、皑皑的雪峰一起，将田园牧歌式的画卷展示在人们眼前，以一种艺术品的形态存在。2005年由《中国国家地理》杂志组织的选美中国活动中，以甲居藏寨为代表的“丹巴藏寨”被评为“中国最美的六大乡村古镇”之首。	丹巴县甲居藏寨旅游景区
眉山青神中国竹艺城兴建于1993年，它集竹生态园林，竹编生产、展销、竹艺旅游观光为一体，是“中国竹编艺术之乡”的标志，也是国际竹藤组织指定的青神竹手工艺培训基地，国家AAAA景区，是一个美丽而令人向往的地方。20世纪八十年代初，青神竹编老艺人胡志海、吴德全、罗华灿和年轻的竹编能手殷超、陈云华等人，在传统竹编艺术的基础上，又创新了用“坐标编织法”编织书画艺术品和山水花鸟图案。	国际竹艺城景区
南龛山旅游景区，以保存有历代摩岩造像闻名，是中国碑林史上又一宏大景观。景区占地面积为32000多亩，包括南龛摩岩造像、南龛公园、川陕革命根据地博物馆、将帅碑林等部分，有现存的完整佛像计122龛、1800余躯，在峭壁之腹分层列龛。其中南龛摩岩造像，以佛教为主，人物特征鲜明生动，匠心独具，佛像表情庄严肃穆，体态优美，和谐生动。	南龛山景区
空山天盆旅游景区，是川东北地区生态观光、避暑度假、启迪寓教、登山探秘等多功能的生态旅游景区。景区面积约27平方公里，区内风光秀美，终年云蒸霞蔚，景色变幻无穷，宛如“天然盆景”；由地貌、生物、人文、天像、水体五大景观组成，主要有挂宝岩、插旗山、将军树、“一洞三星”、狮象把水口、大龙池、空山战役遗址等景点。	空山天盆旅游景区
云顶茶乡旅游景区境内生态环境良好，立体气候明显，空气清新，负氧离子含量高，是度假养生的最佳去处。区内山峦叠嶂，烟波浩渺，悬崖凌空，险峻突兀，秀丽的自然风光与奇特的地质景观构成了一幅立体山水画卷。茶场内，茶香四溢，沁人心脾，游客可参与有偿采茶活动，亲自体验一把做采茶女的感觉。云顶茶乡景区内山峦叠嶂，烟波浩渺，悬崖凌空，险峻突兀，秀丽的自然风光与奇特的地质景观构成了一幅立体山水画卷。	云顶茶乡
化湖，整片景区名为化成山水生态小镇，该景区主要有休闲观光农业与特色服务产业。化湖景区山水秀美，有着纯朴的风土人情和浓厚的清廉文化特点，距离巴中城区25公里。化湖主要功能以灌溉为主，同时兼备城镇生活供水等综合性利用的中型水库，总库容6565万立方米。化成水库是巴中市最大的中型水库，历经两年精心打造，化成水库成为四川省级水利风景区一年后，现已顺利升格为国家水利风景区。这是巴中市继平昌江口水乡获得国家水利风景区后又一个国家水利风景区，成为秀美巴中及水生态文明建设又一典范。	山水化湖
恩阳古镇，是当时川东北重要的水码头和物资集散中心，素有““小上海”和“早晚恩阳河”美称。古镇核心面积为0.5平方公里，镇内存有28条古街，数百座明清古建筑，117处革命旧址和87幅红军石刻标语。在这山秀水美、人杰地灵，历史悠久、文化厚重土地上，建造了独具特色的街市民居，沉淀了灿烂丰硕的地域文化，培育了靓丽多彩的奇特景物。	恩阳区恩阳古镇旅游景区
南天门景区，系米仓古道重要节点、川陕苏区军事战略重地。景区集红军文化、道教文化、民俗文化于一体，山地运动项目设施齐全，环中赛“皇后赛道”、四川100个最美景观拍摄点之一“南天晴岚”、自驾游营地、太极广场、天池、瑶池、明山道院、樱花谷、荷花园、玫瑰园、双河生态园镶嵌其间，是观光旅游的胜地、休闲度假的乐园、运动养生的天堂、品鉴文化的殿堂，被誉为“生态田园画廊，运动养生天堂”。	平昌南天门旅游景区
三十二梁景区，是川陕渝地区集生态茶园景观、巴人古村院落和森林康养产业于一体的乡村旅游特色景区。景区总面积25.5平方公里，屋内三面环河、山水相依，内有大小山峰三十二座，松海浩荡，云蒸雾绕，花香鸟语。三十二梁像一朵“奇葩”悄然绽放，芬芳吐鲜，飘香四溢；形成生态、环保、休闲、观光的优美风景线，成了游人热宠的“世外桃园”。	平昌县三十二梁旅游景区
巴山大峡谷前身为“宣汉百里峡”，位于四川省达州市宣汉县境内，属喀斯特地貌，六大山脉托出十大主峰。景区历史悠久，古迹众多，有秦末汉初樊哙屯兵驻扎留下的将军坪、跑马梁、拴马石、大通险道及石栈道等遗址；也有张献忠、白莲教留下的青龙寨、大寨子等遗址。巴山大峡谷景区是国家级非物质文化遗产土家薅草锣鼓所在地，也是国家AAAA级旅游景区、国家地质公园、省级自然保护区。	宣汉县巴山大峡谷旅游景区
峨城山旅游景区，位于四川省达州市宣汉县，素有“川东竹海、天然氧吧、生态画卷”的美称。景区占地面积333公顷，其中楠竹纯林3500亩、白夹竹林1500亩、油茶林1500亩、天然次生林8654.3亩；主峰大峨城山海拔1196米，侧峰小峨城山海拔1117米；区内可“观云山雾海，奇景顿生；听月下松涛，空谷回荡；雨打竹林，脆声如琴；溪流作响，层峦叠嶂”。	达州市宣汉县峨城山旅游景区
龙桥文化生态园旅游景区，是集休闲、观光、娱乐、购物、文化于一体的乡村旅游综合体。景区占地面积21.3平方公里，区内有龙吟水岸、龙脑桥、九曲荷风、花花视界、大地乡约、妙手果摘、婚庆广场、动漫水世界等景点。龙桥文化生态园向人们展示了一种“盈彩水岸美曲流，一环相连串玉珠，三轴汇心带七区，龙乡田园画中游”的绝美意境。	龙桥文化生态园
佛爷洞景区，是神迷的川西北较大的喀斯特溶洞。佛爷洞因民国年间在暗河发现一尊3米多高的天然钟乳石如来佛像，而得名。景区以大型溶洞、地河景观、清溪深峡、草地森林、石山石海为景观主调，并有丰富多彩的民间传说赋予景区神奇色彩。佛爷洞景区，保留了4.1亿年以来各时代的地层，碳酸盐岩、碎霄岩和丰富的古生物化石，具有很高的科考探险和旅游价值。	绵阳市江油佛爷洞旅游景区
泸定桥（Luding Chain Bridge），又名大渡桥，是中国四川省甘孜藏族自治州泸定县泸桥镇境内的一座跨大渡河铁索桥，为泸定桥风景区的主要景观文物。泸定桥始建于清康熙四十四年（1705年）九月，于清康熙四十五年（1706年）四月投入使用；于1961年3月4日被纳入中国首批全国重点文物保护单位；于2003年纳入景区管理。泸定桥全长103.67米，宽3米，由13根锁链组成，为一座历史悠久的古桥；该桥因“飞夺泸定桥”战斗而闻名中外。	甘孜州泸定桥旅游景区
越西县文昌故里国家4A级旅游景区，主要旅游资源种类较为齐全，景区资源实体组合良好，疏密度优良，层次丰富，人文资源与自然资源相得益彰，山水风光秀丽，山青、潭碧、河清、田美、土碉楼；人文历史厚重，古道悠悠显沧桑，文昌帝君铸辉煌；庙宇之神圣，山水之灵秀，田园之秀美，民居之古朴，相互映衬，更凸显出景区独具特色的魅力，可谓文昌文化旅游圣地和国内一流的文化观光及休闲度假的绝佳旅游目的地。	越西县文昌故里旅游景区
泡菜城旅游景区，是一个集泡菜原材料种植、加工生产、产品研发、商品销售、文化体验为一体的以二三产互动的综合型产业景区，也是中国泡菜美食文化休闲旅游目的地。景区总体规划面积12.9平方公里，其中核心规划面积3.5平方公里；区内设中国泡菜博物馆、泡菜广场风情街、泡菜质检中心、三家泡菜生产企业和四川飘香居食品企业、万亩绿色蔬菜基地等八大景点。	中国泡菜城景区
仁寿城市湿地公园，是仁寿人归真返璞、融情山水的城市花园，也是仁寿喜迎八方宾朋的城市会客厅。公园占地面积约2000亩，分为高滩花谷段、生态湿地段、水舞倾城段和休闲乐居段4个主题段，拥有高滩花谷、在水一方、青莎翠岸、临峰水湾、山林乐园、江亭揽胜、绿萦水坝、水舞倾城等景点。	仁寿城市湿地公园
中国墨石公园景区，地质科普中心，格萨尔王发祥地之一，道孚八美之一。世界地质奇观，中国唯一高原石林景观，集观光、体验、科考、科普价值于一体的多元化景区，被誉为“中国最美景观大道第八美”。中国墨石公园景区位于四川省甘孜州道孚八美镇卡玛村与中古村交界处，地处中国最美景观大道318国道核心区,紧邻丹巴美人谷、康定新都桥、雅江康巴汉子村等知名景区，距八美镇约6公里，川藏公路旁400米处。面积5平方公里，海拔约3500米。是香格里拉之巅海螺沟通向香格里拉之魂稻城亚丁的中转站，拥有壮美草原、婉约湿地、奇幻墨石、特色民居、高原花海、金色彩秋、白塔圣寺、日出日落八大奇观。“春赏格桑夏避暑，秋观彩林冬踏雪”是一年四季风光的特色，而绵延在鲜水河断裂带上的墨石天然景观更为世人向往，被誉为“中国最美景观大道第八美”。	道孚县八美墨石公园景区
大千园旅游景区，也是以纪念宣传张大千先生、弘扬内江书画文化为主题，具有文化、旅游、宗教、园林、景观功能的市级公园和城市标志性景区。大千园旅游景区占地280余亩，有张大千纪念馆、张大千博物馆、张大千美术馆、张大千故居、西林古寺、鹭澜洞崖墓群、太白楼、西林古渡等景点，区内参天的古木，清幽的园路，柔美的轮廓勾勒出一幅醉人的画卷。	内江大千园旅游景区
范长江文化旅游园区，是集“长江文化博览、故居田园风光、果蔬农耕体验”于一体的乡村旅游度假区。园区以传承和弘扬长江文化作为核心理念，重点突出长江新闻文化、川南民俗文化、农耕田园文化，旅游游憩价值极高，园内主要有范长江生平事迹陈列馆、长江大课堂、长江新闻林、新闻广场等旅游景点。	内江市范长江文化旅游园区
百年好合爱情谷主要以百合的品种繁多而出名，园区内已有百合品种1500余种，种植百合面积大余5200亩。园区由“风情月意、青梅竹马、爱情小筑、青云花梯、爱情隧道、百合博览园”等主题公园组成。百合好合爱情谷于2015年建立，2015年6月12号获得百合公园的称号。	江油百年好合爱情谷旅游景区
五粮液旅游景区，是全球较大的白酒生产基地，也是我国非常著名的一大白酒品牌，占地近八平方公里，有着“十里酒城”的美誉。景区内分为东大门、世纪广场、酒文化博览馆、奋进塔、鹏程广场、酒圣山和酿酒车间等几大区域景点，每处景观壮观宏伟的同时将企业文化融入其中。	五粮液旅游景区
尧坝古镇，景区先后荣获国家AAAA级旅游景区、“国家历史文化名镇”、“全国重点文物保护单位”、“全国特色景观旅游示范名镇”等荣誉称号。尧坝古镇，是古江阳到夜郎国的必经之道，有“川黔走廊”、“茶盐古道”之称；镇内汇集了川、黔两省浓厚历史文化和古风民俗，形成独具特色的中国西部川黔古镇文化，是享誉川黔的文化名镇、影视基地、佛教圣地。	尧坝古镇
苍溪梨文化博览园，全国百强农业科技示范场、全国农业旅游示范点，共种植世界各地名优梨品42种，乡土果树品种21种。是国内规模最大、品种最丰富、科技含量最高、四川唯一的雪梨园。中国苍溪·梨文化博览园位于嘉陵江中游的三国文化旅游坏线与嘉陵江流域生态文化旅游线及红色旅游线之上，是国家AAA级旅游景区、全国农业示范旅游点、四川十大最具潜力花卉观赏地。梨博园占地3000余亩，分梨文化展示区、梨乡民俗农耕体验区、梨乡水乡游乐区、梨休闲养身文化区。其中梨文化展示区含梨祖文化园、梨品展示园、百年老树园、雪梨认养园、梨文化博览馆五大景点；梨乡民俗农耕体验区含农耕体验园、梨乡特色果品展示园和川北民俗展览馆三大景点。	苍溪·梨文化博览园
景区以“音乐艺术”为主题文化产业，立志以“音乐振兴乡村”。拥有以田园、林盘、水系、花木为依托的自然环境，距成都市仅19公里。	幸福田园
成佳茶乡指的是位于成都市蒲江县的成佳镇，该地是每年“中国采茶节”的举办地，“成都乡村美食节”的必到之处，享有“中国绿茶第一乡”、全国环境优美乡镇、全国农业旅游示范点美誉的“西部茶都”。	成佳茶乡旅游景区
三道堰位于成都市近郊，三道堰是一座具有一千多年历史的西蜀古镇，素有“天府水乡”之誉，徐堰河、柏条河，这两条河流在三道堰镇穿镇而过，依水而建的川西民居粉墙黛瓦筑错落有致，再现了传统川西民居丰富多变的造型，吊脚楼、阅江楼、望江楼、永定桥、堰桥、三道堰古镇大牌坊、千米水乡文化长廊……小镇精致的景点无不展示出川西水乡的独特魅力。	三道堰青杠树景区
凤凰湖旅游景区，是集湖光山色，高山峡谷、奇石怪崖，飞瀑洞宫、林涛竹海，百年古典庄园为一体的风景名胜旅游区。景区拥有水面157万平方米，蓄水量达1540万立方米，周长30700米；湖中大小岛屿10余座，湖泊九弯十八曲，由48条汉河密布而成，向群山深处延伸而去，显得格外清幽深邃，神秘莫测。	泸州市凤凰湖旅游景区
青川木牍于1980年出土四川青川县郝家坪第50号战国墓。木牍为墨书秦隶，笔法流畅，率意而不呆板，结体错落有致，并有篆籀遗韵，有些字形已体现篆隶之间的转化轨迹。木牍正面记载了公元前309年（秦武王二年），王命左丞相甘茂更修《田律》等事，背面为与该法律有关的记事。青川县在川北白龙江下游，地当川、甘、陕三省交界处。1979年1月，青川县城郊公社白井坝生产队社员在郝家坪修建房屋时，发现一座古墓。	青川县城战国木牍文化生态园
成都新津“斑竹林”景区，于1994年被成都市林园局评为市级森林公园，已有160多年历史。景区自然风光秀丽，生态环境良好，湿地资源丰富，现有二级省重点保护树种桢楠165株，国家一、二类保护动物白鹤和灰鹤等40余种鸟类经常栖息于此，羊马河生态河堤、姚滩湿地更是各类动物栖息、繁衍的天堂。	斑竹林
八台山，因地貌成层状梯级递降，有八层之多，故名八台山。景区是国家级自然遗产地、国家地质公园、国家AAAA级旅游景区。八台山主峰新八台海拔2272.3米，有巴山第二峰美誉，除主峰之外，还有老八台峰、独秀峰、铸剑峰等；其中独秀峰峰端尖削，似笔如塔，孤峰兀立，云雾缠绕，时隐时现，变幻无穷。	达州市万源八台山旅游景区
僰王山，又名博望山，属喀斯特地型省级风景名胜区。僰王山是古僰民族最重要的繁衍生息地之一，古名纶缚大囤、石头大寨，宋徽宗政和七年赐名为僰王山。此处竹林茂密，飞雾洞很壮观。山林植被葱翠，均海茫茫，清幽静雅；山门沟谷溪流、瀑布湖潭、洞穴奇石等自然景观字熔宙冶，浑然天成。	僰王山风景名胜区
俄么塘花海位于阿坝州红原县，数万亩的花海之中，百花齐放，争奇斗艳，像是上帝打翻了调色盘，倾洒人间一般，让你陷入一片鲜花的海洋。不同时节，不同种类的鲜花竞相绽放，呈现出五彩斑斓的花海仙境，规模之大、密度之高、珍稀植物种之多、色彩之丰富，均为高原草原地区所罕见。湛蓝的天空、高耸的雪峰、辽阔的草原、浩瀚的花海、交相辉映，融为一体，让人心驰神往，流连忘返。景区按照五星级标准打造的草原旅游区规模最大的1000间藏文化主题帐篷酒店及特色木屋别墅，设有可容纳2000人用餐的湖泊水上中央餐厅，有1000顶露营帐篷供游客租用。景区还拥有草原旅游区最大容量的停车场，可同时容纳10000辆汽车停放，全面满足游客的游览需求。除了草原花海景观，俄么塘花海景区还拥有生态保护完好的20处大小不等冰渍湖景观，其中最大的措琼神海面积约为200公顷，相当于200个标准足球场的面积，是措琼沟湖泊群中最壮观的奇景，当地牧民视为…	红原县花海景区
越王楼·三江半岛景区，由越王楼历史文化名楼区、三江半岛观光休闲区组成，是开放式亲水滨江生态公园，也是市民休闲散步健身的场所。依托三江湖打造的三江半岛亲水观光休闲区，是开放式亲水滨江生态公园，建设了观景廊桥、游船码头、休闲观光广场，有特色酒吧、咖啡吧、茶吧、音乐吧、餐饮。	绵阳市越王楼·三江半岛景区
蜀南花海景区是四川省长宁县乡村旅游示范带动项目。蜀南花海景区核心区由游客中心、陆上花廊、水上画廊、花漫水乡、紫薇迷宫、梦幻半岛组成，是集花海观光、户外运动体验(玻璃桥、滑草、骑马、竹筏、拓展等)、户外乐园、婚纱摄影基地、鲜果采摘、度假露营为一体的旅游目的地。	蜀南花海
中国古羌城(The ancient city of China) ，脚抵岷江，面向九鼎圣山，头枕蓝天白云，庄严雄伟，气势恢宏。由12个组团组成。中国古羌城保持羌族原有的建筑风貌、民风民俗、祭祀礼仪，充分体现羌文化的原生态环境和羌民族的生息特点，是中国乃至世界的羌族文化活态展示、展演区及文化休闲、体验旅游目的地。中国古羌城在2008年汶川地震中损毁严重，为恢复古城原貌，保留少数民族传统文化、古羌族文化，国家投入大量资金进行了重建。现古羌城为重建后样式。2017年11月，正式批准为国家4A级旅游景区。	茂县中国古羌城景区
红原月亮湾，是红原风景区的一处著名景观。月亮湾，是红原大草原生态旅游风景区内最美的地方。2017年2月，月亮湾4A级景区建设开工。总投资为2亿元，新建游客服务中心、月色牧歌景观长廊、牧家风情体验功能区、自驾游营地等。	红原县月亮湾景区
宁南县金钟山风景区，秋冬之季，满山金黄，状若金色大钟而得名。景区山势峻雄，云雾缭绕，更有宁远塔、南华寺、烈士陵园、美术馆、历史文化展览馆、金沙彩奇石馆和科技馆等景点。尤其宁远塔，高60.1米，共分9层。全塔雕梁画栋，室内壁画再现了彝族史诗的部分篇章，展现了浓厚的农桑文化劳动场景和优美的田园风光。	宁南金钟山景区
凯地里拉温泉景区位于四川省凉山州宁南县县城南郊的元宝山麓脚这里环境清幽、各种设施齐备是集温泉康养、桑蚕农耕蚕丝工业加工过程展示于一体的观光、度假型旅游景区。坐落于青山环抱之间是国内屈指可数的自溢热泉水流量大、温度在70°C左右含有多种对人体有益的矿物质元素氟含量达到中国医疗热矿水水质命名标准堪称“氟泉”极品。	凯地里拉温泉旅游区
大黑洞景区，素有“古蔺西大门”之称，是成都、重庆、泸州、宜宾等地游客入蔺第一站，是古蔺旅游西部环线上的第一节点。大黑洞景区拥有喀斯特地貌、森林、草场等自然景观和苗族传统文化人文景观。首期开发占地4800亩，总共有42处大景观。主要分为苗寨民俗文化区、大黑洞秘境观光区、游客中心休闲运动体验区、哆彩苗岭休闲游憩区。	箭竹大黑洞景区
木门镇，古有“一脚踏三县”之称。景区由川陕苏区木门军事会议纪念园、万亩米仓山生态茶园以及柳树幸福美丽新村家园等部分组成。景区于2018年获批国家级4A景区。	广元市旺苍县木门景区
红军城景区，由文昌街、龙潭街、王庙街、何家巷、木市巷“三街两巷”组成。红军城曾是川陕革命根据地后期首府，是红四方面军北上长征的集结出发地，是省级历史文化名城、省级文物保护单位和省级爱国主义教育基地，也是目前我国保存面积大、保存好、遗址点多的红军遗址群之一。2018年获批国家级4A景区。	广元市旺苍县红军城景区
柏林古镇景区，自西汉兴市，东汉永建三年（公元128年）设立葭萌分县，先后改设葭萌驿、柏林驿、柏龙分司（衙门）、柏龙里、柏龙乡，迄今已有1900多年历史，是古蜀道分支利阆道上的重要驿站。景区依柏林湖畔，山水旖旎秀美，历史文化荟萃，文物古迹众多。2018年获批国家级4A景区。	柏林古镇景区
内江永安黄鹤湖是一代“画仙”晏济元先生的故乡，具有浓郁深厚的书画文化底蕴。景区以黄河镇水库为依托，集运动休闲、现代农业、文创产品研发、垂钓竞技、少儿艺术培训为一体，是一个动静相宜、身心兼“休”的休闲度假旅游目的地。景区主要有尚腾新村、川南大草原、黄鹤湖国家级垂钓基地、尚腾书画艺术园、大千艺苑、中国西部观赏鱼基地等景点，设有山庄休闲、葡萄采摘等农耕体验游、人文观赏游。	市中区黄鹤湖旅游区
罗城古镇始建于明代，建筑布局极为独特，全镇坐落于山顶，街道房舍如一艘航船，古镇主街凉厅街俗称“船形街”，被誉为“中国的诺亚方舟”。罗城古镇至今仍保留着部分明清时代老四川文化的人文风貌。远眺古城，似乎并没有什么与众不同，而当人们走入其中，方可知其妙处所在，可谓是“不是庐山真面，只缘身在此山中”，堪称“老四川文化扛鼎之作。镇上有南华宫、寿福宫、禹王庙、川主庙、灵官庙、肖公庙、星金庙等宗教古迹，还可在老街茶馆小憩，感受古镇文化。”	罗城古镇
西部竹石林旅游景区，有18大景观区，400多个精品点。景区内喀斯特地貌起源于5.3亿多年前的寒武纪地质年代，浑然天成，是我国喀斯特地貌发育较典型的地区。	西部竹石林景区
石菊古地景区，分为“乡土田园体验区”“乾坤潭休闲区”“石菊花海观赏区”“明代苗族古村落”四大功能区，集“浓厚本土文化、闲适浪漫情调、雅致乡村景观”为一体，将自然山水与乡土文化有机结合，形成了极具个性的乡村旅游景观，是国家4A级旅游景区。	兴文石菊古地旅游景区
磐石月湖旅游区主要景点有游客中心、帝森庄园、草莓公园、秦巴农耕文化博览馆、月湖景区等，2018年1月，磐石月湖旅游区成功创建国家4A级旅游景区，是集山水自然观光、都市农业体验、民俗文化体验、科普教育、户外运动、花卉观光等众多业态为一体的综合性旅游目的地。是通川区实施“双核双带六区”战略，打造磐石都市农业体验区的重要组成部分。	通川区磐石月湖旅游景区
万源红军公园，包含原驮山公园以及快活坪等部分区域，公园景区主要是以万源保卫战战史陈列馆为核心，集“红色旅游”与“生态旅游”于一体的主题公园，是国家AAAA级旅游景区，是万源市民重要休闲活动场所，也是万源市唯一的公园。园中有万源保卫战战史陈列馆、李家俊烈士纪念碑、徐公（徐庶）塑像亭、梅园等景点，设有徐向前、李先念、许世友等老一辈革命家和军事家塑像，有万源红军纪念碑、红军亭、红军石刻碑林、红军战场遗址保护以及红四方面军女子独立团集体缩影——巴山女红军塑像等景观。2017年4月，公园二期修复方案指出：定位国家AAAA级景区打造，科学规划，增强景点吸引力，实现景区提档升级。	万源市红军公园旅游景区
碧瑶湾，主要由灵感湖、碧瑶大酒店、安琪婚纱广场、灵感禅院、定慧禅房、横塘湿地、康养中心、汽车营地等组合而成。碧瑶湾三面环山，一面为平地，呈口袋状，是典型的川东岭谷地貌，其草木茂盛、植被丰富，森林覆盖率达到90%，完全是天然的“氧吧”。	碧瑶湾旅游景区
木雅圣地景区坐落于康定折多山西侧的“木雅辛康”，是一座以民俗风情与自然风光相结合的，以体现藏族木雅文化为主题的专题旅游区。拥有雪山、草原、花海、河流、湖泊和木雅藏族民俗文化等众多旅游景观，共有5个主要景点，“花海寻踪”是当年木雅公主很爱游玩之地，也是整个景区花开的很早很茂盛的地方。“梵音送福”是木雅地区享有盛名的藏传佛教寺庙。“天界牧歌”是木雅国传统的冬季放牧之地，这里牧草极为丰富。“佛佑木雅”是一个用经幡制作而成的释迦牟尼佛像。“群峰围屏”是护卫木雅国的一道天然屏障。	木雅圣地景区
丹景山风景区，海拔1147米，素有“丹岳岱宗”，“古唐胜迹”，“丹景第一”之称。景区为中国天彭牡丹的发源地，自唐代开始大规模种植牡丹，南宋时期，花特盛，与洛阳、菏泽齐名。丹景山风景区，以其灿烂的蜀文化、神幻迷离的宗教文化、绚丽多姿的牡丹而成为蜀中著名的中国西部花山。	成都市彭州丹景山旅游景区
天府花溪谷项目总规划面积为3万亩，2017年已建成2000亩花溪谷山地主题运动花园区，花卉观赏面积达到800余亩。山谷主打以山地户外运动为主，建设有二十余种山地户外运动体验设施：适合喜欢挑战极限人群的项目有：高空溜索、悬崖秋千、玻璃吊桥、丛林穿越等；适合亲子家庭的无动力攀爬乐园、碰碰车、海盗船等；近期还将扩展各种高空项目、水上项目等。山谷根据季节不同，打造特色主题花卉景观。	天府花溪谷
仙市古镇，以川南穿斗式民居商贸建筑为主，保留着原有风貌，寺庙祠堂等，并配有宫、庙、堂、祠于其间，融“山、水、人、业、思（信仰）”于一镇，尤其是保存完好的“四街、五栅、五庙、一祠、三码头”成为中国古镇建筑风格和设计思想统一的代表作，被誉为“川南场镇风情的标本”、解读川南场镇风情民俗的“活标本”。	仙市古镇旅游景区
燊海井景区，是自贡盐业历史最好的展现之地，也是一部生动地土法生产井盐“活化石”。燊海井占地面积3亩，井位海拔341.4米，采用中国传统的冲击式（顿钻）凿井法凿成，其先进的凿井技术完成了从人力挖掘到机器凿井的飞跃，实现了人类勘探开发地下资源的重大突破，开创了现代钻井技术的先河，被誉为中国古代第五大发明。	自贡市燊海井景区
自贡尖山风景区，是省级自然风景保护区、国家4A级旅游景区。风景区形成于1955年，总面积2.86平方公里，协调面积7.1平方公里，森林覆盖率超过70%，负氧离子含量高达5000个/m3，是一个集生态度假、滨水运动、避暑养生、乡村旅游于一体的生态田园型旅游景区，被誉为自贡的“城市之肺”和“城市后花园”。	自贡市尖山风景区
自贡市玉章故里景区以弘扬和传承吴玉章精神为核心，以农民漫画为特色，结合川南缓丘原乡古朴的人文环境，按照“文化为魂、环境作景、产业作支撑”的理念，规划面积9.64平方公里，其中核心区吴玉章故居游览区2.2平方公里，着力打造集红色文化、农民漫画、乡村旅游、现代农业为一体的特色文化旅游景区。	自贡市玉章故里景区
富顺文庙，是中国保存完好、规模宏大、建筑精美的宋代建筑。在四川省所有文庙中，富顺文庙以其建筑规模、保存完好以及独特的建筑、雕刻艺术而独树一帜。富顺文庙坐北朝南，背靠神龟山，面向沱江，不仅符合古代风水学的原则，还具有皇宫气派。跟全国绝大多数文庙建在平地上不同，富顺文庙从敬一亭到数仞宫墙，依次沿山坡修下去，面阔46米，纵深160余米，占地10余亩。2001年又被列为国家重点文物保护单位。	富顺文庙·西湖景区
白衣古镇，景区为镇龙山国家森林公园的重要组成部分，白衣五山环抱，集聚巴山秀水之灵气，人文、自然景点密布。其综合品位高，文化低蕴厚重，生态环境优美，2014年被评为中国历史文化名镇，2018年获国家级4A景区资格。白衣镇历史悠久，文化灿烂。白衣古镇昔日的辉煌已成历史。然而青石小巷、青瓦屋面、残存的戏楼、斑驳的风火墙、旧损的百寿图……都在诉说着古镇的沧桑，都成为历史的见证和令人目睹的历史文化亮点。	巴中市白衣古镇旅游景区
皇家山景区，森林覆盖率达70.6%，景区内景色优美，是周围地区的最佳旅游目的地，每年的采茶节游客量达数万人次。景区内巴人文化、长安古道文化交融，是集翻山铰子文化体验、茶旅康养等于一体的旅游度假胜地，皇家山山峦起伏，松林密布，库、塘、河交错其中，素有“九弯十八沟”之称。皇家山自明清以来就盛行种茶，专业委员会授予皇家雀舌有机茶叶园区“全国三十座最美茶园” 称号。	皇家山景区
万寿养生谷景区，内群山秀丽，湖水幽美，古宅俨然，花果飘香，基本资源超过40种。景区资源实体疏密度好，主要包括万寿湖省级水利风景区、四园四馆两大区域。景区配备了高品质疗养、康体、休闲设施，是养生健体、休闲度假、生态观光、科普教育的旅游胜地。	恩阳区万寿养生谷旅游景区
七彩-佛龛景区覆盖巴州区清江镇、水宁镇8个村。景区以“展现农业科技魅力，体验乡土民俗风情，宏扬巴山多元文化，乐享康养生活，绽放七彩世界”为主题，以文化为魂，乡土为形，现代农业体验为心，传承民俗为情，全方位多角度打造新型农业观光、休闲体验、度假旅游胜地，属于国家级4A景区。	七彩佛龛景区
邓玛湿地旅游景区地处金沙江上游，气候宜人，牧场悠扬！历史上一直是青稞盛产之地。是典型的、我国独有的青藏高原高寒湿地！景区内山形壮美，河谷辽阔，珍稀物种繁多。主要由金沙江上游的“正科湿地公园”、洛须湿地公园以及志玛拉宫和邓玛纪念馆等组成。其中尤以正科湿地公园，万亩野生沙棘林颇为壮观，每逢秋季，金黄色的果实，枝头累累，赤麻鸭、斑头雁等密栖江滩，自由自在，给人以无限喜悦！著名的志玛拉宫由文成公主建于641年，是景区的一大重要景点。邓玛纪念馆是为纪念藏文化中格萨尔王三十大将中第一大将邓玛而建。景区内的情人谷、照阿纳姆石刻等无一不是景色优美，无一不彰显洛须历史文化的厚重。	石渠县邓玛湿地公园景区
景区位于四川洛须自然保护区的实验区内，据统计，保护区内白唇鹿种群数量在11411-13693头之间，种群密度达到了7.35-8.81头/km2，是目前世界上白唇鹿种群数量大，密度高的区域。保护区内还有大量珍稀野生动物，其中包括16种国家Ⅰ级保护动物，34种国家Ⅱ级保护动物。2017年9月，护林员曾在景区内发现三只雪豹幼崽，引起轰动。在川西高原有一座珍贵宝库——石渠县真达乡。百年真达锅庄的历史文化，让这片高寒之地散发着极具特色的藏族风情；浓郁的宗教文化，历经日月流转却不失去其纯净。	石渠县真达神鹿谷旅游景区
景区由两寨一廊构成，两寨为坪头寨和牟托寨，一廊为两寨之间沿213国道和岷江延伸的跨度25公里的景观长廊。景区内拥有大量历史古迹，如商周石棺、战国古墓、庄王墓、千年神树、土司衙门、茶马古道、宗教庙宇等。景区内可感受历史悠久的土司官寨文化、原生态羌族民俗文化、羌族饮食文化、羌绣艺术文化等古羌民族各种领域的非物质文化遗产，是绝无仅有的世界羌文化活态博物馆。牟托寨被誉为“茂县南大门”，位于茂县南新镇西南端，南与汶川县雁门乡接壤，羌族占98.8%，是典型的羌族聚居区。羌乡古寨是“5.12”地震后，整合两个保留历史传统羌文化精髓的古寨资源，在恢复重建基础上，精心规划的新兴旅游景区。	茂县坪头羌寨
神座景区，属于农牧林营区，拥有草场65万亩，森林5万亩，藏区特色建筑等民族文化氛味浓厚。阿坝县中南部是以世外桃源—神座村为代表的特色藏族村寨景观区神座村，距红原机场65公里，海拔2900米，是一个完全原生态的世界被网易评为最美中国“世外桃源”是“四川省乡村旅游示范村”。这里远离城市，远离喧嚣，是川西北最早的彩林，是早秋观光旅游的最佳选择村里纯朴愉悦的交流声、欢快嘹亮的藏歌声此起彼伏。	神座景区
罗浮山，著名的景点有罗浮山、汶江石林、七贤柏、飞鸣禅院等。罗浮山又名浮山，属于海绵生物礁国家地质公园核心区。它是2.8亿年前的古海洋（古提特斯洋，又叫古地中海）在经历了印支期（距今2.48-2.43-亿年），燕山期(距今2.13亿-650万年），喜马拉雅期（距今650万年）3次构造运动后浮起的一座系喀斯特地貌孤山，占地4平方公里。罗浮山景区地质文化特点清晰，地质结构较好的体现了板块运动，地质变迁及地质发育。它位于成都平原西北部，与北川羌族自治县毗邻，距绵阳40公里、成都110里。在绵阳至九寨沟的旅游环线上。海拔620—862米，属低山旅游景区，易于攀登，山上有羌族与明王朝交战的古战场“羌王城”遗址，和洞、石、岩、泉、台、关等81个自然景观。集雄、峻、奇、险、幽于一身，极具美学观赏价值，自古以来就有“小西天”、“甲巴蜀”、“浮山叠翠”之美誉。央视曾在此拍摄《西游记》、《羌寨迷雾》、《追梦行…	绵阳市罗浮山景区
农夫山泉生产基地，由美国加州著名的设计师设计建造。工厂三面环山，厂区即景区，天然美景与佛教文化、环保理念及现代化生产设备完美融于一体，站在车间内的参观走廊上，即可全程了解天然水的生产流程，见证“大自然搬运工”如何“搬运”大自然。	农夫山泉峨眉山工业旅游区
雅安龙苍沟叠翠溪景区，公园于2000年被评为国家森林公园。景区内有珍惜资源——被誉为植物界大熊猫的珙桐树上万亩。景区于2014年开发，现有一期“叠翠溪“公园可游览的面积约157公顷，主要是一条长度约为7公里的生态溪游赏线路，并提供观光车接送服务。其中有大小景点10余个，自然景色优美，空气负氧离子含量高，水资源丰富。其中有大小景点10余个，自然景色优美，空气负氧离子含量高，水资源丰富。	龙苍沟叠翠溪景区
花香果居旅游景区，所在的斑竹园镇素有“中国名柚之乡”的美誉，天然的优势给这里带来了绝佳的美景，是成都近郊一座集休闲、观光、体验、度假为一体的开放式乡村公园。景区厚重文化底蕴与自然魅力并存，展现出了一幅美丽乡村的新画卷。	新都花香果居旅游景区
五华山旅游区，五华山海拔1009.6米，全年气温最高仅30℃，平均气温12℃-15℃，常年平均降水量约1800-2000mm毫米，山上空气负氧离子含量每立方厘米高达10万个，是国家标准的40倍，也是大自然赋予的“天然氧吧”。景区生态环境优美，绿水映衬，青山环绕，林木繁茂，终年幽静清凉，历来是川渝两地游览和避暑的胜地。	五华山旅游区
彝海原名鱼海子，以盛产细鳞鱼得名，当地彝语叫“乌勒苏泊”。位于四川省凉山州冕宁县城以北40公里羊坪山上，距凉山州首府西昌117公里。彝海有纪念馆、纪念碑，向人们展示中国工农红军长征的历史篇章。山水林木特别明亮清新，登高俯瞰，海子酷似一颗镶嵌在群山中熠熠闪光的蓝宝石，晶莹剔透。海子四周古木参天，芳草盖地，杜鹃花、丁香花、山茶花争奇斗艳。彝海景区的主要景点还有：结盟新寨、结盟泉、相望树、相识湿地、彝海书屋、结盟井、小海子、红军林湿地等。彝海在红军长征史上有着光辉的一页：1935年5月22日，中国工农红军先遣部队-司令、聂荣臻政委与彝族首领小约达（小叶丹）在彝海边相见，以水代酒，歃血明誓结为兄弟，使大队顺利通过百里彝区。	彝海景区
会理会议纪念地旅游资源类型丰富，资源实体体量巨大。景区拥有大量的红色文化遗址、俊秀奇险的山川地貌和温暖宜人四季如春的度假气候。景区丰富的红色文化资源与多元的民族文化、独特的民俗风情、得天独厚的自然资源有机结合，资源品质极高，是绝佳的川滇小城长征文化体验及乡村休闲度假旅游区。位于仙人湖湖畔，包括：纪念广场、会议旧址和游客中心。1935年5月，中央红军巧渡金沙江进入会理后,于5月12日，在铁厂村召开了入川后的第一次中央政治局扩大会议，“会理会议”是长征中一次重要的会议，它统一了中央红军的战略思想，巩固了“遵义会议”的成果，进一步确定了毛泽东在党和红军中的领导地位，维护了中央和红军领导层的团结，也为实现一、四方面军在川西北的胜利会师，起到了决定性的作用。“会理会议”纪念地是国家规划的100个红色旅游景点之一，为四川省爱国主义教育基地。	会理会议纪念地
勒通古镇-千户藏寨景区，以微博物馆群、非遗文化传承体验群、藏文化创意体验民宿群的建设为主线，以生态文化游、休闲度假游、自驾朝圣游为旅游核心定位，以优美的景观、独特的文化兼具旅游演艺、文化创意、农牧产品、餐饮住宿等布局，再现了勒通古镇的历史风貌。	理塘县勒通古镇-千户藏寨景区
色须部落文化旅游景区，色须有辽阔的草原和浩瀚的天空，每一个画面，都在感叹生命的渺小、自然的博大；色须有雄伟的高山和婉转的河流，每一个瞬间，都定格了色须最原始的美。色须寺引是甘孜州大的寺庙群之一，由100多个寺庙组成。该寺珍藏数以万计的佛像、佛经，其中被称为藏区第二大佛的弥勒佛雕像（高约19米），及两层楼高的铜制镀金舍利塔，古印度名寺佛杖等珍贵。须寺院设显密宗两大学院，下属5个康林（分院），15个真札（班），有良好的习经制度，曾两次受到班禅大师等高僧、名流的高度赞扬。色须寺是康区能授“格西”学位的两大格鲁派寺庙之一。	石渠县色须部落文化园
木雅嘎达景区，交通便利。由惠远寺、甲洼绒群、老陕街、协德赛马场、噶达古城和酥油泉组成。景区占地4.5平方公里，虽面积不大，但其以厚重的历史文化和原生态高原风光著称。其中惠远寺为康巴建筑艺术精品，现收藏有各种贵重文物多件。1936年红军长征过此建泰宁博巴政府，为中共泰宁分县委所在地；十一世达赖喇嘛噶珠加措也出生于此。景区所在地实为风水宝地，盆周的山形浑圆，多有柔和的皱折，犹如盛开的莲花，盆地内溪水叮咚，远有森林牧场，近有村舍农田，地势平坦，风景秀丽。	道孚木雅噶达旅游景区
巴格嘛呢墙全长1．6公里，厚约2-3米，最高处约3米，墙体全部由嘛呢石片垒成，石片上刻着的是六字箴言和《甘珠尔》、《丹珠尔》的部分经文。墙头上飘扬着五色经幡，墙体两边的窗口里摆放着各种佛像，雕刻精美传神。嘛呢墙边上还有长长的转经筒墙、八宝白塔和经幡塔群等，整座建筑群就像扎溪卡草原上的一条巨龙。步进嘛呢墙，它仿佛又是一道信仰的长城，数百年来屹立在太阳部落人民的心中。	石渠县巴格嘛呢景区
红原日干乔湿地景区是世界上最大的高原湿地——若尔盖湿地保护区的重要组成部分，已被评为国家4A级旅游景区，红原日干乔湿地景区海拔3300～3500米之间，土质为潜育沼泽土、泥炭沼泽土。这里是国务院确定的全国经典红色旅游区。红军过草地的历史大事件就在这里发生，有不少红军战士牺牲在沼泽中。《七根火柴》《金色的鱼钩》和“红军柳”等的故事就发生在这里，国内外知名度较高。依托“日干乔草原、瓦切塔林、瓦切小镇”等资源打造核心吸引产品，以瓦切旅游集镇为特色旅游服务支撑中心，按景区标准化建设要求打造提升瓦切·日干乔湿地景区，把该区打造成为集餐饮、住宿、娱乐、观光、休闲、购物于一体的多功能、多产业集聚的旅游综合体。	阿坝州红原县日干乔景区
鹧鸪山自然公园，因山体形如喜欢朝着太阳飞的鹧鸪鸟而得名，海拔四千多米，景区地处川西北片区，距离阿坝、理县、马尔康均在80公里，距成都约200公里。作为国道317的第一座雪山，鹧鸪山孑然世外。	理县鹧鸪山自然公园旅游景区
世界荷花博览园，随着城市建设步伐的加快，圣莲岛作为城市中心的一块宝岛，地理位置和自然景观十分重要。城中有湖，湖中有岛，荷在城中，城在莲里，遂宁世界荷花博览园的横空出世，让荷花文化更具体，让观音文化与荷花文化相交融，成为了观音故里遂宁的又一张崭新名片。	世界荷花博览园
金色清平景区区羌汉文化交融，民俗风情浓郁，自然生态与历史人文并举。享有“金色清平，童话小镇，世外桃源，避暑胜地”之美誉。特色小镇，景区内有萤飞谷、观光小火车体验、咖啡聚落、滨水长廊、泥石流遗址公园、羌汉特色民宿、五彩花谷、水上乐园、真人cs、观景台，羌汉山歌演艺等旅游休闲娱乐体验项目。	金色清平景区
瓦屋山国家森林公园，是全国重点生态景区、全国文明森林公园、国家AAAA级景区。公园占地面积65869.80公顷，植被资源丰富，以落叶乔木等为主，主要由瓦屋山原始森林猎奇探险景区、玉屏人工林海度假区、八面山寻古揽胜区等系列景区组成，以兰溪、鸳鸯溪、双洞溪等72条瀑布和80多个泉眼为主，另有日出、云海、神灯、佛光、冰瀑雪原、珍禽异兽等奇观。	瓦屋山景区
蔚然花海是成都市最大的花卉观光基地，也是“成都市乡村旅游50强”、成都市“最美赏花基地”、成都市音乐产业基地、四川省十大赏花旅游目的地、中国青少年国际营地。景区的基本定位是：生态+文化+时尚。蔚然花海的花卉种植以草本为主、木本为辅，且以太空花卉为特色；文化产业以音乐为主导，兼具其它门类;时尚活动涉及多个领域，有较强的体验性。景区经营业态丰富，包括小火车观光、直升机观光、游乐设施、房车营地、户外拓展、亲子研学、文化体验、会议展览、民宿、婚庆服务等。蔚然花海是比较的典型的一、三产业互动、文化产业融合的景区，音乐活动及业态是景区的一大亮点，景区拥有音乐广场、音乐博览馆、音乐体验馆、仙人掌音乐节主题馆、千米音乐墙等多种设施。同时，还拥有春浪音乐节、日落春浪电音节、仙人掌音乐节、星巢音乐节等落地音乐节品牌，并拥有全国最大的独立音乐孵化器和“海上丝绸之路音乐联盟”两大平台。景区每年开展各种音乐活动5…	成都市龙泉驿区蔚然花海景区
麓湖水城景区，是国家级新区“天府新区” 优先呈现的生态示范区，也是成都市城市轴线进入天府新区核心区的“中央门廊”。景区区位优越、交通便利，总面积1.92平方公里。麓湖水城作为当代湖泊型城市休闲旅游综合体的典范，以现代建筑艺术、人工湖泊生态景观两大资源为核心，通过建筑品鉴、当代艺术展示交流、精品园艺观光、运动健身、亲子游乐、科普教育等多元产品引领都市休闲新生活体验，是艺术观赏价值、生态价值、科学价值、游憩价值集大成之地。	成都麓湖水城景区
战旗村，是成都市“绿色战旗·幸福安唐”乡村振兴博览园核心区，也是“唐昌国家农业大公园·战旗村景区”组团核心区。	战旗村景区
古郎景区，是川黔渝生态旅游“金三角”的重要节点。景区以“溶洞参观、崖壁奇景、峡谷风光”为主要特色，融地质奇观与山水田园于一体，是以观光游览、户外探险、红色文化、科普教育、生态休闲为主要功能的复合型景区。2019年景区被评定为国家4A级旅游景区。	古郎景区
乐贤半岛旅游区，总体布局为“一心一轴四区”——以游客中心为起点，沿三元山脉展开的巴蜀古驿道“乐山”为轴线，串联周边文化观光体验区、精品动植物观光区、主题游乐体验区、滨江湿地休闲区。主要景点有塔山特色小镇、三元塔、大千欢乐世界主题游乐园、乐贤半岛沱江右岸文化生态带等。目前已建成88米高摩天轮、六环过山车、50米高太空梭、国内最大规模恐怖城等总数量35个以上游乐设施及表演场所、园林绿化景观、雕刻雕塑等，是集“儿童娱乐、亲子互动、刺激体验”为一体的大型游乐园。	乐贤半岛旅游区
大渡河金口大峡谷旅游景区，峡谷全长约30公里，谷宽不足200米，谷深却达2600米，峡谷两岸奇峰突起，危岩耸立，构成各种象形景观，似人似兽，栩栩如生、重叠的山峦上，谷内绿树成荫，飞瀑跌宕，各种山花野草争奇斗艳，形成一道道绚丽的风景，自然情韵雅致不凡，主要有大瓦山、白熊沟、大峡谷坐佛、大渡河、深溪沟、一线天、五彩天池、寿屏山等景点。	金口河区大渡河金口大峡谷旅游景区
大川河旅游景区，坐落于西岭雪山腹地，地处青衣江上游，幅员701.13平方公里，镇域范围内森林覆盖率达95%以上，耕地面积4717余亩，林地面积29万亩。美丽的大川河旅游景区由清凉大川镇和七彩大川河组成，景区内的清凉大川镇，山峦叠翠，布金藏宝，资源富集，是最具山区特色的小城镇，被外界称为筑好的“凤凰巢”，区内旅游资源类型丰富，景观独特，可观赏性强。2019年景区被评定为国家4A级旅游景区。	大川河旅游景区
横江古镇，因地处横江岸边而得名，是一座保存完整，体系完备的中国古镇。古镇游览区面积为1.86平方公里，核心保护区占地总面积15公顷，有大街7条，小巷10条，完美呈现出了宋、元、明、清等历史长河的烙印。古街、古巷、古风、古韵，犹如步入源远的历史长廊，其厚重的历史文化氛围、优美的自然风光、淳朴的乡村气息散发着它特别的魅力。	宜宾横江古镇景区
龙茶花海景区是人工种植茶花园。这里有花丛中的浪漫，也有山崖陡坡的峻险。盘山公路十八弯，登峰石梯入云天，环山栈道九道拐，观景台上览千山。龙茶花海是珙县经济强县和发展现代农业的缩影，拥有茶花种植面积6000余亩、茶花珍贵品种380多个，百万余株的全国重点茶花苗木培育基地、四川省十佳花卉观赏地、宜宾市十佳生态旅游基地。2019年景区被评定为国家4A级旅游景区。	宜宾市珙县龙茶花海景区
红岩山风景区，因整个山体呈红色故名，是“蜀南竹海”旅游线上的重点景区之一，也是开展宗教朝圣和原始生态观光旅游的胜地。景区总面积40余平方公里，区内森林覆盖率达80%以上，主要有仙女晒鞋、天马长鸣、鬼闹田、水帘洞、三潭映月、响泉、桃园结义、桫椤海、流米湖、流米寺等景点。	宜宾高县胜天红岩山旅游景区
奶子沟”在藏语中是美丽富饶、幸福安宁之意。奶子沟彩林谷因身处深谷独享清幽雅静的奶子沟而得名。这里植被丰茂，阳光灿烂，氧气充足，是个自然的大“氧吧”。奶子沟八十里彩林位于黑水至马尔康的要道之间，与红原大草原相连，是我国目前开发的面积较大、景观壮观的红叶景区之一，享有八十里画廊的美誉。从距县城5公里处开始一直到垭口雪山，长达八十里的峡谷中，长满了阔叶林、次生林和灌木丛，其树种主要有掸树、青杠、日本落叶松、枫树、沙棘、白杨等。每当金秋季节，漫山遍野，层林尽染，各种色彩跳跃于群山之间，交汇成一个万紫干红、五彩缤纷的彩色世界，宛如一幅绚丽多彩的油画呈现在你的眼前。	黑水奶子沟彩林公园旅游区
金川世外梨园景区，主要由沙耳、咯尔、庆宁三乡的部分村落组成，景区面积14.4平方公里。景区以古树梨花为核心，以藏乡田园为特色风貌，是集生态农业观光、乡村田园休闲、阳光康养度假于一体的特色乡村旅游目的地，形成了生态观光、民俗体验、阳光康养、乡村休闲、写生采风、田园度假等多个主题旅游产品。	金川县世外梨园景区
松岗柯盘天街文化旅游景区，由莫斯都岩画、养獐场、中蜂保种场、胡底革命烈士纪念广场、松岗土司官寨遗址、柯盘天街、松岗古碉群、直波古城等等景区构成。尤其柯盘天街中就包含有土司官寨遗址、2座官邸碉、37幢嘉绒民居和1座川主庙。其景区内更是培育有特色风情民宿、藏式餐饮、酒吧、茶吧等等设施。其旅游业态更是有休闲购物、娱乐、文化演艺等等内容。期间展示出来的嘉绒藏族文化，更是十分吸引游客。	马尔康市柯盘天街文化旅游景区
花湖是热尔大坝草原上的一个天然海子。热尔大坝是我国仅次于呼伦贝尔大草原的第二大草原，海拔3468米。在藏语中，“热”指一种名为“热”的经，“尔”指部队。因当年吐蕃国征服此地时，出兵前念了一种名为“热”的经，故以“热尔”名之。热尔大坝上有三个相邻的海子，最小的叫错尔干，最大的叫错热哈，花湖是居中的一个。花湖因水中盛开妖艳奇异的不知名小花而得名，这里是中国最大最平坦的湿地草原，花湖四周数百亩水草地就是“高原湿地生物多样性自然保护区”，保护区以黑颈鹤为主，可以走上浮桥，陶醉在湖水和鲜花的美景中，与水鸟嬉戏，寻找黑颈鹤的足迹。	若尔盖县花湖生态旅游区
小金县红军长征两河口会议纪念馆，现有藏品56件/套，教育活动54次，参观人数4.9万人次。位于小金县两河乡境内，距县城69公里。该址原是供奉“汉寿亭侯”关羽的关帝庙。1935年6月26——28日，党中央在这里召开了中国工农红军长征史上具有仅次于遵义会议的重要历史意义的政治局（扩大）会议，史称“两河口会议”。1980年，四川省人民政府将该址确定为省级文物保护单位。	小金县两河口会议纪念地旅游景区
三水易家河坝乡村旅游区，有着独特的地理位置和丰富优质的水木田园资源，区内田园风光秀美、生态环境优良，休闲观光资源丰富，主要由三江湖休闲观光区、欢乐水世界、三江沿河湿地景观、竞钓基地户外运动区、三江古渡、飞扬马场、荷风禅月垂钓区、霍家庵等功能分区组成，是川西少有的集田园风光，亲水近水、休闲垂钓、骑游观鸟及户外娱乐运动、特色美食购物于一体的综合性乡村旅游区。	广汉市易家河坝乡村旅游区
广安市岳池县农家生态文化旅游区全面建成了农俗园、稻田酒店、帐篷酒店等项目，园区成功入选四川省30大旅游新业态项目、四川省100个精品旅游项目。岳池农家生态文化旅游区以景为骨、以文为脉，深入挖掘《岳池农家》中“花、酒、诗、姑”四大文化元素和曲艺文化元素，生动地把陆游“买花西舍喜成婚，持酒东邻贺生子”的农家生活景象与“竹下开轩唤客棋”、“雨细有痕秧正绿”诗意般的田园风光呈现在新时代的岳池大地上。三大特色主题酒店给人以全新体验。岳池农家生态文化旅游区将打好曲艺文化和农家文化两张牌。	岳池县岳池农家生态文化旅游区
世界无花果博览园旅游景区交通区位优势十分明显。景区依托万亩无花果产业基地，厚重的历史文化与现代田园风貌交相辉映；既有风云历练的八姑古寨，又有三教合一的静宁古刹；是一处集观光、休闲、度假于一体，具有独特田园风格的无花果主题旅游景区。	威远县世界无花果博览园旅游景区
通江县唱歌石林旅游景区景致大致分为“一林二寺”，即石林、牛石寺(二郎庙)、方山寺;“三山四寨”，即红花山、大钟山、双乳山、麻坝(巴)寨、龙池寨、鸡公寨、烟云寨。其中最具神秘色彩的当属麻坝(巴)寨，怪石嶙峋，形态各异，数量达120余个，有保存完好的寨门石城墙5座，点兵台、练兵场、烽火台等遗迹10余处。石林内共有一柱擎天、二郎神靴、仙女下凡、神鹰护家、石鸟归林、炼丹神炉等石景50个，地下洞口3处，地下迷宫2处。	通江县唱歌石林旅游景区
芳香南山景区，沿和平、元山、建设三村山顶旅游公路呈带状分布。景区以康养旅游、休闲度假旅游为核心要素，有中央公园、花卉博览园、农旅观光园、无花果主题公园、红色文化园、元山观等多个核心景点，融川北民居、道教文化、红色文化、农耕文化为一体，而且，这里森林覆盖率达85%，空气中的负氧离子含量高，是康养度假休闲的好去处。	利州区芳香南山景区
青德藏乡田园旅游景区景观带达50余平方公里，青德藏语意为“佛珠的上半部”，素有“乡城粮仓”的美誉，先后被评定为省级乡村旅游特色乡镇，2013年列入第二批中国传统村落名录，是中国地理杂志四川100个最美景观·拍摄点之一。景区依托丰富农业资源和独特地域文化，拥有众多中药材和珍稀濒危植物、国家级保护动物。每年作物的成熟期，一户一座的L形白色藏房坐落在葱茏的青稞田野，更突显优雅亮丽，白珍珠洒落人间，胜似一幅藏乡田园美丽画卷，是乡城独一无二的风景，也是摄影爱好者绝佳的创作地。	乡城县青德藏乡田园景区
成都市崇州市天府国际慢城，是一处集“天府慢生活”、传统的川西平原风光、特色林盘生活、湿地生态体系等多种形态于一体的国际化、综合性景区。天府国际慢城景区由“风吹稻花”田园综合体、桤木河湿地、白头镇五星村三大部分组成。	成都市崇州市天府国际慢城景区
在锦城绿道30个特色园形态二级驿站中，天府芙蓉园是唯一以芙蓉花、芙蓉文化为主题的特色园区。“天府芙蓉园”占地1300多亩，遍种了3万余株芙蓉花。景区以打造“中国芙蓉赏花第一园、天府文化体验区、成都文化记忆体”为总体定位，构建起以天府文化为特质、以自然生态景观为载体、以多种体验活动为感受、以塑造芙蓉品牌为目标的文商旅相融合的城市空间。天府芙蓉园根据功能布局划分为综合接待区、核心景观区、配套及商业区、农业体验区、植物迷宫区、药田文化区、教育科普区、户外运动区、生活服务区等，充分满足游客游览、观光、食宿、购物等相关旅游需求。园区建设采用了最先进的全息投影、裸眼3D、发光材料、重力感应等体验系统技术，以及智慧灯杆、室外停车引导、智能远程管理等安全服务系统技术，是全国芙蓉品种最多、单园规模最大、科技集成度最高的生态景区。	成都市武侯区天府芙蓉园景区
董允坝·伞乡景区，景区是以国家乡村振兴战略为指导思想，依托于伞里古街和董允坝国家现代农业示范园区，按照“两心两环一带八区”的规划布局，打造的集文化体验、生态农业观光和休闲娱乐为一体的综合型景区，景区规划面积2万亩，已建成1.3万亩蔬菜种植区、水生蔬菜区、优质大棚区、双创孵化园、湖边小屋、伞里古街等。	泸州市江阳区董允坝伞乡景区
沈酒庄是沈酒集团为提升集团国内、国际影响力，结合国家把文化产业和旅游产业提升为“国民经济支柱性产业”和“战略性支柱产业”、精准扶贫等政策背景，决定以文化为引领、以消费者为中心，通过梳理自身的发展历史，不断总结提炼出企业精神和企业文化，参照国际顶级酒庄并拟按国家5A级旅游景区标准打造的国际一流酒庄。酒庄通过对酿造技艺研发、生产过程、企业发展史、酒文化陈列等内容展示，融观光、游览、学习、参与、体验、购物为一体，让游客不仅体验美酒的香气、口味、风格、原料、酿造、历史、文化、艺术、科技、健康等，更进一步体验酿酒产区的生态之美、自然之美、风土之美。	泸州市叙永县中国沈酒庄景区
两弹城景区独特的历史背景和鲜明的时代文化，成为人们怀旧体验、红色旅游、拓展训练的首选之地,已被列入“全国红色旅游经典景区”,先后被有关部门命名为：国防科技工业军工文化教育基地、全国社会科学普及基地、全国第八批重点文物保护单位、全国第二批工业遗产、全国第一批中小学生研学实践教育基地、九三学社全国传统教育基地、四川省爱国主义教育基地、中国“两弹一星”红色文化社科普及基、四川省国防教育基地、四川省科普教育基地、四川省“中共党史教育基地”、四川省“统一战线中国特色社会主义教育基地”。	绵阳市梓潼县两弹城旅游景区
米仓山大峡谷风景名胜区，是在原鼓城山——七里峡省级风景名胜区范围基础上。整合米仓山大峡谷、汉王山、木门会议会址等重要的自然、历史和文化景观，由近百个景点组成。景区以山、水、峡谷景观为主，融合林、泉、洞等自然景观和红色文化于一体，自然与人文交相辉映，具有“雄、奇、古、红”等特点。国家4A级景区。	广元市旺苍县米仓山大峡谷旅游景区
张思德纪念馆，纪念馆基本陈列为“忠魂永驻—张思德生平事迹陈列。”分五个单元：“谷雨时节—黑暗岁月的历练”、“红星照耀—光辉历程的起点”、“漫漫征途—平凡见伟大”、“忠魂永驻—生命绽放光芒”及“为人民服务—思德精神永存”，以实物、图片、史料等为依托，运用声、光、电、场景等现代高科技手段，生动形象地再现了张思德同志平凡而光荣的一生，诠释了“为人民服务”的深刻内涵。张思德纪念馆被命名为“南充市爱国主义教育基地”“四川省爱国主义教育基地”“四川省国防教育基地”，全年免费向公众开放。	南充市仪陇县德园景区
文峰山景区，整个用地形态呈编钟形，是集科普教育、文化体验、文化创意、生态观光、休闲娱乐等多种功能为一体的开放性景区。景区功能定位为崇文重教开放性文化公园、全国民族风情旅游示范点。以儒家文化为根脉，规划建设了玉笔广场、文峰书院、文峰阁、字库塔、诗歌广场、金榜园、文峰塔等人文景点。	达州市渠县文峰山文化旅游景区
牛碾坪是名山区主要产茶区之一，是四川唯一的国家级茶树良种繁育场和西南最大茶树基因库，建有现代茶业科技中心、中国工程院院士陈宗懋茶叶工作站，俗称“走进牛碾坪，尽知天下茶”。近年来，牛碾坪景区立足茶旅品牌一体化，实现了茶旅融合发展新突破，成功将“茶园变公园、茶区变景区”。同时，放大国家级茶树良种繁育场的科普功能，与名山区教育局联合组建少儿茶技茶艺培训室，打造集自然科学推广、传统文化体验、户外益智拓展于一体的科普茶乡，形成研学旅游新热点。此外，16顶360度全景特色帐篷酒店更是为景区增色不少，每逢周末和小长假都是“一房难求”。	雅安市名山区牛碾坪景区
月亮湖风景区位于雅安市名山区解放乡，总面积3平方公里，是名山区打造的中国至美茶园绿道上的重要节点，是集“生态休闲、茶园观光、茶文化体验、养生度假”于一体茶旅田园综合体。景区内风光优美，四季如画，建有垂钓平台、观景台、月牙标志物、月亮湖湿地、游览步道、知青广场、摄影基地等景观节点，设有遇见芳华、月上人家、高家大院、山舍等特色民宿、农家乐、茶家乐等。	雅安市名山区月亮湖景区
格萨尔王城，建于格萨尔史诗“霍岭大战”遗址之上，于2017年6月正式开工建设，规划用地1455亩，固定投资约3亿元，是甘孜县最大的产业扶贫项目和文化旅游项目。格萨尔王城位于甘孜县城东南部，建于格萨尔史诗“霍岭大战”遗址之上，距格萨尔机场50公里，主要由格萨尔文化区、湿地休闲区、草原体验区、史诗观光区构成。王城以格萨尔文化为主题，建成一条主道、一座王宫，依照格萨尔的传奇一生，勾勒出最完整的一条生平序线，绘就了一幅格萨尔生平文化的立体画卷，是格萨尔文化元素最集中、藏式建筑景观最多样、旅游要素最齐全的文化旅游新地标。	甘孜州甘孜县格萨尔王城景区
德格印经院是素有“藏文化大百科全书”、“藏族地区璀璨的文化明珠”、“雪山下的宝库”盛名的德格印经院，全名“西藏文化宝藏德格印经院大法库吉祥多门”，又称“德格吉祥聚慧院”，始建于1729年，总占地面积约5,000平方米，建筑占地面积近3,000平方米，总建筑面积9,000余平方米，坐落在德格县城（更庆镇）文化街。德格印经院，1996年由中华人民共和国国务院列为全国重点文物保护单位，2009年作为传统技艺的德格印经院雕版印刷技艺被联合国教科文组织列入人类非物质文化产业代表名录。2020年，德格县印经院景区被评定为国家4A级旅游景区。	甘孜州德格县印经院景区
在距四川省石渠县城70公里左右的阿日扎乡境内有一座四四方方的石头城——松格嘛呢石经城，松格嘛呢石经城高约10米，长百米见方，正面有一道城门可以进出，里面是一圈圈的嘛呢墙，中间有狭窄的通道。由于石头垒得太久、太高，地面已不堪重负而下沉，据考证地面上有多高、陷入地下就有多深。隐入地下的石以上面所以见的全部刻有梵文的字体（古印度文），这座石头城没有任何框架支撑，更没有使用粘合剂，完全是一块块随意堆砌而成的，虽历经千处却岿然不动，这不能不说是一个奇迹、一个奇观。2006年05月25日，松格嘛呢石经城作为明至清时期古建筑，被国务院批准列入第六批全国重点文物保护单位名单	甘孜州石渠县松格嘛尼石经城旅游景区
老君峰在金沙江畔悬崖峭壁之上，景区由玻璃栈道、八卦广场、闻风亭、望江亭等景点构成，各景点相互衔接，该景区属沿江库区旅游开发带。经亿万年风雨雕琢，自然造化形成了雄奇壮丽的天然景观，是名副其实的“巴蜀南来第一峰。老君峰景区风光奇秀峻美，文化积淀内涵丰富。其中，以峰、峡谷为代表的地文景观，以金沙江流域为代表的水域风光，以清代金铜官杨惠芳墓、蔡家土窑、民居建筑为代表的建筑与设施，以傈僳族和彝族为代表的少数民族风情，共同构成了老君峰景区资源的主体。	凉山州会东县老君峰旅游景区
茅坡樱红旅游景区位于丘陵村，地处“七彩西昌·阳光水城”西北方，富饶的安宁河谷西岸，苍翠的牦牛山东麓。丘陵村拥有青翠的百年樱桃果林，村容整洁、村貌靓丽、富裕和谐，宜居、宜业、宜游，是集休闲、采摘、旅游、观光为一体的中国美丽休闲乡村。茅坡樱红旅游景区享有“万林皆未秀，一林先含春”的独特写照。这里山青水绿，移步换景；晨雾暮霭，村舍掩映；“樱桃红了，心儿醉了”，甘甜可口的樱桃及四季花果令人流连忘返。“茅坡樱红”品牌被中国绿色食品发展中心认定为绿色食品A级产品，获得农业部授权的大凉山特色农产品标志认证称号。	凉山州西昌市茅坡樱红旅游景区
作为乡村旅游的代表，道明镇竹艺村集聚郊游观光、非遗传承、文化体验、康养旅游、天府休闲等多种业态。依托浓郁的竹文化氛围，竹艺村在青瓦白墙的川西林盘中营造一院一景，建起了书院、开起了餐厅，有了“国际范儿”的美术馆和“天府味儿”的竹编博物馆。网红建筑“竹里”更是凭借极具艺术感的造型，曾登上威尼斯建筑双年展的舞台。	成都市崇州市竹艺村景区
颛顼[zhuānxū]龙洞原名龙潭溶洞。龙潭溶洞风景区是四川省级风景名胜区，以龙潭溶洞为主，龙吟峡谷、天然盆景园、野生植物园、龙肘山顶风光相匹配，构成山水秀丽、风光奇特、格调高雅的自然风景胜地。龙潭溶洞为攀西第一洞，一洞两景，前似龙宫，后若天宫，钟乳石七彩斑澜，洞内瀑布众多，而且气势磅礴，为其它名洞所少见。	攀枝花市米易县颛顼龙洞景区
沱牌舍得文化旅游区位于有“观音故里，诗酒之乡”之称的四川省遂宁市射洪市沱牌镇（原柳树镇），拥有首批“中国食品文化遗产”、被誉为国宝级古法酿酒“活化石”的泰安作坊和被评为“国家非物质文化遗产”的沱牌曲酒传统酿造技艺，是集工业观光、生态观光、科普探秘、互动体验、休闲体验为一体的综合性旅游度假胜地。	遂宁市射洪市舍得酒文化旅游区
石板河景区项目主要在威远县连界镇土河沟村、五堡墩村、石板河村、杉树村境内。整条河流行走在石头之上，这种独特的构造极其罕见，堪称“穹窿一绝”；加之其水位稳定，水质清澈、清凉，具备天然的戏水条件，堪称“穹窿一奇”。景区以石板河为基础，以“水”为主题，其间幽洞碧潭，山环水绕，空气清新，景色迷人，旅游度假，避暑观光，踩水寻乐的好地方。	内江市威远县石板河旅游区
罗泉古镇在四川仁寿、威远、资中三县交界的深丘中，隐藏在沱江支流珠溪河旁。它的闻名得于清朝中叶盐井的发现，那时罗泉镇商贾云集，热闹异常。而如今只留下一座保存尚且完好的盐神庙透着远古的苍凉。 走过古镇的古街古庙，在十弯九曲的青瓦木房间走入古镇人的悠闲。	内江市资中县罗泉古镇旅游景区
千佛岩，位于四川省乐山市夹江县城西3公里处。夹江，于隋朝开皇年间（公元593年）建县，因城西北有“两山对峙，一水中流”的自然形胜而得名，而夹江千佛岩景区正是位于夹江县城西3公里“两山对峙，一水中流”的地方。景区以200多窟石刻造像为主要景观，拥有佛像两千多尊，每尊都堪称精品。此外还有秦汉栈道、汉墓古穴、千佛岩、龙脑奇石、以及西城楼、水云阁、万象亭、万咏崖、聚贤桥、禅意小镇等景点。2006年，夹江千佛岩石窟作为唐代文物，被国务院批准列入第六批全国重点文物保护单位名录。	乐山市夹江县东风堰-千佛岩景区
营山进士文化旅游景区，包括白塔公园、云凤书院、于式枚故居、新时代广场、奥体中心、滨河公园、北门河游憩带等景点。《营山县志》记载：从宋至清，营山共产生57名进士，仅清朝就有26名。还有200余名举人、360名贡生。有“科第仕宦、甲于蜀都”之誉。景区以营山“镇县之宝”回龙塔为核心，布局进士文化主题景观，开发国学讲堂、国学研读、艺术课堂、声光影造景展示等旅游产品，开展进士文化主题游、文体活动。	南充市营山县进士文化旅游景区
佛来山是中国旅游胜地四十佳之一，由80多个小山组成。据历史记载，佛来山曾是景色秀丽的佛教名山、旅游胜地，早在唐朝，山上就建成了佛教寺庙西明禅寺，明朝洪武年间重新修建，清朝达到鼎盛，有庙宇近10个，僧侣200余人，占地40余亩。昔日的佛来山热闹非凡，每年有数万人到此游览观光、朝山拜佛、休闲避暑。	宜宾市长宁县佛来山旅游景区
大雁岭景区，主要区域是大窝镇大屋村，是六个重点旅游区南广河流域景区中的一个节点。森林覆盖率65%。主要景点有大雁岭茶文化观光体验园、大雁湖、百花园、大榜上茶叶观光体验园、野葡桃沟、南广河黄金湾水上乐园等。	宜宾市高县大雁岭旅游景区
僰人巨石阵景区，涵盖远古石林、大型溶洞、永寿村寨、凤鸣山庄、千亩梨园等核心景观，是一个集喀斯特地貌景观、僰人文化和现代观光农业为一体的综合型旅游景区。	宜宾市兴文县僰人巨石阵景区
乌梅山景区，是国家地理标志性产品“达川乌梅”的原生地、“中国乌梅之乡”核心园区，也是秦巴山地度假旅游目的地的重要组成部分之一。景区以乌梅文化为主题，以观光体验为核心，形成集生态观光、文化体验、休闲度假于一体的综合型旅游景区。	达州市达川区乌梅山旅游景区
九寨山，是米仓古道重要节点和川甘陕红色旅游区环线驿站。因山峰险要之处有莲花寨、青冈寨、贺灯寨等九座山寨而得名。有巴山秋池、莲花池、李商隐旧居、中山寺、生态文化长廊等景点。古道遗存、山川风骨、房屋园圃、祠宇陵墓、石窟造像，自然山川、人文历史尽融于林、湖、瀑之间，展现了巴人悠久的历史和深厚的文化底蕴。九寨山兼具城市生态公园、旅游景区和度假人居三大功能。这里山秀、水灵、寨险，自然景观与人文景观辉映，历史文化与现代文明相融，是山水观光、休闲度假、商务会展、感受历史文化、体验民俗风情的佳地。	巴中市经开区九寨山景区
壤巴拉文化旅游区是壤塘县打造的以壤塘三寺，即觉囊派寺庙藏洼寺、确尔基寺、泽布基寺为中心的旅游景区。为了传承和弘扬壤巴拉文化，在非遗传习创业园，设有27个壤巴拉非遗传习所，有唐卡、藏装、藏香、藏纸、陶符等传统手工艺非遗传习项目。被誉为"中国第一，世界唯一"的觉囊文化艺术博物馆是壤巴拉非物质文化遗产展示和体验的殿堂，这里宝藏灿若繁星、斑斓炫目，包括音乐、绘画、医药、哲学、天文历算、生命科学等极为丰富系统的文化类型。	阿坝州壤塘县壤巴拉文化旅游景区
嫩恩桑措（神仙池），境内以翠湖、彩池、钙化景观为主，其特色在于融汇了清澈的高山海子、发育完好的大面积钙化景观、苍茫无边的原始森林等各种景观，神仙池不仅有黄龙的奇，也有九寨沟的秀美，集黄龙及九寨沟之美于一身，阳光下的钙化池像宝石般点缀在林间，蓝如天绿如地，啾啾鸟鸣和着潺潺流水是最纯粹的天籁之音，让自己的心回归自然。	阿坝州九寨沟县嫩恩桑措旅游景区
亚拉雪山，又名雅拉雪山、亚拉神山，是川藏茶马古道翻越的第一座雪山。主峰海拔5820米，终年白雪覆盖、冰川漫延，四周湖泊散布、温泉众多、森林浩瀚、草甸点缀。藏语全称为“夏学雅拉嘎波”（意为东方白牦牛山），系《格萨尔王传》所载藏区四大神山之一，藏族古籍《神山志易入解脱之道》称其为“第二香巴拉”。“亚拉”在藏语里的意思是“舍得”，即亚拉雪山是一座代表舍得和奉献的神山，是康巴藏区的保护神，是历代喇嘛修行的圣地，千百年来，无数高僧大德曾在神山中闭关修行，留下了许多谜一样的闭关山洞。雪山下的温泉大多是“贝鲁扎那”，意为“伏藏的温泉”，传说若能在神泉中洗浴，可迅速消除身上的业障。亚拉雪山区域植物种群繁多，特有珍稀植物十分丰富，高等植物种类多达600余种，野生动物200余种。	道孚县亚拉雪山景区
色达瓦须部落文化旅游景区横跨洛若、色柯两镇，是一个集文化体验、生态观光于一体且充满历史印记和神秘风情的藏文化活态博物馆，主要包含洛若藏文化风情小镇、丹青药王神山（旱獭生息园）、瓦须游牧生活体验园区、格萨尔文化艺术中心。	甘孜州色达县瓦须部落文化旅游景区
理塘县藏巴拉花海旅游景区，位于甘孜州理塘县通往稻城亚丁通往香格里拉的旅游环线上，巴塘县措普沟旅游景区海拔从3000米上升至6204多米，为立体高原生态体系，景区囊括茶洛民族风情村、热坑沸泉、小草坝、措普草原、措普湖等六大景点。藏巴拉花海景区以花卉和星空为主，是高山间的桃源，是集农业观光、果蔬采摘、露营、花海、寺庙游览、骑马、射箭等娱乐活动体验于一体的农、文、旅深度融合的复合型景区。在湛蓝天空与碧绿的草原之间，近千亩的花卉在汉戈花村的草原上争奇斗艳，同时民族特色鲜明、主题文化突出，大片花团锦簇的景象成为游客的热门打卡点，也成为游客们体验理塘本地风情的乐园。	甘孜州理塘县藏巴拉花海景区
措普沟国家森林公园，措普沟集雪山、森林、湖泊、温泉、牧场于一体，颇具瑞士风景风情。风光秀丽，四时不同，是川藏线上一颗耀眼的明珠。措普沟有名的就是措普湖，它四面环山，紧靠山形奇特的扎金甲博神山，正面是尼特岗日峰，周围被原始森林环抱，景色秀丽，湖中鱼群穿梭，一派原生态风光。湖畔的树林中矗立着措普寺。措普沟另一处独特的景观就是茶洛乡的温泉群。众多的泉眼散落在山坡上、森林中、田野里、悬崖下、岩洞内、河水边，间歇性的喷泉和长流的热泉升腾着一股股热气,弥漫在整个山谷，热气随阳光的照射忽淡、忽浓、忽明、忽暗，景象蔚为壮观。措普沟一带牧民的精湛骑术在康区颇有名气，享有“马术之乡”的美誉。每年藏历六月，除了举办赛马活动之外，措普寺还会主持大规模的祭山祭湖活动，非常热闹。	甘孜州巴塘县措普沟景区
桑堆河谷红草湿地旅游景区，稻城河从景区内穿流而过，形成大面积湿地，湿地里生长着茂密的水藻植物。到了秋季，这里的“水草”都是红色，整个草滩火红一片，映衬在蓝天、碧水之间，周围古朴的藏式民居，茂密的柏树林泛着金色的光芒．各领风骚。却又浑然天成，和谐统一，红的娇艳、黄的雍容、绿的柔和、蓝的明亮，仿佛一幅大自然色彩绚丽的画卷。由于其独特的景致，近年来红草湿地已成为游客必打卡之地。	甘孜州稻城县桑堆河谷红草湿地景区
巴中大石童话王国，其采用孩子们熟知的灰太狼、米老鼠等名字，设有滑梯、迷宫、水上游乐、滑草场等娱乐项目，还有法国风情街、天鹅湖、大石湖、千亩果园等。巴中大石童话王国位的多种无动力游乐设备，将儿童研学旅玩融于一体。	巴中市平昌县大石童话小镇旅游景区
马湖风景区，由马湖、金沙江峡谷、原始密林等部分组成，是小凉山深处一颗璀璨的风景明珠。明朝设置的马湖府，即是以马湖而取名的。马湖上部原系一条古河道，下部为深沟峡谷，由于强烈地震，山谷崩塌，造成今日之堆石坝和美丽的湖泊。	凉山州雷波县马湖旅游景区
四川新津白鹤滩国家湿地公园，其中湿地面积616.62公顷，湿地率94.78%。主要由河流湿地和人工湿地组成。 功能区划为3个功能区：湿地保育区、恢复重建区和合理利用区。	白鹤滩国家湿地公园
凤凰湖旅游景区，是集湖光山色，高山峡谷、奇石怪崖，飞瀑洞宫、林涛竹海，百年古典庄园为一体的风景名胜旅游区。景区拥有水面157万平方米，蓄水量达1540万立方米，周长30700米；湖中大小岛屿10余座，湖泊九弯十八曲，由48条汉河密布而成，向群山深处延伸而去，显得格外清幽深邃，神秘莫测。	凤凰湖旅游景区
赵化古镇景区，景区三面环江（沱江），山水相依。赵化古镇景区建于宋、兴于明、盛于清，古镇区的“八街四巷”“九宫庙”“六码头”“九口十八滩”。古镇区约有24万平方米古建筑，其中约70%为明末清初的川南民居。两湖会馆、“顿邱世第”当铺、“保障东南”摩崖石刻为自贡市文物保护单位。此外，古镇还有新华街、正街、河街大茶馆县级文物保护单位和62处文物点（传统建筑），完整地保存了清末民初的川南民居格调，具有深远的历史价值。	赵化古镇景区
米易县傈僳梯田景区，位于四川省攀枝花市米易县境内龙肘山脚下，面积近两千亩，系傈僳族同胞几百年来辛苦耕耘的成果，也是傈僳梯田的核心区。米易梯田自然生态环境优美，聚居于此的傈僳族人世代传承着傈僳族绚丽多彩的民族文化，原始古朴的民风民俗沿袭至今，为米易孕育出独特的人文风情和旅游资源。目前新山傈僳族乡拥有5项省级非遗，被命名为“傈僳族祖居圣地”和“四川省民间文化艺术之乡”。	米易傈僳梯田景区
大孝故里景区，是古代《二十四孝》“姜诗孝亲”“涌泉跃鲤”系列故事的发生地，景区核心区域占地1700亩，是一处以感悟德孝文化、体验民俗风情、品味非遗乡愁的文化旅游景区。荣获全国社会科学普及教育基地、四川孝文化普及基地、四川省青少年社会实践教育基地、四川省十大孝廉文化地标等殊荣。	孝泉大孝故里景区
平通梅林，分为黄泥坝坪、老印象梅林、古梅园三大区域。其中，“黄泥巴坪”新品种梅花与各种果花、油菜花交相辉映，相互点缀，风格独特。“老印象梅林”连片梅花壮观美艳，区内大毛坪地势平坦、视野开阔，还有成片的松林。“古梅园”树龄百年以上的梅树比比皆是、造型奇特，美不胜收。	平武县印象梅林景区
古佛顶旅游景区，为国家级旅游景区。古佛顶旅游景区占地面积6.5平方公里，以千年盐煤古道为核心，整合万亩林海、三叠峡湖、烟霞石室、峭壁流丹、古佛洪崖、祥龙盘山等旅游资源，满足游客“赏花海、寻古道、品石乡、瞻山光”旅游需求，是体验盐煤古道文化的旅游目的地。	古佛顶旅游景区
沙湾沫若戏剧小镇，建设有沫若剧院1座、商业楼12栋。沫若戏剧小镇坚持文化自信，以活化“沫若戏剧文化”为切入点，以“戏剧文化+亲子研学”为主题，全力打造弘扬沫若文化新阵地、儿童戏剧研学目的地、工旅融合发展示范地、川滇国家旅游风景道起始段新亮点，是集戏剧交流、亲子研学、主题娱乐为一体的综合文旅项目。	沫若戏剧文创园景区
鹤鸣山为中国道教发源地，属道教名山，山属岷山山脉，海拔1000余米，因山形似鹤、山藏石鹤、山栖仙鹤而得名，为古代剑南四大名山之一。此外，鹤鸣山作为游戏里门派的名称出现。景区内松柏成林，苍翠欲滴，山涧溪流，泠然有声，是著名风景旅游区和避暑胜地。	鹤鸣山旅游景区
翠屏山公园，是集名胜古迹与森林风光为一体的著名城市森林公园。主要是由翠屏山和真武山组成。因山势巍峨，树木苍翠，屏峙江岸而得名。山前有宽阔的石级，蜿蜒曲折，迎接四方，直达山巅。两旁绿树扶疏，藤萝缠绕，繁花飘香。山上竹木森列，四时山色常青，故名翠屏。但民国时期，山上树木被砍伐殆尽，1953年，建立国有林区，1954年起连续大面积造林育林，至1984年被评为仅次于南京紫金山的全国城市人工造林第二名。	翠屏山景区
“神剑园”，是集革命传统教育、国防爱国主义教育、现代科学文化教育和新农村建设示范点为一体的文化旅游景区和“弘扬两弹一星精神、振兴中华”的重要国防科技知识普及和文化艺术展示交流中心。	神剑园景区
王岗坪景区，是距离贡嘎山最近的的天然观景点之一，也是距离大都市最近的可观海拔5000米以上200多座雪山群峰的观景地。景区海拔从1100米到3600米，所有的观赏景点都尽显独特，从雪山到草甸，悬崖到台地，云瀑到雾凇，春夏秋冬，景色各异，四季更替，气候鲜明。苔藓、高山草甸、高山杜鹃、红石、箭竹、原始森林等资源层次分明、种类丰富。日照金山、云瀑云海、浩瀚星空、云海雾凇 、雪山牧场、杜鹃花海、高山台地、月照银山、牦牛古城、丛林怪树等景观处处皆震撼，可谓“一山观四季，四季皆精彩”的蜀山伊甸园，，是游客休闲、度假、观光、徒步、摄影、娱乐、养生的绝佳旅游目的地，被誉为“星空下的雪山盛宴，云端上的度假天堂”。	王岗坪景区
彭祖山，山不高、台阶缓，满山绿树成荫，修竹滴翠，据传是商贤大夫彭祖故里和安葬地，有彭祖墓等景点。彭祖山风景区，是国内以长寿养生为特色的文化旅游风景名胜区。景区沿府河、岷江岸边，北起净皇九股泉，南到县城关刀山公园，总面积约2332亩。区内山峦环抱、溪流逶迤，有修竹滴翠、果园飘香，四季空气清新、气候宜人，成为人们休闲、旅游，领悟和体验养生之道，追求健康和谐生活的好去处。	彭祖山景区
老峨山是峨眉山的姊妹山，其中，林区面积1.3万亩，突兀一峰独峙，雄踞于成都平原西南边缘，时有烟云在半山飘浮，蔚为壮观。山形酷似峨眉，雄秀奇险幽，颇有峨眉山的架式。民间传说先有此山，后有峨眉山，故名“老峨山”。	老峨山旅游景区
莲宝叶则石头山景区 ：属巴颜喀拉山南段支脉，为安多藏区众神山之首,素有"蜀山之源 昆仑天梯"之称。莲宝叶则是以奇峰异石 ，冰川遗迹、雪山湖泊为主的省级生态旅游示范区;是开展观光、摄影、探险、科考、登山等特色旅游之地。莲宝叶则风景区是一个集奇峰异石、水奇湖秀、瀑布飞扬、温泉蒸腾于一体的景区，紧靠“大九寨”核心区，其景点各具特色。落云措湖水宁静幽深，像一面巨大的镜子，湖中游鱼穿梭，湖岸瀑布飞扬，牛心石清秀圆润。整个落云措景区景色秀丽，秀巧清纯，山水相衬，可开展摄影、环湖徒步、探险等旅游项目。	莲宝叶则·石头山景区
爱情海景区为国家3A级景区，又名甘海子景区。境内风景资源呈“险、秀、雄、奇”特点，拥有超过1500亩高山湿地，1200余种植物种类，255种野生动物资源。该景区以爱情文化为主题脉络，开发了高空热气球、爱河漂流、七彩栈道、天空之镜、高原花海、萌宠乐园、丛林穿越、婚纱摄影、森林餐厅等一系列旅游产品。	爱情海景区
康巴汉子村名叫“俄洛堆村”，村里仅呷哇家就有30多条彪形大汉， 个个虎背熊膀，雄姿英发，头饰别具一格。他们保留了康巴地区留长头发的习俗，辫子内多用黑色丝缨盘成四瓣、六瓣和八瓣的莲花状，辫套上串上珊瑚、象牙环和金银质戒指为辫饰，戒指上镶嵌着珊瑚，最多镶有9颗，象征太阳和明月。因为这里的男子汉个个英武膘悍而被誉为中国康巴汉子村。康巴汉子村集藏族村寨及民俗风情为一体，连绵不绝的雪山、奔流不息的河谷、茂密的森林、浪漫的高原湖泊，康巴汉子文化、宗教文化、藏族舞蹈文化、木雅文化、白狼古羌国文化遗址...由康巴汉子村、郭岗顶、郭岗顶古遗址、茶马古道、天然中国地形图、月亮湖、太阳湖等景点组成。雪山、森林、草原、河谷、湖泊，康巴汉子文化、舞蹈文化、民俗文化、郭岗顶古遗址文化等自然景观与人文景观相互交融，集历史文化价值、美学价值、生态价值、科考价值和经济效益于一体。	康巴汉子村旅游景区
查呈沟藏语意为山花烂漫之谷，有着山水画廊的美誉，与克麦村紧密相连，克麦——查呈沟旅游景区由天然温泉、寺庙藏寨、峡谷牧场、高山湖泊、杜鹃丛林、雪山草甸、奇石怪树、溪流瀑布、珍稀动植物组成。景区范围包括了克麦村和查呈沟景区两大板块，克麦村是一个隐藏在高原峡谷群落里的世外乡村，原生态藏文化保存完好，温泉储量丰富。有得天独厚的生态旅游资源优势和地方特色。享有盛名的然乌天浴温泉、萨苟神山、查呈沟等待开发的风景区都坐落在此，这里是然乌乡旅游开发的处女地，是天浴文化的发源地。是一处集奇绝自然风景和深邃人文景观于一体的生态文化旅游风景区，也是户外徒步天堂。	查呈沟天浴温泉景区
得荣县瓦卡旅游区，位于四川省甘孜藏族自治州得荣县瓦卡镇，是享有盛誉的“中国民间文化艺术之乡”。瓦卡旅游区主打“巍巍横断、浩浩金沙，阳光瓦卡，魅力藏乡，茶马古渡、红军故道，瓜果飘香，歌舞海洋”的旅游形象品牌，同时，深入挖掘得荣学羌、藏族车模技艺、藏棋等民族文化、民族体育娱乐项目，在民风民俗、民族服饰、婚嫁、节庆等方面全方位深层次开发旅游项目。	瓦卡情舞花海景区
康巴文都景区由文博中心、妙手康巴、十善别院、海螺演艺中心、文创中心、旅学中心、展销中心等景点组成，内部设施齐全、功能完善，其中33个不同类型的展览体验馆，承载了雕版印刷技艺、格萨尔说唱世界级非遗项目2项，德格藏戏、德格藏文书法国家级非遗项目2项，麦宿土陶、麦宿木雕传统制作技艺、佐钦藏族金属锻造技艺等非遗项目10余项，全面展示康巴文化、格萨尔文化、南派藏医药文化、民族手工艺文化，游客可以体验到“文人”、“匠人”、“艺人”、“贵人”、“嗨人”5种不同人生。文态上彰显康巴文化特色，生态上充当了鲜花河谷休闲乐园，是集“博览、研训、体验、餐饮、休闲、观光、文创、传习”于一体的文旅融合景区。	康巴文都景区
拉龙措古冰漂湿地景区，是受第四纪冰川影响形成的古冰漂地质遗迹景观。境内有奇特的古冰漂地质遗迹，是四川省面积最大、落差最大的国家级湿地公园，是黑颈鹤中部种群重要繁殖栖息地，国家Ⅰ级重点保护鸟类黑鹳等迁徙途中停歇地，也是堪称“植物国宝”高寒水韭的重要分布区，被誉为“高原湿地古冰川地质活态博物馆”。	拉龙措古冰漂湿地旅游景区
公母山，因山上有石因外貌酷似两具男女生殖器而得名。公石，高40多米；距公石100多米，母石与之遥遥相应，母石高近百米，底部较强，中部肥硕，峰顶略呈椭圆。中有一条天然浑成的裂缝，可容一人穿过。公母山既是当地道、儒、佛三教合一的圣地，也是当地生殖崇拜的灵地。山中的明代建筑有玉皇殿、雷祖殿、送子殿、文昌宫及报恩寺等。	公母山景区
自贡市盐业历史博物馆，建于1959年，是中国博物馆发展历史上最早建立的专业博物馆之一，目前仍是中国唯一的盐业史博物馆。2017年5月18日，晋级第三批国家一级博物馆授牌。这是一座由陕籍盐商集资修筑的同乡会馆，融明清两代宫廷和民间建筑风格于一体。保存完好的碑文、木雕、石刻、泥塑，是研究鸦片战争前清代社会生活、经济状况、宗教艺术的实物标本。1976年4月，该馆创办了馆刊《井盐史通讯》，内部发行，不定期出版。到1985年底，共出刊14期。	自贡盐业历史博物馆
中国彩灯博物馆，是经国家文物局（92）文物博字第793号批准建立的作为中国彩灯“收藏、保护、研究和展示”的专门机构，属国家正县级事业单位，是中国乃至世界唯一的关于彩灯文化的专业博物馆，也是自贡市“南国灯城”建设的核心，是“南国灯城”形象的重要标志。中国历代灯品，灯彩，千姿万态，巧夺天工，凝聚着世代劳动人民丰厚的情感，闪耀着中华民族智慧的光芒。中国历代云霄灯会、灯节、气象万千，喜庆祥和，凝聚着浓烈的地方风情，形成了厚重的文化积淀。	中国彩灯博物馆
佛宝国家级森林公园的腹心区——玉兰山风景区，整个景区是湖的世界、瀑的舞台、花的乐园、鸟的天堂、藤的王国、根的展厅、中草药的故乡、野生动物的家园、自然物种的基因库。景区开设旅游线路4条，有揽秀亭、仙人瀑、琴蛙湖、飞泉谷、翠竹长廊、珍珠壁挂、缠树藤王、烟雨岩、仙女浴池等50多个精妙景点，景区现已具备初步接待能力，景区内的避暑山庄——玉兰山庄是一个集食、住、娱乐为一体的接待设施，平均日可接待游客200人，在避暑山庄和了望台的陪衬下，竹海、林海更具特色，南天门、一线天、夫妻泉等自然景观与人文景观融为一体，是人们休闲度假，旅游观光的理想场所、最佳去处。	佛宝玉兰山景区
西昌卫星发射中心，建于70年代初，是亚洲规模最大、设备最先进、具有大功能发射航天器基地能力的新型卫星发射基地，位于西昌市西北约60公里处的秀山丽水间。 发射场区的两个发射工位（即誉为“亚洲第一塔”的2号发射工位和为确保我国登月计划顺利实施而新建的新3号发射工位）及技术测试中心、指挥控制中心等配套设施，能担负和完成多种型号的国内外卫星发射服务。	西昌卫星发射基地
玉蟾山风景区，有森林面积5400多亩。因山形、山石状似蟾蜍而得名。玉蟾山历来以山幽、石奇、水秀、文物多而闻名川南，被张爱萍将军誉为“川南明珠”。在玉蟾山风景区内，还有许多名胜古迹。山下九曲河上的龙脑桥，是明朝洪武年间建筑的石板平桥，其桥墩分别是石雕龙、麒麟、青狮和白象组成，工之精湛堪称稀世之珍品。1996年，泸县县城迁至福集镇，即以玉蟾风景区建设为龙头，积极发展旅游业。	玉蟾山旅游区
泸州方山，蜀中名山。。是川南历史上著名的佛教圣地和旅游胜地。因景区林木葱茏、奇峰挺秀，有小终南山、“峨半堂”“小峨眉”、“云峰”的美誉。方山海拔649米，不算高，但有浅丘低山的铺垫陪衬，便有了拔地而起的高耸之势。方山不算大，但有了九十九峰列队成阵的簇拥，更具了端方突兀的巍然。	泸州方山旅游区
“金鹰山庄”位于世界著名的峨眉山脚下，乐山大佛旁边。山庄占地数百余亩，系丘陵山湾地势，气候温和湿润，寒暖适宜，交通方便(市公交1路车直达)，是乐山近年来建成的一个著名的旅游胜地，被誉为乐山市民的后花园。	乐山金鹰山荘
红四方面军总指挥部旧址，一共有两个地方，其一位于红安县七里坪镇、檀树岗乡。其二红四方面军总指挥部旧址，位于四川省通江县县城诺江镇文庙街8号，居东经107°14;，北纬31°55;，海拔342米，北依炮台，前临诺水。1931年11月，中国工农红军第四方面军在七里坪建军。现保存有七里坪革命法庭、列宁市经济公社、鄂豫皖边区苏维埃政府、鄂豫皖特区苏维埃银行、鄂豫皖特区革命军事委员会、红四方面军总指挥部等革命旧址。1988年公布为全国重点文物保护单位。	红四方面军总指挥部旧址纪念馆景区
犍为文庙是国务院2006年5月公布的第六批全国重点文物保护单位，是四川省境内最大的文庙。是国家AAA级旅游景区。始建于北宋，重建于明代洪武四年，迄今已有1000多年历史。文庙雄视四野八荒，琉璃滴翠，金碧辉煌，御路浮雕，燎台蝙蝠，柱础石刻，工艺精美，巧夺天工。龙凤木雕，撑弓斗拱，图象八面玲珑，结构壮美传神，被称为“犍为故宫”。	犍为文庙
龙潭河景区内主要旅游项目有漂流、探险、休闲。龙潭河，系渠江水系中河之源头，发源于重庆市城口县白芷山，主要发源地位于龙潭河景区两扇门的巨岩之下，既为一大一小，一浑一浊，一冷一热，阴阳泉，又名冷热河。龙潭河流域近30 公里，有十峰八潭，其水清澈纯净，蜿蜒流淌；两岸奇山异峰，鸟语花香，水远山长，一派迷人的田园风光。	达州万源市龙潭河旅游景区
禹迹山风景区，禹迹山因大禹治水留下足迹而名，大禹胜迹至今犹存。禹迹山作为川东北地区重要的千年名胜之地自古有“阆南仙地”、“嘉陵第一名山”之美誉，也是历代先民朝山进香的佛教胜地。禹迹山居嘉陵江东岸，群山环合，雄伟蜿蜒，有“九龙捧圣”之势。东有鱼池山、金鸡岭之秀，西有飞来石之奇，涛涛松林，风光绮丽，佛光照影，云海蔚蔚。南部十四景之一的“禹迹晴岚”更添异彩。	南部县禹迹山风景区
北湖公园，1984年始建，征用北湖水面周围土地，建筑而成，面积达255亩，北湖公园是一座融自然风光和人文景观于一处，集文化、娱乐、休闲于一体的综合性园林。新中国建立以后，有不少国家领导人游览此地。1960年3月，朱德、贺龙、罗瑞卿、康克清等党和国家领导人来南充视察时，曾在北湖垂钓。新中国建立前，市内多为平房，嘉陵江东岸鹤鸣山上的宋代白塔倒映池中，清晰可见，构成南充八景之一“莲池倒影”，与池中花水相映成趣。	南充市北湖公园
三台杜甫草堂是继成都杜甫草堂之后的四川第二大杜甫纪念堂。坐落在三台县城西牛头山上，是三台最大的公园牛头山公园景区的主要组成部分。草堂内亭台楼榭，花团锦簇，佳木林立，风景迷人，内有杜甫生平介绍，杜甫在三台期间的事迹及名篇佳作展览，名人字画等。唐代伟大诗人杜甫流寓梓州（治地今三台县城）1年另8个月，写下了包括不少名篇的100余首诗。杜甫寓居梓州的草堂及后人修建的草堂寺、工部祠等早已不存，1987年依杜甫多次登牛头山咏吟故事，在县城西郊梓州公园牛头山顶明代工部草堂遗址重建的“梓州杜甫草堂”，系殿堂与园林相结合的仿古建筑群，为县城最大的旅游景点。	三台县梓州杜甫草堂景区
沐川竹海，也叫川西竹海，地属丹霞地貌，平均海拔 450 米，中心旅游区林竹面积10余平方公里。绵延起伏的山峦河谷间有成片慈竹10万余亩，微风吹拂，绿波荡漾，逶迤成浪，一望无涯，故得竹海之名。有天造地设的“萧洞飞虹”，曲折惊险的“穿洞子九沱十八滩”，山水合一的永兴湖，归隐山峦的永兴寺，神秘险要的桃源洞等 70 余处景点，还有野猴、松鼠、桫椤等珍稀动植物。	沐川竹海
成都伊利乳业园作为邛崃市一家AAA级工业旅游景区，以文化生态休闲旅游的山水园林城市为依托，以乳制品的现代化生产车间、先进的生产工艺和深厚的企业文化等为资源，大力开发工业旅游项目，设计开发了合理的参观线路，并根据工业旅游参观群体的不同特点，开发了参观考察、商务交流、学子实践、健康体验、休闲观光等不同特色的旅游产品，提供了方便游客的各种旅游设施和旅游服务，让参观者在亲眼目睹乳制品生产过程中，全面品鉴民族乳业的爱国情怀，真切感受草原乳文化的深厚底蕴，尽情分享健康之旅！	成都伊利乳业园旅游景区
蒲江樱桃山景区交通方便，万亩樱桃，无论是新春花开还是甜润品果，纯净的乡村风貌使其成为较美的田园景区，各地游客自由采摘，尽情品尝，乡村的传统美食也是城市人难得的味觉体验。游客来源已由最早的成都片区，扩大到眉山、雅安、德阳、绵阳等地，接待人数逐年上升，景区发展已步入健康稳定的态势。	成都蒲江樱桃山旅游景区
青白江杏花村旅游区，地处风景秀丽的龙泉山脉中段，交通十分便捷。杏花村是客家人的集聚地，崇文重教、崇尚节俭的客家文化精髓，在这里得到很好的传承，客家村寨、客家文化长廊、文杏馆展示了独特的客家民俗。	青白江区客家杏花村旅游景区
金山寺，四川省文物保护单位，四川省保护寺庙，川渝两地著名佛教圣地。金山寺背倚金峰，面临抚河，始建于唐代天宝年间，古名“伽兰寺”，1496年（明正德六年）毁于兵乱，清康熙、乾隆年间募资重修扩建，因坐落的山丘貌似“金”字而得名。历史上一直是川渝两地著名佛教圣地，僧尼较多时达200余人。	开江金山寺旅游景区
成都川菜博物馆，国家三级博物馆。成都川菜博物馆是世界唯一以菜系文化为陈列内容的活态主题博物馆，包含了四川本土文化的重要部分：川菜、川酒、川茶、川戏、川派建筑、川式园林……景区占地约40亩，藏品6000余件，川西民居建筑构成新派古典园林风光。成都川菜博物馆旅游资源十分丰富：共有民族文化及其载体、古迹与建筑、人文旅游、旅游购物、休闲娱乐求知五个主类。景区内分为典藏馆、互动演示馆、品茗休闲馆、灶王祠、川菜原料加工工具展示区、川菜原料展示区等。	成都市川菜博物馆
罨画池，是中国四川省成都市下辖的崇州市市中心的一处园林，是四川园林中川西园林的代表作之一，为第五批全国重点文物保护单位。罨画池园林始建于唐朝，初名“东亭”，是一座衙署园林。唐代，从蜀州城西北向东南穿行的河流是州圃后园与民居的界河，高适诗中可见沿河植柳。五代时采土筑城，城内形成西湖与东湖。北宋赵抃受邀来游时，东湖已名为罨画池。加之后来苏轼的孙子苏符任职蜀州时的增建以及陆游等文人的经营，罨画池的园林格局大体奠定，并成为蜀中名胜。明代，官方在罨画池内增建以纪念陆游、赵抃两人为主题的赵陆公祠，罨画池因而逐渐演变成为公共性纪念园林。罨画池，存建筑群多为清朝重建，全园由罨画池、陆游祠和州文庙三部分组成，总占地34541平方米，其中水面14600平方米，建筑面积5946平方米，全园格局及建筑保存完好，是中国少数几处保存的唐宋衙署园林之一。罨画池，具有浓厚的地域特色和很高的艺术价值，是全国重点文物保护单…	崇州市罨画池
东方生态博览园由藏獒养殖区、乡村星级酒店、珍稀植物区、农业科技示范区、传统农具展示区、新农村示范区、休闲服务区、乡村游乐区、名贵花卉观赏区和大棚蔬菜种植区组成。遂宁东方生态博览园是一处乡村生态旅游景区，也是人们返璞归真的好地方。园区内种植有国家一、二级保护植物，生食可免洗且含丰富“硒”元素的有机葡萄，还展示了农耕工具，建设了乡村别墅，环境清幽，风光优美，给游客们带来视觉、味觉上的新感受。	遂宁市大英县东方生态博览园
四川国际标榜旅游区是由省级示范高职院校四川国际标榜职业投资创建的一所在同安镇的桃花源中生长出来的民办田园学堂，风雨蜕变之后正茁壮绽放。学院秉承“植根田园、融入时代”，“博雅为内、精专为形、学做结合、理实一体、标新创意、榜样人格”的治校准则，使学院在精神气质、文化内涵、校园形态等各个层面都散发着勃勃生机。	成都市龙泉国际标榜旅游区
竹溪湖生态旅游区，是一座人工水库，建在邛崃市南河一级支流竹溪沟上，距邛崃市区8公里，湖似妆镜，山如眉黛。处于佛教丛林鹤林禅院与密宗福地盘陀寺之间，有省级保护文物单位唐代的花置寺、摩崖造像等。宋代陆游、文同在邛时常游于此。原国防部长张爱萍将军于1985年莅临，挥毫题写“竹溪湖”三字，镌刻在水库大坝左侧石碑上。	邛崃竹溪湖生态旅游景区
休闲美食文化园依托四川旅游学院而建，占地面积653亩，旅游景区呈现“一心三区”空间布局，“一心”即游客中心，是园区的温馨门户、游客之家；“三区”是烹饪美食体验区、运动休闲文化区、蜀景博览观光区，分别以烹饪美食文化、运动休闲文化、蜀中精品旅游文化为主题，开展中华饮食文化博览、中西烹饪美食体验、高尔夫练习及时尚运动、主题节庆活动、微缩景观游览等特色旅游项目。园区以休闲、美食文化为主题特色，实现教育与旅游、美食与休闲、小校园与大社会的有机结合，是一处集观光、休闲、美食、运动、会展、学习为一体的综合型教育旅游文化基地。	休闲美食文化园
广元鹤鸣山，相传道教始祖张道陵学道于此。相传古代常有飞鹤栖鸣于此，道教创始人张陵在此跨鹤仙去而得名。近年来有学者认为这里是张陵开创五斗米教的发祥地，是道教胜地中的魁首，被称为“道国仙都”，是中国四大道教名山之一，历代来此观光的诗人墨客都喜在此题诗嵌碑、刻石造像、言志抒情。	广元市剑阁县鹤鸣山道教文化旅游景区
中国·川菜产业园景区位于成都市郫县安德镇，占地面积3万平方公里，是中国川菜文化主题景区，先后荣获“中国食品安全示范单位”、“中国川菜产业化食品加工基地”、“全国农产品加工业示范基地”等殊荣。景区东临成都市繁华市区，西靠都江堰风景名胜区，连接成灌高速、国道317线、温郫彭快速通道等主要交通干线，属成都“半小时经济圈”范围，也是“九环线”黄金旅游线路的重要节点，交通十分便利。	中国川菜体验园景区
是一个综合性公园。本着尊重自然，微调地形，改造地貌的原则，黄桷树公园本着城市阳台、城市肺叶、亮丽邻水的三大理念与交通、景观、便民、音乐、亮化五大系统相结合，建成了满足市民多方面需求的开放性生态山地公园。该公园将建设成为集休闲、健身、娱乐、开放共享为一体的城市公共空间，以回归自然、山林野趣为环境基调，以山花、林木、鸟禽为景观特色。具有邻水县地域文化特点，能满足邻水县人民和外来游客多方面需求的开放性生态山地公园。	邻水县黄桷树公园
南充市高坪区金凤山旅游景区村，区位优势明显。金凤山旅游景区内有农耕文化二十四节气休闲区、凤凰雕塑、水车、螺溪河休闲走廊、新农村综合体楼群、文化广场、游人码头、600亩现代农业示范园、400亩生态果园、300亩蔬菜采摘园等景点20余个；有自行车骑游、平衡车、风火轮、各种水果蔬菜采摘等游乐项目；景区内功能设施齐全，有游客中心、购物超市、医疗卫生服务站、三星级厕所、生态停车场、农家乐、生态餐厅等。2014年3月被评为南充市特色乡村旅游示范点。	南充市高坪区金凤山旅游景区
东来桃源景区，中国休闲农业和乡村旅游示范点。东来桃源各景点交通便利，沿着成都第二绕城高速、成渝客专、成渝高速、成简快速、321国道，很快就能达到赏花目的地。景区周边有近180家经过规范培训的农家乐为游客提供餐饮、观光、休闲服务，日接待能力可达2万余人，停车位4000余个。2015年入选第六批全国休闲农业示范点名单。	简阳东来桃源景区
乐山天工开物文化旅游景区，规划建设“水晶文化艺术品博物馆”、“和田玉文化博物馆”、“嘉州美食小镇”、“嘉州特色物产作坊街”、“特色星级标准酒店”等五大功能园区，分三期建设。其中已建成的第一期占地50余亩、投资2.7亿多元的天工开物博物馆。	乐山市天工开物文化旅游景区
东兴老街，系北部进城的水陆交通要道和新兴商贸口岸，为内江历史文化的缩影，是目前内江城区唯一保护较为完整的老街。	东兴老街
广安萃屏公园分两期，一期占地350亩，缤纷翠屏区、文庙书香区、闲情雅趣区、萃羽飞云区等六大景观区域，以及正大门牌坊、健身广场、五百梯、名人碑廊等景点。由邓小平1986年亲自题名、位于广安城区的萃屏公园，树木茂密、绿影婆娑，既有亭台楼阁，又有小桥流水，是老广安人休闲娱乐的重要场所。	萃屏公园
丹棱·桃花源旅游景区所在的梅湾村是全省水果专业村、“省级生态村”和“省农村清洁工程示范村”。近年来，梅湾村利用其良好的生态环境着力进行生态建设和乡村旅游基础设施建设，大力发展乡村旅游，以桃花节、橙花节为主的赏花旅游和以生态体验为主的生态旅游得到较好发展。	丹棱·桃花源
眉山蒙牛乳业工业旅游区是蒙牛品牌在2007年5月成都西部博览会上签订的重点项目，也是四川又一特色工业旅游景区。园区采用国外进口先进生产设备及领先工艺，基于安全和环境标准，结合智能化、信息化、自动化的操作管理平台，让人们喝到放心奶、新鲜奶。工业区的对外开放，让人们有机会走进车间，了解蒙牛企业文化，了解现代工业。园区生产规模为20条乳制品生产线，主营牛奶、原奶，可参观现代化生产车间，购买蒙牛系列产品。	蒙牛乳制品（眉山）工业旅游景区
西南航空文化旅游景区，是依托四川西南航空职业学院，凭借“全国最美大学”这一耀眼名片，打造的校园旅游景区。景区占地500亩，集观光、游览、购物、运动、休闲、民航体验、校园活动参与于一体。景区俯临沱江沿岸，背靠金堂山，紧邻金堂温泉旅游度假区和蓝光观岭高尔夫休闲度假区，像一颗璀璨的明珠，熠熠生辉。	西南航空文化旅游景区
冕宁漫水湾西河村旅游景区是一处集赏花、品果、休闲、娱乐于一体的现代生态旅游村。走进西河村，宛如安宁河畔一颗璀璨的明珠，一片片果林，一幢幢新舍，处处散发着新农村欣欣向荣的气息，浓荫掩映，碧水中流，田园如织，瓜果飘香，绘就了一幅山水如画、生活如诗的田园画卷，吸引人们前来体验乡村生活。村内建有彝家小楼、彝族图腾等彝族元素风情景观，以及文武状元老宅，果林内可采摘黄金梨、葡萄、西梅、晚蜜桃等水果，10余家农家乐为游客提供完善服务。	漫水湾镇西河村
建设村是著名的“土豪村”，但并非“生来土豪”。村子调整农业产业结构、重新塑造村庄风貌、修小“别墅”、发展生态观光旅游，要让村里家家有房子、有车子、有票子。该村2010年被评为“四川省五十百千示范工程示范村”，2011年被评为全州、全省先进基层党组织，全州社会主义新农村建设示范村。2012年被评为全国创先争优先进基层党组织。	复兴镇建设村
知青博物馆位于西昌市月华乡，是四川省当年最大的知青农场，该农场于1965年规划选点，1966年元月下旬开始有知青入住，现完整保存当年所建窑洞16孔，是目前保存最完整、规模最大的知青农场。为真实记录知识青年上山下乡这段历史，弘扬艰苦奋斗、自强不息的拼搏精神，丰富西昌旅游资源人文内涵，打造西昌新的体现民族和谐、文化和谐的旅游景点，西昌市委、市政府于2008年开始在月华乡新华村原四川省青年农场遗址处修建“知识青年上山下乡西昌纪念馆”，于2010年11月20日建成免费开放。	知识青年上山下乡西昌纪念馆
黄联土林即黄联关镇的土林，是发育在一套冰水冻融泥石流堆积体之上的地貌景观。黄联土林是在约一亿年前的冰河时期，经冰水沉积流动和受新地壳运动影响，龟裂的沙粒砾层被地表水长年累月的渗透、冲刷、加深、扩大、立柱而形成的“自然雕塑博物馆”。土林状如云南石林，质地却是黄色砂砾岩土，大多顶部已胶质钙结，不易被风化冲刷，故能长久挺立不垮塌。自然景观以沟壑断崖为界，分成六大板块，主要景点有狮驼迎宾、背新娘、通天门、八百罗汉、江山多娇、冲刺苍穹、擎天玉柱、千年一吻、待发火箭、金鸡报晓等300多个。	西昌黄联土林旅游区
雷畅故居，现为四川省重点文物保护单位·据资料记载，清朝内阁侍读学士雷畅故居距千佛街道约500米，大门向西，背山面水，崇垣环抱，气势雄伟，远处望之，俨然城堡。围垣高4米，厚0.6米，全部用石头砌成，周长近千米。故居占地4000平方米以上，拥有大小天井12个，房舍121间。	雷畅故居景区
天池公园，天池古名滇池、凌波池，亦称西湖。天池成因，说法不一，或说由金沙江河道变迁形成，或说因地震大地陷落所致。天池内遍布荷花，或红或白的花朵硕大娇艳，所产之莲藕；色白如雪，鲜嫩可口，“天地藕粉”至今仍远近闻名。	天池公园景区
邻水县铜锣山生态旅游度假区是广安市重点旅游项目分三期建成，计划打造成为“西部生态养生、养老度假胜地、自然生态广休闲胜地和乡村旅游文化体验中心”，使之成为川东地区规模最大的生态旅游度假区。拥有拓展训练、500目茶园、200亩李子树，森林覆盖率达97%，每天接待客人1500人以上。	铜锣山旅游区
保和生态度假旅游区，以创意农业为主导、文化旅游相互融合，由九曲禾川现代农业示范观光园、雾里水乡休闲度假山庄、盛美农业产业园、明苑湖休闲农庄、西建果业、绿能生态农业产业园等六大园区组成，是一个集乡村旅游度假区、现代农业展示区、农耕文化体验区、绿色农产品自主采摘区、城乡统筹示范区、新村建设样板区为一体的旅游度假区。	保和生态旅游度假区
魅力柠海，柠檬树林连绵数十万亩，每年在这里举行的柠檬花节，联袂100里通贤柚绿色长廊，蔚为壮观，造就了湖光山色、风光旖旎、宜居宜旅的生态之城。景区内包括水观柠檬园、柳溪柠檬园、陶海柠檬园等特色果园，园区内四季绿意迷醉，柠檬飘香，令人闻香情动，心旷神怡。水观音湖、水观音庙、夫子庙、天然太极图等自然和文化胜迹众多。2010年重庆市知青协会、重庆摄影家协会授予魅力柠海为知青返乡游基地和摄影基地。	魅力柠海景区
红色渠县纪念园，以渠县苏维埃纪念馆，营渠战役纪念碑、营渠战役遗址为依托的红色旅游景区，是缅怀革命先烈的爱国主义教育和国防教育基地。红色渠县纪念园，是为纪念红军入川建立川陕革命根据地和红军在解放川东、反国民党六路围攻之营渠战役中英勇牺牲的革命先烈而建，是在原渠县苏维埃纪念馆基础上改扩建的红色旅游景区。	渠县红色渠县纪念园旅游景区
德昌傈僳水寨，究其特色来说就是一处玩水的地方，夏日避暑的宝藏之地。现在水寨设施设备齐全，好多小朋友汇集在哪里玩。“傈僳水寨山泉冲浪”特色旅游项目，还有少数民族风情内容，这样一个民俗村寨，有趣又好玩。着重于打造具有民族特色的生态旅游、以实现农业产业化综合开发为亮点，带动农户增收。	德昌县傈僳水寨旅游景区
北辰湖公园，广安的水上游乐中心。长3公里、宽50米的洪洲大道从大坝穿过。北辰湖公园占地350亩，其中水域面积165亩，它是广安小平故里旅游区的水上游乐中心。扩宽环湖路，修建了入口中心广场。	北辰湖公园
新繁东湖,为四川省重点文物保护单位,唐代著名宰相李德裕为新繁县令时开凿,是我国有遗迹可考的两处唐代古典人文园林之一。占地18万平方米,水面约三分之一。玲珑别致,布局谨严,韵味高雅。具备了我国古典园林中几乎所有的建筑形式和表现手法。园内有楼台亭阁等清代建筑20余处,掩映于古木名花之间,山水佳绝,风光秀丽,自古有“古蜀名园”之称。新繁东湖主体建筑怀李堂始建于宋代,重建于清同治年间,平房青瓦,回廊拥挟,外朴内秀,深寓蜀人缅怀唐贤德裕公在川“镇危疆,保境安民”,维护国家统一,“会昌之政几致中兴”的历史功绩之美好情愫。	新繁东湖景区
成都大悦城传承大悦城品牌的核心内涵，以“体验式商业”为内核，打造多功能创新空间。整体商业定位为“JOYCITYJOYPARK”。该项目是中粮大悦城在中国西南地区精心打造的首个城市综合体，在传承大悦城品牌“年轻、时尚、潮流、品位”的核心内涵之下，其整体定位为“JOYCITYJOYPARK国内首个体验游憩式潮玩购物公园”，项目位于成都市武侯区大悦路，总建筑面积达40万平方米，包括甲级精品写字楼、大型购物中心、主题街区三大部分，其中购物中心地下3层、地上3层、局部4、5到6层，涵盖有购物、餐饮、娱乐、服务等四大业态，规划有精品超市、巨幕影院、冰场、主题KTV、电玩城、剧场、儿童职业体验、酒吧等特色主力店。	成都大悦城
建昌古城文物分布多达2400余处，古遗址、古墓群、古石刻、岩画、古建筑遍及全市。西昌的古遗址主要有聚落遗址、城址、窑址和矿冶遗址四类。其时代有新石器、殷商、春秋战国、秦汉、两晋、唐宋和明清，其中新石器遗址十七处，殷商遗址二处，汉代遗址三处，古城址十一处，窑址二处，矿冶遗址二处。建昌古城是西昌各民族人民五百年历史的一个缩影，五百多年来，各种重大历史事件无不在古城上留下痕迹。	西昌市建昌古城旅游景区
龙华八仙山大立佛，是省级文物保护单位，位于龙溪河岸山腰海拔891米的石崖上，依山而凿，似站立于丹山碧水间。八仙山大立佛位于龙华古镇境内，距今已有400多年历史，立佛高32米，自阿富汗巴米扬53米和35米两尊立佛被毁后，八仙山大佛已跃居世界第一大立佛。	龙华镇八仙山立佛
西昌利用尤家屯新村安置房统一规划的经营性用房，打造大凉山民族文化创意产业园。“产业园总面积4.5万平方米，目前规划包括特色餐饮、休闲娱乐以及民族文化创意产品等。”将集中展出包括彝族在内、凉山本地世居其他少数民族的文化创意产品。”	大凉山民族文化创意产业园
龙洄酒庄，建设窖池142口，年产原酒500千升，是一家集原粮种植、酿造、酒文化旅游与传播、商务接待于一体的综合性酒庄，是中国白酒样板酒庄。该酒庄于2014年3月建成投运，作为2014年中国国际酒业博览会分会场，成功在庄园内举办了“世界金牌酒庄庄主论坛”“中国国际白酒酒庄联盟成立大会”，被授予“中国白酒酒庄联盟标准认证001号牌”。	龙洄酒庄
泸州欢乐派海滩公园，占地面积约100余亩，设计最大游客接待量3万人，是目前川南地区规模最大、游乐设施最先进水上乐园。泸州欢乐派海滩公园2015年7月3日正式开园，拥有大型游乐项目19项。	泸州欢乐派海滩公园
护国运动文化园区，包括护国战争纪念馆、百年战壕遗址、护国岩题刻3个省级文物保护单位和护国公园等众多景点。 护国战争纪念馆所在地陶家大院，始建于1852年，为四川省文物保护单位，是中国护国战争纪念馆。纪念馆布置了整个护国战争和棉花坡战役时的作战沙盘，蔡锷、朱德生平资料，战时所用枪、水壶、衣服、草鞋等物品，以及纳溪人民支援护国战争的影像资料。	护国运动文化园区
好秾人有机农庄旅游景区核心区面积约为76.96公顷，辐射带动周边村镇的经济发展。秉持保护原生态、产业多元、重点细化与节点深入相结合的发展理念，好秾人有机农庄围绕地方民俗文化、有机农业、树林牧场、水域景观、特色餐饮，开展地方民俗文化体验、有机采摘、土地认种、休闲垂钓、特色美食体验、生态观光游憩体验等旅游活动，不断强化好秾人有机农庄的主题特色。	好秾人有机农庄
精华水上乐园结合悠久的古代南方丝绸之路文化和地方特色非物质文化创建国家3A级景区，整合了以水上乐园为中心的周边旅游资源，探索了一条景观旅游与人文历史联合创新发展的新模式，并加强了会理县境内各景点之间资源融合利用。占地面积67000平方米的水上精华水上乐园，集水上海啸冲浪池、儿童亲水池、恒温游泳池、漂流河、SPA水疗池、温泉、生态餐厅、生态烧烤等功能于一体，是川滇结合部山水园林和水上娱乐休闲度假目的地。	会理县精华水上乐园
天府农耕·响水六坊景区，以原生态山水环境和乡野田园风光为特色，是集农耕文化体验区、农业主题公园、生态体育营地、深度休闲度假区、高端生态人居等多功能于一体的都市近郊型休闲旅游度假区，内有20多座浅丘相连，10多万株名贵树木郁郁葱葱，25公里自行车环线依山而绕，4余公里水岸线贯穿其中。	响水六坊景区
梦幻岛体验公园（简称梦幻岛）位于天府新区腹地，城市RBD核心区—南湖度假风景区内，梦幻岛是由府河、江安河自然交汇围合而成的天然半岛，是一个集游乐、休闲、购物为一体的全开放式主题公园。梦幻岛分为南湖明珠、海神码头、精灵恶魔岛、丛林之旅、爱神湖五个区域，每个区域呈现出风格迥异、神秘奇特的建筑及园林景观，公园首次引进近60套全球顶级游乐设备，包括亚洲第一台38米高TOP-FLYING ；亚洲第一台SuperSpin；亚洲第一台M型激流勇进；亚洲第一台内向六爪大摆锤；国内科技含量最高的虚拟体验项目—球幕动感影院，公园以奇幻的故事为线索，围绕特定主题营造出惊险、刺激、愉悦的环境和氛围。	南湖梦幻岛
“金盆地酒文化博览园”游客中心、川酒文博馆、酿酒小镇等景点实地。金盆地酒文化博览园景区地处中国四川盆地腹心地带，中国历史文化名城、全国优秀旅游城市、中国传统白酒原酒生产基地——崇州。	四川金盆地酒文化博览园
玉皇养生谷旅游景区，地处成都平原东北角，金堂、德阳、广汉三市县交界的龙泉山脉深丘地区，种植养殖业，家庭农庄、农业观光，丘区林木、农业采摘体验、登山健身、垂钓、棋牌等。红叶石楠、黄花槐、银杏、紫薇等观赏树木，猕猴桃走廊、花卉苗圃、森林氧吧、老年健身养生等游憩设施，丘区特色风光、现代农业耕作体验、采摘体验、登山健身等项目。	玉皇养生谷
西部牧场景区，由牧场体验区、草原集镇区、星空公园区、酒店区等部分组成。是集观光、游牧体验和星空科普于一体的旅游目的地。这是一个集住宿、牧区文化生活体验、高原湿地景观、高山植物鉴赏、美食街、花街购物、旅游休闲娱乐、为一体的高原旅游藏文化小集镇，被称作玻璃里的集镇牧场。	西部牧场
鲜花山谷，是成都市首批18个重点赏花基地之一。目前，景区已建成世界面积最大、品种最多的中国蜀葵花种植、观赏基地。鲜花山谷里的中国原生百合园，栽培了数万株异常珍贵的中国原生百合花，是目前国内唯一一个展示中国原生百合花美丽的主题园。2015年10月初，启动了全市首个成都市花——芙蓉花观赏基地的建设。	鲜花山谷
中里新村，地处“上中下里”生态文化旅游融合发展示范先行区腹地，安置农户194户、613人。在文化建设上，通过制作感恩墙、感恩赋、感恩门楹、廉政石制摆件、廉政文化墙、十里田园绿道、“五朵金花”绿化带等，主动将感恩文化、廉政文化、农耕文化、生态文化等融入新村建设中，不断营造一个清雅、秀美、清明的新村形象。	中里新村
七里坝，是大渡河畔的香巴拉，因位于大渡河畔、盛产黄果柑而又名“沫水湖畔金果人家”，七里坝依山傍水，环境优美，果树环绕，为“4.20”芦山强烈地震灾后新村建设点，共有32户91人，一排排藏式民居非常有特色。2014年被评为“四川省乡村旅游示范村”。	七里坝旅游景区
紫石关位于四川天全县紫石乡，与二郎山相隔十九公里，木质结构，城墙用砖砌成。原来的城门是圆形，城楼是木料搭建的牌坊型建筑。紫石关城楼建于元代，与如今新修的城楼相比，原来紫石关城楼的城门洞较矮。据《天全县志》记载，历史上紫石关、飞仙关、禁门关并称“三关”，在经济上和军事上都具有重要的地位，是历代兵家必争之地。土司统治时期，曾在紫石关设紫碉百护所，后为官兵戍守驻地。	紫石关村旅游景区
宝森农林旅游区位于安岳县文化镇燕桥村，是国家现代农业产业园区核心区。宝森农林旅游区提出了比较明确的总体定位和主题定位；围绕“公园中的小镇，小镇中的公园”发展理念构建了合理的空间结构和功能布局，针对柠檬文化和地方特色文化规划了具有特色的主题产品和业态。主要建有柠娃乐园、世界柠檬品种博览园、安岳柠檬展示馆、柠檬标准化种植示范园和柠檬产品展示体验中心等景点，正加快拓展生态农业、旅游休闲和健康养老三大产业板块，现已被评为国家3A级旅游景区、国家现代农业科技示范园区。	安岳县宝森农林旅游区
马渡关石林景区自然资源奇绝，有“川东小桂林”之称。石林处石中有林，林中有石，石头长树，石头开花等景观让人叹为观止。步入老林峡，古道婉蜒，良木参天，移步换景，峰回路转，恍若隔世。十里长滩烟波浩渺，水清如镜，如临画中。马渡还是“中国民间文化艺术之乡”、“民间艺术（特色）文化之乡”、“川东民歌之乡”，是《康定情歌》作者李依若的故乡，并在2016年成功申遗，纳入《四川省第三批自然与文化遗产名录》。	宣汉县马渡关石林旅游景区
香炉山，号称“第一洞天”福地，蜀东道教胜迹，“三教”文化经典集聚地。属于中国经典人文地理，九山拱天、五龙捧圣之地。风景优美，依山照水，茂林满山、绿荫蔽天，云蒸霞蔚，长寿养身之仙境。自古蜀东千百川，不如炉峰一支脉。唐高祖御笔“第一洞天”牌坊亭亭屹立，经历千百载风霜雨雪洗礼，圣古文化丰碑，还犹如当年一样圣洁。香炉山以御赐乌金香炉命名，流传千古，积淀了蜀东非物质文化之最，成为了当代非物质文化的一颗璀璨明珠。祭天台、神水湾、裂缝岩、飞来石、盘龙石、棋盘石，舍身岩、张静山石刻，剑劈路、望江亭、分金亭、渡人桥、吸天地日月之精华生长在盘龙石中间的千年盘龙树和生长在棋盘石上的千年棋盘树等。	达州市宣汉县香炉山旅游景区
花果山是达州市“春观光、夏品瓜、秋摘果、冬赏雪”乡村生态旅游休闲度假地。花果山，景区海拔350—890米，年均气温13.8℃，气候宜人。已建成万亩脆李示范园、红心猕猴桃基地、侧耳根基地、庙安西瓜地理产地；修建自驾车营地、乡村酒店、骑游道等旅游基础配套设施。庙安民风纯朴，人文厚重。史上有八庙，古墓古树古村落散落期间，错落有致的清代建筑保存完好。	宣汉县庙安花果山旅游景区
圣水桃园景区位于宣汉县城东茶河镇圣水村境内，距宣汉县城40公里，规划面积7.14平方公里。景区自然和人文资源并重，依托鹿走山、二龙山自然资源，立足于规模猕猴桃园、青脆李园等现代农业园区，深挖当地流传的圣水龙王、柏树成精、娘娘池等传说及民间故事，规划打造而成。	宣汉县圣水桃园旅游景区
三索窝景区空气清新，风光秀丽，环境怡人，背靠绵延群山，前邻奔腾大渡河，整体建筑风貌为川西民居风格，地方文化特色突出，有世界枇杷文化村、环境优美示范村、移民扶贫示范村、神泉、神树、生态采摘体验园等景点交相辉映。近年来，新民村大力发展乡村旅游，实施灾后恢复重建、旅游产业扶贫，已形成以安置居住、农旅联动为主，兼顾农产品营销、特色文化展示、农家休闲旅游等第三产业综合开发的发展模式，成为具有现代田园风光，宜居、宜游的首选之地。于2016年创建为国家AAA级旅游景区。	三索窝旅游景区
是四川广元一处风景优美，环境清新的自然生态景区，这里是以竹林风景为主的湿地景区，因此得名竹子溪。景区坐落在广元赤化镇生态、自然、人力资源丰富。竹溪湿地公园分为一带五区。“一带”以“湿地骑行、健康活力”为主题，是竹溪湿地景观的休闲带。通过绿道，自然景观与人文景观有机衔接，融山、水、竹、人于一体，实现亲水、生态的园林湿地游。“五区”包括综合服务区、湿地景观保护区、田园竹韵休闲区、生态农场体验区、花卉养生度假区。山水相依，竹林翠绿，树影婆娑，清风徐来，十分的凉爽清新	利州赤化镇竹子溪湿地公园
青川县白龙湖幸福岛景区坐落于国家级风景名胜区、西南较大人工湖——白龙湖湖畔，景区以幸福岛半岛为支撑，白龙湖尾水区湖面为纽带，辖2镇2村（木鱼镇文武村、沙州镇幸福村）。景区以福、乐、寿等传统文化为主创元素，融入油橄榄、水果产业、渔业等产业文化和黄酒等民俗文化，分为四个组团百寿园、百乐园、百福园、百果园。并形成在水一方、临福台、祈福台、纳福台、幸福广场、风情街、搏鱼平台等“七大景观”。	青川白龙湖幸福岛
成都市温江寿安天星村以紫薇编艺而出名。伴随着近年来花木产业的升级，天星村以院落为矩阵，利用现有紫薇、桂花等园林资源建立了开放式的编艺村落。植物编艺公园是西南植物编艺基地。植物编艺，是将植物的藤条按照创作者的思路进行编织造型，植物编艺的本质是通过艺术化的手段将植物变成创意的植物景观，从而成为园林景观艺术的组成部分。植物编艺公园中的产品采用紫薇、女贞、桂花、杜鹃、海棠等植物原料，塑造十二生肖、工艺字、中国结、亭子、花瓶等110余种艺术造型。	寿安花木编艺公园
“花城果乡”，作为四川绵阳市安州区乡村旅游的靓丽景点，主要突出农业产业观光、农事农耕文化体验、游乐休闲度假为一体的乡村旅游田园综合体建设。2016年，花城果乡旅游景区成功创建国家AAA级旅游景区。	安州区花城果乡旅游景区
绵阳市安州区幸福七里景区位于安州区辽安新农村示范片内，是“猕猴桃及葡萄走廊示范片”的核心建设区域，距安州区塔水镇场镇3公里，总占地面积4.16平方公里。幸福七里景区涵盖周边龙桥、高观、双堰等多个村，其核心区位于塔水镇七里村，大力发展“种养一体，一三产业联动”的现代生态农业，立足区全域旅游战略部署，发展集康养休闲、观光旅游、农事体验为一体的“大农业”。	安州区幸福七里旅游景区
醉氧天街景区，国道213线依景区而过，将桃源山居、龙门大峡谷漂流、樱花公园、沐川竹海、黑熊谷森林公园、五马坪森林公园等连接。而醉氧天街正位于其中心节点，作为景区之一和游客集散地，将沐川各景区景点串联成珠。景区由醉氧天街、醉氧公园、沐溪翠湖三大功能区组成，面积近12公顷。醉氧天街全长1000米，独特的川西民居房屋，小青瓦盖的屋顶，白粉涂的墙，木格筑的窗，在绿树拂映下，仿佛把人带回久远的“茶马古道”时代。	醉氧天街
凤垚香谷水世界是川南地区规模大，设备齐全，亲子互动性强的室外主题水上乐园，以本土哪吒文化传说为主题，倾力打造了集“东海龙宫”大型主题水上运动乐园、凤凰花海景观带和恐龙王国为一体的凤垚香谷水世界。项目包含随波逐流的休闲漂流河、大人和小孩戏水互动的大型亲子水寨、惊险刺激的梦幻海啸池、速度与激情完美结合的四彩竞速滑梯、感受自由落体的高速滑梯、水上滑行的超级大喇叭等大型游乐设施，给游客一个清爽愉悦的夏日体验。景区内的花海观光基地由品种多样的花卉组成，五彩缤纷的花海呈现出空前的视觉美感。花香四溢的花海与水世界仅一河之隔，遥相呼应，带给游客一个释放身心的“生态运动游”。	凤垚香谷水世界
公园位于炳草岗景视山下的攀枝花公园，经过20余年建设，现有英雄纪念碑、游乐项目区、珍稀动物园区等景区；已成为集休闲、娱乐于一体的大型公共场所；是全市重点公园和旅游景区之一。她独具山城城市公园特色，而且公园山顶上是俯瞰攀枝花全景的最佳摄影点。攀枝花公园是攀枝花市全额拨款的公益事业单位。全园占地约123公顷，绿化覆盖面积98.66公顷。	攀枝花公园
常生·山水印象游客中心，位于四川省宜宾市翠屏区思坡镇会诗村，常生·山水印象游客中心属于建筑与设施主类实用建筑与核心设施亚类农家乐、乡村酒店与民宿基本类型。常生·山水印象游客中心是一个集餐饮、游客接待、休闲娱乐等功能为一体的五星级农家乐。游客中心为全木制结构建筑，现目前主要有3层。常生·山水印象游客中心为四川省五星级农家乐，翠屏区唯一一家，四川省示范农庄、农家乐园、森林人家。	常生.山水印象
以农耕文化体验及林业观光赏花为主题，集科普教育性、观光性、娱乐休闲性、与体验性为一体。整个主题园区按“记忆中的田野、曾经的家园、远古的回声"来规划建设，引领您走进田园，回归自然，感悟人生 。让广大朋友,特别是青少年可以定期在此体验农耕文化,既让大家深刻体会“锄禾日当午,汗滴禾下土"的真正含义,又领略到“谁知盘中餐,粒粒皆辛苦"的真谛。园区内分为:游客接待中心、农耕工具展示区、农耕生活区、农耕乐园区、乡土童趣区、园林式户外拓展区、田园风光区、有自助烧烤、水果采摘、生态垂钓、大草坪音乐广场、林中捉鸡捉兔、水沟摸鱼、攀岩、露营、四季花海、水上乐园、林中CS、野外拓展、特色餐饮、等大小40多个项目。目前设有标准的农耕文化长廊,能容纳1000人同时用餐的公社食堂，有世界纪录的天下第一犁，还有本土多种特产和工艺品大卖场等。	幸福公社
锦屏山，古称阆山，有“天下第一江山”之誉。因“花木错杂似锦，两峰连列如屏”，故人们通常都叫锦屏山。锦屏山园林共占地80多万平方米，锦屏山东侧为黄花山，有配衬古城风水的奎星楼，始建于明末清初，名魁星阁。锦屏山有万亩生态茶果园、金沙海省级湿地公园、省级农业主题公园、塞子岩、明代太洪寺等旅游资源，是休闲体验观光农旅结合的重点区域。	锦屏山3A级景区
龙蟠溪景区，两山夹一嶆形成龙蟠溪山大沟深的旅游基础，清澈可见的淯江河跨景区而过，把景区分为南北两岸，具有区位独特，景色宜人，环境优美，村民淳朴等显著特点。在龙蟠溪，有三个河滩记录着应龙的成长历史，那就是虬龙滩、蛟龙滩和应龙滩，三个河滩各具特色，龙溪人将其充分利用，在上面建骑马场，搞篝火晚会、露营、垂钓、烧烤等。尤其是在阳光明媚的日子，可以在淯江河滩边进行烧烤，享受美食的同时，欣赏美丽的沿河风景。龙溪村已开发建成李子园400亩，板栗园300亩，桂圆园30亩，柚园40亩，竹林鸡养殖园若干。新挖掘了应龙亭、望夫石、蛟龙洞、龙溪、农业学大寨遗址的文化和景点，并将玛瑙煤矿遗址变废为宝，加入旅--列中来。目前已建成滨河骑行道5公里，进农家体验点两个，并拟建40亩蔬菜采摘园一个，进一步加大游客的参与度和体验感。	龙蟠溪
余泽鸿故居为清朝道光三十年（1850年）所建，距今已有167年的历史。故居位于宜宾市长宁县梅硐镇泽鸿村2社大窝沱，故居内设有余泽鸿生平事迹、生产生活陈列室和相关红军革命文化陈列室等。余泽鸿故居于2016年7月1日顺利开馆，自开馆以来已陆续接待了50000余人参观学习。被中共宜宾市委授予“宜宾市爱国主义教育基地”，中共长宁县委授予“长宁县党员干部党性教育基地”、“长宁县社会主义核心价值观教育基地”等荣誉称号。	余泽鸿故居
鹿鸣茶海生态旅游示范区，与世界之迷“僰人悬棺”、“中国石海”等毗邻。平均海拔1150米，常年云缭雾绕、空气氤氲、清泉甘洌、是久负盛名的“鹿鸣贡茶”出产地，也是休闲避暑、观光旅游的绝佳去处。	鹿鸣茶海旅游景区
安溪潮村走的是乡村旅游和农耕文化相结合的路子，除了农家乐等配套，村里还将依托安溪打造钓鱼场、游乐园等休闲游玩项目，对村里大包梁山进行旅游开发。除了格桑花，还会种上芍药、草莓等，加上现有的葡萄、柑橘、枇杷，实现每年3到10月全村有花开，让游客到了安溪潮村就像进入花海。	仪陇县新政镇安溪潮乡村旅游景区
天宫院五龙旅游度假区现已建成高端民宿院落6套、玻璃屋度假别墅16套，共29个房间，--议、餐饮、住宿、娱乐、生态停车等于一体，并配套有自助烧烤、共享厨房、农事体验等休闲度假体验产品，可满足各种层次消费人群的需求。天宫院五龙度假区因地制宜确立了“打造特色旅游小山村”的定位，全面实施了基础设施、产业发展、农房改造、旅游配套等建设项目。修建各类道路30公里，维修建设各类水利设施54处，改造河道3公里，新建1+6综合功能村级阵地，招引业主建成了2400亩的沃柑、瓜蒌、辣木、有机蔬菜、水产养殖五大产业园区;打造了农耕博物馆、自行车骑游道、观光步行道、高端民宿；开发了特色餐饮、骑游健身、水上游乐、农事体验项目;配套了会议中心、餐饮中心、生态停车场等。这里是人们休闲度假的好去处。	阆中市天林乡五龙度假区
擦耳桃园旅游景区，该景区将观乡村景、品生态果、吃农家菜以及凭吊古迹有机结合，形成了“春冬赏花、夏摘果、秋登高”的四季美景。景区里还有望龙亭、青龙寺、龙眼泉、四面山古城墙遗址（张献忠营地）、荷花月色、石佛寺等景点；过九节龙、挂同心锁、向许愿树祈福等活动每次吸引了大批游客。	擦耳桃源旅游景区
溪头乡境内有丰富的旅游资源，有3万多亩的柑桔产业园、10公里长的嘉陵江水岸线、有白鹤山灵应寺佛教文化景点。该乡是天然大氧吧，鸟语花香，人杰地灵。建成现代柑橘产业园，发展″猪-沼-果-药″立体循环经济，合力村建设″五黑绿壳蛋鸡″养殖基地。溪头甜橙和溪头大河鱼在高坪区乃至四川省都是有名的品牌，加上热情好客的溪头人民，这些资源都为该乡打造″醉美橙香•魅力溪头″奠定了坚实的基础。该乡坚持农旅结合，依托优质柑桔产业带的规模、品牌、生态优势，发展乡村旅游，成功创建〝醉美橙香〞3a级旅游区。	醉美橙香旅游景区
花好月圆动物园，是一个集生态养殖、观光旅游、休闲度假为一体的现代农业示范园。园内现开设鸵鸟场、孔雀场、水上拓展训练场、爬行动物馆等多个展区，养殖动物种类更是高达一百余种。动物园内除了观赏区外还有供游客垂钓游玩的休闲区。以特色种养业为看点，以休闲度假、观光旅游为目标的现代农业示范园。	花好动物园生态观光动物园
寻乐书岩，清嘉庆五年(1800)由乡人寇继顺等鸠工依山凿石室两间以避兵乱。清道光二十年(1840)至光绪十年(1884)，地方名儒贾儒珍利用原石室右下侧天然岩穴及穴上端石岩先后新凿石室5间，加原石室共7间连接相通，面积355.5平方米。在石室外办“竹桥斋”，厚聘县内名儒考订、刊刻、翻印“四书”、“五经”，增印《小学集注》，质地精良，信誉远蹈，一时文人学士往观不绝；凡题咏善书者均留有佳作刻于室壁，行、楷、篆各体共152幅、1.9万多字。内有石雕孔子、文昌帝、关圣大帝、八仙、观音、药王、财神、土地、送子娘娘、蚕丝公、蚕丝婆等像和浮雕5处、壁画9幅。贾儒珍又在洞外数十处建亭台房廊，环以石砌围墙，墙内植花木。石室内泉水四时不涸。贾儒珍常住其间，以文会友，以乐其志，故名“寻乐书岩”。光绪十五年(1889)贾儒珍75岁时将书岩改名“九思祠”，乡人俗称“贾家洞”。民国以来，贾家衰败，贾氏子孙将“竹桥斋…	苍溪县寻乐书岩景区
五指山又名五子山，五指山山顶一线排列五峰，呈尖圆状，像伸开的五根手指，因而又名“五指山”。此为当地最高峰，晴日云雾环腰，著名的“五子晴岚”是旧时剑阁八景之一。	剑阁县五指山旅游区
大坝·凌霄花谷，因境内盛开凌霄花而得名。凌霄花属紫葳科，攀援藤本植物，花期4个多月，每年一般在5—9月盛开。大坝·凌霄花谷景区始建于2016年，主要景点有风情广场、茶园迷宫、盘龙台、盘龙索桥等。景区内森林覆盖率达84%，风景秀丽，气候宜人，四季分明，四季有景，“春有芬芳绿茶，夏有飘香凌霄，秋有金黄银杏，冬有皑皑白雪”，是避暑纳凉、康养休闲的天然氧吧。	青川县大坝·凌霄花谷旅游景区
紧紧围绕“初心谷·田缘张家”形象定位，大力发展观光农业和民宿经济，努力将初心谷建成国家AAA级旅游景区和省级生态康养旅游度假村，再造一个县城后花园。依托现有生态景观和村落布局，结合民俗文化元素，立足彰显乡村特色，采取乔、灌、花、草混交方式绿化庭院80个，确保庭院“春有草、夏有花、秋有果、冬有绿”。积极推广“果蔬套种”模式，栽植黄金梨500亩、翠红李150亩、套种蔬菜650亩。	初心谷.田缘张家
文安乡有着悠久的栽桑养蚕历史，近年来，该乡充分利用得天独厚的历史文化资源和自然资源禀赋，建园区、创景区，大力推行“蚕桑+文化+旅游”的发展模式，突出科普教育、廉洁教育两个品牌，打造“蚕桑文化”“廉洁文化”两张名片，走上了农旅文融合发展之路，传统蚕桑产业焕发了新的活力。	朝天区文安乡蚕宝园景区
樱花谷位于广东梅州市梅江区城北镇扎上村，这里种植有八重瓣、菲寒、吉野等十多个品种10万多株樱花苗木，500多亩樱花含苞待放，1月下旬迎来花期，花开时节漫山樱花，非常浪漫。无人不知樱花美，春色无边尽是花。樱花话语——生命、幸福一生一世永不放弃，园内有青枫、波斯菊、大岛樱、吉野樱等等，从最早开花的绯寒樱到最晚开花的菩贤樱,整个樱花季大约为期二到三个月的时间, 整个樱花林绚烂如诗、优雅如画。城北山居美乐地，樱花休闲养生谷——在樱花谷，您可以在欧式小木屋内，品味台湾咖啡，闻台湾的香草，吃台湾的小吃，体会台湾风情。	朝天区沙河镇樱花谷景区
三堆镇井田村百亩荷花竞相绽放，格外让人眼红。因为“一镇镶两湖”的资源优势形成了独特的江南水乡灵韵，莲藕种植规模大。百亩荷塘碧波起伏、荷花摇曳的场面非常壮观，成为经典的摄影题材。	利州区水韵井田
四川省中江县城东黄继光纪念馆坐落于魁山脚下，占地面积1.6万平方米，由纪念性景区、陈列展览区和办公服务区组成。1987年10月20日，在纪念黄继光烈士英勇牺牲35周年之际，一座占地16000多平方米的民居式仿古园林建筑风格的黄继光纪念馆新馆落成了。建在四川省中江县城东魁山脚下的御马河畔，是一座仿古园林建筑，纪念性景区位于全馆中间，有门厅、中朝友谊亭和浮雕、题词等纪念性建筑。门厅是中国古牌楼式建筑，上方金字大匾镌刻着董必武同志题写的黄继光纪念馆馆名“黄继光纪念馆”。	黄继光纪念馆
“剑南老街”，总长500米，完全按照明清风格设计。以“天益老号”酒坊遗址这一全国重点文物保护单位为依托，投资1.5亿元，按照国家4A级标准恢复兴建起这座“剑南老街”，成为展示“剑南春”深厚底蕴和巨大魅力的酒文化博览街。沿“街”前行，一边贯穿起“天益老号”酒坊、古窖池群等“剑南春”独有的御酒历史；一边贯穿起川酒会馆、历代酒肆、关帝庙、古戏台、年画坊等美酒文化。丰富的历史文化资源景点沿老街两边分布，仿古建筑墙体上线条流畅的年画，叙述着绵竹酒文化与年画文化同生共长的历史渊源；三国文化中的“桃园三结义”、“温酒斩华雄”等历史场景，则生动演绎着中国酒文化的独特魅力。	剑南老街
中国香山·寿香谷AAA级景区——芳香弥漫的天然氧吧：位于崴螺山和新镇长寿村，森林覆盖率达60%以上，负氧离子每立方厘米达15000个，是迷迭香、薰衣草等特色芳香植物生态种植、生产、展销基地。景区以寿、林、香、泉、佛为主题，将乡村文化、长寿文化、佛教文化、芳香养生文化、森林养生文化融为一体，是 “十里芳香走廊，百岁长寿集镇，千年禅宗古寺，万亩柏树林海”的独特旅游胜地，可旅游观光、休闲度假。省级森林公园，是集休闲度假、健康疗养、观光旅游等于一体的城郊型生态旅游度假胜地，园区分为芳香花园区、禅宗衍生区、大地叠彩区、花海长廊区、花卉休闲度假区等。	中国香山•寿香谷
岭上花开农业公园，为“西蜀柚乡”核心区域，种植蜜柚、柑橘、梨子、桃、葡萄等水果面积近5000亩，四季瓜果飘香，百花竟艳，鱼米之乡润泽万民。区域内交通便捷，骑游道、步游道穿梭果园之中，春夏柚香浸心脾，秋冬硕果满山岗。公园内旅游基础设施完备，梦月湖，游客中心，生态停车场，公共卫生间，特色民宿，农家乐，农家书屋，乡村咖啡屋，巧克力体验馆，稻草艺术园和农民诗歌长廊等布落其间，能充分满足广大游客体验特色乡村旅游的需求。	岭上花开农业公园
泉映梨花旅游景区位于“国家级生态乡镇”、“四川省省级特色旅游镇”清流镇境内。景区内拥有梨花赏花基地、天然泉眼、青白江绿道、川西林盘等特色生态资源。每年定期举办木厂会、梨花节、采摘季等节庆活动，久负盛名的清流板鸭、“绿宝石”梨、黄金梨、美日红李、信农乐葡萄、富硒大米、棕编等是景区独具特色的名片。乌木泉、黄龙泉、佛陀寺泉等天然泉凼水流潺潺，流过梨花盛放的平原，流过著名流浪文豪艾芜的故居，流过生机勃勃的田野，是您“追忆乡愁、溯溪赏花、湿地游憩”的精品乡村旅游目的地。	泉映梨花旅游景区
虎头山安多部落民俗风情村里,是一家集餐饮、住宿、休闲、娱乐为一体的大型牧家乐，占地300亩，总投资2800万元，建设了游客接待中心、演艺中心、特色藏餐厅、跑马场、以及特色木屋12幢，可同时接待400名游客就餐，200余人住宿。同时可提供中餐，烧烤，藏式火锅等美食，满足客人的多样化饮食习惯。	安多部落民俗风情村
白石羌寨位于茂县凤仪镇西北方，是九环线上的重要景点，为典型的羌族聚居区。这里地理位置优越，特色餐饮发展较为成熟，比较出名的有山菜王特色餐饮。农作物种植面积较广，物产丰富，村寨背倚群山，泉水资源丰富，前有岷江，视野开阔。羌寨远远望去，一片黄褐色的石屋顺着陡峭的山势依坡而上，或高或低，错落有致，其间碉堡林立，气势不凡，依山而建的村寨，远看是层层叠叠，紧密相连的敞间和晒台，形成了视觉丰富的景观。	白石羌寨景区
羊茸·哈德藏寨位于四川省阿坝州黑水县沙石多乡八十里彩林区精品景点“落叶松林”中心区，羊茸·哈德，当地人叫做“冬巴嘎”，由藏语音译，在西藏地区称为“象雄”，意味神仙居住的地方。羊茸·哈德三面环山，一面临水，碧水潺潺，生态环境纯净，恍若世外桃源，素有“天然氧吧，彩色森林”之称。休闲避暑、养心洗肺、沐浴阳光，采景、亲水、骑马、跳锅庄、喝酥油茶、揉糌粑、品藏餐….满足所有游客所需。	阿坝州羊茸哈德
炉霍县位于四川省甘孜藏族自治州中北部，历来都是从四川盆地去往西藏和青海之要衢，同时也是茶马古道之重镇。炉霍县是康北中心，交通要地，属半农半牧区。在炉霍县城中心地带，建有远近闻名的霍尔广场。从霍尔大道拾级而上，即是广场4柱2穿牌坊式大门，简洁古朴，门上镶嵌着用藏文书写的“霍尔广场”四个金色大字。门内左右为两座高低不同的仿古碉楼。碉楼取材于炉霍泥巴沟、阿拉沟现存古碉样式，用片石浆修砌而成，通体施以装饰色彩，壮观而华美。碉楼两边通过走廊，即是对称的两栋变形性转角二层式仿民居平顶建筑，极富现代民居雍容华贵的风格——炉霍民族博物馆。博物馆内部装修非常有民族特点，陈列了许多珍贵文物。	炉霍霍尔文化旅游风景区
色达县格萨尔文化博物馆，该馆分为格萨尔文物展厅、格萨尔石刻展厅、雕塑展厅、格萨尔文化研究室和格萨尔演出道具5个展厅。	色达县格萨尔文化艺术中心
会理绿陶是四川著名产品。因采用“孔雀绿石”配料而得名。产品呈宝石绿色，清爽素雅。国家历史文化名城——凉山会理古城地处四川南端，绿陶制作技艺传承悠久，产品远销多个国家。近年来，随着非遗与文旅业态的不断融合，会理绿陶文化产业园（绿陶山庄）的建成和发展，让绿陶文化综合体验也成为当地一个特色旅游项目。会理绿陶文化产业园（绿陶山庄）蓬勃发展，如今已形成包括绿陶博物馆、绿陶文化体验基地、艺术家创作基地（实训和培养）、生产性保护传习基地四大功能在内的综合性艺术产业园区。	会理绿陶文化产业园
红军草地公园设计以城市生态湿地和冕宁红色文化相结合，以红色、生态、田园文化为主题，集教育、休闲、健身、娱乐等功能于一体，通过引水入园，营造园林景观，采取叙事手法，把红军两万五千里长征最重要的十大历史时刻浓缩在这3.2公里的范围内。公园属市政公园、湿地公园，因融入红军长征文化故命名为红军草地公园。	冕宁县红色文化草地公园景区
龙泉人家休闲山庄位于西昌南大门，地处螺髻山下，安宁河畔，这里自然条件的得天独厚，山水相依，自然生态保护完整，资源丰富。螺髻山水顺流而下，龙泉人家占地60余亩，绿树成荫，冬暖夏凉，空气清新。集惊险刺激的高空滑梯、多功能儿童游乐区、家庭式滑板、水中散步等时尚娱乐为一体，定能让你沐浴螺髻山圣水，感受大自然的恩赐。	西昌龙泉人家- 书夫彝寨旅游区
天皇寺位于越西县城北部5公里处的山岗上。属“县级文物保护单位”的佛教寺院。有许多有趣的传说、故事、诗、楹联。面积为50亩。天皇寺，位于越西县大屯乡天星村，为越西旧时“十景”之首。天皇寺建于明代，鼎盛于清朝，山门坐北向南。据说天皇寺初建时名为天王寺，增建玉皇殿后，才更名为天皇寺。几百年来，天皇寺几经灾难，数度废兴，改革开放后逐步恢复重建。先后落成观音殿、祖师殿、天王殿、大雄宝殿、圆通宝殿、牌坊等。	越西县天皇寺
红莓人家农家乐，是一家以农业生产、休闲观光、餐饮娱乐为一体的生产型生态农庄。农家乐共分为三大区域，一是生态种植区。总占地53亩，其中:草莓20亩，无花果21亩，无籽刺梨2亩，绿色蔬菜10亩。二是餐饮娱乐区。占地近5亩，设有大、小宴会厅各1个、休闲雅间13个，每天可接待游客800-1000人次。三是休闲娱乐区，占地约15亩。包括园林绿化区、垂钓区和近5亩的大型停车场等。	红莓人家
“红花源”旅游景区，地处中国（绵阳）科技城新区规划发展的产业生态区， 2020年红花源景区被认定为四川省第二批小级示范农业主题公园。目前，该景区已经建设形成了绵阳市精品花卉培育及博览观光产业区、全省户外运动及健康养身度假区、农耕休闲及生态亲子体验区以及创新创业及文化创意体验区。景区紧扣“一二三互动、农文旅融合”思路，大力发展精品花卉培育博览观光及深加工、生态木屋商业体验、体育运动及康养休闲基地、集装箱艺术创意商业街、汽车露营及拓展基地等项目，尤其是每年3月至4月定期举办的“梨花节”，吸引八方来客，踏春赏“雪”、络绎不绝。目前景区正围绕春见、贵妃枣和川佛手等产业园，积极构建“万亩经果走廊”，加快建设打造国家级现代科技农业示范园区。	绵阳市安州区红花源景区
中国酱文化博览园坐落于四川清香园调味品股份有限公司花园一样的绿色食品产业园内，是由四川清香园调味品股份有限公司倾力打造的中国唯一一家以酱文化为主题的博览园，由中国调味品协会授权国内独家使用“中国酱文化博览园”称号。中国酱文化博览园核心占地面积两万多平方米，建有颂扬美食美味的接待大厅、寓意福从天降的序厅、讲述酱文化趣味典故的味道中国厅、常年动态生产的清香园古作坊、日晒夜露的天然晒露场以及现代清香园等主要主题场馆，全方位介绍了中国酱醋文化的发展与传承，展示了中国酱醋文化绵延四千年的独特魅力。中国酱文化博览园集文化旅游、科普教育、研学、团队拓展、亲子体验等多项功能为一体，是团队建设、团队会议、假期休闲、亲子游玩的上佳去处。	江油市中国酱文化博览园
园区面积6000余亩，充分利用汉代历史文化和生态自然景观。采用现代生物高端技术管理生产，主要种植胭脂桃、茵红李、贵妃枣、现代大棚葡萄及名贵树种，配套有餐饮、住宿、会议、儿童游乐、棋牌、垂钓、采摘等接待服务，是集科研、种植、养殖、休闲、体验为一体的多功能生态农业园。	汉亭生态农业观光园
米岩花海是一个旅游项目。四川宣汉县为加快城乡绿化步伐，建设秦巴生态文化旅游大县，于2013年9月在下八镇正式启动了“米岩花海”苗木基地园区建设项目。该园区由业主实施，规划占地面积约1500亩，由丹桂、紫薇、海棠、樱花、腊梅、红叶李、红枫、红梅等十余个苑区组成。米岩花海占地3000亩，集苗木花卉种植、销售、旅游、餐饮、住宿、休闲、农场生活体验为一体，是宣汉县境内比较成熟的农家度假胜地。	宣汉县米岩花海旅游景区
飞云温泉 ，位于四川省东北部大巴山南麓达州市的一个农业县开江县城附近的飞云山，温泉系国家石油钻探队于1980年钻出的一口自喷热水井，日流量1032立方米，水温47℃，为开江县得天独厚的地热资源。号称“川东第一烫”，“天下第二汤”。用其浴身，对湿疹等皮肤病以及半身不遂症有一定疗效。有关部门已在这里建起了温泉浴室，淋浴、盆浴、浴池任其选用，自开放以来，专程前往沐浴者络绎不绝。温泉四周山峦起伏、绿树环绕、风光优美。紧靠川东第一大人工湖宝石湖和东山植物文化园，与佛教圣地金山寺等景点遥相呼应。温泉集医疗、冬游、会议和度假于一体，分设餐饮部、客房部、沐浴部、美发保健部、娱乐部、会议部、康疗中心，还建有鱼池、停车场、果园等，另配套有蒙古包、烤全羊等项目。	开江县飞云温泉景区
蟹螺堡子位于四川省雅安市石棉县蟹螺藏族乡江坝村五组，江坝村是蟹螺藏族乡尔苏藏族集聚地，具有浓厚的尔苏藏族文化气息，尔苏木雅藏族文化已列为省级非物质文化遗产保护名录。堡子现有78户254人，尔苏藏族人口有206人。蟹螺堡子被列入第一批中国传统村落名录。	蟹螺堡子
桂花湖景区，园区内可观赏牡丹、薰衣草等高端花卉，观赏上百种珍稀鸟类，此外还有拓展训练、垂钓、餐饮、娱乐、住宿等各种休闲娱乐项目，花海•桂花湖占地600多亩，以种植特色花卉为主要项目。是一个农业生产与休闲观光相融合的典型项目，桂花湖是一家集花卉观赏与亲子游乐为一体的自然风景区。景区主要以绿色生态、亲近自然为核心理念，以花卉观光、山地旅游、滨水休闲、餐饮娱乐、亲子旅游、儿童游乐、拓展训练、儿童教育为一体的多功能自然风景休闲旅游度假区。	桂花湖景区
大云山位于龙安乡勇敢村，与岳池县石垭镇大邑山村接壤。这里犹如世外桃源，山上山下，布满绿荫，一条黑化的柏油路直通山顶，道路两旁则是成片的柚园。大云山最早应叫大营山，相传三国时期，姜维还在这里扎营，“所以大营山就是这么来的。”	大云山景区
华蓥山峨凤岭森林农庄是集吃、住、玩于一体的特色休闲农庄，着力打造成为川东北地区为数不多的以“养老育小”为主题特色的全家庭体验式山居文化观光旅游胜地。峨凤岭森林农庄借养生文化和华蓥山历史悠久的山地农耕文化的智慧，以生态涵养和山地种养业为基础，秉承“以美景装点大地、以文化浸润生活”的山居理念，以健康产业为核心，营造富有活力的复合型、山地型“农艺生产+养生休闲”体系，峨凤岭森林农庄还推出了真人CS、奥运飞碟、激光爆瓶、帐篷露营等一系列丛林互动体验项目。	华蓥山峨凤岭森林农庄
岳池县乡愁园景区以“荷花”为品牌，保留乡愁痕迹，勾起乡愁回忆。拥有秀丽的自然风景，风格独特的川东民居，悠久农耕文化的体验地。拥有瞿家店十里荷香画廊、长亭古道、古家寒舍、婆娑老树影、樱花园、花果山、大龙山等特色旅游景观，自然景观奇特秀美，山水神韵引人入胜。	岳池县乡愁园景区
花香田园景区内有花溪叠瀑、林间花海、恐龙世界、童话世界、花影长廊等20余个特色主题景观。该景区以“田园综合体”的新思路、新模式和新路径引入到国家4A级景区建设中，融合布局花卉园林产业、生态水产、康养产业、特色餐饮业、文化体验等旅游业。	花香田园景区
野租泉民俗生态度假区以独有的“山--水--田--院”自然格局为基础，依托彝族高帽文化地域风情，以及原生态森林景观，成就了野租乡良好的自然生态环境和独特的彝族人文生态系统。野租泉民俗生态度假区配套了设施完备的彝家风情主题酒店、百亩绚烂花海、清幽山泉步道、浪漫月季走廊、山间小屋等现代休闲服务。除了传统休闲观光，野租泉民俗生态度假区还拓展了深度游、亲子游、野炊、露营等特色旅游。	会东县野租泉民俗生态度假区
东汉醪糟旅游景区位于中国糯米之乡、中国醪糟之都的大竹县月华食品园，由现代化工业生产园区、玉皇庙和九银村易地扶贫搬迁安置点三部分组成，景区面积约3平方公里。东汉醪糟旅游景区不仅是文化传承者，也是现代化工业生产典范，更是扶贫的重要力量。	东汉醪糟旅游景区
环湖碧荷园”，是以荷花为主题、农旅融合的现代田园新村，园区将农业发展、自然风光、休闲娱乐、环境保护等融为一体。致力打造以莲藕、荷花产业为支撑、以乡愁为情感纽带、以亲子游为活动模式、以展示原生态乡村文化元素为特色的乡村旅游目的地。景区现有荷塘3000余亩；葡萄、金佛手、桃树、李树等观赏采摘园2300余亩；小龙虾、泥鳅、青蛙等特色养殖（体验）区300余亩。内有星级农家乐3家，家庭式农家乐6家。观光步道、香樟林人行步道投入使用，开设了游船、皮划艇、自行车骑游、儿童乐园等游乐项目，正在规划建设溜索、户外培训拓展基地、桃花岛休闲庄等项目。通过三年多时间的打造，目前已形成万荷迎宾、莲池映月、雨荷长廊、香林听涛等景点。	绵阳市安州区环湖碧荷园景区
汉阳湖景区，拥有岷江、湖山、广阔田野、古寺、东坡文化、古镇民俗、竹编工艺等景观资源和文化资源。汉阳湖景区，以岷江为主脉，以古镇为风情，以田园为本色，以水上游玩为特色。	汉阳湖景区
曾克寺坐落于壤塘县吾依乡吾依村杜柯河畔。曾克寺是1954年由名叫尼生的喇嘛创建，属于藏传佛教噶举派寺院。上世纪五十年代，曾克喇嘛晋美俄赛受第十六世噶玛巴的嘱托，在此地建立起一座九层的米勒塔，被称作曾克寺。后来曾克喇嘛又修了一座噶举派的“那若六法”闭关中心，很多修行人闻讯而来，曾克喇嘛为他们灌顶，传法。渐渐地曾克寺兴旺起来。曾克寺是藏区规模最大的庙碉群，是以米拉塔、彩塔林和特色民居为主要景观，曾克寺的主体建筑属石木结构。曾克寺米拉塔是藏区第二座米拉塔，第一座建在西藏。寺主晋美俄沙喇嘛按照西藏洛扎米拉塔绘制塔图，于1954年创建，后来修建了4座同样的米拉塔。在米拉塔的周围还有1108座高低大小形状各异的彩塔。寺内菩萨塑像在大量吸收了康区、前藏、后藏的佛像造型艺术手法的基础上，结合教派自身和地域特有佛像造型技法，独具风格，自成体系，成为色木卡尔流派极具影响的上乘之作，堪称佛像雕塑艺术一绝。	曾克寺景区
凤凰葡萄采摘园是西昌市西乡乡葡萄合作社领办的葡萄标准化生产示范基地、现代观光农业园，可种植、观光采摘、休闲度假。	西昌市西乡乡凤凰葡园旅游景区
眉山国瑞皓峰度假山庄，1200余亩原生态休闲度假区，植被覆盖面积达95%以上，珍惜各品种花草树木，100余亩桂花，茶花等；珍贵活化石娑罗树，参天松树屹立于景区各景点。本景区集特色餐饮、住宿、品茗、室内温泉、室外游泳池、原生态富氧KTV、水上啤酒广场、标准运动场、开心农场、生态养殖区、户外拓展培训基地于一体的度假景区。	国瑞皓峰景区
若尔盖热尔部落梅花鹿生态园既是以驯养繁育国家一级野生保护动物梅花鹿及鹿副产品开发利用的梅花鹿生态园，又是体验藏文化感受大草原的生态景区。包含游客服务中心、梅花鹿互动区、鹿文化展示区、藏文化体验区、自驾游接待区等多位一体的综合性生态园，是目前阿坝州规模最大的梅花鹿生态园。	若尔盖热尔部落梅花鹿生态园景区
寿星谷，位于四川彭山县姚家湾峡谷，与彭祖山一脉相承。四川寿星谷风景区按国家4A级标准建设，集自然景观、观光农业、康乐养生养老、休闲度假为一体大型的综合性风景旅游区。地处彭山区锦江乡境内。谷内风景优美，绿水青山，空气清新，森林覆盖率达98%，功能配套。现已开发有彭祖雕像、长生佛、老码头、武阳茶肆长廊、东山部落等人文景点。谷内重峦叠嶂、树木苍郁、曲径通幽、仙雾缭绕；堰水微澜、岩泉潺潺、修竹滴翠、茶香飘远、芳草茵茵、芝兰满目，宛如世外桃源，如梦如幻，似水上盆景，回环掩映；谷内四季空气清新、气候宜人，是都市人们享受休闲生活、领略自然风光，体验养生之道佳去处。	寿星谷景区
洪雅雅女湖有机农庄坐落在洪雅县瓦屋山镇龙圣村秀丽的雅女湖畔，营地周边群山环绕，森林覆盖率超过了90％，还有上千亩的有机蔬菜基地。园区海拔1100米左右，PM2.5几近为零，负氧离子浓度达30000/cm3个以上，空气清新，环境优美。农庄由多间180°观景房构成，彩虹般的五彩外墙加上落地玻璃看起来非常的抢眼，客房均提供24小时冷热水供应，更有超大露台供您自由活动。在这里你不仅能欣赏到高山平湖风光，更能远眺瓦屋山全貌，领略到“云上瓦屋·中国桌山”的美景。	雅女湖有机农庄
玉带河太极岛景区交通便利，是一处依托苗木资源转型升级的旅游景区。整个景区有玉带河观光带、草坪艺术度假区、梦幻樱花度假区、山地生态运动区、乡野田园游乐区五大主题景点，是一个集绿色生态、亲水休闲、旅游观光、竹屋度假等为一体的乡村度假好去处。	大竹县玉带河太极岛
清溪沟茶文化主题公园位于川红故里——宜宾市筠连县塘坝乡茶文化旅游区的北部，是一个集旅游、农业、文化一体的生态园。主要由茶文化会所、茶博园、茶风情别墅、空中宾馆及茶文化酒店构成。是集茶园观光，茶叶加工、茶技培训、茶叶表演、养生泳池及叠水景观为一体。清溪垂钓、情调酒吧等服务设施，一并给游客带来全方位的休闲感受!	筠连清溪沟景区
金兰花谷，是宜宾市卉丰园林工程有限公司投资打造的一个以兰花为主题的旅游景区。景区内部主要以花果文化主题打造花海、花湖、花宫、花居、花廊、果园等十大主题产品；以兰花为主题打造兰花世界、天籁之樱、万树茶花、林屋梅海、儿童乐园、丛林野乐园等十七大景点。目前，金兰花谷已完成一期1000余亩的兰花、樱花、茶花、梅花、桃花主题景观和接待中心建设，培育、繁育、栽植各种苗木花卉1000余种，其中珍稀品种（包括国家级保护植物）400余种，特别是杂交兰花新品种已达100余种，兰花遍地，四季花香，可开展游园、摄影、写生、露营、滑草、篝火晚会、儿童乐园、棋牌、烧烤、夜啤酒等丰富多彩的趣味活动。	金兰花谷
川南橘乡景区，境内溪河、水库、山坪塘星罗棋布，自然景观美不胜收，有“绿色长廊之乡”“川南橘乡”“省级生态示范镇”等美誉。橘香小镇景区具有优良的生态环境、丰富的乡村自然人文旅游资源。景区内森林覆盖率高，景色秀丽，草木葱茏，环境优雅，空气清新。景区所在的龙兴村田园气息浓厚，既有绵延起伏的丘陵、清澈流淌的小河，更有充满乡土气息的果园、农田、林地、农舍等。橘香小镇地方文化丰富，保留有浓厚的川南地方民俗文化，如烧火龙、闹元宵、耍花灯等，景区还在打造中通过墙绘、创意景观小品、文化走廊等突出展示地方传统的农耕文化、善文化以及小镇的“柑橘文化”。	川南橘乡
溪月亮湾3A景区，是集党建引领示范、巴蜀家风文化传承、廉政文化教育、精品荷花观赏、生态水果采摘、农耕文化体验、乡村民宿酒店、露营休闲度假为一体的乡村振兴示范园区。景区内有荷花1000余亩，包括明月楼、乡愁树、荷博园、中华家风馆、巴蜀家谱馆、宜宾名人馆、巴蜀家风墙、初心广场以及各亭台楼阁等32个景点，是省级廉政教育基地，巴蜀家风传承示范基地。	南溪区月亮湾
长滩樟林景区位于叙州区隆兴乡南部，景区资源突出，以“油樟”为特色，樟林成海，沟竹山樟，加之越溪河、长滩河从景区穿流而过，风景优美，生态环境优良，樟油产量巨大，是景区产业链发展的核心。油樟文化、佛教文化、蟠龙文化等文化交融，景区历史文化价值、科研价值、珍稀奇特程度、规模与丰度及完整性均较高，是一个极具开发潜力的乡村振兴及产业融合的项目。是全球最大的油樟集中种植林，现有油樟近40万亩。世界樟海景区同时也是全省现代林业综合实验区、宜宾市乡村振兴示范园。景区有“沟竹山樟”的山水自然风光，还有地下塔林、蟠龙书院、清明寺、茶马古道等历史人文景观。	世界樟海-长滩樟林景区
“红岩柿子部落”旅游景，景区有天宝洞藏，山清水秀，风景旖旎，集山的奇秀、水的柔美于一体，毗邻古河七洞沟、蟠龙小山峡，具有得天独厚的旅游资源。该区域绿树成荫，溪流淙淙，5公里岩线绵延相接，站在岩边可远眺百里竹海风光，美不胜收。“柿子部落”景区所在的村落属于保存较好的传统村落，是典型的川南民居，人文景观和自然景观相间分布，徜徉其间如入仙境，令人心旷神怡。	四川江安红岩柿子部落旅游景区
景区以竹文化和酒文化体验为核心，集园林工厂休憩、生产过程参观、窖藏白酒品鉴、白酒勾兑体验、白酒展示展销、竹酒文化传承于一体，包括游客中心、竹酒酿造车间、百竹园、藏娇园、包装展示区、农耕文化区、竹酒文化中心、竹酒勾调体验区。	长宁县竹海酒庄
三元乡境内有小型水库天泉湖，蓄水量256万立方米。湖边山上为对外开放宗教圣地苦竹寺。苦竹寺始建于元代，是长宁县最早对外开放的宗教场所〕2002年，寺内新建有香客宿舍。21卫)4年动工修建大雄宝殿。三元乡政府把苦竹寺—竹海批把山庄作为旅游项目开发，全力打造“美食之乡”。	苦竹·天泉景区
石板溪娃娃鱼生态园3A景区，是一个以溶洞探奇、渔业观光、古生物科普、戏水品鱼为主的独特景区。	珙县石板溪娃娃鱼生态园
九子山旅游景区范围东起黑岩框，南至新田梗子，西至石笋沟头，北至国有林场木厂，总面积约1平方公里。海拔900米至1200米，平均海拔1050米，属典型的山地型自然景区。	九子山旅游景区
太安石林是兴文世界地质公园的重要组成部分，也是公园的四大景区之一。出露于奥陶系瘤状、龟裂纹状灰岩层中，石芽群、石林、残柱峰相间分布为以特点，石林高2.5～4米，相嵌低矮的石芽群，高1～1.5米。石林形态奇特，或如城堡，或如长墙，或如人形，或如鸟禽走兽，千姿百态；石芽则低矮峻秀，玲珑小巧。除石林而外，景区尚有莲花洞、回龙洞等洞穴群与天坑分布，溶洞内还生长着少见的利川齿蟾（玻璃鱼）。石林与竹林相映成趣是太安石林的另一大特色，郁郁葱葱的林海，峥嵘的石林，神秘的溶洞使这里有“绿色石林”之称。	太安石林
四季果园旅游景区是一个集有机果蔬种植，农产品深加工，采摘观光，休闲娱乐和食宿为一体的综合性园区，位于屏山县大乘镇三合村。	宜宾市屏山县四季果园景区
文武荷田景区位于高县庆岭乡文武村。庆岭乡地形为“三山夹两槽”，地形地貌状似莲花座。在莲花座上，荷花产业园面积近千亩，每年6-9月，那连绵不断盛放的荷花，吸引了各地游客前来观赏。该乡通过打造“川南最美乡村”庆岭旅游品牌，推介“诗意乡村、如画庆岭”。	高县文武荷田景区
花房子旅游景区位于素有“中国苎麻之乡”和“川东绿竹之乡”之称的达州市大竹县的黄滩乡平桥村，是一个集赏花、采摘、垂钓、休闲度假等于一体，以农业观光和农事体验为主题的乡村旅游综合休闲度假景区。包含黄滩河滨水体验带、农业生态观光区、农耕文化体验区、自然休闲度假区和森林康养区共五个部分。景区主要景点：黄滩河、油牡丹山地公园、十里茶庄、荷塘垂钓等近24个景点。这里为人们展现出一个宁静悠远、自然纯朴、环境优美的乡间“世外桃源”。	大竹县花房子景区
云峰茶谷位于大竹县铜锣山中段团坝镇，因云峰寨而得名。万余亩茶海依山就势，绵延起伏，郁郁葱葱。茶谷深处流水潺潺、鸟鸣啾啾，宛若仙境。川东白茶海，大竹康养地。云峰茶谷建设相应的民宿、配套建设茶博物馆、游客中心、游步道及亭台楼榭，形成了一个相对比较高雅的茶旅康养基地。	大竹县云峰茶谷旅游景区
位于洪雅县止戈镇食品工业园区。基地集农业产业发展，农产品调味品生产，食品食材加工销售，融特色餐饮、民俗文化、演艺博览、旅游观光为一体。拥有藤椒种植基地3万亩、高山箭竹笋有机食品基地573.33公顷。基地有以藤椒为主的调味油、复合调味料、休闲钵钵鸡、烟熏雅笋等产品，销售已经辐射全国、出口到欧美、东南亚、台湾、香港等地。2010年，“中国藤椒文化博物馆”建成并正式开馆。幺麻子藤椒油閟制技艺被列为四川省眉山市非物质文化遗产。	幺麻子藤椒文化旅游景区
眉山有“樱花之城”之美誉，尤其是占地820余亩的眉山樱花博览园，被誉为四川十大最美花卉观赏地之一。这里有长达6公里的国内最长樱花水岸，约800亩的最大樱花博览园和约69平方公里的最大赏樱胜地。眉山樱花博览园内种植了染井吉野、松月、阳光、垂枝等多个品种，近百万株樱花。各色早樱、晚樱混合种植，每年三月，园内樱花陆续盛开。每年樱花节期间，还会推出游园赏樱、环线赏樱、投资推介会、樱花与生活品质之城高峰对话、春季房交会等主题活动，及全国名家书画摄影作品、书画摄影展、“樱花之恋”青年系列活动、樱花季万人长跑、游园周活动、眉山樱花之旅、东坡味道美食及购物周活动。	眉山樱花博览园
安岳悦缘花谷风景区地处安岳县岳源乡凡桥村，此风景区由重庆恒棚投资有限公司2014年最新打造。悦缘花谷风景区集婚纱摄影、休闲观光、餐饮娱乐、休闲垂钓等为一体的欧式小镇风格景区。走进风景区，金鸡菊、西洋宾菊、天人菊、波斯菊、金盔菊等花朵竞相开放。	悦缘花谷景区
蓝逸情歌牧场旅游景区，是集牦牛文化展示与牦牛乳制品加工展示、参观、生态旅游于一体的多功能性现代化生态示范牧场。蓝逸情歌牧场，是甘孜藏族自治州康定蓝逸高原食品有限公司继康定折多塘研发中心之后的又一重大投资项目，这里海拔3200米，风景秀丽，空气清新，日照充足，泉水丰富，是国内生产高品质食品的好场所	蓝逸情歌牧场旅游景区
水桥村位于折多山下，是少数民族聚居区、高寒偏远山区，属瓦泽乡6个贫困村之一，全村90户386人,其中,建档立卡贫困户20户68人。自脱贫攻坚启动以来，水桥村在各级各界的关心帮扶下，充分发挥旅游区位优势，深入做好做足“进藏门户”文章，把脱贫攻坚与乡村旅游、美丽乡村建设相结合，深入贯彻乡村振兴战略，紧扣脱退目标,水桥村的“蜕茧蝶变”，生动展示了精准扶贫的“水桥实践”；水桥群众的灿烂笑脸，书写出了精准脱贫的“水桥答案”！	水桥村高原风情旅游景区
然央藏乡水寨景区，是一个典型的传统藏族村落。该景区依托然央村美丽的自然风光、良好的生态环境、浓郁的民族风情，以及地处亚丁旅游环线重要节点的区位优势，以藏家新寨打造为抓手，呈现了“藏寨新村换新颜，依托旅游拔穷根”的脱贫奇迹，景区气候宜人、适宜度假休闲，境内有独具当地特色的民宿、美食，是一个集田园风光、人文风 情、休闲娱乐为一体的特色景区。	然央藏乡水寨景区
自龙特色民俗文化体验村景区自然资源和人文资源独特，藏传文化盛行，其中以自麦经堂为主要景点，自麦经堂距今已有600多年的历史，因经堂里两种不同教派（即黄教格鲁派和花教萨迦派）和谐共处而闻名，这在藏区都是比较罕见的现象，因此，也属于稻城亚丁“五奇”之一。自麦经堂具有稻坝古老建筑的特色, 整体建筑风格既有稻坝古老建筑风格，又有皇家建筑风格。墙体上绘有白塔和佛像等藏式壁画，具有较高的历史，文化和科学价值，是一座具有深厚历史底蕴的宗教文化艺术殿堂。	自龙特色民俗文化体验村景区
培光旅游精品村国家3A级景区，是我县打造的省级旅游扶贫示范村，当地红草资源丰富，有大面积生态湿地，同时，该景区民俗节庆丰富，每年的8-9月将举办金珠民俗接节等节庆活动，其中包括环镇自行车赛、民族服饰比赛、民俗竞技、赛马比赛等，是一个集自然风光、人文风情为一体的精品旅游景区。	培光精品旅游村寨
红军长征纪念馆，房屋建于清光绪年间，建筑面积404.32平方米，砖木结构，三重厅堂布局。2016年12月，红军长征纪念馆入选《全国红色旅游景点景区名录》。	乡城红军长征纪念馆红色旅游景区
乡城噶丹桑披岭文化旅游景区，即指桑披寺，位于四川省甘孜藏族自治州乡城县噶丹境内，是全藏区一座不用图纸盖成的寺庙，彰显了那里藏民们的智慧和手巧。桑披寺，占地1万平方米，建于公元1654年，是闻名藏区的呷登寺的属寺之一，现存有众多壁画、法器、经书。每年农历10月25日该寺举行燃灯节，这一天是格鲁派(黄教)创始人宗喀巴大师圆寂的日子。届时，信徒们将从四面八方赶来，场面盛大热闹。	乡城噶丹桑披岭文化旅游景区
磨岗岭是中国最北彝寨，上面可以看大渡河第一湾的景观。为游客提供“春赏花、夏避暑、秋观叶、冬玩雪”的全季节体验产品。磨西镇磨岗岭村是一个以彝族为主的高山少数民族村落。而作为“中国最北红色彝寨”，磨岗岭村在有着红色资源同时，还是民族团结示范村。使其成为集红色教育、非遗传习、特色产业、民俗体验等为一体的宜居、宜业、宜游的特色村落。	海螺沟磨岗岭中国最北彝寨景区
梭坡旅游景区，古碉是嘉绒地区藏民族先民们的建筑杰作，具有悠久灿烂的历史。丹巴县目前现存古碉562座，其中梭坡就有176座，是世界高碉分布最密集的地区。梭坡古碉碉楼主要集中在河谷两岸，有四角碉、五角碉、八角碉、十三角碉等多种形式。这片露天的碉楼博物馆与四周绝美的风光，共同构成了丹巴最宝贵的文化遗产。	梭坡旅游景区
丹巴中路，中国景观村落，藏语音译为“人和神向往的地方”。它有着5000年远古文明，是嘉绒农耕文化发源地之一，距丹巴县城9公里。这里有宁静如诗般的田园，初春搭配梨花、秋季色彩斑斓，夏季可以避暑。宜是领略古碉和藏寨的绝美地。以中路乡互联网示范村为核心，融合中路乡特色民宿，研学线路，文创产品，特色旅游商品等。	中路旅游景区
孔萨农庄是甘孜县高原现代农业科技示范园区重要组成部分之一，配套孔萨酒店、人工湖泊、游客中心、锅庄广场、步游道等基础设施。项目融入甘孜土司文化，以孔萨家族故事《最后一个女土司》为历史背景，以末代女土司德钦汪姆和班禅的卫队长孔萨益多的爱情故事为主线，开创性地结合了农、文、旅等主题元素，以成都市对口援建的农作物大棚基地为依托，结合有青稞田园、水系等现状自然条件，打造具有休闲、娱乐、餐饮、农耕体验于一体的现代田园综合体。	孔萨农庄旅游景区
沟尔普村拥有麦粒福山-沟尔普游客服务中心（川藏自驾汽车驿站）、合作社、露营基地、牛栏咖啡、圣湖山庄、藏家乐6个集体资产项目。山、水、民居、蔬菜田园风光等丰厚的自然和人文禀赋，赐予了沟尔普村丰富的旅游资源。爬麦粒神山、打卡圣湖山庄、下地采摘应季果蔬、吃住在藏家乐……游客到沟尔普村，可以享受到吃住行游娱购全方位旅游体验。	沟尔普麦粒神山旅游景区
布拉格小镇是一处集休闲、互动、观光、户外、采摘为一体的综合户外游园项目基地。小镇致力于打造成田园迪斯尼风情,同时也着力成为川东北最大的互动休闲户外基地。小镇已落成大型真人CS基地、大型迷宫、丛林探险、百米大滑梯、旋转秋千、超大单人秋千、四人轮转秋千、钓鱼钓虾池、四方大吊桥、滨河游船等多个大型互动游玩项目,同时具有可容纳近五百辆的大型停车场,园区可同时接待游客上万余人。与之匹配的还有，滨河观景树屋及住宿、大型餐饮场所、乒乓球篮球场、成人儿重大型游泳池、滨河露营基地、水果采摘农场、乡村柴灶、BBQ滨河露天烧烤等。	南充市南部县布拉格景区
红豆村国家AAA级旅游景区，该村历史悠久，有古寺、元代石刻、明代墓室、王家大院、清代筑路碑、贞节牌坊、红豆古树等。景区内建有红豆山、爱情谷、爱情湖、爱情广场、月老祠、月老崖、爱情天梯等景观景点，打造了游客中心、停车场、商业广场及颐养中心等基础配套设施。目前，红豆村已建成国家AAA级旅游景区、新农村聚居点，全村已打造了千亩优质血橙基地等。这个昔日丘陵小山村，如今已发展成为远近闻名的产业新村、文化新村、生态新村。	南充市蓬安县红豆村
阆中红军烈士纪念园，是“省级爱国主义教育基地”、“南充市级重点烈士建筑物保护单位”，是阆中市纪念褒扬红军烈士、陈列红军烈士文物、传播红色文化、进行爱国主义和国防教育的主要场所。建成后的红军烈士纪念园，主要划分为嘉流击楫区、星火燎原区、山河铭义区、金戈岁月区、碧血千秋区和英烈园等“五区一园”。新增了三大主题雕塑、红军广场、革命之梯、“一旗五徽”、革命烈士纪念碑、功勋墙、红军烈士名录墙等纪念设施，新建了红军烈士陵园，改造了园区展馆面貌，收藏展出红军烈士文物400余件。 新建的阆中红军烈士纪念园，文化内涵更加丰富，艺术感染力更加浓厚，教育功能更加突出，是川陕精品旅游线上一处集纪念、教育、休闲等为一体的红色文化景区。	阆中市红军烈士纪念园
于2018年秋建成国家3A级西充县桃文化博览园，集赏花品果、农旅科普、民俗体验、生态康养之大成，一步一景，亦诗亦画。桃文化博览园有桃花潭、仙女台、桃花湖等10余个景点，集“赏花品果、农旅科普、民俗体验、生态康养”为一体。桃博园占地面积达1200亩，种植香桃、油桃、黄桃等名优桃品60余种3万多株。景区建有桃花广场、桃花潭、桃花湖、桃博馆等设施，拥有桃文化艺术博览园游客服务中心、桃花文化艺术展示区、花海荷田休闲养生区、农耕体验区、桃品种与科普展示区的“一心四区”精品景点17个，集中展示西充生态文化、乡土文化、农耕文化和川北独特的民俗文化。	西充县桃文化博览园
近年来，西充县按照“两化互动、统筹城乡”的要求，围绕现代农业、新农村建设、乡村旅游、配套改革“四位一体”的发展思路，以发展有机循环农业为途径，以创新农业经营机制为动力，招引台湾双龙农牧公司投资2亿元，打造中国有机生态循环第一村和统筹城乡示范区。立足凤鸣双龙桥依山傍水的自然风貌、雅致秀美的人居环境，以新农村综合体为载体，大力发展循环农业和研学旅游基地，成功吸引台商投资2亿元，建成1600亩具有浓郁台湾特色的十里有机生态画廊、台湾特色果蔬园、景观花卉园、九宫八卦花圃等集有机农业、研学旅行基地为核心的景区，配套田园印象酒店、星级农家乐、生态停车场、星级旅游厕所等基础设施。先后被授予全国最宜居村镇、全国“1000个美丽新村”和四川省十大“幸福美丽新村”。	西充县双龙桥中国有机生态循环第一村
会东县姜州花湖景区，是会东县重点打造的国家级旅游景区，景区整体规划以花湖为主题，以湖滨乡村田园为载体，突出水与花的融合开发，集滨湖观光、山地休闲、乡村田园体验于一体，包括旅游综合服务“一个中心”，滨湖蓝花楹艺术、浪漫山地动感“两条环线”，花湖湿地生态度假、水村风情休闲度假、花香农情康养度假、秀色山居山地度假“四大组团”。	会东县姜州花湖景区
缤纷世界•花果南阳园区距离旺苍县城3公里。景区建设坚持农旅融合发展，把产业发展作为园区综合建设的核心内容，秉承“生态、创意、融合、特色、精细”发展理念，根据园区区域布局，立足花果、种养、旅游、餐饮四大特色产业。打造了以桃、李、梨、莓、荷为主，配套牡丹、芍药等为辅的都市特色创意农业产业，以发展“农家乐”为重点的多元化、充分体现“野、绿、鲜”的优势，打造个性化生态农庄、主题农庄等休闲农庄15个，让游客体验农家返璞归真的质朴生活。	南阳山景区
剑阁县化林村有鹤龄镇化林村史陈列馆、张正桃故居、化林大队礼堂、接待站等一批红色遗址遗迹。现已被批准为四川省重点文物保护单位。2012年7月，鹤龄镇正式启动化林村乡村旅游开发建设。新建了化林文化广场，恢复并重建了化林接待站。以红色文化，大寨精神为主题的新村已初具规模。目前，化林村农家乐已开门迎客。吃农家菜，忆苦思甜，秉承自力更生、艰苦奋斗的大寨精神，成为该县乡村旅游又一新亮点。	剑阁县化林大寨旅游区
青川竹溪谷是青川“三谷现代农业园区”之一。这里以良好的自然生态环境为本底，以山、水、竹等元素为依托，以景观亭、游步道、竹廊架等为载体，给人们一个休闲的空间。突出“竹溪谷——神秘茶树.魅力竹乡”形象定位，按照“一线四区”（即打造生态健身环线，连接入口印象区、生态休闲区、产业文化区和居民安置区）的规划布局，立足生态优势，以乡村旅游发展为契机，努力实现乡村振兴，让生态资源转换为资产。茶树村在2018年底成功申报为国家AAA级旅游景区，成为四川省省级旅游扶贫示范村。	竹溪谷旅游景区
四川红军山，红色旅游景点。太公寺掩印在红军山巅的翠柏之中。寺西去剑阁、绵阳等地，寺南去南充、重庆等地。山上苍松林立，古柏参天，风景秀丽。古老的太公寺使红军山显得格外古朴、高雅、壮观。	广元市昭化区太公红军山景区
广元桃博园为川北地区目前规模最大、品种最全的桃博园，已引进栽植全国各地不同类型、不同品种桃树115个。园内各类品种花型、果型、树姿千差万别，花期从2月底持续至4月中旬，长达50天以上；果实成熟期从5月初持续至8月底，采摘期110天以上，拉长了赏桃花、摘仙桃、品文化的产业链条。园内建成瞻凤台、卫公楼、刘家庄子、唐皇井、荷塘月色等旅游节点，生态步游道、停车场、旅游公厕、绿化彩化等设施配套全面完成。区域内柏杨村成功创建为“省级旅游扶贫示范村”，“春赏花海、夏沐清凉、秋游田园、冬观雪景”的田园美景，“外畅、内通、景连”的休闲农业和乡村游线路逐步构建完成。	桃博园景区
岭上荷塘旅游区，森林覆盖率为87%，气候湿润。旅游区以高山荷花为特色，以精品度假民俗风情和特色农业产业为基础，并配套乡村旅游元素和服务设施。目前，已建成"十里荷塘"观赏区，"原始部落"民俗风情体验区，黄羊放养体验区，林麝养殖观赏区，水草鱼垂钓区等。	朝天区岭上荷塘景区
佛罗伦萨小镇是中国首座意大利名品奥特莱斯，隶属于意大利商业地产RDM集团旗下。自2011年始，佛罗伦萨小镇已在大中华区拥有7家奥特莱斯，遍布中国香港、天津市、上海市、广东省广州市、湖北省鄂州市、四川省成都市、重庆等城市。小镇以意大利经典建筑风格为设计灵感，通过广场、游廊、喷泉、纪念性建筑物等意大利经典元素的应用，将古罗马、文艺复兴时期的佛罗伦萨一一呈现。	成都佛罗伦萨小镇
内有四季春色花园、丁家大院、大爱城养老中心、夏河溪文创聚落、夏河溪湿地、微森林多肉基地、川西林盘、等特色旅游资源，每年定期举办三月三升庵文化节、采摘季等活动，景区内的翠红李、阳光玫瑰葡萄、恒丰蓝莓、状元草莓、棕编、文创等是景区具有特色的名片。杨柳河、丽阳山、白螺泉、马家战国蜀王墓、汉代画像砖墓古今闻名，还是明代状元杨升庵故乡。集生态观光、深度体验、运动休闲、商务会议、文创体验、度假养生功能为一体的生态型、体验型景区，具有特色的体验式休闲旅游养生的旅游目的地。	夏河溪景区
四川凉山州德昌县永郎镇有一座石房子山，在绿水青山环绕下，形如房屋、蟠桃，貌如莲花座的奇石遍地皆是。时隔多年，永郎镇永春村村民文清贵终于又重新开起了度假山庄。度假山庄依山而建，地处半山腰，上可观赏石房子山，下可俯瞰安宁河。	德昌县石房子度假山庄
德昌螺髻阳光度假村，坐邛海拥泸山，地理位置得天独厚，环境优美,为国家级旅游景区。螺髻阳光度假村游乐设施完善，垂钓、烧烤、网球健身、儿童乐园等等全都有。住在螺髻阳光，闲暇时间在过道之上漫步行走，看看花，呼吸一下新鲜空气，城市中的烦恼早就被抛开不见。夜晚中的螺髻阳光度假村也是更加有魅力，灯光下的度假村在山脚下似乎有种神秘感。	凉山州德昌螺髻阳光度假村
广元堡川矿记忆旅游景区，由工业博物馆区、全省模范坑道“1248”坑道、群雕像“开天辟地”、“沸腾的矿山”以及川矿矿山生产机械设备、文物遗存“忠字碑”、“石棉”碑林等文物建筑、工业遗迹7大部分组成，全面展示川矿历史文化，充分诠释“不怕牺牲、艰苦创业、顽强拼搏、奋力开拓”的川矿精神遗产。工业博物馆是由原四川石棉矿三分矿办公区改建而成，是雅安市首个工业博物馆。	广元堡川矿记忆景区
乐至五彩林乡，是以花卉苗木为主导产业，围绕林业观光、科技展示、科普修学、亲子教育、民俗体验、休闲度假等功能，所打造的一个集现代农业、四季采摘、观光旅游、生态康养于一体的现代农村产业融合发展示范园区。五彩林乡现建设有主体建筑、花海景观、广场、河道景观、后山花园景观、生态停车场等设施。	五彩荷园景区
瑞鑫火箭湖景区坐落在享有“千年盐都”之称的四川省自贡市沿滩区九洪乡照石塔村15组。瑞鑫火箭湖景区总面积2000亩，湖泊面积约800亩，是体育与旅游相结合的综合性体验景区，以休闲度假、水上娱乐、拓展训练为主线，设有湖边烧烤、露天垂钓、野外露营、果菜采摘和休闲餐饮等项目，是四川省钓鱼运动协会认证的自贡市的一家四川省库钓基地。同时，旗下瑞鑫拓训联盟基地还引进了自贡市青少年户外活动营地项目，成为多个机关、企业挂牌基地。现阶段营地用地约500亩，是自贡市体育产业协会授牌指导的户外拓展训练基地。	瑞鑫火箭湖旅游景区
银城花海，交通便利。项目规划用地近400亩，分为入口形象区、花海观赏区、草坪活动区、儿童娱乐区、特色烧烤区、棋牌娱乐区、休闲垂钓区、会餐区、生态果蔬区。是一个集观光、美食、垂钓、采摘、摄影为一体的大型综合户外休闲场所。	银城花海
中国根书艺术馆，建于2014年，以馆藏杨玉冰先生根书艺术作品而闻名，是中国一家根书艺术主题博物馆，集作品展示、文化交流、艺术创作、艺术培训于一体。艺术馆建筑面积2485平方米，三层设计，一层根书发展历程展厅，二层根书精品展厅，三层根书、根艺、根摆件艺术交流中心。馆内收藏了中国根书创始人杨玉冰先生几十年创作的近千幅根书精品，记录了杨玉冰先生的艺术心路历程。	中国根书艺术馆
绵竹市汉旺地震遗址公园是全国爱国主义示范基地，也是四川省爱国主义教育基地。近两年来，汉旺地震遗址公园从环境硬件设施到软件管理服务的不断提升，充分展现了地震的场景和发生的瞬间，让游客从中也了解当地的历史和文化特色。汉旺地震遗址公园包括抗震救灾和灾后重建纪念馆、工业遗址纪念中心数字馆、东汽厂遗址区、汉旺场镇遗址区和接待中心五大区域，总面积为1.72平方公里。	绵竹汉旺地震遗址公园
甲勿海景区，海拔2000米，四季分明，气候宜人，冬暖夏凉，年日照时间2000小时以上，是享受日光浴的好地方。这里森林环抱，林深水幽，珍禽异兽繁多，是国宝大熊猫集中活动地区之一。甲勿海属高原大湖泊，全长6公里，湖面面积近400亩，集水体美、生态原始美和人文内涵美于一身。甲勿海四周群山巍峨耸立，春夏两季，青山环绕，水天一色;秋冬时节，红叶漫山，湖光山色，引人入胜。	九寨县甲勿海景区
奇峡沟冰雪欢乐谷，奇峡沟地势东北高西南地，山峦起伏，沟壑纵横，森林幽深茂密草甸，瀑布和海子各具特色，这里每年十月份开始降雪，是全国唯一沐浴在阳光下滑雪的地方。此外，奇峡沟冰雪欢乐谷除了能四季看雪、戏雪，还能四季滑雪，因为这里建设有8000平米的旱雪场地，让游客滑雪不受任何时间季节和地理位置影响。奇峡沟滑雪场拥有1000套世界名牌滑雪器材，多条标准滑道，可容纳2000人同时滑雪，并且配备了一批进口雪地摩托，形成了多个雪地游乐项目。同时，还建设有高山滑草场，让景区拥有了不受季节限制的可玩性。雪场除单板、双板滑雪项目外，还开展的有雪地摩托车、山地越野车、雪地滑车、草地滑车、七彩速降滑道、雪地儿童乐园、漂流、雪地射箭场、牦牛拉雪橇、夏冬两季水上(冰上)乐园等丰富多彩的娱乐项目。此外，园内遍布各种造型精美的冰雪雕塑品，供游客参观，并可亲身体验冰雪雕塑的制作过程。奇峡沟冰雪欢乐谷是全国唯一能晒着太阳…	松潘县奇峡沟冰雪欢乐景区
色龙地貌特征独具灵性，四面环山坐落谷盘，四面山峰如同莲花花瓣，栩栩生辉，村寨坐落于莲花花心中央，色龙神湖如甘霖露珠，晶莹剔透。面临大渡河峡谷，地势险峻，核心区域地势平坦，海拨2400米，村庄内民居建筑特色鲜明，共38户，常驻人口161人。2014年被评为四川省特色民族村寨，2016年被评为全国特色民族村寨，2018年色龙村被列为首批乡村振兴战略试点村寨。被央视称为"世外桃源″。	康定市色龙仙居旅游景区
鱼通官寨，这里气候宜人，生活着一支充满神秘色彩的被称为“贵羌”的藏族特殊族群，他们大多居住在木石材质、飞檐雕梁，堪称“活化石”的传统建筑里，如今依然保留着传统的鱼通服式和鱼通语言，空闲之余他们在村子里载歌载舞，跳起鱼通锅庄。鱼通官寨采取现代和传统文化相结合的方式，将原来的破旧房屋重新装修，以红黄绿为主色调，打造成一座具有民族特色的官寨文化旅游休闲圣地。	康定市鱼通土司官寨景区
康定市若吉民俗旅游村，是康定最偏远的藏族村庄之一，海拔3000余米。康定市若吉村是以藏家渔村为主题，发展体验若吉野钓、田园采摘和庭院经济等休闲旅游项目为主的民俗旅游村。又因为得天独厚的地理位置和生态环境，让若吉村有离尘不离城的世外桃源之意境，故而在这个“水洞渔村”，可以开启一段春能踏青赏花、夏可乘凉摘果、秋来观景赏月、冬则休养声息的诗意时光。	康定市若吉民俗旅游村
泸定县杵坭乡平均海拔1300米，年平均气温15.5度，冬无严寒、夏无酷暑、日照充足。幸福桃源地处杵坭乡境内，辖金鸡坝、杵坭两个村。是周末出游踏青、假期度假休闲的好去处！泸定县全力推进大渡河流域乡村振兴示范区建设，完善游客中心、观景平台、步游道、旅游厕所、生态停车场等配套设施，推动农家乐、乡村酒店、旅游民宿提档升级，已建成乡村旅游3A级景区，目前正全力打造“浪漫樱桃谷、幸福桃花渡”，全力争创全省乡村振兴示范乡、示范村。	泸定县杵坭樱桃谷景区
伍须海是国家级贡嘎山风景名胜区的重要组成部分，景区境内山峦重叠、沟壑纵横，西南白雪皑皑的大雪山南北走向，地势北高南低，年平均气温4.9℃，景区平均海拔3500m平均最低海拔1440m，最高海拔6010m。景内已开发的景点有40处，伍须海景区主要由山峰、原始森林、林中溪流，五花草甸、高山草甸与湖泊、奇树和各种珍稀动植物及独特的藏族风情组成。	九龙县伍须海-日鲁库旅游景区
翁达格萨尔藏寨景区是色达的东大门，海拔三千余米，气候温和，盛产青祼、麦子、黄金，也是色达的江南，是农牧业两不误地。翁达格萨尔藏寨景区沿色曲河两岸依山而建，傍山而立，外形高大雄伟，外观采用拟人化造型建造，当地居民为铭记格萨尔忠诚爱将色尔哇・尼崩达雅的丰功伟业，巧妙地利用当地建材，建成一幢幢酷似英雄形象的藏房，故也称“色尔坝藏寨”，其异于其他区域的建筑，因此成为色达地区独有的人文景观。厚重的格萨尔文化为藏寨蒙上了ー层神秘面纱，构成了国道317线一道亮丽的风景。	色达县翁达格萨尔藏寨景区
一条专供游客吃吃喝喝买特产的商业街。各种饭馆小吃，地方特产琳琅满目，很是热闹。	稻城县亚丁天街旅游区
朱德铜像纪念园，为梯级式砖混结构庭院建筑，坐北向南。建于1991年。建筑战地面积1480平方米。第一级为江泽民题写的国名；第二级为李先念题写的“功勋坊”；第三级为朱德“回忆我的母亲”碑刻；第四级为伟人名家题词碑刻；第五级为纪念园的核心。朱德元帅铜像矗立与正中高台上，高4.2米，重2500公斤。方形像座正面镌刻江泽民提写的“朱德元帅”四个大字，背面镌刻着康克清撰赵朴初书的碑文。	仪陇县朱德铜像纪念园
仪陇县黎明村旅游景区，位于成巴高速公路日兴出口至马鞍镇朱德故里景区的沿线区域，以日兴镇黎明村为核心，主要包括黎明村游客接待中心、橘香园、柑橘产业园、食用菌产业园、荷香园、莲藕水产产业园等，共计1.5平方公里。黎明村旅游景区，还根据仪陇县政府引导，将千亩柑橘产业园、莲藕水产种养业示范园和食用菌产业园与高升河这一自然水体有机结合，形成了“春赏花、夏观荷、秋品果、冬看雪”的季节性景观。	仪陇县黎明村旅游景区
四川省阿坝藏族羌族自治州东北部的古城松潘县，古名松州，是四川省历史名城，也是历史上有名的边陲重镇，被称作“川西门户”，古为用兵之地。史载古松州“扼岷岭，控江源，左邻河陇，右达康藏”，“屏蔽天府，锁阴陲”，故自汉唐以来，此处均设关尉，屯有重兵。 松潘县还是前往九寨沟的必经之地。	松潘县松州古城
四川省阿坝州壤塘壤巴拉棒托石刻公园，现存文物包括喇嘛塔与石刻藏经两部分。棒托石刻公园旅游景区位于壤塘县北部茸木达乡以北则曲河畔，距县城32km，区内棒托寺，藏语意为“草原上的寺庙”。始建于元代,占地面积达12000平方米,2001年被国务院公布为第五批全国重点文物保护单位。历史悠久的棒托石刻公园以其壮丽的庙宇、稀世的石刻大藏经、壮观的塔群及秀美的山水傲居于此，堪称藏族非遗文化的一块瑰宝。	壤塘县棒托石刻公园
杨柳花村位于茂县太平镇境内岷江西岸，平均海拔2600米。全村现有2个村民小组86户361人，其中羌族人口占99％，是一个典型的羌族村寨。该村先后荣获了省级环境优美示范村、州级精品旅游村、州级文明村、县级民族团结进步示范村等多项荣誉称号。	茂县杨柳花村
牛尾羌寨,寨中羌族人口占95%。牛尾羌寨这个名字的来历和战争有关，在数千年的历史进程中，生活在寨子里的羌民勇冠西北，强悍不可战胜。牛尾羌寨近几年一直在加大基础设施建设，努力打造牛尾古羌部落的精品旅游村。是岷江河畔羌族文化传承良好的典型羌民族聚居村，也是“蚕陵重镇”茂县的四寨八村中最后一个村寨，是研究地方羌族历史的“活史料“，已被评定为国家3A级旅游景区。2019年，牛尾村被命名为中国少数民族特色村寨。村内有高耸入云的山峰，有最古老的祭祀神林千年青杠树，也有千年历史的羌族古寺庙、屹立山头的古碉楼和羌族石木结构的原始建筑民居，这些美景在村中随处可见。这里有依山而居的羌族原始古村落和丰富多彩的农耕文化，依山傍水、错落有致，展现了岷江流域最具羌族古村落特色的人文景观，被当地人称为世外桃花源。	茂县牛尾羌寨
丘地-大沟景区位于邛崃山脉北段，岷江支流“杂谷脑”上游。丘地的民宅是独特的藏式楼房建筑，寨内山泉潺潺、草木环绕，与空灵的山谷、奔腾的河流、巍峨的群峰一起，描绘了一幅安静祥和的乡村画卷。特别是在深秋季节，红、黄、绿等五彩斑斓的颜色洒落在周围高山密林之中，加以皑皑雪峰点缀，犹如妖娆多姿的水彩画板，迷人以无限遐想。	理县丘地-大沟景区
米亚罗地处岷江支流杂谷脑河谷地带，米亚罗景区气候宜人，高原特征明显，冬季平均气温在零下3度，七、八两月平均气温为15度。米亚罗风景区瑰丽的金秋红叶，神奇迷人的藏、羌少数民族风情，清心宜人的古尔沟温泉，雄伟壮丽的雪山银峰，构成美不胜收、多姿多彩的百里画廊，三千三百道沟，三千三百道梁，沟沟有红叶，沟沟有融雪，沟沟有泉涌，雪山，温泉，森林，红叶，藏羌文化，构成一个梦幻走廊，因此享有“三千里红叶、三千里情”的美誉。	理县米亚罗嘉绒风情景区
安州区枣皮走廊·蝴蝶谷景区，蝴蝶谷总面积20平方公里，谷内森林覆盖率达95%，拥有枣皮树80余万株，还有数百种野生物种，野藤、野果形成绿色长廊，满山野花竞相斗艳，漫天蝴蝶在谷中起舞，是春观花，夏戏水，秋摘果，冬赏雪的佳所。	安州区枣皮走廊·蝴蝶谷景区
翠屏区幸福·胡坝景区，这里民风淳朴，环境清幽，风景宜人，是一处天然的生态系统风景区。胡坝村处于宜长兴翠竹发展示范带和竹生态旅游重点发展轴上，也是翠屏区竹生态旅游发展的重要节点村落和优势村落之一。幸福·胡坝景区总体地形以浅丘为主，海拔高度范围为311-386米。景区内植被资源丰富，森林覆盖率高达72.1%。	翠屏区幸福·胡坝景区
翠屏区金秋湖茶博园景区，位于世界著名茶乡、中国早茶之乡——宜宾国家农业科技园区核心区的川茶集团科技园内，与蜀南竹海、兴文石海、李庄古镇、五粮液等著名景点同处1小时环线旅游圈，距中心城区约30公里，交通便利。景区依山傍水、环境优越，既有郁郁葱葱的生态茶园，也有气势恢宏的仿古建筑群，更有智能先进的加工车间，浑然天成的自然风光与丰富厚重的人文景观交相辉映、相辅相成。	翠屏区金秋湖茶博园景区
赵一曼故居，是一座规模较大的旧式川南民宅建筑，是赵一曼烈士的出生地和主要成长地，存有大量赵一曼遗物。赵一曼故居带有明显的庄园性质，有用于祭祖的正屋，有用于居住的厢房，有进行药铺经营和私塾教育的房间，有碾米磨面的碾房，有酿酒的糟坊，也有长工居住的地方，还有用于安全防护的围墙等，并培植有桢楠和桂园树等名贵树种，原占地面积2000余平方米，规模甚大。	翠屏区赵一曼故居景区
春风里旅游景区，集休闲度假、乡村旅游、生态观光、户外旅行、农耕文化体验于一体，是宜宾市城郊休闲、周末旅游的一个景点。景区坐落于胭脂坝，门前溪水环绕，景区花卉植物品种多， 具有休闲旅游价值。景区以花卉、农耕文化为主线，将中华农耕文明的文、态、神、形浸到景区的各个角落。景区以园林物种、生态植物观光为主，融入科普教育性、亲子游乐、文化体验等多种功能。	叙州区春风里景区
南溪区长江第一湾景区，是长江三江汇流后的第一个大回转，是集长江揽胜、乡村休闲、花卉观赏、民俗体验、苗木种植于一体的综合型景区。南溪区长江第一湾是川南旅游环线上重要的支撑景区，总面积约1.8万亩，既有延绵10余公里的长江第一湾黄金水道，又有总长30余公里的江南、江北两条环长江景观带；既有长江第一湾田园综合体、红豆杉生态康养基地，又有长江花海冰雪爱情世界、长城文旅康养小镇。	南溪区长江第一湾景区
长宁县洪谟故里景区，位于四川省宜宾市长宁县境内，为国家级旅游景区。目前洪谟故里老屋瓦片、石条、石墩、石柱、石基、石梯尚存，另有清嘉庆九年（1804）修葺的周氏二世祖的墓地保存完好，上面刻有“周洪谟正统榜眼由国子监祭酒升礼部尚书”等字样清晰可辨。周洪谟（1417—1491），四川宜宾长宁人，明正统十年进士及第，殿试榜眼，是明成化、弘治年间的朝廷重臣，官至礼部尚书、太子少保。	长宁县洪谟故里景区
兴文县水泸坝景区，位于四川省兴文县，地处国家级旅游景区僰王山北麓，是一个集田园风光、农耕文化、科普示范、特色养生、农事体验为一体的新农村建设的田园综合体。水泸坝景区依托僰王山国家级旅游景区和良好的耕种条件，从2017年10月开始，兴文县僰王山镇就启动建设水泸坝现代农业公园，覆盖水泸坝村和群会村，打造了集农业、旅游、新农村建设的田园综合体，在这里春可挖竹笋，夏可摘青梅，秋可闻稻香，冬可酿红粱。	兴文县水泸坝景区
凉水湾景区位于共乐镇毛村，由家风文化广场、华夏榜样山、家风文化长廊、家训广场、家风文化墙、家风堂等家风文化精髓景点组成，整体呈现一部立体的家风文化史，是川南最大的家风文化主题旅游景区。	兴文县凉水湾景区
若尔盖河它温泉谷景区，含景区基础设施、天然温泉、餐厅。因景区内拥有大容量的自涌天然温泉而得名。景区处于峡谷地带，形态依山而起，依山而建，山体南北延伸，景观齐全。碧天架壑入山梯，水面初平云脚低。河它温泉谷是由时运集团立足大九寨、川西、甘南大草原三大精品环线，以温泉体验及极致高原生态为核心打造的精品温泉体验式景区。	若尔盖河它温泉谷景区
千佛寨，旅游专线车直达。因在山顶四周天然岩寨雕造千佛而得名。景区自东向西呈狭长形，面积150亩。1956年，公布为省级文物保护单位。2006年入选”安岳石窟：千佛寨“全国重点文物保护单位。千佛寨摩岩造像，开创于唐，盛于宋。大小龛窟105个，造像3061躯，摩岩佛塔或浮图7座，唐碑3块，题记26处。造像包括释迦牟尼佛、菩萨、罗汉、金刚、力士、护法、飞天、供养人及各种经变。内容丰富，雕刻精美。南岩的释迦牟尼佛衣纹疏而深，线条粗而畅，充满北魏遗风；观音雕像，面部丰满，极富动态，具有唐代韵味。北岩迥然不同，石刻多挺肚束腰，衣褶飘逸，为五代宋代的特征；药师经变窟中浮雕“九横死”、“十二大愿”他处鲜见，造像规模宏大，雕刻艺术高超，具有较高的审美价值、历史价值和研究价值。公园内古木苍天，幽静怡人，苏铁、银杏、厚朴、人面竹等许多珍贵树种各处栽植，植被茂密、树木森森、枝繁叶茂、环境幽静、气势宏伟，具有较高…	安岳县千佛寨旅游景区
乐至县四季果乡景区，是依托乐至县高寺现代农业产业园区打造的融现代农业、特色水果、观光旅游于一体的国家级旅游景区。四季果乡旅游区核心面积10000余亩，依托园区观光农业、水果采摘等资源，引进发展特色农庄、休闲垂钓、亲子游乐、四季采摘等项目。已先后成功举办了六届桑葚采摘节、五届葡萄采摘节等系列节庆活动，景区还有湿地公园、杜家祠堂、中国田园诗歌小镇、观景长廊等旅游景点。	乐至县四季果乡景区
西昌百花深沟景区，是以马道镇茶马古道文化为基础，打造的集吃、住、行、游为一体的康养旅游中心。马道镇有得天独厚的旅游资源发展环境。作为省级试点小城镇、省村镇建设先进单位。栽植景区及道路两边的花草风景树红叶杨等20多种；修建木屋八幢、凉亭10座，并修建生态停车场和游客接待中心。	西昌百花深沟景区
会理现代农业科技园，是集农业科技示范、农耕文化展示体验、农业生产技术培训等于一体的旅游景区，科技局授予挂牌“科普教育实践基地”，景区还成功创建为“省级农业科技示范园区”。园内种植当季绿色无公害水果、蔬菜等农特产品，观赏游憩价值较高，通过举办采摘节、亲子科普研学、文艺写生等活动，在成都、昆明等周边地区有很高的知名度和美誉度。	会理现代农业科技园
雷波县箐口苗寨景区，为雷波县苗族聚居区。箐口苗寨景区旅游资源种类丰富，特色鲜明，与区域内相关旅游资源的组合度较好，是马湖景区至雷波县城、世界巨大水电站溪洛渡的精品旅游线路。同时，景区背靠马湖，森林资源丰富，是天然氧吧，还有苗寨景区观光、筇竹生态园观光游览、箐口小海后山观光等主要资源。	雷波县箐口苗寨景区
大雅文化旅游景区，是北宋“大雅堂”古文化遗址，也是国家级旅游景区。景区内建设有：大雅堂博物馆，采用多种展陈艺术手法展现杜甫的“诗”、黄庭坚的“书”、杨素的“义”，游客可以深入了解千年大雅堂的诗书文化；白塔公园，绿植环绕，环境优美，还布置了禅茶园，是游人休闲品茗的好去处；雅韵宋街，夜色降临，来到雅韵宋街，在这里可以感受到流转于街头巷尾市井生活的热闹和流光夜色的绚烂。	大雅文化旅游景区
君兰天下生态文化园目前是国家2A级旅游景区，于2016年正式开园。该园依托华蓥市实施“全域旅游、美丽产业链”战略，凭借“靠城、沿路、近景”的区位条件，大力发展以兰花产业、兰花园艺、休闲度假、文创基地、科普教育、特色游乐、生态康养等系列产品，成为全市文化旅游+农业融合发展项目的重要组成部分，深受广大游客喜爱。为了让游客玩得更尽兴、选择更多、留得更久，生态园在努力改善景区游览环境的基础上，加快旅游产品开发，丰富游赏内容。除了建设蓝莓、无花果等果蔬采摘园，让游客可以随时随地品尝到新鲜绿色果蔬外，还在研学旅行上下足工夫，围绕兰花文化、国学精神等内容设计课程，成为中小学生教育实习实践和文化旅游度假基地。	华蓥市君兰天下生态文化园
银鼎山公园，公园占地约280亩，包括邻山公园和银鼎山城市公园两个部分，保存有明清以来的古炮台、城墙、楼阁、石刻等军事、文化遗迹。古邻州八景中“鼎山远眺”“玉屏朝暾”就是描述的银鼎山公园。其中邻山公园始建于明朝，扩建于清代；城市公园占地170亩，始建于2015年，目前是国家AAA级旅游景区、邻水城市文化名片、邻水人精神家园。明清时期的银鼎山公园由银鼎山、玉屏山、纱帽山三座山峰组成。银鼎山城市公园修建有广场、草坪、长廊、亭台、游步道等设施，种植有名贵树木海棠、桂花、银杏、润楠和观赏果树20多种3万余株，成为市民休闲娱乐的胜地。	邻水县银鼎山公园
缪氏庄园，拥有极为丰富的自然山林资源及南海名将李准故里的人文历史。经过多年的发展，缪氏葡萄不仅“粒粒皆精品”，而且产量喜人。缪氏庄园已经成为目前西南地区设施大棚栽培面积最大的葡萄种植园区。	邻水县缪氏庄园
荷塘明月，以千亩荷塘、现代农业以及丰富的当地文化传说而闻名，有“三秋桂子，十里荷花”之说。景区主要包括明月大渔池村的千亩莲藕种植基地和小渔池村的现代农业园区，围绕生态农业发展，乡村旅游建设，倾力打造了一湖（垂钓湖）、二廊（沿湖漫步休闲走廊）、三园（花卉园、水果园、蔬菜园），依托水果种植，建成了西瓜、草莓、葡萄采摘体验区。除此之外，景区内还有罗子井、九节鼍龙、百年老宅任家院子、农耕文化展览室以及明月新村等特色景点，人文历史气息浓郁。	宣汉县荷塘明月景区
文庙，2013年经国务院公布为第七批全国重点文物保护单位。建国以后，文庙几经培修，并开辟为渠县人民文化宫，以作人们观赏、休息、娱乐和进行各种文化活动的场所。文庙气势雄伟，构思精巧别致，建筑工艺精湛，文化气氛浓郁，布局严谨有序，保存基本完好，堪称巴蜀一绝。文庙大门雄伟壮观，朱红照壁，十分耀眼。正北面“宫墙万仞”四个遁劲有力的楷书鎏金大字，相传为康熙皇帝手书。	渠县文庙景区
渠县秀岭春天景区，是集餐饮、住宿、品茗、茶园观赏、采茶体验、制茶体验、丛林探险等于一体的综合性旅游区。秀岭春天景区，占地总面积12000余亩，春季可以欣赏郁郁葱葱、苍翠欲滴的茶园，梯田式、盘旋式的茶行分布；秋季可以欣赏100余万株杉树、松树变成的红红的火海；冬季可以欣赏白茫茫的雪景，茶园的独特魅力让游客尽收眼底。	秀岭春天景区
成都山玫瑰谷，是集观光、旅游、休闲及玫瑰深加工、苗木栽培销售为一体的综合性观光园。成都山玫瑰谷四周松林环抱，环境优美，空气清新，自然资源得天独厚，是达州周边极少有的高山平谷，景区已拥有食用玫瑰、香料玫瑰、茶用玫瑰、观赏玫瑰、园林绿化玫瑰五大类几百个玫瑰品种。	成都山玫瑰谷
瑞福蚕桑乐园景区，，是以乡村田园、花山果海为景观背景，以蚕桑文化为主题特色，集蚕桑科普研学、山地游乐体验、乡村休闲度假、花果观光游憩等为一体的乡村特色主题乐园。景区本着自然、研学、优享、乐活、康养的理念，种植了1000余亩、近10种水果，在此基础上，在林下种植了以波斯菊为主的百亩花卉，形成了花山果海的特色景观，已基本形成了四季有花赏、月月有果品的优质体验，同时着力打造了以蚕桑科普研学为主题的特色项目。景区景点主要包括樱桑景观道、桑葚科普种植园、蚕桑文化体验园、滨水休闲庄园、桑叶茶参观体验厂、花山果海景观游园、桑枝菌参观体验厂、石盘山、葡萄园、南岳寺村等。另外，景区还开设了蚕桑科普研学综合体验项目、垂钓、儿童游乐、户外拓展、桑葚主题餐、山地卡丁车、橘园滑道、摸鱼池、花屋露营地等特色项目。	瑞福蚕桑乐园
达州帝源生态农场，是利用当地独特的山、水、田园等自然景观结合民俗文化，着力打造的“休闲农业体验与康体养生度假旅游景区”。帝源生态农场总体规划面积9800亩，建设有机果园、珍稀保健蔬菜园、花卉观赏园、自助烧烤、生态餐厅、休闲垂钓、乡村宾馆及农家超市等，还有水果采摘、稻田里摸鱼钓虾、户外烧烤、野炊、亲子农耕文化体验、水上高尔夫、户外拓展训练等特色活动。	帝源生态农场
罗瑞卿纪念馆，现为四川省重点文物保护单位、四川省爱国主义教育基地、四川省青少年德育教育基地。罗瑞卿纪念馆总占地面积10000㎡，馆内有罗瑞卿故居、罗瑞卿铜像广场、骨灰撒放处、生活塑像广场、生平事迹陈列室、缅怀厅、廉政厅、廉政文化广场、罗家祖坟等纪念景点，还珍藏有大量珍贵革命文物及文物藏品。	罗瑞卿纪念馆旅游景区
张澜纪念馆内以大量珍贵史料、图片、实物，系统的展示和反映了张澜先生出众的民主革命家、人民教育家、伟大的爱国主义者光辉的一生。张澜纪念馆现为全国重点文物保护单位、全国青少年德育基地、民盟中央盟员全国教育基地、四川省爱国主义教育基地、国家红色旅游专线景点、国家第二批免费开放文博纪念地。	张澜纪念馆旅游景区
中国保宁醋文化博览园，建于2012年，坐落在四川省南充市阆中市保宁醋品牌基地内，占地面积50余亩，是中国目前规模较大、颇具历史底蕴的食醋博览园。博览园以全国重点文物保护单位——观音寺为依托，建设有醋史馆、观音馆、保宁醋发展馆、老作坊、醋道坊、古松花老井和保宁醋文化长廊，形成了“三馆两坊一景一廊”的旅游格局，融中国的食醋文化、佛教文化、养生文化、园林文化、古建筑文化为一体。	保宁醋文化博览园旅游景区
名山区龙滩子景区，周边沿线串联蒙顶山丰丰茶业综合体、田园牧歌休闲观光农业园和乡村农博园等特色优势产业，建有樊碾子、临河亲水等景观节点。景区自然环境秀丽，气候舒适宜人，利用错落有致的花香茶海景观和茶乡独具的人文地理风貌，融合茶乡文化与名山乡土景观，充分绽放名山区独特的自然生态之美、多彩人文之韵，具有极高的观赏游憩价值。	名山区龙滩子景区
名山区红草坪景区，是中国至美茶园绿道上的重要打卡地之一。景区以花香茶海、骑游茶乡为主题，突出微田园、微景观，中国至美茶园绿道绕景区而过，串联莫家七灵广场、九间楼生态草莓基地、清漪湖、樱桃塘、红草湿地公园等众多景点，景区将乡村旅游与观光农业有机融合，融入民宿、特色餐饮、健康娱乐、土特产商品、手工艺品加工等乡村旅游业态，让游客更加直观感受世界茶源·中国茶都的美景。	名山区红草坪景区
名山区蒙顶酒庄景区，是中国七大酒庄之一。蒙顶酒庄的前身为始创于1956年的四川省名山县国营酒厂，酒庄于2012年起逐步调整和改造，从传统的原酒生产型酒厂转型为集原酒生产、酿造工艺展示、酒文化宣传和白酒品鉴为一体的可供观光旅游、休闲度假的中国古典园林式酒庄。	名山区蒙顶酒庄景区
雅安茶厂藏茶世界，是一个集生产、体验、研学、旅游、休闲、品茗、购物、科普、教学实践为一体的工业文化旅游场所。藏茶世界占地约50亩，由生产厂区、藏茶大道景观廊道、藏茶人间历史照片展墙、藏茶珍品藏茶博物馆、藏茶情缘文化廊道、藏茶印象制作技艺展示区、藏茶密码万吨茶仓、藏茶知道知识互动区、天真功(藏茶天成)游客体验区等核心主题景点组成。	雨城区藏茶世界景区
米易枇杷生态园，是我县推进安宁河流域农文旅融合发展示范项目。按照“产区变景区、田园变公园、产品变礼品”的思路，依托龙华村3万亩规模连片枇杷产业基地，建设集旅游观光、生态采摘、休闲娱乐为一体的现代农业生态观光园，2021年命名为市四星级现代农业园。	米易县枇杷生态园景区
布德镇结合莲藕种植历史，借助高标准农田整理项目的契机，打造出千亩莲藕产业观光示范园，组织农民、聚合资源，进行经营管理，现已发展成集游客集散、风景观赏、休闲游玩、美食体验等为一体的产业公园。	仁和区莲香布德景区
迤沙拉村是我国最大的彝族自然村，素有“天下彝家第一村”之称，位于四川攀枝花南端金沙江畔的大山深处，居住着600余户人家，其中有400多户人家高度集中在一处小山坡上，修建着相似风格的苏皖民居木瓦房，错落有序，高墙深巷，仿佛置身于江南小镇。迤沙拉村至今约有600来年历史，是汉族与彝族相互交融而形成的一个独特群体，既传承了古老彝族的民族特性，又融入了汉族的文化元素。据介绍，迤沙拉村民居是苏皖民居与彝族民居的巧妙组合，是经过苏皖建筑师改造的彝族民居。生活在这里的彝族男人不穿查尔瓦，彝族妇女不披羊皮褂；彝族人家，堂屋里只摆神龛，不设锅庄；民族民俗文化也与众不同，其风格融合着秦淮河畔的江南丝竹。	仁和区迤沙拉历史文化景区
严道古城景区，交通便利。严道古城旅游景区总面积0.54平方公里，包含荥经县博物馆、颛顼文化广场、黑砂文化广场、砂器一条街、古城田园(严道古城遗址)等核心片区，景区资源丰富。其中，严道古城遗址为全国重点文物保护单位、省级历史文化名城，出土文物十分丰富，特别是战国、秦汉时期，更是异彩纷呈。	严道古城景区
八尔湖景区，八尔湖景区的景点结构分为浅丘带坝、漕田岔湾、湖绕渔村、漫滩湿地等四大部分，有一江五湖叠水微景、纯阳湿地公园、水韵花谷、休闲竹苑、特色商业古街等景点。	南部县八尔湖景区
四川邛崃茶兰景区，境内遍植椒兰，林木葱郁，梯田阡陌纵横，田园风光优美，成都市第三绕城高速紧临其境，全国首条自行车生态旅游高速穿境而过，是一处集休闲观光、养生度假、文化体验等为一体的综合型旅游景区。	四川邛崃茶兰景区
红仓·完美文创产业园是以影视、游戏、音乐等数字文娱应用为产业内容的文创公园，也是完美世界的西南总部。红仓完美文创公园目前形成了包括原创内容创作、IP及艺人孵化、文娱产品消费为主的产业生态圈，承载了集一站式服务的音乐制作及演艺中心、原创音乐、二次元IP创作与版权交易平台、5G+技术试验基地、艺人孵化的潮流文化SHOW场等功能。	红仓·完美文创产业园
猎塔湖景区以原始、古朴、神奇、神秘而不为人们所知，是今后九龙发展旅游的重要景点。其主要有飞龙石、夫妻石、河马峰 、仙龟坪、嘎喔峰、珍珠瀑布、猎塔峰林湖、仙鞍坪、字母河、仙床、水草坪、华山湖、飞鹰石、石观音、雪山睡佛(猎塔湖)，这里海子平滑光亮无暇，雪峰冰川 、蓝天、朝霞、森林、草原、鲜花倒映其间，显得格外清晰，形成一幅水、天、山、雪一起的静态画面。游人到此一游，便有“青山多胜事，赏玩夜忘归，掬水月在手，弄花香满衣”的诗情画意了。且是集科研考察及旅游为一体的综合自然景观。	猎塔湖景区
独木岭牧俗文化体验景区，包括岭格萨尔觉如牧场及药泉小镇、牧俗文化艺术中心3个部分。独木岭集河谷风光、半山草场风光、原始森林风光、牧场观光等诸多高原特色景观于一体，此地民风淳朴、风光秀美，素有“康北普罗旺斯”的美誉。上千亩一望无际的半山原生态草场、色曲河环绕红色的村庄蜿蜒交错、绵延变化的山体、森林，共同构成独木岭层次丰富的高原水墨画卷。	独木岭牧俗文化体验景区
圣仙沟景区，，为雀儿山山脉，沟谷长约5公里。这里有僧人闭关的修行屋；有雪山草地茅草人家；悬崖峭壁间光滑如镜的墨石为底，白色优雅的水花为体，成为靓丽风景线，在这里随便一张照片都是美的。圣仙沟景区核心景点位于高山半山腰位置，环境静谧、地势陡峭、险要，给人一种世外桃源的逍遥感。	圣仙沟景区
甘孜藏族自治州博物馆，新馆于2016年8月9日正式对外开放。川西15万平方公里土地上的上千件珍贵文物揭开了神秘面纱。文物主要分为出土文物、民族文物、宗教祭祀文物、革命文物四个大类。包括青铜器、瓷器、纺织品、金银器、陶器、唐卡等文物。除常见的彩绘唐卡和印刷唐卡外，还有部分为刺绣唐卡和织锦唐卡，表现题材有佛像画、民间生活习俗、藏医藏药等类型。	甘孜州博物馆
朱德总司令和五世格达活佛纪念馆，两楼一底框架结构。馆内详细陈列了五世格达活佛生平介绍、红军长征途经甘孜的事迹和革命文物。文物中包括红军长征到甘孜及格达活佛光辉事迹展、中国工农红军长征路线图、红军途径甘孜州路线图、红四方面军路线图；朱总司令会见格达活佛塑像等共计100余件文物。	朱德总司令与五世格达活佛联谊塑像馆
多饶嘎目生态文化旅游产业园区，周围分布有“康定情歌故里”、“中国熊猫大道”等旅游环线和木格措、亚拉雪山等旅游景区，区位独特。多饶嘎目生态文化旅游产业园设有木雅文化艺术博览中心、民俗文化体验区、生态农业体验区、手工艺加工体验区、植物观光体验区、游牧文化体验区等“两心六区”，向游人提供文化探秘、游牧体验、非遗手工等各种极具文化特色及地域风情的服务。	多饶嘎目生态文化旅游产业园区
走进雅江县木雅藏寨旅游景区，松茸村、雅江松茸产业园、帕姆岭神山、帕姆岭寺、茶马古道、观鸟天堂、寺庙宗教文化、高山湖泊、木雅藏寨和木雅婚俗等诸多文旅景观资源，让人目不暇接。木雅的婚礼颂词被史学家称为藏族民间第二个格萨尔史诗；木雅人崇尚白色的习俗体现在民居建筑、服饰妆扮的方寸之间；木雅的歌舞宛转悠扬，透露着淳朴善良的民风民俗；木雅的汉子英俊帅气，蕴含着刚柔并济的性格禀赋；木雅的姑娘婀娜多姿，描绘出康巴高原靓丽的人文风景。	雅江县木雅藏寨旅游景区
燕子沟河谷的红石滩门位于南关沟。南门关海拔拔仅有2500余米，在这里可见大片的红石滩，不会有任何高原反应。南门关沟是南门关与燕子沟的交汇处，更是国内极为罕见的红石滩观景点。红石滩方圆百米左右，因石红而得名，这里的石头无论大小，都呈艳丽的铁锈红。阳光下，这些红石头在溪流间、山坡上、灌木丛中十分耀眼。当地干部介绍说，一旦遇上雨水冲刷，红石就会变得鲜红如血。	红石山旅游景区
拉龙措古冰漂湿地景区，是受第四纪冰川影响形成的古冰漂地质遗迹景观。境内有奇特的古冰漂地质遗迹，是四川省面积最大、落差最大的国家级湿地公园，是黑颈鹤中部种群重要繁殖栖息地，国家Ⅰ级重点保护鸟类黑鹳等迁徙途中停歇地，也是堪称“植物国宝”高寒水韭的重要分布区，被誉为“高原湿地古冰川地质活态博物馆”。	拉龙措景区
麦宿民族手工艺传承园，在麦宿，传统民族手工艺有着悠久的历史，是源远流长的一门文化技艺，承载着远古时期以来人们的情感和细腻温情的价值情怀。在政府和藏艺通的组织扶持下，麦宿开设了27个藏传工艺特色班。这些特色班囊括了当地所有的手工艺传承，包括唐卡绘画、木雕、泥塑、彩绘、陶器、裁缝等，藏传工艺特色班的规模还在继续扩大，他们将成为传承藏族手工艺文化的火种。	麦宿民族手工艺传承园
德格玉隆拉措景区，是国道317线上的“秘境”，这里雪山皑皑，湖光粼粼，景色优美，是甘孜州有名的冰蚀湖，又名新路海。新路海及周围生态原始、完整。晶莹的大型冰川从海拔五千米的粒雪盆直泻湖滨草原，极为壮观。湖泊周围由高原云杉、冷杉、柏树、杜鹃树和草甸环绕。蓝天白云、雪峰皑皑，冰川闪烁、青山融融、绿草茵茵、波光粼粼，真可谓世间仙境。	玉龙拉措景区
甘孜县飞机坝窑洞群距甘孜县城4公里，系原十八军八分校和兄弟部队抢修飞机场时大部队居住处。民国32年(1943年)1月，西康省修筑甘孜飞机场，地址斯俄村以南坝子，费时8个月，完成土方工程，但未进行滚压，也未修筑路道；1951年11月，调集民工3000余人，与部队一道，修建甘孜飞机场。地址马拉通，费时不到一年，修筑跑道一条，长320米，宽120米，全系碎石铺成。	十八军窑洞群遗址
金马草原旅游区，以草原风光、游牧部落风情和宗教文化为主，是集观光、娱乐、探秘、朝拜、餐饮等于一体的景区。金马草原以宽、平而著称，蓝天白云和雪山草地融为一体，明媚阳光和朵朵帐房风景如画。传说金马草原脚下有一匹金马，又传说在这里曾发现过一块马头形金块，后人为祈祷福祉而得名。这里碧草连天，骏马奔腾，千里沃野，牛羊成群。	金马草原旅游区
拉日马石板藏寨位于拉日马扎宗村，藏寨由来无从考证，但在高原牧区，有那样一片地势平坦，三面环山，水草丰茂，神山耸立的地方，也难怪藏族游牧民选择在这里作为定居点，而这一选择就让他们再也难以割舍，如今藏寨已有近两百户牧民在此居住。	拉日马石板藏寨旅游景区
博美山森林公园，森林覆盖率68.5%，为四川省级森林公园。博美山森林公园，为金沙江一级支流欧曲河的山坡地形，平均坡度28度左右，最高点为博美山顶峰，海拔4350米，最低点为白玉县城，海拔3000米，1300余米的海拔高差，孕育了博美山丰富的动植物资源及美丽的森林风光。公园高海拔地区常年积雪，云雾缭绕美如仙境。	博美山
藏族英雄格萨尔王曾在这里安营扎寨，因而被当地人称为“格萨尔通”，意思是格萨尔驻扎过的大坝。几十年了，川藏公路上车辆日夜川流不息，却没有多少人停下来，认认真真地领略龙灯格萨尔草原的美。龙灯格萨尔草原美艳如藏家少女，却又十分寂寞。没有被发现的美，就是更深藏的美，深藏的美当然有些寂寞。龙灯格萨尔草原与四周绵延的群山组合在一块，真真切切地描绘出一幅美丽的图画。这里是古代“茶马古道”的要塞。	龙灯格萨尔草原旅游景区
玉科草原旅游景区，玉科草原旅游景区，融蓝天、白云、雪山、林木、草原、溪流为一体，被誉为“康巴阿勒泰”。玉科草原面积大而平坦，间以森林，十分迷人，是极为罕见的天然画卷。号称“高原花园”的玉科草原上，矗立着一些保存完好的古石雕，散布着多处宜身的温泉，点缀着几个不大的高山湖泊。	玉科草原旅游景区
康巴高原植物园，是以甘孜州乡土植物的保育、引种、栽培、推广为主，集合道孚民居建筑、园林、植物等地域文化元素，融科研、科普、文化体验、休闲旅游为一体的高原特色植物园。该植物园引进、培育和栽植康巴地区优势植物共32科77属850余种，还配套建设了1个植物科普馆、2个玻璃温室展览馆、100亩阳光草坪和50亩花海以及77米月季长廊。	康巴高原植物园
黄猫垭红色文化旅游区，为川东北地区休闲、度假的胜地。黄猫垭红色文化旅游区内的黄猫垭战役遗址是全国“百个红色旅游经典景区”，红色文化氛围浓厚，还被评为省级文物保护单位；有三溪口国家森林公园、天然佛像、象鼻山、千年银杏树、古院落、十八潭等独特的人文自然景观；还有1500亩观赏桃花基地，以白肉枇杷、红橙、脆桃为主的休闲、体验农业产业观光园4500亩。	黄猫垭红色文化旅游区
孟屯河谷风景区，风景区除孟屯古堡外，主要风景点集中于上孟地区。集雪山草甸、冰川湖泊、原始森林和珍稀野生动植物于一体，如珍珠般镶嵌在这片神奇的土地上，具有原始、独特、神秘、和唯一的品质特征。天地灵光，人物和谐，被称为梦开始的地方。孟屯河谷在山谷间打造了宽60米，长380米的滑雪初级道，以及主题乐园，设置了雪地摩托车、雪地坦克、卡丁车、冲锋舟、马拉雪橇、冰瀑等娱乐项目供游客游玩，景区滑雪场项目于2020年1月10日开业。	孟屯河谷景区
古宇村地处国家4A级旅游景区古宇湖核心区，依托丰富的水利资源和美丽的自然环境，以农文旅融合发展思路，引进香溢谷农庄、山野南民宿等旅游企业，合作开发民俗文化体验游、休闲观光游、深度体验游等乡村旅游新业态。	隆昌市古宇渔村景区
花漫水乡景区，是集观光、休闲、娱乐、养老为一体的大型农业生态旅游风景区。景区分别由“云、崖、路、水”四大板块组成，有十二个景点，包括太空果蔬展示园、文艺绚丽的彩虹步道、神秘有趣的竹林迷宫、富有创意的轮胎主题乐园、美丽传说的月亮湖、丰富新潮的互动体验等等，依次对应生态农田、天然山谷、特色路径、平湖水系，可谓一瞬一景，一眼一画，处处水漫，步步生花。	花漫水乡景区
隆昌市万花谷景区，是集观光休闲、温泉体验、田园餐厅、休闲垂钓、露营游乐、素质拓展为一体的生态休闲旅游景区。万花谷景区占地345亩，主要以花卉观光和温泉体验为特色，数百种花卉争奇斗艳，百花绽放，通过大条形、大色块实现了视觉上的冲击力。景区还有温泉中心、木香园、月光草坪、月季迷宫、菊花台、荷塘月色等景点。	万花谷景区
孟塘里乡情生态园，园区内有：练家宅院、青荫溪、丁家堰渡槽、胡家堰渡改吊桥、金稻田定制基地、血橙采摘基地等众多人文及自然景点。核心景区练家宅院，由练氏宗祠、练翰苑、玺院民宿、练兴苑、练家果岭、练心亭、荷塘等组成。练家宅院整体坐西面东，呈南北线展开，东临荷塘，西托秀山，左环清溪，右抱峰脉，植被密茂，古树参天，宛如一幅秀美的山水画卷。	孟塘里乡情生态园
马祖故里景区，是依托底蕴深厚的马祖文化而打造的旅游区。马祖故里建筑风格，既吸取了川西建筑、徽派建筑的优点，又融入了禅文化的精神因子，形成了独特的农禅一体、文化与乡村相融相生的景观。景区建设有：马祖寺故墙、马祖书院、马祖文化展示广场、禅心湖、菩提广场、六合廊、四月亭、百草园以及禅文化长廊等多项旅游工程。	马祖故里景区
房湖公园，被誉为“川西明珠”，为唐代名相房琯贬任汉州刺史时所建。占地面积528000m²，在川西各县中均属罕见。园内古色古香，既有苏州式园林小巧玲珑的特色，又有巴蜀园林中古风的神韵。公园中的琯园坐落在湖的西北岸，由留琴馆、怀清轩、信可居和冰光阁等厅堂廊阁组成。建筑富丽典雅，设计匠心独运，古色古香，典雅另致。湖边有房公石，是房琯遗物，原置于州府二堂前，建国后移公园陈列。房湖旁有文庙棂星门，有石刻镂空、浮雕200多幅，八骏图尤为逼翰。园内还有圣谕碑，为明末张献忠攻入成都所镌。	广汉房湖景区
李冰文化旅游景区，，景区西北是九顶山脉，东南是一望无际的成都平原。景区核心景观占地1.2万亩，包括李冰文化广场、李冰高景关“导络通山”工程遗址公园、大王庙、李冰陵园、古后城治、礼斗峰、升仙台等。景区内山势雄伟，曲径通幽，人文稠郁，历史厚重，是景仰先贤、修身养性的选择地。	李冰文化旅游景区
仁乃村聚焦旅游接待服务，打造了集餐饮、住宿、农特产品展销为一体的旅游接待中心和茶楼休闲，并顺利通过了特色村寨旅游景区3A级的认证。	博美仁乃特色村寨旅游景区
夏邛古镇景区，巴塘红色传承、弦子、藏戏传统民俗文化是景区的文化旅游核心。夏邛古镇以“以文塑城”为理念，修建特色入城大门、改造提升茶马古道、制作弦子、藏戏等本地民族文化街面浮雕绘画12余幅、安装莲花灯、大鹏灯等地标文化路灯280盏，以红色为主调统一古镇建筑风貌，形成特色夏邛印象。	夏邛古镇景区
各卡杜鹃花海景区，这里的杜鹃花属高山杜鹃，这种杜鹃分布于横断山（就是甘孜州大部分地区）及西藏一些地区。每年5月-8月是各卡乡冻坡甲村的杜鹃花绽放的时节，这时候高山上的雪还没有融化掉，杜鹃花和雪山相互呼应形成一幅幅美丽画卷。漫步在村上，藏寨、古寺、花海相映成趣，放眼望去，漫山遍野的粉色与民居绛红的外墙浑然一体，儿童在花丛间追逐打闹，大家都在享受着难得的旖旎春光。	各卡杜鹃花海景区
道孚县道坞湿地公园景区，为野生动物尤其是高原水禽提供栖息、迁徙、越冬和繁殖场所，目前湿地已有脊椎动物24科38属47种。这里还建设有季节性湿地花海3000米景观长廊、4公里生态步游道及附属游客休憩设施，还设立了湿地“醉美景观”拍摄打卡点。	道坞湿地公园景区
霍曲吉祥牧场景区，是集草原、宗教、文化及餐饮购物、休闲观光于一体的牧旅结合的现代牧场。走进霍曲吉祥牧场，高山、白云、绿草、湖面，形成一幅壮阔的风景画。在这里，游客可观光摄影、感受和体验游牧文化生活，有黑帐篷体验区、捏糌粑、打酥油茶、挤牛奶、 跳锅庄、射箭、打古朵、看赛马、骑骏马、骑白牦牛、藏装试穿、吃藏餐等特色活动。	霍曲吉祥牧场景区
格木石刻产业园景区，是集观光、石刻文化体验于一体，文旅深度融合的复合型景区。格木石刻手工艺经不断传承发展、广泛流传，已有200多年历史，形成了具有萨迦文化石刻风格的流派。石刻文化产业园“兔儿山”、“沃嘉隆巴”等区域风景迷人，景区文化底蕴深厚。	格木石刻产业园景区
翁甲景区，即为翁甲神山景区，是著名的佛教圣地，因而来此地转山朝圣的人络绎不绝。翁甲景区内瀑布、海子众多，峡谷险峻，主要景点有玉佛寺、泽雍措、仙女沐浴的地方——翁甲寺、色久措、羚跳峡、木勇札神山、玛依河峡谷等，还可远眺梅里雪山。除此之外，还有大大小小30个溶洞，白塔20座。	翁甲景区
乡城县色尔宫古村落景区，这里有着“川西北的小布达拉宫”和“东方的古堡”的美誉，是川西北至今颇为原始古朴自然的嘉绒藏民族村落，拥有着独具特色的建筑集群，凝结了高明的建筑智慧。色尔宫村田园风光秀美，庭院幽静，白藏房、疯装和锅庄独树一帜。色尔宫村还被列入第二批中国传统村落名录。	色尔宫古村落景区
德格县野花岭景区，拥有1个休闲庄园、1个野炊营地和1个梅花鹿养殖基地。野花岭景区，曾经是德格土司每年踏青的地方；这里，雪山脚下七十多种花同时盛开；这里，每种奇石都有神奇的传说；这里，山坡上的梅花鹿成群结队；这里溪流、雪峰、奇石、野花等资源丰富，春季时野花遍地，美不胜收。	野花岭景区
甲察城堡，是一处在公元11世纪格萨尔时期岭葱家族的中岭部落城堡遗址。整个遗址三面环山，一面临水，所辖面积约7600平方米。遗址位居国道317线侧的山体之上，遗址主要由中央山顶部的城堡主体建筑遗址，山腰间、山脚下分布的附属建筑遗址和四周仍依稀，可见的城堡雉堞遗迹和分置于东西南北四方的防御古碉遗址。有一座龚垭寺建于甲察城堡址之上。	龚垭甲察林卡景区
阿须位于县境东北部雅砻江德格段上游两岸，乡政府驻岔岔寺附近，是藏族民族英雄格萨尔王的诞生地，有“格萨尔王纪念堂”遗址，已被国内外广大“格学”的专家以及学者，特别是相约格萨尔千年纪念活动在阿须举行时，正式确定为全国唯一的格萨尔王诞生地。境内地势起伏平缓，多有丘状山原，河谷开阔，属高山亚寒带气候，河谷地带牧草茂盛，阴坡生长冷杉，高山柏和漠木林，是天然的畜牧场所，这里自然环境优越，是高原植、动物生长的好地方。	阿须格萨尔文化演绎园景区
九龙县云上天乡景区，这里海拔2200米左右，地处青山怀抱且风光秀美，常年云雾飘渺，因此被称作“云上天乡”。云上天乡景区是依托茶园而建成的集旅游、观光、度假、休闲为一体的景区，现建设有乡村旅游体验带、沿江生态观光带、茶文化休闲体验区、茶产业生态观光区、矿产业生态度假区等设施，让茶园变景区，实现了茶旅融合，同时增强游客对茶文化的体验。	云上天乡景区
秋天的高山海子剔透晶莹，站在湖畔，透明的湖面就像一块画板绘出天空的澄澈，白云的多姿，远山的绵延，写意般的唯美。	海子仙居景区
泸定天下和平景区，平均海拔1500米，属高半山村；年平均气温16.4℃，年降水量670毫米，年平均日照1300小时，无霜期270天，绿色植被覆盖率87%。村里依托牛背山绿色生态风光和旅游资源优势，借助得天独厚地理条件，整合乡村旅游资源，大力发展民宿等“旅游+”新业态，成功打造了天下和平景区。	天下和平景区
色拉花海，这里的原始风光，成片的青杨林，特色的藏式民居.这里给人有种与世隔绝的感觉，景色挺漂亮的，是个世外桃源，如果时间充足，在色拉乡住上一晚也是不错的选择,一片漂亮的格桑花海，有种让人停下脚步，品尝当地的美.	色拉花海旅游景区
步游栈道已经建设完成，站在玻璃的观景台上，可以远眺亚丁雪山。游客未来来到鹿谷，除了赏桃花、看油菜花，还可以赏杜鹃、泡温泉、采松茸、喂梅花鹿-----享受有趣的深度体验游。而这农旅、牧旅结合的产业将成为乡村振兴中，子定村的发展方向。结合全域旅游打造AAAA级鹿谷景区，在景区内建野外轻奢民宿、步游道、观景台，结合藏民家访、特色餐饮把鹿谷景区打造成品牌级、有特色的AAAA级景区。	子定鹿谷景区
色达县安康社区，是目前建成的规模最大、条件最优、配套最好的易地扶贫搬迁安置点，也是色达县岭歌园景点所在地。安康社区的文化景观，内容涵盖党建文化、非遗文化及游牧文化等方面的内容。走进色达县安康社区岭歌园观景台停车场，首先映入眼帘的是格萨尔彩绘石刻，取名为《岭国精英》，格萨尔彩绘石刻是色达县国家级非物质文化遗产，景观打造第一次将格萨尔王和七勇士放大成9.2米长、2.8米高的彩绘石刻组画，简介用藏汉文字分别介绍了七大勇士的名字。园区内的文化景观作品立足当地格萨尔文化，原创有深度、手法新颖有创意。	色达县岭歌园景区
泥朵乡阿尼玛沁——格萨尔石刻群，有格萨尔王和三十员大将，以及岭国八十员将士的前世，天竺八十大成就者和中阴百位文武神尊。这些石刻记载着格萨尔王及其将士南征北战，斩妖除魔的历史。格萨尔石刻，刀法精细，取材考究，是在铁青色软质天然石板上完成素描后，采用凿刻、石刻、斜刻刀法的同时，注重磨剑、磨划技术效果，使石刻画构图和谐，具有唐卡画的艺术特点。在石刻画上采用了彩绘工艺，这样既增加了画面视觉的艺术感和光泽度，又可以起到保护作用。这些石刻画整齐有序地陈列在佛塔边，构成一幅独特的壮丽画卷，十分壮观，把人们带进了英雄格萨尔王统率千军万马八方的遐想中。格萨尔石刻群，在整个藏区前所未有，为康巴格萨尔文化增添了浓墨重彩的一笔。	泥朵格萨尔彩绘石刻群旅游景区
错通翠湖，海拔4500米。错通翠湖是一个还没有被开发的高山秘境，她像一个沉睡的姑娘，隐藏在德格印经院、新路海的名气背后。在高山的怀抱里，与无人打扰的野生动物为伴。或许正是慑于错通的威严，错通翠湖未经开发，依然保持着原始纯粹的模样，错通翠湖就是那一枝清水芙蓉，幽居空谷，天然去雕饰。	错通翠湖景区
雨托村充分利用河谷地带的气候地理条件，发展经济林木和蔬菜大棚，建设集培育花卉、观光旅游、休闲娱乐为一体的雨托产业园区。	雨托花卉民宿村景区
波日桥堪称桥梁史上的奇迹，被誉为“康巴第一桥”，是康巴地区现存最完整、最大的伸臂、全木质结构桥，也是四川省四大名桥之一。位于甘孜藏族自治州新龙县乐安乡境内，横跨雅砻江，气势雄伟、壮观。波日桥始建于清朝，由杰出的藏族建筑大师唐通吉布承担设计，他指挥工人在峡谷深涧、江水湍急的雅砻江上风餐露宿几个月才完成。从侧面看，波日桥有着粗犷的圆弧桥墩，整齐美观的桥台，木榫完美契合的桥身，这座鬼斧神工、名副其实的“飞桥”，体现了神秘的雪域文化。2006年，波日桥被列为第六批全国重点文物保护单位。	新龙县波日桥红色文化景区
世界茉莉博览园，是以茉莉田园为基础，以茶旅融合为特色，由犍为怡润文旅集团倾力打造的集“花、茶、旅”于一体的“茉莉博览园田园综合体”。景区以“万顷茉莉、梦幻亲子、绿野星空、爱情秘境、田园宿居、文创妙想”六大游娱体验主题布局，设立了兼具研学、观赏、游乐、购物、餐饮等数十个特色文旅项目，是休闲娱乐的好去处。	世界茉莉博览园
沈子国酒庄，是集白酒生产、销售、培训、旅游为一体的酒庄，也是我国一家为国际酿酒大师建造的个人酒文化博物馆所在地。沈子国酒庄以古色古香的酒庄艺术、酒庄文化为载体向世人尽情展示中国白酒匠心精神及世守勿替的百世传承，其生产技艺也被评为国家市级非物质文化遗产项目。酒庄内还设有万寿宫龙形屋脊、窖父洞藏馆、沈子国酒文化艺术博物馆暨赖高淮酒文化博物馆等景观设施。	沈子国酒庄景区
潼川古城墙修建于明嘉靖年间，当时“环城有池，阔四丈，引西溪九曲水注淤中”，后毁于明末战乱。清乾隆三十二年至三十五年（1767年至1769年）三台知县徐世楹“因故址”重建府城，并易土为石，重建谯楼。潼川古城墙高6米，厚9.8米，均用砂岩条石砌成。城门的门洞分内、外洞，历史上曾设九座炮台，建有南、北、东、西四道城门，光绪时增至五门，在抵御兵匪攻袭和洪水泛滥等方面曾发挥积极作用。	三台县潼川古城景区
平武县老河沟景区，由原老河沟国有林场以及周边山河沟、小河子沟两片零星国有林和集体林组成。老河沟自然风景优美，天然植被类型丰富，动植物资源种类多样，被专家称之为“天然的自然宝库”，也有“天然氧吧”之称，这片区域也是大熊猫、扭角羚、林麝等野生动物的重要栖息地。	平武县老河沟景区
梓潼县文昌艺术小镇景区，是集文昌文化体验、艺术体验、科普教育、亲子旅游、餐饮休闲、科技娱乐综合体验于一体的综合旅游目的地。文昌艺术小镇总面积约595404平方米，现已建设有功能雕塑超级音乐广场、世界文昌文化永久性会址、青少年劝学静修基地、西南地区文化养生基地等设施，已经成为青少年春季、秋季游学和假期研学旅游的科普教育基地。	梓潼县文昌艺术部落
绵阳北川飞鸿滑草场景区，是一个大型滑草场，是目前全国占地面积较大、滑草项目较全的草上运动中心。北川飞鸿滑草场目前：四轮滑车、滑草船、自由滑、彩虹滑、四轮滑板、玻璃漂流、攀爬项目、极限滑、碰碰球、悠波球、射箭、CS、卡丁车、飞天蹦极、滑索、轮胎乐园、秋千林、充气城堡、植物博览园、丛林穿越等娱乐项目，一家老小都可以在这里找到属于自己的欢乐世界。	绵阳北川飞鸿滑草场景区
郪江湿地公园，是利用郪江沿岸荒滩湿地、生物景观、人文景观，打造的集休闲、健身、文化体验于一体的城市中心滨江景观公园，被称为大英的“后花园”，大英城市之“肺”。郪江生态湿地公园总面积约100公顷，由体育公园片区和郪江新城片区组成，分为运动娱乐区、民俗体验区以及现代休闲区，涵盖了地文景观、水域景观、生物景观、天象与气候景观、历史遗迹、人文活动等景观设施。	郪讲湿地公园
卓筒井被誉为“世界石油钻井之父”“中国古代第五大发明”！卓筒井是世界钻探深井的始祖和活化石，“大英卓筒井井盐深钻汲制技艺”被国务院列为第一批国家级非物质文化遗产名录，2013年，卓筒井被列为第七批全国重点文物保护单位，成为少有的“双国保”项目。	卓简井遗址公园
月亮湾金钟山景区包括月亮湾葡萄园和金钟山。月亮湾葡萄园于2012年10月开始建设，引进了多种优质葡萄品种，是目前汉源县大规模的集生产、观光、科教于一体的连片葡萄采摘园。金钟山因形如一口金钟罩地面得名，从山顶俯瞰大地，良田万顷，烟波浩渺。山前大渡河蜿蜒东流，晴风山下碧波，蔚为壮观，古称大渡晴波，是汉源旧八景之一。山顶建有观音阁，始建于唐，历经千秋，几度废兴，九十年代重修，三重大殿巍峨壮观，金碧辉煌，遇节假日或佛事活动日，参观、朝拜的旅游者、香客络绎不绝，非常热闹。	月亮湾.金钟山景区
高桥竹村，项目集自然与人文为一体，融历史与民俗为一身，是一个集“休闲农业、特色餐饮、亲子游玩、研学教育、农事体验、商务会议”等功能于一体的竹特色农村旅游融合乡村振兴的示范村。以“中国李庄，竹村高桥”为主题，以竹基地、竹庭院、竹游道、竹建筑、竹工艺、竹加工、竹博览、竹文化、竹民宿、竹餐饮“十个竹”为基础，引导一二三产业融合发展。项目建成后，将成为李庄环古镇乡村振兴、宜长兴百里翠竹长廊上集竹工艺制品生产、加工、销售、乡村旅游和柑橘种植采摘为一体的田园综合体，为翠屏区在省、市甚至全国推广乡村振兴和一二三产业融合发展提供示范基地。	翠屏区高桥竹村景区
南溪区雷公山景区，是集休闲度假、康体养生、创意农业为一体的省级生态旅游区。雷公山生态旅游区以雷竹为特色产业，由此延伸出竹科普研学展示，百竹园观光，竹文化展示，雷竹笋采挖体验，特色竹居农家乐等项目，并布局了宜宾竹双创文化产业园、南溪营养美⻝园、蜀南民俗文化风情园等特色园区，集竹双创、营养美食、田园休闲、游乐健身、民俗文化、生态农产品等于一身。	南溪区雷公山景区
江安县长江竹岛景区是以竹生态、竹文化为主题的生态博览园。全岛共栽植竹类植物400余种，总量近50万株（棵），为了让游客更好地了解竹子，竹岛为每一种竹子设置一个铭牌，详细介绍该类竹子的情况。岛内还设有空中栈道、石竹园、偶住亭、奇竹园等24个景观节点，为市民提供“观”、“感”、“识”、“玩”四大体验，吸引了大批市民拍照留念。	江安县长江竹岛景区
高县蜀山茶海景区，坐落在高县“百里茶桑旅产业长廊”核心区，距县城24公里，海拔650m-930m，交通便捷，生态优美。蜀山茶海景区以茶叶为题、生态立本、山水展色、文化作魂，将茶文化的精髓、采摘制茶的体验、品茗游赏的随意、湿地康养的功效，潜濡默化在茶园生态休闲的景观中。景区现主要建设有龙溪茶业科技园、龙溪梦湖、茶马梦道、峰顶茶山、五朵云茶园、追梦亭、落印山文化广场等景观景点。	高县蜀山茶海景区
佛山橘海.橘乐田园景区，依托柑橘产业，深入挖掘王家祠堂、苌弘故里等人文历史和纤夫文化、竹编藤编等民俗文化，是集观光旅游、休闲娱乐为一体的旅游景区。橘乐田园景区现建设有橘科普博览园、游客综合服务区、民俗休闲静养区、亲子娱乐互动区、文创体验教培区、农文旅教融合发展综合展示中心、柑橘苗木繁育基地等设施，是夏季休闲娱乐的好去处。	佛山橘海.橘乐田园景区
安岳石窟，发现最早的造像题记为唐初武德三年（公元620年），距今已1400年历史。盛于唐宋两代，延续至明清直到民国，几乎每个乡都有大型石窟造像遗址，主要为民间结社造像，以佛教石窟为主，也有部分道教造像，三教合一的造像也不在少数，安岳石窟拥有几大之最：最大的唐代左侧石刻卧佛以及21万字石刻佛经、中国最精美的观音经变像---毗卢洞北宋紫竹观音、唐代最大的道教石刻群---玄妙观石窟、五代最集中的石窟群---庵堂寺等，安岳石窟除少数遭受自然人为破坏妆彩外，大部分保存完好，特别是宋代造型更是达到中国石窟艺术的巅峰，具有很高的观赏价值。安岳拥有各级别石窟造像保护单位100余处，其中全国重点文物保护单位9处，分别是卧佛院、玄妙观、千佛寨、圆觉洞、华严洞、毗卢洞、茗山寺、孔雀洞、木门寺。四川省级文物保护单位19处，为庵堂寺、佛耳岩、高升大佛寺、西禅寺、塔坡、三仙洞、舍身岩、佛慧洞、佛济寺、毗卢沟、净慧岩…	安岳石窟.卧佛院
乐至五彩林乡，是以花卉苗木为主导产业，围绕林业观光、科技展示、科普修学、亲子教育、民俗体验、休闲度假等功能，所打造的一个集现代农业、四季采摘、观光旅游、生态康养于一体的现代农村产业融合发展示范园区。五彩林乡现建设有主体建筑、花海景观、广场、河道景观、后山花园景观、生态停车场等设施。	五彩林乡
东坡区已初步形成果色天乡、桂花湖、尚义龚村、三苏桃花山、太和樱花、大自然惠川蘑菇博物馆等特色旅游路线。大力发展郊野休闲、水果采摘、农家餐饮、民宿体验文旅产业，助力农文旅产业融合发展，辐射带动望月湖、砦子城等文旅资源，全面助推天府旅游名县创建。	东坡区惠川景区
位于仁寿汪洋的旅游风景度假区诺伊谷，清新的空气、天然的氧吧、绿色的天然景观、蒙古包、岩壁别墅洞房……裸伊谷完备的旅游住宿设施和富有特色的景区配套建设，让人置身其中，有一种天然的亲近自然的感觉。该景区是全国优秀农民工张贵华为了回馈家乡老百姓，返乡投资近亿元打造的乡村振兴项目。诺伊谷被誉为具有传统文化特色的东方伊甸园。	诺伊谷景区
眉山青神中岩唐代建寺，为川南佛刹丛林之一，是融宗教、人文、自然景观为一体，集山、水、林、泉成一色的旅游区。中岩景区分上、中、下三寺，统称中岩，面积约5平方公里，有：唤鱼池、牛头洞、千佛长廊、仙人床、玉泉岩、伏虎石、石笋三峰、诺巨那尊者、东坡读书楼、猴头石、“飞来凤”花谷、古涧道等数十处景物奇观。	中岩景区
自贡中国玫瑰海，是集玫瑰种植、加工、观光及养老服务为一体的综合性乡村旅游项目。中国玫瑰海总占地面积约5000亩，种植了300多种珍稀玫瑰，包括500亩大马士革1号玫瑰和700亩观赏玫瑰，还塑造了流泉飞瀑、峰峦叠翠、奇岩怪石等独具特色的景观。另外，景区内还建有骑马场、越野四驱车、欧洲田园景区、意境花海景区、儿童乐园、丛林小径等景点及游乐项目。	玫瑰海
九寨沟柴门关景区，是九寨沟县的东南大门。柴门关自三国时期以来即为边关军事要塞，浓厚的历史文化底蕴造就了此处丰富的历史文化遗产，这里可以看到清代石刻遗址(“秦蜀交界”、“秦川锁钥”)、桃园三结义典故、千年古树-青檀树、古栈道等古迹，同时也可以欣赏到包括古栈道，雍正题词石刻，柴门关驿站在内的多个旅游景点。	九寨沟柴门关景区
有小九寨之称的卡龙沟，“卡龙”藏语音为“卡洛洛”，卡龙在藏语里是“花”的意思，翻译成汉文意为“花海沟”。由长龙沟、四十里彩林、热水沟、打古雪山等景点组成，沟内海拔最高4600M，景区面积18.8平方公里。	黑水卡龙沟景区
达格则神山圣湖生态文化旅游景区，是“大九寨”旅游环线上的重要节点，是大九寨国际旅游区和环红原机场旅游经济圈的组成部分，地理、交通区位较好，其主要景点有查真梁子、达格则寺、达格则神山、高山海子群、星月湖和高山杜鹃林等。	红原达格则神山圣湖生态文化旅游景区
成都松鼠部落森林假日公园，是由上海悉乐文化发展有限公司倾心打造的城郊原生态大型户外亲子乐园。	成都松鼠部落森林假日公园
中国蜀酒文化园，由四川成都蜀之源酒业打造，现已被成都旅游标准评定委员会评定为国家级景区。蜀酒文化园占地300余亩，聚集了众多白酒酿造的元素，结合蜀文化等传统文化，构成了园区独特的工业旅游主题。园区囊括了白酒酒道馆、白酒博物馆、白酒体验馆等在内的多个项目，对于传承和发扬蜀酒文化将起到不可忽视的作用。	蜀酒文化园区
七坪寨，有着得天独厚的自然生态景观和古兵寨历史文化等自然资源，是顺庆区重点打造的乡村旅游景点之一。七坪寨是南充一个具有浓郁地域特色的乡村旅游地，通过寨门上至山顶，只见四周峰峦叠嶂，宛如玉带的西河、逶迤蜿蜒的华同公路缠绕在群峰脚下；红叶杨、柏树、鲜花，勾勒出色彩斑斓的图画。在山顶，还可走玻璃栈道、吃农家饭。	七坪寨旅游景区
中国绸都丝绸博物馆，是集丝绸历史、文化、展销为一体的丝绸体验馆，分为收藏、传承、教育、纪念、旅游、休闲六大功能，通过这些功能，向世人展示南充丝绸历史文化。馆内收藏了众多珍贵藏品以及陈列着仿古复制的大型束综蜀锦花楼提花织机、脚踏缫丝机、缂丝机、云锦提织机等传统织机，还有壮锦、蜀锦、宋锦、云锦等精美丝绸制品。	中国绸都丝绸博物馆
南充南部县寺外桃源旅游景区，是一个生态化、立体化、休闲化的现代生态观光园。寺外桃源旅游景区内有名贵花卉200余亩、林果300多亩，包含月季长廊、崇文书岩、忠孝广场、香桃别径、昆桥荷影、牵手桥等景点。该景区不仅生态环境优美，民俗文化也十分深厚，去年6月在该景区举办的该县首届“微电影节”，受到了无数游客的青睐。	南充南部县寺外桃源旅游景区
仪陇县橘源旅游景区，涉及三条沟村、五童山村、朝阳桥村三个村，幅员面积4.2平方公里，园区面积3296亩。橘源旅游景区是依托国家级农业产业化重点龙头企业——海升集团10万亩现代柑橘产业园，以柑橘无病毒苗木繁育中心为核心，建设的集观光旅游、品种研发、田园采摘、农事体验、研学科普、农耕文化等为一体的综合性观光旅游区。	仪陇县橘源旅游景区
多彩千坵旅游景区，地处营山县城东北部的一个美丽村落——千坵村。这是一片多彩的土地，绚丽多彩是千坵村的一大特色。山顶景观台就是观看千坵村全貌的最佳位置，6公里的幸福环线、4公里的篱笆环线加上2公里水库步游道环线和7.1公里的通社公路像是一条金色的玉带飘逸在绿树花海中，山丘怀抱中一颗璀璨的明珠—千坵湖（千坵水库）分外醒目，湖畔亲水绿道环绕，千坵八景一水芸涧、幽簧桥、听雨阶、沁香榭、银粟滩、落虹坡、大关阁、漫花堤尽收眼底，兰花篱园、桃花篱园点缀其间，真是千姿百态，大饱眼福。	营山县多彩千坵旅游景区
大千纸故里研学园景区，是“国家非遗竹纸制作技艺研学基地”，被文化和旅游部授予国家AAA级旅游景区；被省科技局评为“省级科普基地”；被乐山市教育局、乐山市文化广播电视和旅游局授予乐山市中小学生研学实践教育基地；被中共夹江县委、夹江县人民政府授予2020年度夹江县重点企业和夹江纸业十强企业。2021年成为乐山市文旅局打造“乐游嘉学”研学品牌唯一个非遗研学基地。	乐山市大千纸故里研学园
森态源魔芋工业旅游景区，以魔芋工业生产观光、魔芋文化观光、魔芋种植生产体验、魔芋技术交流为特色，融普通的观光旅游、魔芋研学旅游、购物旅游和特殊的商务旅游、技术交流旅游、政务旅游为一体。森态源工业旅游景区占地面积50亩，总建筑面积33350平方米，现已建成种植基地、魔芋博物馆和研学中心、魔芋展销购物中心与餐饮体验区、魔芋科普园、魔芋花台等设施。	森态源魔芋工业旅游景区
昭化区栖凤峡旅游，栖凤峡旅游区森林资源丰富，山峦重叠，风光旖旎，加上五色花海，七彩民居，被誉为“多彩小镇”。景区现已建成的主要景点有圣洁花海摄影基地、栖凤峡四季旱雪场、咕咕萌宠园、半山星宿、栖海滩、桃李园等，是集研学、观光、休闲、玩乐、采摘于一体的康养旅游胜地。	栖凤霞旅游景区
中国花椒博览园，是以宣传汉源花椒文化为主旨的主题博览园，也是省级开发区四川汉源工业园区的一部分，与万里工业园区共同组成”一区两园”。花椒博览园占地面积3500平方米，建筑面积1700平方米，花椒免贡碑是花椒博览园的镇馆之宝。中国汉源花椒博览园是展示汉源花椒历史文化、发展历程、宣传汉源花椒的一张标志性特色名片，是实现千年贡椒与新时代花椒产业发展有机融合的重要载体。	中国花椒博览园
川西竹海景区内竹林茂密，10万余亩竹海，苍翠欲滴，谷内曲径幽幽，空气清新。据测定，景区内空气中每立米负氧离子含量至少达到200余万个，是成都市区的数百倍，因其冠绝成都的负氧离子含量，素有“天然氧吧”之美誉。景区内有成都首座高空玻璃栈道，高空索桥、高空观景平台、缘定桥、飞拉达（铁道式攀登）等游玩项目；深谷栈道、呐喊泉、相思崖、佛话今生、崖居人家、宋代造纸遗址、滴水崖、缘起石、天书瀑布等自然景观和人文遗址,每一处都印刻着岁月的痕迹。	川西竹海景区
自贡·中华彩灯大世界，是自贡市境内的一处旅游景区。文化和旅游部公布第一批国家级夜间文化和旅游消费集聚区名单，其中，自贡·中华彩灯大世界上榜。是以自贡彩灯文化为主题的彩灯之城，以独特的彩灯文化、精巧的彩灯工艺、创新多元的交互体验，诠释自贡夜游王国的魅力。在自贡东部新城投资建设融文化创意设计、彩灯制作、彩灯会展、彩灯主题公园、红色旅游、酒店度假、休闲游乐、智慧生态社区、城市配套等一体的彩灯全产业链基地、国家5A级景区和大型国际文化艺术旅游综合项目。	中华彩灯大世界
牛佛古镇，迄今已有上千年的历史，宋前名为高市镇，明初更名为牛佛镇，有"撤不空的牛儿渡"之誉，先后被评为首批全省“百镇建设行动”试点示范镇、四川省环境优美示范乡镇、全国重点镇、国家历史文化名镇。牛佛镇文化底蕴深厚，舞龙灯、划龙船、花灯、川剧座唱等民俗文化丰富多彩，被誉为“四川民间文化艺术之乡”。牛佛镇曾是川南有名的商埠和水码头，古镇核心区王爷庙社区是中国第二批传统古村落，明清古街巷格局至今仍保存完整，拥有观音寺、禹王宫、万寿宫、贺乐堂等3个省级和9个市、区级文物保护单位。	牛佛古镇景区
三多寨，始建于清咸丰三年（1853年），享有“川南第一寨堡”的美誉，占地面积1.25平方千米。三多寨有东、西二处老寨门与部分寨墙，寨内有清代建筑30余栋。三多寨对研究三多寨寨史以及自流井地方历史文化具有一定的意义。 2019年1月10日，三多寨被四川省人民政府公布为第九批省级文物保护单位。寨内有清代建筑30余栋 [13] ，百年以上古树316株。古寨堡以“五门、三轴、内外城”，形成内外两城的格局，有东、南、西、北、外西门五座城门。古城墙由第一任寨主李振亨主持修建，全长4650米。南门街市地面为青石板路，建筑保留原木构架。三多寨盐商大宅是盐商富商的私家大宅，占地广规模大，大多为三进院落，个别为四进豪宅，均以“某某堂”命名，主要分为中式大瓦房、西式洋房、中西结合式。	三多古寨景区
昭化药博园景区，是集中药生产、科普教育、药膳餐饮、田园观光、怡情养生于一体的中医药康养综合体。药博园整个园区呈环状分布，药材成熟时，花草药与绿树交相辉映，五彩斑斓，从高处眺望，展示区中间还呈现出黄绿相间的“太极八卦图”景观。花海、古树、小亭，不同品种的草药花徐徐绽放，风景秀美如画，一派旖旎风光。	药博园景区
什邡市花坞.御景园景区是集植物观光、品茗、游乐、餐饮及住宿为一体的综合观光旅游园区。花坞御景园占地面积有1200亩，种植了大量花卉以及各类植物品种，在这里几乎一年四季都有花看：春季有十里桃林、郁金香；夏季有七彩荷花；秋季各色菊花；冬季有幸福梅林看梅花。除了看花，看植物外，在御景园内，还有不少游乐设施，有快乐大本营、真人CS、趣味迷宫、3D画廊等。	什邡市花坞.御景园景区
红军村，1935年11月，红四方面军第四军和第九军进驻天全县，在红军村设立红四方面军总部和政治部，在此驻扎战斗生活了100余天，是天全县的爱国主义教育基地之一。以“文化+产业+新农村”的综合发展模式对仁义镇红军村进行整体打造，总投资5100余万元实施红军村一期风貌提升工程、红色文化体验区和农耕文化体验区两大核心区二期工程，使生态的绿色、革命的红色、产业的彩色交相辉映，成为天全乡村振兴的示范项目。下一步红军村将实施三期项目，将红色文化灌注全村，以现代生态农林为基础，以发展乡村旅游为驱动，紧紧围绕我县厚重的乡村红色文化资源和优美的生态环境、依托良好的生态产业基础，进行业态规划，建设村民图书馆、红军文化展示厅、红色文化展示长廊、浸入式情景演艺剧场、特色红色文化商业街、红色主题教育多功能教室等其他配套设施，提升红色研学旅游业态，弘扬红色历史文化，打造以红军文化为核心的田园综合体，建设乡村振兴示范…	天全县红军村景区
四川盆底-大地艺术景区，以低山为主，最低海拔285.8米，气候温和，四季分明，降水量充沛，无霜期较长，空气清新，是观光游乐、休闲度假的理想之地。“山有型，水相宜，有故事”是这里自然景点的主要特征，由九座自然山体天然组合形成了“四”与“川”两个汉字，且大小郪江河将其三方包围，形成了“二水挽三市、一盆装四川”的大地艺术奇观。	四川盆底-大地艺术景区
园内以农作物景观、原生态河道、自然田园风光三大特色景观为主体，采用骑游步道、绿道驿站、文化展示、保留农田等方式，将生动活泼的城市生活优点和美丽和谐的乡村环境相结合，构筑成集旅游休闲、运动健身、科普教育、文化娱乐多元组合于一体的绿色开敞空间，既满足了人们对城市发展便利的需求，又让人们能够尽享农家田园独有的“慢生活”时光。	小青龙河旅游景区
宁南县金桑庄园景区，是以现代蚕桑特色农业观光、蚕桑文化展示（嫘祖文化）、蚕桑科普基地、蚕桑采摘体验、桑海休闲骑游、蜀风桑韵民宿文化休闲度假、蚕桑特色饮食文化等业态为支撑的综合性景区。游客可到碧窝体验参观蚕桑科普文化馆、观光现代农业园区，体验乡村民俗，品尝蚕桑特色美食	宁南金桑庄园
宁南县布依三寨景区，坐落在四川省凉山彝族自治州宁南县西瑶镇一处原生态的布依族村寨——拉洛村，由拉洛布依老寨、布依新寨、布依水寨组成。布依三寨景区总面积5.5平方公里，主要景点包括：西瑶湖、桃园茶社、布依文化广场、老寨古村落等，同时还拥有“三月三”、“八音坐唱”、“转场舞”、“布依刺绣”等多项非物质文化遗产。	宁南布依三寨景区
会理县张姑娘桥景区，依托玉簪湖、万亩石榴基地和丰富的历史文化遗存，划分为张姑娘桥民俗展示区、玉簪湖亲水体验区、青荇葭浦湿地生态区和四季画廊大地景观区四个功能区，造就出一派闲适精巧、雅致出尘的水乡风情，是一处远离尘世喧嚣、寻找梦里桃源、体验鱼米之乡清幽生活的胜景。	会理县张姑娘桥景区
大海子国家3A级旅游景区有独具特色的南丝路文化、红色文化和三国（三绛）文化，是休闲度假、阳光康养、农业体验、乡村田园自然风光融合一体的“鱼米之乡”旅游观光景点和休闲娱乐度假胜地。依托大海子水利风景区的环境资源，开辟创意化种植构筑。通过发展生态游、乡村游、观光游农业体验游等农旅融合产业，展示农业与旅游混搭所呈现的多层次模式，实现乡村田园综合体项目。	会理县大海子景区
会理县会理榴园景区，是一座以石榴文化和丰富的石榴品类为核心，集科普研学、休闲娱乐、餐饮民宿、文艺创作为一体的综合性旅游观光园区。会理榴园田园风光与古城胜景相得益彰，园林绿植和淙淙流水相映成趣，既是城市中难得的天然氧吧，又是文化展示和休闲娱乐的好去处。	会理县榴园景区
越西县现代农业产业园景区，，是一个集规模化、标准化、商品化、品牌化、产业化为一体的高标准矮化密植现代苹果产业示范园，现已发展成为国家级农业产业园旅游景区。进入越西县现代农业产业园景区，放眼望去，便捷舒适的产业园道路、农旅结合的苹果主题公园广场、科技感十足的农业设施设备与集约化规模化的矮化密植果园，共同勾勒出一幅亮丽的田园风光图。	越西县现代农业产业园景区
德昌县角半樱缘谷景区,是攀西阳光康养旅游目的地的核心组成部分，背靠省级森林公园黑龙海子，是大凉山著名的樱桃之乡。景区所在的角半村，是全国乡村旅游重点村、全国生态文化村、四川省乡村旅游精品村寨。春果第一枝，首红角半沟。四月伊始，正是到樱缘谷景区品尝中华甜樱桃的季节。这里种植的樱桃以中华樱桃为主，樱桃果实肉厚、大小均匀、味甜多汁、色泽鲜艳、营养丰富，极其可口。	德昌县樱缘谷景区
德昌县西麓河畔景区，种植有机枇杷1.2万亩，森林覆盖率达90%，每立方厘米年平均负氧离子含量4286个。景区内阳光餐厅、金果（知青主题）民宿区、停车场等旅游基础设施完备，还建有800米观光游步道、观景亭等观光娱乐设施。这里山川秀美河流众多，自然景观完整、动植物资源丰富，枇杷特色鲜明、知青文化浓郁，是理想的生态康养之地。	德昌县西麓河畔景区
冕宁县世外桃源景区，阳春三月，走进桃园村，阵阵春的气息迎面扑来。一进入桃园村，就被满山的樱桃花所吸引，一个山坡连着一个山坡，全是樱桃花，仿佛真走进了桃花源，芳草鲜美，落英缤纷，恰似世外桃源。境内错落有致的农田，成片成林的果园，有樱桃、蜜桃、李子、后山梨、刺梨、拐枣等琳琅满目的各种四季特色水果。	冕宁县世外桃源景区
冕宁县橄榄小镇景区，这里三面环山，森林覆盖率高达90%，负氧离子含量高，是一处集采摘、品果、休闲、娱乐于一体的现代生态旅游村。景区面积20.55平方公里，区内的油橄榄特色产业被县委定为冕宁县“四篇文章”的支柱产业之一，还种植了大量的百香果、葡萄、猕猴桃等，成为游客体验田园采摘、享受特色乡村农家乐、民宿的好去处。	冕宁县橄榄小镇景区
索玛花波洛景区又称金阳波洛索玛花海（十万亩索玛花波洛景区），分布于波洛山海拔1800米至3100米的208省道乌金路（乌斯河—金阳）两旁，属天然野生花卉，总面积达10余万亩，品种多达50余个，是野生品种最为集中、最为漂亮壮观、规模最为宏大的索玛花观赏地。景区内有丙乙底村彝家风情园，设有浓厚少数民族文化的农家乐和彝家店可供住宿。	金阳县丙乙底索玛花景区
布拖县布江蜀丰现代农业科技示范园景区，是落实江油市、布拖县两地党委政府扶贫攻坚对口协作战略部署的重点产业项目。景区一期项目，已建设完成智能温室育种大棚、马铃薯保鲜储存库、电商展示交易和技能培训中心、马铃薯主食文化体验阳光餐厅、露地种植试验示范区等设施。二期建设内容包括建设高原蓝莓种植示范基地、川续断中药材育苗种植基地等。	布拖县布江蜀丰现代农业科技示范园
“千佛峡景区”位于绵阳市安州区千佛镇东益村，以山地为主，呈“两山夹一沟”态势。区域内属亚热带湿润季风气候，四季分明；动物资源有大熊猫、黑熊、野猪等1000余种，植物资源有银杏、红豆杉、灰枝杉等1710余种，物种丰富。拥有7家精品民宿，年接待游客10000余人；陈家院子、李家院子均为百年历史老村落，沿途千亩白果树走廊，风景宜人。景区内生态良好，山水风光宜人，特别是山泉水，清澈见底。因项目紧邻千佛山，具有一定的佛教文化底蕴。项目地块内为典型的高山峡谷地貌，峡谷呈“Y”字形分布，以峡谷风光、山村风貌、民宿休闲为特色。景区内青山环绕、风景秀美、植被丰富，森林覆盖率达95%以上，常年气温比绵阳市区低3-5℃，每个景点都富有特色，充满文化底蕴，是夏日避暑的圣地、冬日赏雪的天堂。	千佛峡景区
狂欢谷景区位于立新镇，面积603亩，景区以西南地区亲子、青年群体近郊游度假目的地为定位，打造成为西南地区最大的新型互动式体验亲子乐园，是集教育、益智、娱乐、商业于一体的近郊双休日亲子游目的地。狂欢谷景区由疯狂游乐城AB区、无动力设施、萌宠乐园、大马戏、农耕文化体验区等五大板块构成。疯狂游乐城区域含22项动力游乐设备，无动力设施有12项。藤蔓秋千阵、滑索大阵营、秘境沙滩、拓展突击网等令人目不暇接的游乐项目适合各年龄段的人游玩。	狂欢谷景区
在距平武县城88公里的清漪江上游，坐落着一个特色景区——禅茶清谷。此处气候温和，降水丰沛，森林覆盖率高达82%，野生动植物资源极为丰富，有黑熊、岩羊、红豆杉、珙桐等珍稀动植物资源。兴于唐代的大窝茶种植历史悠久，茶文化源远流长，作为清漪江的羌族聚居区，羌民族风情浓厚，处处皆是“依山而居，垒石为屋”的羌居，形成了以高山茶园、民族色彩交相辉映的生态文化景观。景区以农旅融合为特点、民族风情为依托，联合周边独特乡村景观及产业，真正实现了游在茶乡、住在茶乡、吃在茶乡，自然生态、乡村休闲、民俗体验的主题游模式，既给游客以赏心悦目的景致，又给游客以民俗文化的深度体验，形成以乡村为主导的文化产业链和休闲度假旅游产业链，树立了区域乡村旅游的典范形象。	禅茶清谷景区
大良田园景区有花卉苗木、古建遗址、地方民俗文化等景观及文化，成为集现代农业、花卉苗木、旅游康养为一体的田园文化慢生活旅游目的地。	大良田园
低坑大瀑布景区，系嘉陵江江岸基岩塌陷形成的。它宽约200米，高约70米，比黄果树瀑布宽，但高度较之要低。尽管如此，其气势，其壮美之程度，一点也不输与其他名瀑。来到瀑布旁，无不被浩荡壮丽之风貌所折服。岳池低坑大瀑布生态旅游景区以自然风光为主题，按照“一个中心、六大功能区“（即游客综合服务中心、瀑布观光区、花卉观赏区、休闲娱乐区、园田观光休闲度假区、湿地保育区、丛林娱乐区）的空间布局，打造集瀑布和花卉观光，融合生态休闲、运动养生、度假娱乐等多元素于一体的休闲旅游目的地。	低坑大瀑布
攀枝花西区庄上，秉承攀枝花市政府 “阳光康养”的城市旅游核心内涵。庄上旅游村位于西区格里坪镇南部，国家3A级旅游景区，是格里坪镇三个少数民族村（其余两个为经堂村、大麦地村，分别以彝族和傈僳族为主）之一。水田彝族是彝族的一支，主要分布在凉山州安宁河流域的平坝地区。与普通的山区彝族不同，水田彝族依水而居, 以种植水稻、捕鱼为生，按汉俗辈分取名记家谱，死后棺葬。从2012年开始，庄上旅游新村按照“一村一品、一处一景、一家一艺”的发展思路，以花卉产业为支撑，充分利用紧靠金沙江和梅子箐水库的地理优势，围绕江鱼特色餐饮和水田彝族文化，以“人文水彝 花海庄上”为主题特色，打造集山水自然、水彝人文、阳光康养、运动休闲于一体的乡村旅游度假新村。	庄上乡村旅游景区
位于盐边县红格镇，该村依托独特的氡温泉资源、丰富的热带水果，以及稻田、花海、民居等田园牧歌风光，构建起生态体验、田园采摘、共享厨房、艺术创作等业态，建设了艺术家工作室、文史馆、写生坊、特色民宿、中国传统文化展示学习区、户外拓展、儿童水上乐园等项目。是全国文明村、省级“四好村”、省级乡村振兴示范村、第二批省级乡村旅游重点村、国家3A级景区。	昔格达田园旅居景区
大笮风旅游基地是二滩—渔门—国胜—择木龙杜鹃花海旅游线上的一个集生态旅游、观光农业体验、休闲度假、特色餐饮为一体的景区。同时是大笮风特色农业开发公司的原料生产基地，位于“百里生态长廊”之百灵山杜鹃花海景区，得天独厚的自然景色和构思巧妙的人造景观相结合，浓郁田园风光和江南园林韵味交相辉映，充分展现笮山若水这一多民族地域久远厚重的历史文化特色；基地内百亩野生裂腹鱼养殖观赏景点令游客啧啧称奇，赞赏有加，同时可参观体验传统纯粮马锅头酒酿造、铁核桃油生产线、特色农产品加工等；基地外依托背靠百灵山麓百亩茶山，沿途近乎原始古朴的风光，让游客饱览秀美山色，仿佛置身世外桃园，人间仙境，还可参与采茶、品茶活动，观赏手工制茶工艺，领略个中奥秘，观者兴趣盎然。	大笮风旅游基地
古德村是“麽些人”聚居的古老村庄，始建于明清时期，距现在已有几百年的历史，村里古树参天，溪流清澈，村落保持着良好的传统格局，整体风貌完整协调，是攀枝花市唯一的纳西族聚居村和多民族和谐聚居区。自旅游开发以来，这个“世外桃源”般的小村庄依托古村落特色资源优势，坚持保护与开发并重，深挖民族文化，发展旅游产业，走出了一条因民族文化而兴的旅游路，为乡村振兴注入了“文化魂”。	古德麽些村落景区
康桥水乡景区包括“一环、一带、四区”，即沿湖环形公路、水文化休闲景观带和“原乡田园体验区、动感户外体验区、水韵娱乐休闲区、生态康养度假区”，打造了星空船坞、白鹭湖、芦苇滩、十里桃源、儿童乐园、康桥智慧农业、康桥别院、房车营地、恬湖、梦幻草海等精品景点。	康桥水乡
汶川县汶川云上龙溪生态文化旅游区，整个区域内秀美旖旎的自然风光、绚烂悠久的羌族民俗文化及古朴雅致的文物古迹相结合，形成了独具魅力的旅游资源。是集旅游观光、水上娱乐、康养度假、高山滑雪和释比文化体验为一体的高端体验式度假区。	汶川云上龙溪生态文化旅游区
景区为游客提供环湖骑游、鲜果采摘、儿童游乐、运动休闲、烧烤露营、湖边垂钓、农事体验、科普教育、田园康养、特色餐饮住宿等体验项目。景区于2020年成功创建国家AAA级旅游景区。	茂县九鼎山·太子岭景区
黑虎羌寨是一个从远古保留自今的较为完好的羌族原始村寨，其“依山居止，累石为室”的建筑风格和羌族生活风貌，是展示羌族历史文化和原始民俗风情旅游的一个重要旅游点。 茂县黑虎羌寨距“九环线”7公里，坐落在岷江河谷的群山峻岭之中，独特的建筑、留存的历史遗址和浓郁的羌族民风民俗组成了一道民俗风景。古老的羌碉、充满传说的将军寨遗址、以怀念为基调的“万年孝”三者合一，黑虎羌寨就成了一幅古朴的风俗画。	茂县黑虎羌寨生态文化旅游区
上关岷江百合花谷景区，目前百合花谷已种植有岷江百合、香水百合、蔬菜百合80余亩，其中香水百合有“满月、雷诺、巴拉圭”等15个品种，极富观赏价值，每年7月至8月是景区百合最佳观赏期。开园后，日均300余名游客慕名而来，赏花赏景、品尝美食，大力发展乡村赏花特色旅游产业，致力于将上关村打造成集观赏百合、品尝美食、体验民俗、康养避暑为一体的精品康养旅游村寨。经过成都院3年多倾心倾力帮扶，景区现已建成游客中心、旅游厕所、停车场、亲子游乐、露营烧烤等基础配套设施。	茂县上关岷江百合花谷景区
色尔古藏寨，色尔古是藏语，意为“盛产黄金的地方”。色尔古藏寨是一个典型的藏羌民族文化交融相汇的地方，它依山势，傍猛河而建，是一座原始古朴而又神秘的藏寨村落，有人称之为“东方的古堡”，还有人说它是“川西北的小布达拉宫”。古时，色尔古人为抵御外族的侵犯，多群居，由此形成了独特的藏式民居。藏寨依山脊修建，居高临下，为碉楼式，用片石和黄泥调浆砌墙，一般为三层，碉楼底层稍大，逐层斜上，呈台柱型，基础坚固，冬暖夏凉，户户相连，修建百年而不垮，饰以红、黄、白三色主调藏式修饰。户间小巷，片石镶嵌，阶梯密布，纵横交错，初临其中，如进八卦，多要往返。整个藏寨结构严谨，户户相通，一条清澈的溪水与寨楼相缠，一旦发生意外，幽深、古朴的水渠则成了安全通道和打击敌人的重要阵地，形成了坚不可摧的防御体系。藏楼毗邻雄立，远望如欧式古堡王国，堪称建筑史上的一绝。岛上建有一座用白石修筑而成的佛塔。这里是历代僧人讲经授法、举办…	黑水色尔古藏寨景区
四川通江银耳闻名遐迩，为了把银耳文化、银耳发展历史，以及银耳产业相关领域的新技术、新产品融合现代化信息技术展现在世人面前。巴中市在通江县高明新区建通江银耳博物馆。由“主馆”、“天地之灵”、“雾露之间”、“青杠林里”、“银耳人家”、“形象广场”六个部分组成。2014年10月17日银耳博物馆正式开放。占地40050平方米，建筑面积6000平方米。其3700余平方米的展厅，由“天赐”、“地孕”、“人文”、“和合”、“神效”、“乐享”、“品鉴”七大展区及3D数字影院组成。	通江银耳博物馆
泸州方山，蜀中名山。方山由九十九山峰组成，从四面远眺均成方形，位于四川省泸州市江阳区方山镇境内。方山生长着亚热带常绿针阔叶混交林，林木繁茂，水土保持很好。山上有9股山泉，四季涌流不息，称为“九龙吐水”，现建成一平湖，取名“天池”。薄刀岭是方山的最高点，是一座如刀削斧劈的山峰，状如菜刀，是观云海最佳地点。有“小终南山”“峨半堂”“小峨眉”“云峰”的美誉。	方山旅游景区
通江县壁山森林公园，是以运动健身、休闲娱乐、文化展示等功能为主导，融合城市迎宾、农业观光、科普教育、森林体验等功能于一体的城市森林公园，荣获“2018年度四川省森林康养基地”等称号。公园森林覆盖率达89.6%，植物种类2300种，主要树种为松树、柏树、银杏树、槐树等。园内气候温润，空气清新，负氧离子达10000个/m3，富含芬多精等植物精气，适宜康体修养。2018年，该公园实施整体提升，建设主要内容包括公园入口形象区、儿童游乐园、七彩花田区、风情商业街、运动健身区、文化展示区。	壁山森林公园
西厢村区位优势明显，有丰富的人文资源和自然景观。在这里，有漂亮别致的聚居点、山巅之上的千亩青钱柳、龙腾峡的激情漂流、九重山下的“流萤小筑”、百年的清代石刻、千年的金丝楠古树等等，可谓是百步一景、千步十色。	植梦西厢旅游景区
高峰岩生态颐养庄园，平均海拔1200米以上，是集生态养殖、真人CS对战、丛林拓展训练、瞭望高塔、林中木屋等休闲旅游项目于一体的综合乡村旅游景区。	高峰岩生态颐养庄园
柳池新农村文化园景区由苍溪县白鹤乡的柳池村和石门乡的文家角、杨河、珠江村构成，该景区是以体现新农村文化为主题的休闲农业与乡村旅游园区，景区建有以猕猴桃为龙头的种养殖项目产业综合园区。园区有猕猴桃产业园11000亩、核桃2000亩，配套建设有良种鱼苗繁育基地、生态渔业养殖基地1000亩，猪、兔、鸡养殖场。核心区农户农居及环境均按照“6个1+三配套”的模式进行打造，集中建成了柳池和文家角2个聚居点，其中柳池聚居点农户106户，文家角聚居点112户。	苍溪县柳池农业园区
小镇苴却砚特色街区、苴却砚博物馆、苴却砚湿地公园（一期）等一批标志性建筑基本建成。苴却砚属于中国名砚，作为苴却石的主产地之一，攀枝花市仁和区以苴却砚为特色，以砚文化为核心，大力发展苴却砚产品加工、销售、文化展示、互动体验等产业，形成产城人文深度融合发展态势，建成“中国彩砚第一镇”。	仁和区苴却砚文化旅游区
乾池桃博园，为桃文化田园综合体示范区，采用“科研+公司+合作社+农户”模式，打造桃产业田园文化体验园，同步建设大渡河水文化博览馆、民宿酒店等配套设施。1000亩的桃园种植19种桃品种，分为早熟水蜜桃区、观赏桃区、黄桃区、中熟水蜜桃区、晚熟桃区等“五大田园文化体验园”。	乾池桃博园
乌龙河·百胜药谷景区以中药材为核心，为游客提供集运动休闲、研学教育、儿童游乐、拓展训练、特色餐饮等特色体验项目，是四川省中医药文化传承基地、四川省“三个一批”重点中药材种植基地、四川省中药材种植示范基地。	乌龙河·百胜药谷
威远煤矿工业遗址景区是利用威远煤矿曾经的生产、管理、社会配套及职工生活遗址或遗迹建设的,整个景区工程也称为“威煤记忆”,包括威煤陈列馆、工业文化广场、办公楼、机修广场、职工俱乐部等。	威煤工业遗址
竹苑水乡景区以竹苑水乡游客中心为核心，打造民宿、休闲、垂钓、餐饮、度假、体验和康养一体式游玩盛宴，配制特色竹苑菜系——蒙古风情烤全羊、手抓羊、乌鱼、佛跳墙、赛熊掌、竹苑烘肘、鲜雷竹笋烧鸡等。旅游步道串联柑橘采摘区、湖心岛、观景台，唐小橘创意农场，沿湖亲水游步道、荷塘垂钓等核心景点。	竹苑水乡
富乐山，是一个以园林建筑见长、融三国遗迹在内、山水结合的自然文化山水景区。富乐山以高、广、秀、雅著称，被誉为“绵州第一山”。景区开发、建设依山就势，顺乎自然，根据山形地貌，采用中国古典园林造园手法，取山、水两大基本要素，以山林野趣为特点，依赖葱郁的林木、自然水景，仿明清苏州园林造型风格，使建筑物与植被形成一个统一变化的整体。已建成大小景点50余处，著名的有“豫州园”、“绵州碑林”、“富乐阁”、“富乐堂”等。目前为国家AA级旅游区。	绵阳富乐山景区
资中县重龙山，有明代所建永庆寺等古殿宇及隋唐刻摩崖造像达160龛，1648尊，大都保存完好。造像旁还有许多自唐以来的名人题记题词。永庆寺现有藏品1700余件，包括苏东坡，黄庭坚等名人的书法碑及袁牧，曾国藩，张大千的书画。以黄庭坚的《幽兰赋》碑最为名贵，是稀世珍品。	内江资中重龙山
鑫岛游乐城，是攀西规模较大的具有时代特色的综合性大型游乐城，系国家2A级景点。鑫岛占地300余亩，被天然河流四面环抱，形成一个风景怡然的自然岛区，被形色各异的花卉植物覆盖，四季绿树成荫、鸟语花香，是旅游、娱乐、休闲、度假的胜地。占地面积240余亩，其中水域面积90余亩，总投资8000多万元。拥有20多个游乐项目，分别为水上世界、激流勇进、空中观景缆车和娱乐宫等。	攀枝花鑫岛游乐城
乐至报国寺，据《乐至县志》记载，报国寺始建于隋开皇二年（公元582年），距今已有一千四百多年历史。报国寺四围青山环抱，背山临水，环境清幽，林木葱郁，怪石嶙峋；千年古树，唐季残碑，宋明石棺；将殿、堂、池、桥、亭、洞及摩崖造像融为一体，拾级揽胜，高低错落，迂回曲折，蔚为奇观。	资阳乐至龙门报国寺
四川十大古镇——肖溪古镇，又称唐宋古镇，有近千年历史，人口4.5万。肖溪古代称为“龙凤洲”，明末清初湖广填四川时，有肖姓移民于此，故称肖家溪。肖溪镇因此得名。始建于明末清初，由于建筑时代各异，故形成了纷繁、错杂。别具一格的建筑特色，总建筑面积达10万平方米。 沿着弯曲而平坦的乡间公路走进古镇。	广安市肖溪古镇
隆昌古宇湖旅游区，以古宇庙为主体，由县城石牌坊群、古宇湖圣灯山片区、云顶山片区三个风景区组成，包括“立体史书”石牌坊、“川南明珠”古宇湖、“梦幻奇峰”云顶寨、“石化圣地”圣灯山、西部青石文化城等景点。	内江市隆昌古湖景区
高峰山，海拔547米，山峰秀丽，形似栖凤，故又称“高凤山”。曾以道教为主，兼具儒、佛文化，如今是龙门正宗的道教活动场所。第七批全国重点文物保护单位。始建于初唐，续建于晚清，扩建于民国，是得国民政府众多元老崇敬的宝刹，受国内十八行省朝拜的玄都。时任国民政府主席林森曾题匾额“为善最乐”以誉之。高峰山有“蜀北第一名山”与“川中第一峰”的说法。因独特的八卦迷宫建筑，又有“川北迷宫”的美称。高峰山位于蓬溪县城北25公里处的高峰上，山势峥嵘，古柏参天，历史悠久，道风远播，楼阁勾连，曲径通幽。	高峰山景区
蓬莱公园，原名魁山公园，景区因魁山寺而得名。集宗教寺庙、餐饮、娱乐、休闲观光旅游等于一体。年平均接待游客已达40余万人次。自然形成寺中园、园中寺格局，集宗教寺庙、餐饮、娱乐、休闲观光旅游等于一体，园区内现已形成亭台、楼角、苑、寺庙等15处，绿化面积达80%，山势雄壮，树木葱茏。公园前山为宗教游览园，有青狮白象，郪江藏有大量元、明、清代动物石凋。	遂宁大英县蓬莱公园
天马山国家森林公园，是山岳型自然风景区。公园属于低中山区，呈东西走向，群山绵延起伏，构成浑然一体，最高海拔1431.6米，最低河谷海拔518.3米。园区天马山、老土地、四方碑、五马槽雄险秀丽，绵延数十公里，形成“横看成林、侧成峰”的奇特地形。五马槽五峰巍峨屹立，如五匹骏马同时奔槽饮水。	天马山国家森林公园
段家大院子是体现川西传统民居风貌的古式庭院。始建于二十世纪末，工程历时六年，其庭院占地百余亩，房屋数百间，间以亭廊、曲径小桥、荷塘岸柳，别有情趣。院内雄伟壮观的致广楼高10余丈，登楼可俯瞰美丽富饶的川西平原。段家大院子以保持自然生态环境和弘扬传统文化为主旨。其构筑用木材、青瓦、石板、土漆等传统建材；广征川西旧时家具家什，并创建了川西第一的古代民居器具展示馆。段家大院子古朴凝重的建筑风格，淳厚浓郁的民俗情调，朴真自然的生态环境，丰富深沉的文化内涵，足见其匠心独远，风情别具，堪称川西古典民居的典范。	德阳段家大院子川西古民居园区
泸州市博物馆成立于1984年，与成立于1980年的泸州市文物保护管理所合署办公。泸州市博物馆新馆建成于2000年，环境优美，建筑面积10500平方米，是国家文物局重点支持的博物馆之一，是中央美院、北京语言大学、四川美院、重庆大学的教学实习基地，建有全国108座国家历史文化名城中唯一的名城保护专题馆——“国家历史文化名城泸州展览馆”和全国唯一的蒋兆和纪念馆。	泸州市博物馆
西月湖公园内九处群山环拱、两处平湖荡波，山水交织，交相辉映，形成“落霞与孤鹜齐飞，秋水共长天一色”的绝妙佳境。西月湖公园景点众多，娱乐项目诱人，可容纳近4万游客。此园东连北坝小区，南接邓家花园（即爱国将领邓锡侯先生故居），西邻围城公路，北靠农舍村院。根据地理特点，公园分为前湖和后湖；按照功能划分，公园分为闹区和静区。	南充营山县西月湖公园
观音山森林公园，最高海拔1058﹒6米。以低山丘陵地貌为主，为中亚热带湿润季风气候区。观音山省级森林公园以丰富的自然景观见长，具有" 奇（特）"、"秀（美）"、"古（扑）"、"幽（静）"、"神（奥）"的特色，站立山颠，朝观日出，"俨然峨嵋"，晚赏夕阳，佛光万丈，其茂密的森林、多姿的山峰，潺潺的溪流，神秘的旱海，迷人的溶洞、海洋动植物化石……共同构成了一系列神秘、幽静、秀丽、奇幻的自然景观。春有杜鹃分外饶，盛夏正好瞧青松，秋赏枫叶红满山，冬有雪花盖葱茏。四季可观日出、云海等奇观。公园内有丰富的动物资源、森林昆虫…达200种，植被丰富、种内繁多，空气清新，负氧离子含量高，野生药材遍山皆是。	达州市宣汉县观音山森林公园
宽窄巷子，由宽巷子、窄巷子、井巷子平行排列组成，全为青黛砖瓦的仿古四合院落，这里也是成都遗留下来的较成规模的清朝古街道，与大慈寺、文殊院一起并称为成都三大历史文化名城保护街区。宽窄巷子先后获2009年“中国特色商业步行街”、四川省历史文化名街、2011年成都新十景等称号。	宽窄巷子
春秋祠，又名春秋池，春秋阁，主要供奉关羽，因传说关羽喜读《春秋左氏传》，故名春秋祠。也叫“陕西会馆”。清光绪二十六年(1900)建，当时建筑面积4500平方米，现在保存下来的建筑面积2500平方米。坐南向北，长方形布局，沿中轴线从前到后有4个封闭式四合院，依次为乐楼、大厅、正殿、三官殿。2006年05月25日，春秋祠作为清代古建筑，被国务院批准列入第六批全国重点文物保护单位名单。	泸州叙永县春秋祠
成都战役纪念馆，已被省政府和省国防教育委员会正式命名为“四川省国防教育基地”。于2010年成功创建成为国家2A级旅游景区，是成都市的红色旅游景区之一。成都战役纪念馆里集中展示的文物、图片、书籍等以不同的载体，从不同的角度和侧面，生动形象、客观真实地记录和再现了英勇的人民解放军征战西南、决战川西、解放成都的战斗历程。	成都战役纪念馆
纯阳观是为纪念吕纯阳（吕洞宾）于民国时修建，后演变成忠孝儒林。大忠亭塑有历代儒家忠臣像，至孝亭塑有传统的24孝像。始建于光绪年间，儒佛道三教合一并存于此一地，也被称为“古今天下第一忠孝儒林”。它最初是一座为纪念吕洞宾而建的吕仙祠，经民国时期扩建后变成了道儒一体的庙观，抗战时期，国民政府于1939年—1945年间曾经在这里设立“中国妇女慰劳抗战将士总会”、“战时儿童保育会成都分会第四保育院”。现在纯阳观的主要景点有灵祖魁星殿、三丰吕祖殿、文昌武圣殿、关岳孔子殿、救苦钟、凉水井等。	成都市新津纯阳观景区
“碧水蓝天”旅游景区，山水相连，果木葱笼，设施齐全，功能完备。有三楹出厦，红柱青瓦，古朴典雅的“四合院乡村酒店”；有供游客体验，甘当“都市农夫”的杨家菜地；有小桥流水，花榭亭廊，相映成趣，美味佳肴，中西合璧。是一家集休闲、娱乐、餐饮、农事体验和度假为一体的绵阳近郊休闲旅游目的地。同时，大小会议室可分别容纳20-100人参会，拥有15个精致雅间，可出租别墅，可承办大型婚寿宴及其它商务活动。	绵阳市碧水蓝天旅游景区
玉龙山，古庙始建于隋末唐初，于明天启四年（公元1624年）复建。清道光年间更名玉龙山，历代多有扩建，现已建成七层十大殿，厅室房屋100间，会议室、办公室、陈列室、观景台、午台、商店、茶园、餐厅、招待所样样齐全，还有远古遗迹“神仙洞”和“观音泉”组成500亩的景区。	绵阳市盐亭县玉龙山旅游景区
泸州市况场朱德旧居陈列馆内展陈了大量朱德在泸州期间的重大革命活动和珍贵遗存文物史料。现为全国重点文物保护单位、国家AA级景区、省级国防教育基地、省级爱国主义教育基地。泸州市况场朱德旧居陈列馆位于全国重点文物保护单位“况场朱德旧居”(原名“陈家花园”)内，展示朱德在泸业迹、对观众进行爱国主义教育和革命传统教育的专题陈列馆。1918年，朱德驻节泸州期间，在泸州开展了大规模的清乡剿匪运动，其指挥部曾设于况场陈家花园。	泸州市况场朱德旧居陈列馆
新店子旅游景区，亚热带季风气候，森林覆盖率达到90%以上，古木葱郁，空气质量好，水资源丰富，生态环境好。占地面积500亩，市川东北一带休闲避暑的理想场所。规划区内现有一座天主教堂，始建于同治三年（1864年），原是英国人传播西方文化的地方，现在已成为苍溪县天主教爱国会基地。	广元市苍溪县新店子景区
大深南海风景区，是20世纪50年代人工筑坝形成的中型水库（原名大深沟水库），是蓬安最大的水利设施和重要旅游景点之一。大深南海素有“小山峡”之称，以幽、深、青、秀、奇、碧著称。五座山峰形成五个半岛，若干峡谷，汇集500多种植物，30多种野生动物。五马归槽、象鼻山、帽尔梁还演绎出许多动人的故事和美丽的传说。张献忠、司马相如、颜真卿、苏东坡等历史文化名人曾在此神游和隐居。	南充市大深南海旅游景区
岳池县中富农庄又名岳池农家第一庄，农庄依托陆游文化，整合岳池农家文化资源，打造集餐饮、娱乐、休闲、住宿、会议、商务接待、游玩、垂钓、观光、配套设施齐全等功能于一体的综合性、多功能的五星级生态型休闲度假农家乐。中富农庄位于岳池农家文化旅游带。中富农庄按照五星级农家乐标准，建设游客接待中心、生态停车场、休闲垂钓池、民俗表演广场、农事体验区、特色四合院等设施，成为广安目前规模最大、接待能力最强的星级农家乐。	广安市岳池县中富农庄风景区
仁和公园，其中水面积0.92公顷，绿地率高达75%。该公园以原有杨树林为基础进行建设，以“园林街区，绿色生活”为理念，运用内“静”外“动”的空间设计手法，着力突出公园生态、文化、多彩、功能四大特色。同时，仁和公园还将具有顺义地方特色的“村名”、“潮白河”等元素融入公园设施建设，形成了独具特色的人文景观。	攀枝花市仁和公园旅游景区
独树村，是普威镇的南大门，全村幅圆面积42.3平方公里，海拔1580—2300米，属中高山区，居住着汉、彝、回、白等5个民族。米易县普威镇独树旅游新村里种植的行道树不是观赏花木，而是桃树、梨树和樱桃树。房前屋后，一棵棵桃树伸开绿色的臂膀，守护着小小院落。许多村民，都搬来椅子，晒在暖阳下，端着一杯茶，三三两两聚集在一起闲聊，好不惬意。	米易县普威独树旅游新村旅游景区
攀枝花市红格村旅游景区，景区内风光秀丽，加之居住着白、彝、傣、普米、回等少数民族，丰富多彩的民族风情给整个景区格外增色。景区分为3个小区：红格温泉疗养区，距市中心38公里。温泉周围群山环抱，绿树成荫，周围芭蕉树成林，每当紫金花盛开，构成了一派南亚热带的风光。少数民族民俗风情游览区，距市区50公里。游人可参加火把节、篝火晚会，品尝彝族风味餐等参与性活动。	攀枝花市红格村旅游景区
攀枝花市海塔世外桃园旅游景区，海塔湖水域面积约60万平方米，形如弯月，又名月儿海。海塔地势形如船体，相传前人为拴住这条船，便在山上修了一座六角白塔作系船之桩，“海塔”因此而得名。因为有良好的植被和广袤的水域使得这里空气异常清新，空气中充溢着花木的芬芳，饱含富氧离子，山水如画廊，人在风景里，悦目清心。	米易县海塔世外桃源旅游景区
晨曦森林度假村，是一家相当于三星标准的集餐饮、住宿、娱乐、会议为一体的休闲场所。	涪城区晨曦森林度假村旅游景区
旷继勋公园是四川省的著名爱国主义教育基地之一。公园于2009年6月建成，以旷继勋纪念馆为中心，以广场、书法、国防教育基地为副中心，共占地140亩。蓬溪县人民为了纪念共产党员旷继勋同志在1929年6月29日建立四川第一个苏维埃县政府,以及他为革命奉献一生的高尚品质而修建的。开园以来，已经成为四川各阶层的人民特别是青少年学习爱国知识，树立人生信念的重要场所之一	继勋公园
可久红岩山旅游景区共分为佛光湖、生态水果园、半边寺、南广河流域崖墓群、迎风寺、马公洞、高家洞等。现在已经开发的景区主要集中于半边寺一带，迎风寺、马公洞、高家洞尚未开发。可久镇红岩山位于可久镇东侧，有省一级文物保护单位半边寺，该山乃佛家圣地。红岩山为高县第一高峰,区内海拔800米的山段主要生长针叶林和阔叶林植物。本区属典型的中亚热带湿润地区气候，冬无严寒,夏无酷暑,光照充足，空气流通性好，素有“天然空调”之美称，是理想的休闲避暑之地。边寺始建于明朝末年，该寺面临悬崖，背靠峭壁，寺中有很多精美的佛像，至今保存较完好的还有12躯摩岩造像，高约2.5米，另外还有很多的立屏式浮雕、南广河域崖墓群等，拥有深厚的历史和佛家文化。	高县可久红岩山旅游景区
蓥市广安蜜梨度假村，是以南方优质早熟梨为主导产业的集果园、花卉、养殖、生产、科研、农业旅游观光、休闲度假、会议培训于一体的复合型景区，也是四川最大的蜜梨生产基地之一。度假村延绵12公里，覆盖华蓥市双河、禄市、天池3个乡镇，在度假村的辐射带动下，周边农民积极发展优质梨产业3万余亩。目前，度假村通过10余年的特色果树产业基地扩展和观光旅游设施的建设，已成为了连接华蓥城区、天池湖和华蓥山石林景区的旅游环线重要景点。每年的3月中旬到下旬，上万亩的成片梨花吸引了各地游客30万人左右。	广安市蜜梨度假村旅游景区
狮岭景区，因狮岭村内一山形似狮子而得名，景区是以生态农业、新农村建设、庭院文化、观光旅游为一体的生态家园综合型乡村旅游景区。每年阳春三月，这里是五大著名梨花景点之一，每逢八月，雪梨成熟季节，整个景区生机勃勃，瓜果飘香，该景区现已成为“春赏花、夏采荷、秋尝果、冬看雪”的全省著名生态旅游景点，县城、广元、南充及成都、西安等地的游客纷纷慕名而来休闲观光,他们赏梨花、尝雪梨，吃农家饭，深入梨园，疏花授粉，参与农业劳动，体验农耕文化的快乐。	广元市狮岭旅游景区
丙谷镇芭蕉箐新村建设点以整治扩建和保留整治两种类型相结合的方式进行建设，按照依山就势、错落有致的自然条件，拆旧48户，在原址上规划建设66户，保留整治35户，构成了目前的101户新村建筑体。新旧房舍相映，形成了独特的风貌风格，设计新颖，色调一致，入户通道统一硬化，绿化设计别具一格，平砖和小石铺就的5条宽1.3米、长1300余米的乡间游道从新村伸向远方，兰花楹、白玉兰、日香桂、樱花、柳叶榕等近2000余株高档树木旺盛生长，三角楠、万寿菊争妍斗艳。	米易县芭蕉箐旅游新村旅游景区
慈思寺现有建筑面积1500平方米。建有大雄宝殿、玉佛殿、主客殿、和斋堂、客堂、方丈室、厨房。依地建筑，高低错落，雄伟壮观。主塑释迦牟尼佛、阿弥陀佛、文殊、普贤、观音、地藏王菩萨和十二圆觉等数十尊。另有汉白玉佛像6尊，其中缅玉观音高2米。每逢仙佛诞辰及节日，香客、游人络绎不绝，己成为弘扬佛法和揽胜观光的圣地。	资阳市乐至县慈恩寺旅游景区
一个以农业为主的少数民族村。混撒拉村以混撒拉水库为中心，由村委会出资补助农户，在中心村首批打造出5个农家乐，1处接待山庄，同时，组织实施100户民族特色风貌民居打造，在新村建设中，混撒拉村依托芒果产业，着力改善农村生产、生活条件，围绕混撒拉水库、大生地山坪塘、芒果产业，打造混撒拉山庄、农家乐，建造成产村共融、旅游发展的生态度假区。村党总支打算依托芒果产业和自然风光、原生态田园风貌，打造出连片发展、设施完备、特色突出的旅游村庄，让阳光变财富，将山乡变乐园。	攀枝花混撒拉旅游新村
木鱼人家”，登高可将“小西湖”风光尽收眼底，二十余户农家掩隐于茂林翠竹中。一户一特色，一步一景观。在木鱼人家这个“农家乐”的大家庭里，“王家花园”突出“农家乐鼻祖”文化，重点推出园林园艺和雕塑;“祈龙山庄”以农家书屋和农耕文化为主题，充分展示农业的传承和现代农家味道;“何氏饭庄”重点打造“何氏私家菜”;“官家花园”以计划生育文化为主题;“阳和园”推出岷江奇石文化;“翠竹园”充分挖掘我国历史上与竹有关系的文化，以盆景的形式向游人展示中国的竹文化。	乐山市木鱼人家旅游景区
半山印象生态园是5星级乡村酒店，座落在风景优美、气候宜人的国家级生态文化村——德昌县角半村。占地50亩，建有独栋木屋、农家小院、观景餐厅、恒温泳池和健身栈道等。依山而建临水而修，与自然风物完美相融。	凉山州德昌半山印象生态园
叠翠坪休闲度假中心是集旅游观光、休闲度假、生态农业等为一体的综合度假区。	沙湾区叠翠坪休闲度假中心
乌木水寨，三面环水，一面仅靠大山，是名副其实的一个水寨。本寨的很多景观和酒店的装修原材料均为800多年乌木精心制作而成，包括餐桌椅、室内地板、吧台、凉台等。因乌木的稀有珍贵以及其具有的艺术性、追风除湿、镇宅辟邪等功效，提升了本寨的趣味。乌木水寨是国家AA级旅游景区，位于泸州市纳溪区凤凰湖大坝口，建筑面积4000多平方米，酒店广场占地6000多平方米，设有大舞台、篮球场、网球场、羽毛球场、乒乓球场等。酒店按五星级乡村酒店标准设计打造，停车场有250个车位，可同时容纳400人就餐，150人大型会议，70人住宿。	泸州乌木水寨
易园园林艺术博物馆，这里“半村半廓”，有都市“世外桃源”之称。易园园林艺术博物馆是中国唯一在省会城市主城区、与国宾馆联通成为政务接待点、以易经文化为主题、百亩以上规模、民营资本10亿以上投资作为民族文化、生态环保博物馆的企业。是历届省、市、区的重点龙头企业。	四川易园园林艺术博物馆
法国四季庭园——五月玫瑰，是一座拥有1500个玫瑰珍稀品种的法式玫瑰园。目前，五月玫瑰园项目已作为“乡村旅游国际驿站”纳入“四川省乡村旅游提升行动计划”，将成为集玫瑰品种培育、主题花卉观光、庭苑艺术展示、玫瑰商品展销、休闲度假疗养为一体的现代生态观光文化旅游度假村。	五月玫瑰四季庭苑
蜀国鹃都，该项目由四川禾田地现代农业开发股份有限公司打造，是集现代农业、观光旅游、休闲度假、智慧旅居于一体的生态农业产业园。通过农村土地综合整治的方式，改善农村居民居住条件，助农增收，倾力建设蜀国鹃都项目。目前该项目一期开园，占地面积1500亩，包括精品杜鹃种植园、度假酒店、游乐园、展销中心、康体运动中心、房车露营基地、素质教育基地、马术中心等休闲娱乐项目。蜀国鹃都获得“省级示范农庄”、“成都市50佳休闲旅游目的地”、“花重锦官城最美观花基地”等荣誉，项目已被列为省市重大旅游发展战略规划、重大农业产业化项目。	蜀国鹃都景区
茶溪谷，独特的区位优势，使之成为休闲农业与乡村旅游相互承接的典范，是一家集体验、观光、度假、教育于一体的茶乡圣地，充分彰显乡村风情与历史文化的和谐统一。茶溪谷是现代快节奏生活之外的一块净地，让您当起快乐的农夫、自主的场主。这里是您生态的盛宴、亲子的乐园 、梦想的田园、养生的圣殿、有机的菜园等。在这里，家庭农场、户外运动、品茗休闲、科普教育等是其独特的亮点。茶餐饮、农家菜、农夫超市、自助烧烤等让您快乐 、时尚、惬意。	都江堰市茶溪谷旅游景区
艾叶古镇所在的艾叶镇现为中国历史文化名镇，四川省百镇建设旅游类试点镇，核心区李家桥社区和竹林村为中国传统村落。镇域范围内有各级文物保护单位15处（其中国家级2处，省级2处）,有文物保护点18处，另有29处遗迹（址）。中华老字号、自贡小三绝之一—龚扇生产基地座落在核心保护区。是展示自贡“井盐文化”历史传承的文化旅游集中区。	自贡市艾叶古镇
苍溪县天新现代农业园区规划投资1亿元，园区依托土地整理项目，坚持“增收为主、产业为先，基础为主、路水为先，自强为主、扶志为先”的思路，规划发展猕猴桃11500亩，建设生态家园2000户，配套建设景观长廊等乡村旅游景点。该园区的建设将有效促进和带动苍溪县省级新农村示范片建设。	广元苍溪天新农业旅游观光园
全村共有文化大户16户，书画根雕、民间剪纸、川剧座唱、锣鼓唢呐等民俗文化百花齐放，每年都会吸引上万游客慕名而来。将军村的旅游、文化产业收入占全村年收入的六成。“全国庭院文化大户”“国家级生态村”“全国文明村”“四川省园林村庄”。	广元苍溪将军驿景区
体育公园是汉源当地的一座体育主题公园，面积很大，风景优美。园内体育设施齐全，建有篮球馆、游泳馆、网球馆等各式体育建筑。	雅安汉源体育公园
雪山村进行了总体规划设计，打造为以生态农业和乡村旅游业为主导的休闲旅游民俗度假村。雪山新村建在半山腰，颇有川西建筑风格的各色建筑，就如同挂在半山腰的一道彩虹，让游人流连忘返。正因为这些房屋大都建造在半山腰，从山脚仰望，就如同建在半空一般，因此又被游人称为“天空之城”。	雅安雪山新村景区
烟峰彝家新寨分为新寨建设区、民族文化展示区、休闲度假旅游区、公益商贸服务区、矿山后勤保障区五大功能区为一体的新农村综合体，逐步实现城乡公共服务和社会服务同质化。红砖红瓦房错落有致，与远山的翠绿交相辉映，融为一体，这里是体验彝家儿女别样风情首选地。彝家新寨有贯通全寨的沥青公路、新寨广场、民族文化博物馆、碉楼、文化长廊、 雄鹰雕塑、射日英雄支格阿龙雕塑、篮球场、敬老院等建筑和公共服务设施。烟峰彝家新寨作为马边彝族自治县火把节分会场，吸引众多游客。	马边县烟峰彝家新寨旅游景区
玛瑙苗寨，是马边苗族集中聚居村落，于2013年采取统规统建模式开始建设，2014年基本建成。马边是一个多民族聚居的地方，在这片土地上，居住着汉、彝、苗、回、壮、土家等民族同胞。藏在云上之巅的苗寨，是马边旅游的亮点。	马边县玛瑙苗寨旅游景区
白马村依山傍水、植被完整，较好地保存了川滇黔交界处独有的原生自然地貌和乡村生活方式，自然景观和建筑景观具有独特性，此前荣获2017年度“四川省十大幸福美丽新村”称号。白马农业旅游项目主要建设：游客接待中心、民宿、餐饮和房车营地、水山乐园、宝寨河生态河堤河坝打造、村庄生态环境整治、美丽牧场、1000亩高山有机蔬菜示范园及农品粗加工厂等，力争将该农业项目打造成为国家级农业示范园区。	双沙镇白马民宿度假村景区
古蔺县大寨苗族乡富民村，地理位置优越且森林覆盖率达80％以上，环境优美，气候宜人。富民村周围已有几百亩的玫瑰花海和菊花花海，五个千亩农业种植观光园、两个生态养殖观光园建成了富民新村旅游综合体乡村，旅游之花正徐徐盛开。	大寨乡富民新村旅游景区
大妙景区集休闲、观光、度假、农旅融合于一体，大大彰显了荷花景区吸引八方游客的魅力，是全县乡村农旅融合的典范。2017年，大妙荷花景区被命名为国家2A级风景区。	宜宾市大妙荷花景区
“果城花乡”景区以“九角连云”“五指桃源”“炮台古坡”“秦汉古道”为主要景观，依托其优越的自然资源及产业基础，展现通书村独特的农耕文化和乡村韵味，满足您溯本求源、回归自然的精神追求和乡居情怀。	宜宾市果城花乡景区
溪头乡境内有丰富的旅游资源，有3万多亩的柑桔产业园、10公里长的嘉陵江水岸线、有白鹤山灵应寺佛教文化景点。该乡是天然大氧吧，鸟语花香，人杰地灵。四川本味农业产业有限公司租地1万亩，建成现代柑橘产业园，发展″猪-沼-果-药″立体循环经济，合力村建设″五黑绿壳蛋鸡″养殖基地。溪头甜橙和溪头大河鱼在高坪区乃至四川省都是有名的品牌，溪头乡种植柑橘历史悠久，也曾创下辉煌，该乡玛瑙山柑橘在七、八十年代全国闻名。该乡坚持农旅结合，依托优质柑桔产业带的规模、品牌、生态优势，发展乡村旅游，成功创建〝醉美橙香〞3a级旅游区。	南充市高坪橙乡烟山旅游景区
菖溪河发源于青川县茶坝乡，经三原乡、白朝乡进入宝轮镇松林村，在苍溪村口汇入紫兰湖，形成河湖相交的壮观场景。力争在短时间内把紫兰湖·菖溪河打造成为乡村山水生态景区，山乡休闲度假区，农业生态产业观光区，使之成为广元市乃至四川省内的旅游新亮点。是漂流、游泳、露营、垂钓、自驾游的绝好去处。漂流全长12公里，溪水清澈见底，溪中奇石星布成趣。游客沿溪漂流，时而急流激荡，时而缓流轻越，时而银滩相嬉，乐逍遥，竞自由。	利州区菖溪河乡村生态旅游区
云台山，呈自然太极八卦山势，景观天下一绝。	广元市苍溪云台山景区
松林桃花山乡村旅游区是一处集观光旅游、休闲娱乐、民俗文化体验于一体的综合性观光旅游区。景区由虎型山、花棚子、东岭朝霞、观音寺等部分组成，还有集餐饮、会议、住宿、娱乐为一体的星级农家乐酒店3家，占地面积约12平方公里。	松林桃花山风景区
崇州市博物馆，是一座综合性博物馆。依托四川省文物保护单位——杨遇-保府进行展示陈列，其建筑面积1399平方米，展厅面积720平方米，是成都市各区（市）县中唯一建在清代高官府邸中的公益性博物馆。	崇州市博物馆
解放村的发展，离不开峨边4A级景区“黑竹沟”的带动。它依托“黑竹沟”旅游业的发展，打造全国休闲农业与乡村旅游示范点。结合开发黑竹沟景区生态旅游和建设小凉山彝族特色文化的需求，建设展示彝族风情文化的窗口和黑竹沟旅游走廊的特色乡村旅游接待点，打造集现代民居、彝族风情、乡村旅游“三位一体”的“现代彝族风情村寨”。	峨边县哈曲解放彝寨
底底古村，是一个典型的彝族特色旅游村寨，2019年被评为全国乡村旅游重点村。该村大力推行“打造景区带动型”“发展乡村旅游型”“挖掘地区文化型”“开发文旅商品型”四大文旅扶贫模式，以政府为主导，“企业＋合作社＋农户”的方式运营，一改往日村寨贫困落后的面貌。底底古村发展多种特色旅游产业，有特色民宿酒店、彝族刺绣、彝族篝火体验、特色彝餐、地方特产。有别具特色的民俗馆、全新打造的特色书吧、表演彝族传统歌舞的日月广场。	峨边县黑竹沟底底古彝寨
先锋村依托仔猪扶贫产业园因地制宜打造萌萌猪亲子乐园，数十种游乐项目依山而建，如今已成为集游乐、研学、文创、购物于一体的旅游新晋网红打卡	五渡先锋新寨景区
会步村依托自身优美的环境和悠久的农耕文化，开设了会步小院农耕文化展览室，打造了“凤鸣院”农家乐，发展了桃园、茶园、白竹、魔芋等特色产业，被评为乐山市“四好村”，2017年获评国家AA级旅游扶贫示范村，2018年被评为四川省“四好村”。	马边凤鸣会步景区
烈面镇高峰村，太极湖岸，嘉陵江流经该村5个村民小组，沿江岸线长3公里，鱼类资源优良，生态环境优美，具有发展沿江休闲垂钓产业得天独厚的自然条件。该村紧邻江边，加上沿江休闲垂钓产业，能更好地带动当地旅游发展，促进该村群众脱贫奔小康。东西关钓鱼城，拥有标准化钓鱼池和嘉陵江畔的美景，是垂钓休闲的好去处。	东西关钓鱼城
新建了文化广场、水墨长廊、农耕文化苑等人文景观。该村被国家民委命名为第二批“中国少数民族特色村寨”；大力培育扶持专合组织、专业大户，带动发展顺河村旅游服务业，枇杷、白芨、重楼种植等主导产业，以及生猪、山羊、山鸡等畜禽养殖业。目前全村有星级农家乐3家，并结合旅游产业发展，扩大了错季枇杷种植，青山环绕下的河流清澈见底，独具特色的村寨错落有致。	金口河区水墨顺河旅游景区
大瓦山东面脚下分布着“五大天池”，它们由南到北分别是大天池、干池、小天池、高粱池、鱼池，呈带状分布，又连为一体。由围绕大瓦山脚的大天池、干池、小天池、高粱池和鱼池五大相连的高山天然湖泊组成，面积达2610公顷。池中水色清秀，池水常年不满不溢，尤其是水中常年没有漂浮物，即便有残枝落败叶落入，也会被飞鸟衔走。“五大天池”与其他高山湖泊不同的是，池水看上去是黑色的，而舀起来看却又非常清澈。有关地质专家称，这些天池很可能是地震后形成的。	金口河区五彩天池旅游景区
近年来，曙光村将现代农业与乡村旅游相结合，打造出了花溪曙光这张特殊的乡村旅游名片。曙光村凤凰李基地于2017年种植曙光村以列入全国乡村旅游扶贫重点村和全区大瓦山旅游环线为契机，按照“春赏花、夏品果、秋观花、冬玩雪”风情，全力打造产村相融、农旅结合的“花溪曙光”，成功创建为四川旅游扶贫示范村。	金口河区花溪曙光旅游景区
天池山，这里指天池山风景区，是一条长约10余公里的山谷，是集旅游、度假、餐饮、娱乐为一体的山林公园。	天池山景区
仁寿沙子湾目前还是一个较为小众的樱桃采摘地，但其土壤、生态环境优美，在这里土生土长的樱桃也格外的受到“恩宠”，个大味甜，品质那是相当的高。	沙子湾景区
狮子新村建设时，充分考虑了人与自然的和谐，依山就势建新居，不挖山、不填塘、不毁林，保持了农村的田园风光。不仅如此，在室内设计上还考虑了水果储藏室，房前屋后设计了菜园，形成了独具特色的新村风景。	狮子生态农业景区
中国“脐橙之乡”国家AA级旅游景区位于金堂县城东南的三溪镇白庙村境内，，三溪镇享有“中国脐橙第一乡”之美誉，自上个世纪七十年代末开始引进种植优质脐橙，是金堂县的脐橙主产区之一，现有脐橙3万余亩，年产脐橙7000万公斤，是全镇的支柱产业，多年来被评为省优、国优果品，属国家地理标志产品，以其独特品质享誉市场，远销马来西亚、韩国等地，深受消费者信赖。	中国脐橙之乡风景旅游区
连二里市旅游景区，是一个极具成都平原田园风光的乡村桥场。2017年1月13日获评为国家2A级旅游景区。连二里市景区，每年定期在连二里市景区开展“社区邻里节”、“七夕连里节”、“川西九斗碗厨艺大赛”等主题文化活动，展示永盛牛灯、连萧、滴窝油、金鸡川剧、川西九斗碗等特色民俗文化，打造景区文化品牌。	成都连二里市旅游景区
景区拥有丰富的野生动植物资源、秀丽的山地自然风光，汶山奇峰俏丽、雄伟险峻，可观川西神奇“干旱河谷”地貌，远观网红旅游地“浮云牧场”。	理县卡子景区
理县古尔沟镇沙坝村的四亩薰衣草和一亩高山玫瑰陆续迎来盛花期，为理县增添了一抹亮丽的色彩，薰衣草和高山玫瑰花期都较长，盛放期一般是六至八月，各地因气候不一而略有不同。	理县沙坝景区
宜宾市南溪县（后改为南溪区）朱德旧居。这是一幢典雅的清代木构串架建筑，一进三幢沿街一字展开，两侧为砖砌防火墙。进大门是第一幢，在第二幢与第三幢之间的天井辟为花园，第二幢的厅堂之侧为当年朱德的卧室和书房。花园正临窗下，十分优雅宜人。由于岁月的变迁，朱德南溪旧居的一进三幢，仅有三分之一即当年朱德居室、书房基本保持原貌，为陈玉珍三弟的女儿陈德清老人居住，花圃依然被陈德清老人侍弄得郁郁葱葱，优雅宜人。其余部分则为其他居民所用，临街一面已被改作商铺和摊位。朱德南溪旧居已被列为四川省文物保护单位。	南溪区朱德旧居景区
双流大林镇翠湖梨乡以乡村果园生态和城南民俗文化为主，是集参观游览、民俗体验、学习感悟、休闲娱乐、餐饮购物等功能于一体的综合生态景区。景区内碧波荡漾、素洁淡雅、汉代文化和民俗文化深厚，游客不仅能欣赏田园风光，而且还能感受农家乐趣，使整个旅游活动和经历更值得回味和记忆。景区以玉皇街为核心，分为水上娱乐区、自驾车营地、养生文化体验区、梨园春色观光区等，有大林寺、汉阙辎车、梨博园、梨乡广场、鲢鱼水库、神佛寺、近水楼台等景点，配套农家乐50余家。	天府新区大林镇翠湖梨乡
花熳天下景区，成为成都市打造的18个赏花基地之一，是西部一个以樱花、红枫和中药材(花卉)观赏为主题的私人订制生态休闲景区。3月份，3千亩10余万株樱花同时盛放，3万余株红枫迎风招展，是成都赏樱花好去处。景区还包含柳林物语宠物乐园、亲子乐园、拓展场地、观光栈道、休闲观光亭等游乐设施。	花熳天下景区
临江寺·川味源—文化旅游景，是临江寺豆瓣生产基地。临江寺豆瓣始于清·乾隆三年（1738年），距今已有282年的历史，是资阳唯一一家荣获“中华老字号”的企业、四川省非物质文化遗产体验基地、省级食品安全生产示范单位。临江寺品牌及系列产品先后荣获了“中华人民共和国地理标志产品保护”注册、乌兰巴托国际食品节金奖，“四川名牌”、“四川省著名商标”、“绿色食品”等殊荣，公司的传统豆瓣生产工艺已被列入省级非物质文化遗产保护工艺目录。景区拥有丰富的历史文化和美丽的传奇故事：千年古井“迦叶”、“菩提”，始于唐朝武则天时代，在当时是有名的神井、神水，据说可以祛病消灾；文化长廊以画卷形式展现了临江寺豆瓣曲折的发展历程；古色古香的四合院，维妙维肖的雕像形象的展现传统制作工艺。	雁江区临江寺•川味源文化旅游景区
稻香湾梦幻田园，是大峨眉国际旅游西环线上的乡村旅游示范点，特色旅游助推洪雅县天府旅游名县创建。稻香湾梦幻田园以大地乡愁文化为核心主体，把创意农业与休闲旅游相结合，打造品牌化旅游，开发系列特色旅游产品，建设以田园文化为主题的“稻”梦乐园。项目建设总共分为三期，一期主要参观景点和体验项目包括：大型稻草人景观、稻草雕塑主题乐园、七彩浪漫风车花田、欢乐亲子田园、荒野游侠拓展基地、城市猎人射箭基地、浣花溪荷花池、“稻”梦庄园、五色稻田艺术、瓜果长廊、花溪河畔等。	稻香湾梦幻田园景区
春驿花园是一个农旅融合发展项目，由原春驿农场升级而来。项目以萝卜为“灵魂”，规划有萝卜餐饮区、果蔬采摘区、儿童游戏区、草坪婚礼区、休闲娱乐区、养生洗肺区和游客中心，‘六区一中心’。项目通过‘支部+合作社+农户’的模式，发展萝卜种植、萝卜加工和萝卜销售。	春驿花园景区
河坎村是南方丝绸之路南来越西的第一个驿站。2013年，在古驿站旧址上，一座古韵味浓的彝家新寨拔地而起。2016年，河坎村就摘掉贫困的帽子。2018年，越西河坎村成功创建省级旅游扶贫示范村。河坎村已发展起200亩甜樱桃示范基地、200亩杨梅基地、肉牛养殖基地和光伏发电等形式多样的产业。“红军面馆”等餐饮店和乡村农家乐，正在谋划中的停车场、旅游厕所、景点标识，布局中的景观步道和文化标志……昔日的古道驿站在新一轮农文旅融合发展中，迎来跨越新机遇。	越西县河坎村旅游景区
南新村就坐落在越西县南箐镇这里，生态环境优美，拥有丰富的旅游资源，它是越西近几年打造的乡村振兴示范点，保留着鲜活的彝族风情。	越西县南新村旅游景区
汪家蓝莓园地处朝天区汪家乡易兴村，属广元金桃源生态城有限公司旗下生态有机和观光旅游农业基地之一，以“亲近自然、回归自然”为主题，着力打造的集农业综合开发、生产经营、休闲旅游度假等功能于一体的生态有机、特色农业科技示范园区。	汪家生态蓝莓城
天府微博村（老龙梨花森林公园），围绕“建设全面践行新发展理念公园城市”，其中梨园300亩、松林300亩、湿地300亩，打造集农村微型博物馆群落、都市农耕体验、艺术鉴赏和餐饮民宿于一体的乡村公园。天府微博村还将持续打造极具本土文化的13个文创艺术馆+29个艺术工作室+5KM文化故事传承路，建成集聚“生态、文态、业态、形态”四态融合的天府新区乡村振兴创新示范项目——“湖畔松乡·漫遥梨源”。	天府微博村
辕门仙草谷景区集自然风光与人文景观于一体，特色景观有石斛产业园、辕门新村、天生桥、风洞子瀑布、柳溪河、麻柳大桥、麻柳泉、柳溪铁索桥、沈奇礼墓（市级文物保护单位）和麻柳堂灯（省级非物质文化遗产）特色民俗。景区石斛种植始于清嘉庆年初，已有200多年的种植历史，是石斛国家地理标志地，景区还开发了仙草特色美食系列产品，举办稻田捕鱼大赛活动，正在成为知名的康养旅游目的地。	辕门仙草谷
这里土壤肥沃、水渠纵横，农业发达，物产富饶，人口稠密，自古有 “天府之国” 的美誉。随着时间流淌，历史发展，“天府之国”从川西扩至川南。在成都平原西南边缘，有这么一座小城， 被誉为“天府橙都”：丹棱县。中国有一半的柑橘类水果都产自这片土地。	天府橙都
广汉稻虾主题公园是广汉市现代农业产业园创建的项目之一，也是稻虾综合种养示范园区。本着走“生态、健康、绿色”的现代农业发展之路，在稻虾公园里，除了稻虾共养科技馆、景观亭、绿道等，还包括景观栈道、生态停车场、旅游公厕等设施。栈道700余米，周边绿化1.8万平方米，“搭配”一个10米*10米的亲水平台。	稻虾乐园景区
位于绵竹市西北部，属四川盆地中亚热带湿润气候区，气候温和，降水充沛，四季分明，全幅员面积3.98平方公里，森林覆盖率达98%以上。属灾后村内异地安置新村,民房风貌统一为灰瓦白墙的川西民居风格。景区打造了民宿聚落、森林康养人家等旅游景点，建有游客中心、生态停车场、旅游厕所、门球公园、戏水沙滩、农耕体验园等配套设施，规划最终形成“春踏青、夏避暑、秋赏叶、冬养生”的四季旅游格局。	川西关口景区
荷花谷旅游景区依托独特的荷莲、桃李、水产等农业资源，大力发展赏花、采摘、休闲等乡村旅游项目，进一步完善旅游景区功能。	荷花谷旅游景区
天府花溪谷是主打山地主题运动的森林花园景区，“梦里桃花源 天府花溪谷”。天府花溪谷地处龙门山脉，山水环抱，两条山泉小溪贯穿整个景区。这里空气清新，常年蓝天白云，呈现出川西小高原的原野景象，是一个亲近大自然的好地方，适合全家出游避暑、玩乐。景区依托地形地貌依山而建，将溪水、花卉、竹海、奇石与连续的小山丘融为一体内，是一个大型花卉观光生态农庄。花季的时候，景区五颜六色的花儿争相开放，红、紫、白等颜色均匀分布，景色美得令人陶醉。另外，这里也是亲子游的好去处，有很多儿童项目，一定能让小孩子们玩得非常开心。	天府花溪景区
乐至被称为“帅乡”，也被叫做“桑城”。有着上千年的种桑养蚕历史，是蜀绣原材料的供应地。桑都桑海旅游景区有“十里桑海”之称包含“两湖”凤凰湖、棉花湖和“一山”凤凰山，在这里眺望桑海，享受别样的宁静与惬意。	桑都桑海景区
水稻种植是该村发展“田园经济”的“重头戏”，也是农户致富增收的主要路子之一。从过去的“稻米之田”到如今的“稻鱼之田”已成为当地响当当的农业观光地。是四川省旅游扶贫示范村，也是远近闻名的稻米之乡。重拾田园之趣，共度美好时光。在稻田里卷着裤腿弯着腰，体验劳动带来的喜悦之情。走进稻田感受农耕文化的同时来一场有趣的摸鱼体验。	广元市利州区青岭稻香园景区
新华公园占地面积150亩，是集休闲健身娱乐为一体的公益性综合公园。升级打造新华坊特色街区项目，通过风貌改造、场景植入、业态更新、智慧升级等方式，将其从普通的休闲公园，塑造成为集时尚潮玩、运动休闲、文化娱乐为一体的成都青年潮流地标。	成都市新华公园
老峨山是峨眉山的姊妹山。其中，林区面积1.3万亩，突兀一峰独峙，雄踞于成都平原西南边缘，时有烟去在半山飘浮，蔚为壮观。山形酷似峨眉，雄秀奇险幽，颇有峨眉山的架式。山中名胜古迹如金顶、舍身崖、九老洞、万年寺、伏鹤寺、一线天等，皆与峨眉山"同名同姓"。民间传说先有此山，后有峨眉山，故名"老峨山"。	峨山老窖景区
昆明石林风景区为纯灰岩剑状喀斯特的典型集中区，岩石主体是呈浅灰色的纯灰岩及茅口组白云质灰岩，大石林、小石林、步哨山、李子园箐和万年灵芝五个片区内分布着剑状、柱状、塔状、蘑菇状、平衡状及不规则状的各种石峰。其中，步哨山为石林景区海拔最高处，区内多柱状石林；景点中有海洋生物化石，记录着2.7亿年前石林地区生机勃发的海底世界。	昆明石林风景名胜区
丽江市玉龙雪山景区，是北半球最南的大雪山。南北长35公里，东西宽13公里，面积960平方公里，主峰扇子陡海拔5596米，高山雪域风景位于海拔4000米以上，拥有险、奇、美、秀的景色。玉龙雪山在纳西语中被称为“欧鲁”，意为银色的山岩。其银装素裹，十三座雪峰连绵不绝，宛若一条“巨龙”腾越飞舞，故称为“玉龙”。	丽江玉龙雪山景区
崇圣寺三塔文化旅游区是集苍洱风光、文物古迹、佛教文化、休闲度假为一体的国家5A级旅游景区。景区中的崇圣寺三塔是国务院首批公布的全国重点文物保护单位，为大理的标志和象征。崇圣寺三塔文化旅游区从2021年10月1日到2022年9月30日对全国游客进行分时免门票。	大理崇圣寺三塔文化旅游区
云南丽江古城是中国四大古城之一，是中国以整座古城申报世界文化遗产获得成功的古城之一。丽江古城是一座没有城墙的古城，主要由古街、古桥、木府、各种古建筑组成，体现了中国古代城市建设的成就，是中国民居中具有鲜明特色和风格的类型之一。这里有光滑洁净青石板路、手工建造的土木结构房屋、小桥流水，还有着多彩的地方民族习俗和娱乐活动，别具特色的纳西古乐、东巴仪式、占卜文化、古镇酒吧以及纳西族火把节等。	丽江古城景区
中国科学院西双版纳热带植物园，是中国面积较大、收集物种较丰富、植物专类园区较多的植物园，也是集科学研究、物种保存和科普教育为一体的综合性研究机构和风景名胜区。这里有各类神奇的植物，主要景点包括热带雨林景区、名人名树园、百竹园、国树国花园、滇南热带野生花卉园、野生兰园、奇花异木园、水生植物园、百花园等。西双版纳热带植物园还被国家旅游局、中国科学院推选为“首批中国十大科技旅游基地”。	中国科学院西双版纳热带植物园景区
普达措国家公园由国际重要湿地碧塔海自然保护区和“三江并流”世界自然遗产哈巴片区之属都湖景区两部分构成，以碧塔海、属都湖和弥里塘亚高山牧场为主要组成部分，是香格里拉旅游的主要景点之一。普达措海拔在3500米至4159米之间，公园集环境保护、生态文化旅游、环境教育和社区受益功能为一体，拥有地质地貌、湖泊湿地、森林草甸、河谷溪流、珍稀动植物等，原始生态环境保存完好。	迪庆香格里拉普达措景区
云南西南毗邻缅甸的腾冲市是热门的旅游之地，腾冲地处欧亚大陆板块与印度大陆板块交汇处，地壳运动活跃，带来频繁地震，剧烈地震又引发火山爆发。火山喷发停止后，岩溶冷却，形成火山。腾冲共有休眠期火山97座，其中火山口保存较完整的火山达23座。这些火山有穹状火山、截顶圆锥状火山、盾状火山、低平马尔式火山4种类型，其中有23座火山的火山口保存较完整，这使腾冲火山以类型齐全、规模宏大、分布集中、保存较完整而著称于世，腾冲也因此被誉为“天然火山地质博物馆”。	腾冲火山热海旅游区
世博园是昆明世界园艺博览会的展览基地，全国文明风景旅游区示范点，汇集世界各地园艺成果。含中国馆、国际馆、人与自然馆、科技馆、大温室五大场馆、中国国内展区34个展园、国外展区30个展园，另有专题园、企业展区等诸多景观。	昆明世界园艺博览园景区
普者黑旅游景区，属于滇东南岩溶区，是发育典型的喀斯特岩溶地貌，以“水上田园、湖泊峰林、彝家水乡、岩溶湿地、荷花世界、候鸟天堂”六大景观而著称。	普者黑旅游景区
宜良九乡风景区地处山区，气候温凉，区内峰峦连绵，山峰谷底相对高差200米左右，地表海拔在1750~1900米之间，地势起伏不大，显示出溶洞分布区内地势上升，河流下切浸蚀的青幼年期河流地貌景观。九乡境内森林茂密，覆盖率达62.3%，珍贵动、植物资源丰富。张口洞古人类居住遗址，代表了我国南方一种独特的旧石器文化，被称为“九乡一绝”。	九乡风景名胜区
云南民族村是反映和展示云南二十六个民族社会文化风情的窗口，是国家AAAA级旅游景区、国家民委民族文化基地，CIOFF中国委员会民间传统文化基地和国家民委全国首批民族工作联系点之一。	云南民族村景区
昆明市西山森林公园是一个峰峦起伏、林木苍翠、白鸟争鸣、景色秀丽的森林公园，也是集旅游、度假、餐饮、购物于一体的风景名胜游览区。西山森林公园主要由碧鸡山、华亭山、太华山、太平山、罗汉山等山峰组成，有龙门石窟、华亭寺、太华寺、三清阁、达天阁、玉兰园等景点。	昆明市西山国家级风景名胜区
昆明市大观公园始建于公元1368年，是一处草木茂密、亭台雅致的优美公园。大观公园依水而建，园内有湖堤、荷塘和精致的亭台楼阁等，搭配的十分雅致。园内著名景点大观楼完整保存着清代以来不少历史文化名人撰写的楹联、匾额、题记、碑刻，包括咸丰的题词，宋湘、阮元、马如龙、王灿等撰写的楹联，唐继尧的匾额等丰富的历史文化遗迹，构成大观楼优秀传统文化。	昆明市大观公园景区
金殿景区，始建于1602年，因大殿用黄铜铸成，阳光照耀下，光芒四射，映得翠谷幽林金光灿烂，故而得名，又称为铜瓦寺。殿内整个建筑雕刻细腻，比例匀称，造型美观，且极其精细逼真地模仿了重檐歇山式木构古典建筑。金殿景区，它比北京颐和园万寿山的金殿保存完整，比湖北武当山金殿规模大，是中国现存较大的纯铜铸殿。	昆明市金殿景区
官渡古镇是著名的历史文化名镇，古滇文化的发祥地之一。官渡的魅力在于一个古字，古镇的古塔、古寺、古街、古巷、古桥、古井古树、古民居星罗棋布，在不到一平方公里的面积内汇聚着唐、宋、元、明、清时期的五山、六寺、七阁、八庙。古镇的八景，官渡渔灯、螺峰叠翠、云台月照、杏圃牧羊、凌云烟绕、滇南草坪、金刚夜语、笔写苍，构成了历史上最具韵味的风景。	昆明官渡古镇景区
云南野生动物园地处昆明市盘龙区沣源路清水河村（云南省林业厅旁），距昆明市城区中心十公里，毗邻金殿水库，建设面积3000亩，与世博园隔水相望，是云南一家以野生动物养殖、展示、观赏为一体的综合运作新型旅游景区。整个野生动物园的园区格调定位为“三分人工，七分自然。”建设因山造势，因地制宜。云南野生动物园设置了珍稀动物区、动物幼儿园、动物育婴展示区、鸵鸟园、斑马园、天鹅湖、爬行动物世界、非洲部落、浣熊家族、火烈鸟小镇、狮虎山庄、孔雀园、树懒的家等十几个格局丰富、特色鲜明的动物展示区。	云南野生动物园景区
杏林大观园集中医药文化展示、中医养生养老、休旅游度假以及生态农业观光体验于一体。杏林大观园包括杏林禅寺、樱花峪医药生态园、石泉村休闲度假木屋酒店、石海温泉、黑石箐景区、《那古木斯》水幕实景剧、国药博览园等景点和项目。	石林杏林大观园景区
云南陆军讲武堂旧址创办于1909年，至1928年共办19期，毕业学员达4000余人。每期一年半至二年，分步、骑、炮、工四个兵种。在历届毕业生中，有的后来成为革命将领，如朱德、叶剑英等。第15期还招收归国华侨和朝鲜、越南等国留学生。教官多数留学日本士官学校是我国最早的培养新式陆军军官学校之一。	昆明市翠湖·讲武堂景区
轿子山由轿子山、棋王山、东英山、观音山等山峰组成，景区面积253平方公里，主峰海拔4223.4米，为滇中第一高峰。因其山形如一乘放置在万山丛中的花轿而得名。轿子山是滇中典型的山岳形冰川地貌景观。	昆明轿子山景区
乃古石林景区，也叫新石林或摩寨石林，面积约10平方公里，由东区、西区、白云湖、白云洞、古战场等组成，登上峰顶，可以饱览一片黑色石海，特别有气势。石柱间呈现塌陷、溶洼或溶斗形态，与地下洞穴交互出现，或与暗河交织，包容了奇峰、溶洞、湖泊等喀斯特地貌奇观，近百个景点共同构成了一幅“峰上望、地上转、地下钻”的生态立体景观。	石林县乃古石林景区
青龙峡风景区区内森林密布，植被完好，古藤缠绕，溪流吟唱，瀑布飞溅，水车旋转，日照炊烟，民风淳朴，游览景点星罗棋布。	安宁市青龙峡景区
西部大峡谷景区集温泉沐浴、休闲度假、商务洽谈、会议接待、疗养健身为一体，内有亚洲较大的露天温泉浴场。温泉系高热优质医疗温泉，水温82度，水压高，流量大，富含有益人体健康的偏硅酸、锶、硫、锝、锂、溴、硒、氡、铜等矿物质。	昭通水富西部大峡谷景区
纪念馆于1977年12月落成并正式对外开放。纪念馆含扎西会议会址主体陈列和扎西陈列馆辅助陈列两个部分。纪念馆藏有红军留下的枪支弹药、医疗器械、文献资料、生活用品等珍贵文物300余件。1983年1月，扎西会议会址被云南省人民政府批准公布为第二批省级重点文物保护单位。1997年4月，该馆被云南省委、省政府命名为“云南省爱国主义教育基地”。	昭通市扎西会议纪念地景区
彩色沙林景区是世界上较大的彩色沙雕主题公园。景区与石林、土林并称云南“三林”，总面积180公顷，沙林因风化剥蚀而成，为层峦垒峰状；又因其以红、黄、白为主色调，杂以青、蓝、黑、灰色，加上季节、气候、日照及观赏角度的不同，产生绚丽多彩的色调，故名彩色沙林，区内主要有沙林、爨龙颜碑、终南山、五峰山四个景区。	陆良彩色沙林景区
九龙瀑布群因发源于九龙河而得名，景区因其瀑布众多，景点密集而形成其独有的观赏特点，一年四季美景不断，素有“九龙十瀑，南国一绝”的美誉。景区由于特殊的地质构造和水流的千年侵蚀，在此形成了十级高低宽窄不等，形态各异的瀑布群，或雄伟、或险峻、或秀美、或舒缓，无与伦比美不胜收，瀑间浅滩深潭千姿百态、异彩纷呈。	罗平九龙瀑布群景区
珠江源景区是休闲、度假、娱乐、旅游观光的好去处。景区海拔2158米，占地12平方公里，拥有山、水、树、洞、花五大奇观，区内珠江正源、大树杜鹃花区、伏地松、龙溪涧、天下第一棋盘、天下第一罗盘、珠源禅寺、珠江第一瀑、霞客草堂等景点，组成了珠江源绚丽而独特的自然、人文景观。	沾益珠江源景区
师宗凤凰谷生命文化主题公园，属喀斯特地貌，主要景点包括图腾林、凤鸣台、古驿道、烧香石、生命之门、滴水滩、岩凤洞、神秘宫、女儿湖、风雨桥、水寨等，区内可用高、大、险、奇、绝五个字形容，洞口阴柔婉致，状似女阴，与藏于卢浮宫的世界名画“生命之门”如出一辙的外形奇观使人产生对人命之源的感悟。	师宗县天体凤凰谷生命文化主题公园景区
大海草山景区草山地势平缓，广阔无垠，属亚高山草甸，草场绵延面积18万亩，历来以草、花、云、雾、雪、光、水、峰等旖旎风光著称于世，素有“东方新西兰”之称。景区山峦连绵起伏，广阔而又坦荡，博大而又柔美，苍茫而又深厚，空寂而又充满生机，主要景点有牯牛寨、草海、小石洞、燕子洞、泉眼溪水，以及佛光、南现彩云等气象奇观。	曲靖会泽大海草山景区
菌子山风景区有“滇东屋脊”之称。山脉起伏绵延，区内珍奇异木遍布山野，高原草甸充满异国情调，四季景色诱人，植被保存得较为完好，万倾杜鹃艳惊天下。菌子山的杜鹃花品种较为丰富，有红色的马缨花杜鹃、白色的大白花杜鹃、淡黄色的露珠杜鹃、粉红色的迷人杜鹃、淡紫色的云南杜鹃等。	曲靖师宗菌子山景区
多依河风景区多依河山水秀美、环境清幽、风情浓郁、瀑群密布、姿态万千，目不暇接；区内的布依族风情更为浓郁醉人，尤其是农历三月三，布依青年男女盛装云集河边，赛竹筏、送蛋包、泼水嬉戏、对歌求偶，仿佛一片世外桃源。	罗平县多依河景区
鲁布革三峡风景区，是鲁布革水电站的蓄水库，原是黄泥河的一段凶险的河道，雄鹰都不敢误飞峡内。修筑水电站，高峡出平湖。在峡湖中泛舟漫游如入仙境。景区由雄狮峡、滴灵峡、双象峡等组成，峡湖两岸群山，有的壁立千仞，有的危岩耸立，有的绝壁临水而立，一串串钟乳石倒垂于水面，奇形怪状，有的似巨型葫芦，有的像一串串葡萄。	罗平县鲁布革三峡景区
麒麟水乡是麒麟区重点打造的农旅文融合发展示范项目，景区依偎南盘江，水资源丰富，自古素有“鱼米之乡”的美誉。麒麟区农业旅游开发投资有限责任公司作为景区的开发主体，在市、区两级政府的关心指导下，按照“自然与人文交融、商贸与休闲一体、经济与生态并重”的原则，全力打造高原水乡农旅文融合示范点及景村融合发展示范区。景区分两期建设，一期完成投资1.4亿元，建成水上飞机航道、生态驳岸、千亩荷塘、荷花栈道、电瓶车道、慢行步道、水上森林、休憩亭、观景台、生态公厕、旅游标识系统等，景区内有水上飞机、皮划艇运动、水上森林迷宫、自行车等体验项目。	麒麟区麒麟水乡景区
克依黑景区属于乡镇旅游景点。景区根据地形、地物、山势等进行修饰而成，融山、水、树、美景于一体。这里蓝天白云，青山绿水，鸟语花香，让人留恋忘返。这里远离城镇，也无厂矿，空气清新，在蜿蜒的湖边风景步道漫步，一步一情调、一步一美景、一步一健康。克依黑景区内也有玻璃栈道，增添游览的情趣。体力好的，采取步行慢慢游览克依黑景区，可尽情观赏。也可乘坐克依黑号小火车、观光电瓶车，动态游览景区的秀丽色。克依黑风景区交通便利、地形独特、环境秀丽、风景优美，特别是7.2公里长的自然田园水上景观、田园风光游览线，已成为又一处乡村旅游的新亮点，被评为“市级休闲农业与乡村旅游示范企业”。	麒麟区克依黑景区
多乐原风景区（海田花宫）以喀斯特奇景探秘和高端旅游体验为主，集奇景探秘、洞穴婚礼、住宿餐饮、极限娱乐、奇果品尝、当地美食、四季花海、摄影采风、民俗风情、景观农业、农耕文化、空中舞台、空中餐厅、空中泳池于一体的旅游度假式景区。	富源县多乐原景区
秀山公园是玉溪地区重要风景区之一。公园总面积155万平方米，古建筑群面积5万多平方米，区内融悠久的历史文化、丰厚的宗教习俗、丰富的人文景观和秀美的自然景观为一体，主要有涌金寺、清凉台、普光寺、土主庙、毓秀坊、白龙寺、玉皇阁、红云殿、清凉台、涌金禅寺、万寿宫、斗天阁等景点。	通海县秀山历史文化公园景区
映月潭修闲文化中心是亚洲最大的水松纸生产企业——云南玉溪水松纸厂第三产业。由映月潭温泉、映月温泉客栈、映月斋堂、老街坊食府、映月潭别苑、玉泉寺组成。由温泉文化、感恩文化、佛教文化、传统民族文化、地域文化及生态文化有机结合，形成映月潭独具特色的“修闲之道”，营造出心灵环保的理想氛围。映月潭修闲文化中心由映月潭温泉、映月潭水体健身中心、感恩旅游商品街、映月温泉客栈、释迦文化静享园、玉泉寺组成。	玉溪映月潭休闲文化中心
玉溪汇龙生态园是集度假、休闲、会议、温泉为一体的多功能休闲场所。以水为主题的水上运动场及室内温泉，配有大型游乐设备的儿童乐园，占地6700平米的滑草场、中西合璧的快餐厅及冷饮店，引进了刺激性极强的动力伞及牵引伞，设制了一个标准足球场及三个篮球场。根据质量等级评定标准建盖了集医疗急救、旅游商品、宣传资讯、投诉资讯、投诉受理、问询接待等功能的游客中心，修建了800个车位的停车场及配套的基础设施，极大改善了生态环境和游览环境。	玉溪汇龙生态园
禄充景区内渔村风情浓厚，盛产名贵鱼种抗浪鱼，景区背山面海，古树成荫，人杰地灵。景区由风光秀丽的抚仙湖，形如笔架的笔架山，状如金钟的玉笋山和绿树成荫的古榕树，以及古老独特的车水捕捞抗浪鱼等景观构成一幅优美的画面。八十年代中期发展旅游以来，共投入资金4亿多元，建设和完善各种旅游设施，建成各档次宾馆酒店21个，旅馆60多个，床位3200多个，基本形成了集旅游度假、休闲、会议于一体的旅游服务体系。	澄江县禄充景区
磨盘山国家森林公园，因山体形如磨盘而得名。磨盘山是距昆明较近的中山半湿性常绿阔叶林原生和次生原始森林区，其活立木蓄积量443059.2立方米，森林覆盖率达64.2%，加灌木计83.4%，面积共242平方公里。公园内植物资源丰富，有高等植物98科、137属、324种，有着较高的科研、教学和生态旅游开发的价值。	玉溪新平磨盘山国家森林公园景区
和顺古镇，古名“阳温墩”，始建于明代，因小河绕村而过故名“河顺”。古镇建筑环山而建，从东到西渐次递升，绵延两三公里，一座座明清时期的祠堂、牌坊、古宅遍布古镇，镇内主要景点有：滇缅抗战博物馆、中天寺、弯楼子、刘氏宗祠等。和顺古镇是云南著名的侨乡、国家AAAA级旅游景区，也是云南省四个典型的生态文化村之一。	腾冲和顺古镇景区
杨善洲精神教育基地坐落在杨善洲老书记生前艰苦创业并在此工作生活了二十多年的大亮山林场(现更名为善洲林场)。是经云南省委批准命名的省市共建共管的干部教育培训现场教学基地，同时还是中共中央直属机关党校学员调研基地，“国家生态文明教育基地”。杨善洲精神教育基地主要由善洲墓园、善洲事迹陈列室、干部培训中心、进场公路等构成。善洲事迹陈列室总投资1000多万元，建设内容包括展厅、放映厅等，干部培训中心项目开工在即，主要包括教学楼、学员住宿楼、餐厅、供水工程等项目，可满足100人同时培训的规模。	施甸善洲林场景区
杜鹃王古木博览园景区是连接德宏地区、猴桥国家级口岸的必经之路。杜鹃王古木博览园景区是国内仅有一家以珍稀古木、古树根鉴赏为主的博览园。园区占地面积约5万多平方米。设有一个专馆：把根留住，一个产品展示馆：根艺天地，一个主题餐厅：杜鹃王府。	腾冲杜鹃王古木文化博览园景区
云南松山为第二次世界大战滇西抗日的主战场。二战时期，中国南方最大的战役之一——松山战役就在这里进行。现在的松山战役遗址，主要集中在腊勐乡大垭口村东、西两侧的松山山顶一带。在大小松山、黄土坡等大小七个高地上，地堡、战壕、弹坑等随地可见。其中较重要的足迹有：松山主阵地我军坑道作业遗迹及大0坑；滚龙坡、鹰蹲山等战场遗址；日军发电站、抽水站和慰安所遗址等。1986年5月松山被列为省级重点文物保护单位。是集遗址展示、爱国主义教育、干部教育培训、军事教育研究和训练、文化交流以及旅游休闲、民俗体验、影视拍摄等为一体的二战遗址纪念园。	龙陵松山大战遗址纪念园景区
青华海湿地公园是远古时代哀牢古湖演变的孑遗部分。公园包括青华海东湖、西湖、北庙水库、东河两岸，总面积为1359.19公顷，其中湿地面积661.02公顷，湿地率48.63%，含有库塘、河流、湖泊等多种湿地类型。青华海湿地公园，集山水、田园风光为一体，是城市居民及周边群众休闲度假的理想场所。	青华海国家湿地公园景区
昌宁县右甸河公园景区内主要包含传统农业种植、城市景观、传统商铺等资源，构成旅游区的城市景观与传统农业、人文景物、茶叶文化相映成趣、和谐统一，既为城市建设灌注了生命的灵气，又为人文景物寻到了历史岁月的痕迹，同时保留了传统农业的原野特色，区内山、水、林、溪、田园的有机构合，赋予了旅游区丰富的景观内涵。公园以传统农业种植为主题，以“千年茶乡”为背景。	昌宁右甸河田园生态旅游区
1945年7月7日滇西抗战纪念馆落成。第二次世界大战期间，腾冲人民为纪念中国远征军第20集团军抗日阵亡将士及死难民众而修建的烈士陵园。主要由大门、甬道、忠烈祠、烈士墓、陈列馆、纪念塔等组成。忠烈祠后为相对高度31米的圆锥形小团坡，自下而上小碑林立，碑下均葬有阵亡官兵骨灰罐，墓园大门一侧筑有“倭冢”一座，埋日军尸于其中，并由李根源先生题书刻石名"倭冢"，以示侵略者的失败。	腾冲滇西抗战纪念馆（国殇墓园）景区
腾冲北海湿地保护区是1994年12月国家首批公布的全国33处国家重点湿地之一，保护区面积 16.29平万公里，北海面积 0.46平方公里，其中水面面积0.14平方公里，海排面积0.32平方公里。北海湿地保护区四面环山，地理位置特殊，属高原火山堰塞湖生态系统，大片漂浮于水面的陆地；犹如在五彩缤纷的巨型花毯，具有生物多样性复杂、生产力极高的特征。	腾冲北海湿地景区
栖花岭景区位于高黎贡山山脚，是一个集花海观光、游乐体验、运动康体、亲子娱乐、田园度假于一体的综合性旅游度假景区。栖花岭占地约2500亩，分为纷花海世界、悦动戏水乐园、运动拓展乐园、亲子乐活世界和田园牧歌乐园五大主题分区，7大湖泊如珍珠般散落，30个各具特色的景点错落分布，以爱情为主题的10大景观也极具特色。	腾冲原乡栖花岭景区
世界恐龙谷景区也是一处以 “中国云南禄丰恐龙国家地质公园”内石阶级的恐龙化石埋藏遗址为依托，集科普科考与观光娱乐为一体的科普旅游基地和恐龙文化旅游主题公园。景区分为恐龙遗址科考观光区和侏罗纪世界旅游区两大区域；游客可在此穿越侏罗纪世界，解读地球生灵的兴衰演化，共享留存地球的亿万年世界奇观。	禄丰世界恐龙谷景区
彝人古镇景区是昆明通往大理、丽江、香格里拉和腾冲黄金旅游线的重要连接点，也是云南入川的北大门，素有“省垣门户，迤西咽喉”之称。古镇以古建筑为平台、彝文化为灵魂，集建筑文化、旅游文化于一体，展示了滇、川、黔、桂等省区彝族土司头人的文化。景区以“天天长街宴、夜夜火把节、日日赛装节”为演绎主线，成为云南著名的夜游景区。	楚雄彝人古镇景区
元谋土林景区是一种土状堆积物塑造的、成群的柱状地形，因远望如林而得名。土林一般出现在盆地或谷地内，以近年在中国云南元谋发现的为最典型，在经历了几百万年的地壳运动后，风雨之神把元谋的土地雕琢成了千奇百怪的形状，反映了古地理变迁和地貌发育过程，因此吸引了众多的摄影家、地质学家、知名导演前来参观取景。	元谋土林景区
狮子山景区主峰海拔2452m，以形似伏卧的雄狮而得名。这里自然风光秀甲滇中，佛教文化底蕴深厚，牡丹花园云南独有。狮子山古树凌霄，林海蔽日，巉崖峥嵘，怪石嶙峋，山花浪漫，鸟语蝉鸣，是返璞归真、回归自然的佳境。系云南省重点风景名胜区，2001年被评为国家AAA级旅游景区，2009年被评为国家AAAA级旅游景区，2011年被评为“楚雄文明风景旅游区”。	武定县狮子山风景名胜区
楚雄州博物馆，建立于1995年7月，是“八五”期间云南省兴建的3大博物馆之一，也是全国少数民族自治州中较大的综合性博物馆。博物馆先后荣获国家二级博物馆、国家AAAA级旅游景区、全国科普教育基地、云南省爱国主义教育基地、国防教育基地和环境教育基地等荣誉称号。楚雄州博物馆，是一座集文物征集、展览教育、学术研究、文化旅游于一体的地方综合性博物馆。	楚雄彝族自治州博物馆景区
紫溪山景区总面积为1.6万公顷，森林覆盖率达96%，主峰海拔2500米，为云南省较大的天然公园，区内峰峦起伏、森林茂密、古木苍天，有万年古藤、千年银杏和650余年历史的大茶花树；有1500多种植物，136多种鸟类，60多种动物，是一个令人神往的植物王国和百余种鸟兽聚居的世界。	楚雄紫溪山景区
光禄古镇是一座有着千年历史的古镇，也是一个以历史文化和农耕文化为主的小镇，素有“迤西文化名邦”、“花灯之乡”的美称。古镇历史悠久，山川秀美，名胜古迹众多，主要有龙华寺、军民总管府、汉弄栋县城故址、土立祠、送子娘娘殿、龙王殿、斗母阁、玉皇阁、观音阁、文昌宫、至德寺、高雪君祠、飞来石等景点。	楚雄姚安县光禄古镇景区
石羊古镇，又名“白井”，古为“盐丰县”，现存的文物古迹众多，有省级重点文物保护单位1个，县级重点文物保护单位9个，是国家AAA级旅游区，是云南省首批命名的三个历史文化名镇、60个旅游小镇、楚雄州4个特色旅游小镇之一，是著名的“滇国盐都，祭孔圣地”。儒家文化、盐文化、历史文化、彝族文化、佛教文化构成石羊古镇的特色旅游文化。	楚雄大姚石羊古镇景区
元谋人世界公园，是一个集文化体验、科普探奇、温泉养生、运动休闲、农业观光、生态居住等功能于一体的世界古人类体验旅游区。	楚雄州元谋人世界公园景区
阿庐古洞风景区地处滇东南，“阿庐古洞”为彝语，意即“前面有平坦草地的虎洞”，系宋元时云南“三十七蛮部”之一“阿庐部”的穴居点。阿庐古洞是规模宏大的溶群，约成型于二亿年前，原曾是一片汪洋，后来地壳隆起，海水退位，形成了典型的岩溶景观。泸西境内素有九峰十八洞之称，阿庐古洞就是其中的一部分。	泸西阿庐古洞景区
建水燕子洞分两层：上洞巨大，开口处为一已崩塌的落水洞，内部为厅状溶洞，洞内簇立石笋、石柱、钟乳石等。洞内原有一座三层楼阁，楼间一树穿堂而过，称为一箭穿三楼，后遭破坏；下洞高十余丈，洞顶密集钟乳石，泸江流入洞内的暗河段长七八公里。洞内光线阴暗，有众多燕子栖息，故名燕子洞。洞外多桃李树，春季群花竞开，为岩洞增色。夏季入洞清凉爽适；隆冬则暖气充溢，亦为燕子洞一大特色。沪江流出建水坝后，进入石灰岩山地中，河水时隐时现，形成众多的地下溶洞、暗河与地表河相互交替的现象。	建水县燕子洞风景区
云南建水文庙始建于元朝至元二十二年（1285年），至今已有700多年的历史。经历代50多次扩建增修，占地面积已达到7.6万平方米，其现存规模、建筑水平和保存完好程度，都仅次于山东曲阜孔庙和北京孔庙，在全国大型文庙中名列前茅。云南建水文庙依照曲阜孔庙的风格规制制造，采用南北中轴线对称的宫殿式，东西两侧对称布置多个单体建筑。主要建筑包括：一池、一殿、一阁、二庑、三堂、三亭、五门、六祠、八坊等共37个。	建水文庙景区
团山古村景区，是地方民族文化与中原文化相融合，历史遗存众多，整体格局风貌完整、真实的传统风貌型历史文化名村，也是“完整保存19世纪风貌特色的原生态村落”和“云南最精美的古民居群”。古村依山而建，总占地10000多平方米，村内保留清代建筑20余座，寨门3道，寺庙3座，宗祠1座，主要景点以一寺、三庙、八大厅、十二“大五间”为主。	红河建水团山古村景区
朱家花园是清末乡绅朱渭卿兄弟建造的家宅和宗祠。景区占地2万多平方米，其中建筑面积5000多平方米，主体建筑呈“纵四横三”布局，为建水典型的“三间六耳三间厅，一大天井附四小天井”式传统民居的变通组合体建。园内房舍格局井然有序，院落层出迭进，计有大小天井42个，房屋214间，空间景观层次丰富且变化无穷，形成了“迷宫式”的建筑群。	红河建水朱家花园景区
元阳梯田是哈尼族人世世代代留下的杰作。元阳梯田是红河哈尼梯田的核心区。红河哈尼梯田是以哈尼族为主的各族人民利用特殊地理气候同垦共创的梯田农耕文明奇观，规模宏大，气势磅礴。元阳哈尼族开垦的梯田随山势地形变化，坡缓地大则开垦大田，坡陡地小则开垦小田，甚至沟边坎下石隙也开田，因而梯田大者有数亩，小者仅有簸箕大，往往一坡就有成千上万亩。	红河元阳哈尼梯田景区
湖泉生态园是弥勒市民的公园，也是游客感受弥勒、认识弥勒的大观园，有“一座酒店半个城，半个城市是温泉”之美誉。景区占地3000余亩，湖面面积1700余亩，融入了“以绿为骨，以湖为媒，以人为本”的理念和内涵，园内飞瀑流泉，碧水白沙，整体设计构思新颖、气势恢宏，花草树木、山石岛屿、小桥流水相辅相成，是200余种植物和多种水鸟的安居乐土。	红河弥勒湖泉生态园景区
可邑小镇，“可邑”在阿细语中的意思是“吉祥如意的地方”。小镇隐匿在森林之中，空气质量很好，这里是了解彝族文化的好地方。彝族阿细人会在景区的门口举行欢迎仪式，有乐器演奏和舞蹈表演，遇到了的游客可以驻足观看。游客可以去可邑彝族博物馆了解有关彝族的文字、图片和物品资料，还可以去阿细跳月广场观赏“阿细跳月”歌舞表演，全方面感受彝族文化。阿细跳月、阿细祭火、阿细斗牛、阿细摔跤是可邑村旅游特色活动项目，古老纯朴的阿细婚俗、民风民俗和自然优美的生态环境，能使游客感受到人与自然的和谐。	红河弥勒可邑旅游小镇景区
建水学政考棚，也称提督学院考棚，是集中滇南临安、元江、开化（今文山）、普洱四府学子举行院试的场所。学政考棚坐北朝南，面宽40余米，纵深150米，占地6000平方米，房舍整齐对称，共百余间。整个建筑以甬道为中轴线，形成六进院落。其中，一进院为仪门，二进院为龙门，三进院设有大堂和东西文场，四进院为二堂，五进院为内宅门，六进院为学政公署。学政考棚现存建筑保留完好，画栋丹楹，华而不奢，层层递进，是研究中国西南古代科举制度的绝好实物遗存。1993年被云南省人民政府公布为第四批重点文物保护单位。	建水学政考棚景区
[truncated: 1,498 more rows]
