# Supplementary material for: Text classification algorithm of tourist attractions subcategories with modified TF-IDF and Word2Vec
Source: PLoS One. 2024 Oct 18;19(10):e0305095. doi: 10.1371/journal.pone.0305095 (PMC11488746; doi:10.1371/journal.pone.0305095)
Supplement: S4 File — (XLS) [file pone.0305095.s004.xls]

## Sheet: Sheet1
Vector sequence number	label	text	sent_pesg	len_text
0	人文类	贵阳市 花溪 青岩古镇 景区 贵州省 著名 历史文化 名镇 历史悠久 人文荟萃 文化氛围 极为 浓郁 青色 岩峰 得名 屯田 驻兵 之地 贵州 四大 古镇 青岩镇 安隆 古镇 设计精巧 工艺精湛 明清 古建筑 交错 密布 楼阁 画栋雕梁 飞角 重檐 相间 悠悠 古韵 被誉为 中国 最具 魅力 小镇 古镇 建筑 依山 就势 布局合理 石雕 木雕 工艺精湛 蕴含着 浓郁 地方特色 令人 叹为观止 贵阳市 花溪 青岩古镇 景区	ns nr x n ns a x n l i v d a n n v ns n r ns j ns x nr ns x x t nr v v n i n n n z x n ns x n nr ns n nr d n n n x n a x nrt i ns nr x n	175
1	度假类	万象 温泉 度假 景区 温泉水 取自 深热水层 偏硅酸 富含 人体 有益 矿物质 微量元素 温度 高达 素有 天然药泉 之称 内设 五星级 客房 近间 室外 园林 泡池 梦幻 科技 室内 游泳池 五星级 美食 自助餐 超级 动漫 娱乐 专区 儿童 淘气堡 儿童 学习 乐园 电影院 韩式 地热 棋牌 竞技 景区 荣获 美团 点评 年度 优秀 服务 商家 美誉 贵州省 旅发委 评选 贵州 十佳 旅游 康养 温泉 称号 年度 贵州省 电视台 百姓 喜爱 温泉 百姓 喜爱 温泉 人气 贵阳市 乌当 万象 温泉 景区	n nr v n nr v x nz v n n n n n nr v x x n b n t s n n n n s n b n v b n vn n n n n v n n nr n n n n nr nt v n a vn n n ns nt v ns z vn x nr n n ns n n v nr n v nr n ns x n nr n	200
2	主题公园类	泉湖景区 贵阳市 千园 示范性 休闲 旅游 文化 购物 景区 还湖于民 文化 于民 生态 中央公园 复合 发展 区域 融合 无缝 对接 开发理念 规划 三轴一带 景区 格局 传统 升级 基础 更是 融入 生态 文化 传统 文化 现代科技 打造出 代言 城市 文化 形象 承载 休闲 娱乐 体育 健身 绿色生态 文化 旅游 功能 城市名片 泉湖景区 奇奇 十一景 贵阳市 白云 泉湖 公园 景区	x ns n n v vn n n n x n nr n nt v vn n vn n v x n x n n n vn n d v n n n n n l n ns n n v v vn vn v n n vn n x x a x ns nr x n n	162
3	度假类	贵州 乐湾 国际 温泉 旅游 综合体 依托 乌当 地区 地热资源 山地资源 气候资源 人文资源 打造 温泉 旅游 休闲 度假 生态 人居 养生 养老 医院 高端 教育 功能 省内 一流 旅游 产品 国际化 休闲 度假胜地 贵阳市 乌当 乐湾 国际 温泉 旅游区	ns ns n nr vn n v x n n x n x v nr vn v v n n v nr n n vn n s n vn n nt v i ns x ns n nr n	102
4	人文类	多彩 贵州 文化 创意园 景区 简称 文创园 景区 多彩 贵州 文化产业 集团 简称 多彩 集团 贵州 省委 宣传部 指导 投资 建设 贵州省 综合性 最强 规模 门户 文化 旅游景区 贵州省 全域 旅游 战略规划 多彩贵州风 景眼 战略规划 文创园 景区 五色秀 贵州 当中 特色 板块 核心 龙头 文创园 景区 贵州省 少数民族 非物质 文化遗产 灵魂 文化 创意 文化 展示 文化 体验 文化 美育 文化 休闲 景区 项目 引领 视觉 听觉 触觉 味觉 手段 全方位 呈现 贵州 文化底蕴 内涵 宣传 贵州 精神文明 第一 阵地 展示 游览 贵州 文化 体验 贵州 民族 文化 风情 首选 多彩贵州风 景眼 文创园	b ns n x n v x n b ns n n v b n ns j nr n vn vn ns n a n n n x ns n vn n x x n x n x ns s n n n n x n ns n x n n n v n v n n n vn n v n n v n v n n n m v ns n n vn ns i m n v vn ns n n ns n n n v x x x	249
5	度假类	黔贵 温泉 贵州 首席 临江 退台式 温泉 群山 环抱 清静 悠雅 被誉为 最美 江景 温泉 温泉水 出自 地下 深热水层 出水 温度 高达 摄氏度 硫化氢 偏硅酸 矿物质 微量元素 温泉 大型 游泳池 儿童 池鱼 疗池 红酒 牛奶 各类 功能 大小 泡池 泡池 温度 各不相同 免费 干蒸房 石板浴 功能区 温泉 酒店 设有 豪华 客房 标准 客房 单人 客房 休息 大厅 棋牌室 茶餐厅 多功能厅 儿童 娱乐场 休息 娱乐场所 贵阳市 修文 黔贵 温泉 旅游景区	x nr ns n ns x nr n n a a n a n nr nr v s x v n nr n n nz n n nr b n n n n n n r n b n n n l vn n x n nr n v a n n n n n v n n n n n n v n ns nr x nr x	188
6	社会类	乡愁 贵州 贵阳 西线 精品 旅游 线路 第一站 项目 占地 贵山 主题 屋场 田粮 六大 核心 要素 表现 山地 民族 和谐 共生 合一 道法自然 贵州 山地 文明 打造 中国 首席 乡愁 生态 文化 样板 贵阳市 清镇 乡愁 贵州 景区	n ns ns s n vn n m n v ns n s nr j n n v n n a n vn x ns n nr v ns n n n n n ns ns n ns n	93
7	度假类	云漫湖 休闲 旅游景区 棕榈 生态 城镇 发展 股份 有限公司 倾力 打造 汲取 全球 高端 亲子 度假村 度假 公园 领先 元素 塑造 中国 第一个 家庭型 自然 探索 生态 度假 公园 标杆 创造 一站式 亲子 休闲 度假 欧陆 风情 体验 模式 高端 度假 酒店 亲子 度假 体验 多功能 一体 国际 休闲 旅游 度假区 占地 评为 国家 A级 景区 贵安 云漫湖 休闲 旅游景区	nr v x n n ns vn n n n v v n n n n v n n n v ns m n d v n v n n v b n v v ns n n n n v n n v n b n n v vn n v v n x n ns ns v x	154
8	人文类	中国 阳明 文化园 全国 重点 文物保护 单位 贵州省 重点 名胜古迹 阳明 核心 文化 旅游 园区 阳明 文化园 心学 传播 培训 讲学 体验 休闲 养心 度假 商业 开发 一体 五个 高端 定位 核心 国家 形象 创新 传播 共建 基地 中华 国学 文化 名片 中国 阳明心 文化 地标 全国 低碳 国土 实验区 世界 心灵 旅游 目的地 阳明 文化园 阳明 遗迹 景区 龙场 驿站 综合区 回顾 风情 小镇 养心 度假区 阳明 遗迹 景区 阳明 文化园 核心 灵魂 阳明 文化园 核心 景区 涵盖 知行合一 牌坊 正心 池亲 民台 阳明 遗址 龙岗 书院 游客 服务中心 景点 乡土 石作 景观 方式 呈现 阳明心 精神风貌 历史 价值 贵阳市 修文 阳明 文化园 旅游景区	ns nr n n n n n ns n n nr n n vn n nr n n vn vn n n v n v n v n m n n n n n v vn v n nz n n n ns nr n n n x n n n n vn n nr n nr n n n n n v n nr n n nr n n nr n n n nr n n n v l n a n n nr n nr n n n n n n n n v nr i n n ns nr nr n x	276
9	人文类	时光 贵州 景区 一处 人工 打造 仿古 建筑群 区内 时光 广场 仿古 城墙 八大 会馆 宾楼 王伯群 故居 毛光翔 公馆 王家 虎峰 别墅 生态 湿地 公园 景点 贵阳市 清镇 时光 贵州 景区 一个集 旅游 度假 休闲 娱乐 一体 生态 文化 旅游 小镇 配套 万方 生态 湿地 公园 景区 讲述 贵州 故事 展现 海派 生活 主题 撷取 年代 风华绝代 海派 建筑 灵魂 特色 贵州 数亿 史前 文化 起点 数百年 移民 屯堡 文化 依托 数百年 建筑 文化 指向 地质 文化史 文化 屯堡 文化 会馆 文化 休闲 文化 一体 贵阳 城西 休闲 旅游 主题 商业街 贵阳市 清镇 时光 贵州 旅游区	n ns n m n v d n s n n d n j n n nr n nr n n n n n z n n ns ns n ns n m vn v v vn n n n vn nr a m n z n n v ns n v n vn n v t i n n n n ns m nr n n m n ns n v m n n n n n n ns n n n v n n ns ns v vn n n ns ns n ns n	238
10	主题公园类	多彩贵州城 贵州省 十二五 十三 文化 旅游 示范 项目 贵州省 省级 服务业 集聚 双龙 航空港 经济区 核心 示范 项目 贵州 文化 旅游 创新 示范区 贵州 十大 文化产业 基地 贵州 工程 旅游 综合体 城市 综合体 项目 国家 文化 金融 合作项目 国家 文化产业 重点项目 吃住行 游购 娱为 一体 聚文 修展 养康 研于 一身 大型 文化 旅游 综合体 多彩 民族 贵州 旅游 母港 贵阳 城市 客厅 航空港 经济 综合 服务区 四大 功能 板块 涵盖 业态 多彩贵州城 旅游 综合体	x ns m m n vn v n ns b n v nz n n n v n ns n vn v n ns j n n ns n vn n ns n n n n n n n n n v v n n n vn nr v m b n vn n b n ns vn n ns ns n n n vn n j n n v n x vn n	193
11	人文类	息烽 集中营 抗日战争 时期 国民党 军统局 设立 监狱 规模 等级 一所 秘密 监狱 设于 息烽 阳郎坝 本部 玄天洞 囚禁 军统 内部 称之为 大学 重庆 白公馆 监狱 望龙门 看守所 分称 中学 小学 国家 发改委 网站 公布 全国 红色旅游 经典 景区 名录 息烽 集中营 革命 历史 纪念馆 入选 中国 红色旅游 经典 景区 名录 贵阳市 息烽 集中营 革命 历史 纪念馆 景区	ns b nz n nt nt v n n b m n n v ns nr r nr v n f v n ns n n x n v n n n j n v n nz n n n ns b vn n n v ns nz n n n ns ns b vn n n n	157
12	社会类	蓬莱 仙界 旅游景区 依托 白云区 食用菌 产业 示范园 蓬莱 仙界 A级 景区 现有 基础设施 旅游 品牌 资源 围绕 蓬莱 仙界 核心 区域 打造 食用菌 主题 深度 融合 文化 游乐 特色 餐饮 休闲 购物 民俗 体验 旅游 住宿 产业 一体 蘑力 小镇 文旅 景区 贵阳市 蓬莱 仙界 白云 休闲 农业 旅游景区	nr n x v nr n n n nr n x n b n vn n n v nr n n n v n n ns vn n n n n v n n n vn n n n n nr x n ns nr n nr v n x	121
13	自然类	贵阳 花溪 国家 城市 湿地 公园 贵州省 首个 国家 城市 湿地 公园 平均海拔 平均气温 冬无严寒 夏无酷暑 气候 温和 湿润 空气清新 宜人 生态 氧吧 天然 空调 美称 面积 平方千米 平方千米 大将 景区 纳入 统一 管理 溪河 纽带 串联 十里 河滩 花溪 公园 洛平 平桥 观光农业 三个 景区 全国 罕见 城市 湿地 环境 亚热带 湿润气候 高原 岩溶 丘陵区 喀斯特地貌 特征 城市 湿地 公园 独特 地理位置 地质 结构 多样 风景 地貌 资源 孔学堂 背倚 大成 俯瞰 溪河 占地 布局 分为 建成 公众 教化 建设 中华文化 研修 功能 学习 研究 教化 传播 中华 优秀 传统 文化 汇聚 海内外 儒学 名家 交流 学术 成果 开辟 国学 讲堂 诵读 传统 经典 演习 文明礼仪 兼具 典藏 陈列 贵阳市 花溪 湿地 公园 孔学堂 景区	ns nr n ns z n ns m n ns z n n n x x n a n z nrt n n b n n n q q d n v vn vn ns n ns m ns nr n ns ns n m n n a ns z n n n ns n n nz n ns z n a n n n r n n n x x v v ns v n v v n vn vn nt vn n v vn vn vn nz a n n v s n n n n n v n n v n n v nr v n nr ns nr z n x n	324
14	度假类	白马 温泉 地处 风景秀丽 水碧 如玉 清流 蜿蜒 白马 河谷 涌水量 水温 水质 晶莹 透亮 可饮 可浴 口感 纯正 富含 偏硅酸 有益 人体 健康 微量元素 属低 纳低 矿化度 碳酸钙 优质 天然 山泉水 贵阳市 开阳 白马 旅游景区	ns nr s i nr nr n v ns ns n n n a a v v n d v nz n n a n v v n nz n b ns ns ns ns x	97
15	自然类	桃源 景区 经营 漂流 水上 乐园 休闲 度假 酒店 娱乐 旅游 接待 服务 景区 面积 平方公里 清澈见底 桃源 贯穿 景区 内湖 山河 洞泉瀑峡 化石 自然 生态景观 一体 环境优美 植被 繁茂 空气清新 鸟语花香 河水 清澈 迷人 贵阳市 修文 桃源 旅游景区	n n vn a s n v v n vn vn v vn n n q l n v n ns ns ns n d l n n n a z n ns a n ns nr n x	110
16	度假类	御温泉 景区 位于 南明河 下游 交通 便利 环境优美 空气清新 山水 相依 御温泉 温泉 泡汤 水疗 客房 餐饮 会议 棋牌 休息 保健 美容 美体 等为 一体 温泉 休闲 度假 旅游景区 贵州 首家 露天 温泉 经营 面积 平方米 贵阳市 中心 公里 贵阳 龙洞堡 机场 公里 火车站 公里 贵阳市 乌当 御温泉 旅游景区	n n v ns f n a n z ns nr n nr n n n n n n v nr n n v n nr v v x ns m v nr vn n q ns n q ns x n q n q ns x n x	131
17	自然类	天河 典型 薄层 碳酸盐岩 裸露 地块 褶绉 频繁 断裂 交错 河谷 拐曲 纵横 深切 河床 堆积 二十多 钙化 滩坝 串连 二十余个 溶洞 一九九零年 花溪区 委区 人民政府 开发 天河 风景 旅游区 两年 开发 建设 一九九二年 三月 八日 正式 对外开放 贵阳市 花溪 天河 景区	ns n n n v n n a v v ns n v a n v m v n v m n m ns n nt v ns n n m v vn m m t ad l ns nr ns n	121
18	自然类	南江 大峡谷 开阳 省级 风景 名胜区 景观 奇特 开发 最早 景区 专家 群众 评为 贵阳 八景 国际 旅游 联合会 评为 中国 最佳 绿色生态 景区 同年 国家旅游局 评定 国家 AAA A级 旅游景区 跻身 全省 重点 景区 行列 连续 年度 贵州 十大 魅力 景区 榜首 享有 世界 喀斯特 生态 博物馆 美誉 贵阳市 开阳 南江 大峡谷 景区	ns nz ns b n n n nz v d n n n v ns n n vn nt v ns z n n t nt v n eng x x v n n n n a n ns j n n n v n ns n n n ns ns ns nz n	147
19	度假类	保利 国际 温泉 座落 素有 黔中 秘境 自然 乌当 之称 乌当区 四周 环绕着 二十年 环城 林带 景色宜人 空气清新 交通 便利 保利 国际 温泉 占地 建筑面积 平方米 室外 面积 平方米 涵盖 温泉 餐饮 客房 SPA 保健 棋牌 服务项目 装修 东南亚 风格 国际 一流 打造 养生 休闲 度假胜地 国家 AAAA 旅游景区 中国 十佳 温泉 度假 酒店 贵阳市 乌当 保利 国际 温泉 景区	n n nr n v ns n d x x ns m l m n n nr z n a n n nr v n q s n q v nr n n x nr n n v ns n n n v v v i n eng x ns z nr v n ns x n n nr n	152
20	主题公园类	园区 园区 占地约 大象 大熊猫 华南虎 金丝猴 长颈鹿 斑马 多种 多头 动物园 观赏 野生动物 免费 观看 大象 表演 猛兽 表演 海狮 表演 区内 森林 茂密 地形 起伏有致 石林 溶洞 山峰 喀斯特 自然景观 尽情 感受 清新自然 生态环境 游览 观光 休闲 娱乐 科普 教育 一体 高原 森林 氧吧 贵阳市 修文 野生 动物园	n n nr n n nz n n n m m n v n vn v n v n v nz v s n a n x nr n ns ns l d v i l vn n v vn nrt vn n ns n n ns nr b n	136
21	自然类	灵山 公园 明山 秀水 幽林 古寺 圣泉 灵猴 闻名遐迩 园内 峰峦 叠翠 古木参天 林木 葱笼 古洞 清涧 深谷 幽潭 景致 清远 自古 贵州高原 一颗 璀璨 明珠 黔南 第一 贵在 城边 自然 美誉 入选 中国 名园 贵阳市 云岩 灵山 公园 旅游景区	ns n nr n n ns nz n l s n z nr nr n n n ns n a a d ns m z nr ns m n s d n v ns n ns nr ns n x	101
22	主题公园类	农旅 融合 花卉 主导 特色 小镇 休闲 观光 体验 科普 餐饮 民宿 展销 一体 打造 贵阳 市民 周末 花园 贵阳市 乌当 羊昌 花画 小镇 旅游景区	j vn n b n nr v n n nrt n n v n v ns n t n ns x ns n nr x	59
23	主题公园类	贵阳 药用 植物园 植物园 亚热带 湿润 温和型 气候 冬无严寒 夏无酷暑 森林 覆盖 绿化率 自然环境 贵阳 药用 植物园 药用植物 保护 科研 科普 游览 功能 一体 收集 保存 药用植物 近种 建有 苗药 蕨园 淫羊 藿园 蜘蛛抱蛋 十大 功劳 药食同源 药性 樱花园 藤蔓 十几个 药用植物 专类 建有 药用 资源 博物馆 青少年 体育 活动中心 独藤 成荫 风雨 莲池 荷风亭 神农 尝百草 药王 孙思邈 李时珍 雕塑 特色 景观 贵阳市 生态 文明城市 一道 亮丽 名片 贵阳市 南明区 贵阳 药用 植物园 景区	ns n n n n n x n x x n v n l ns n n n v n nrt vn n n v v n l v x n n n v j n x n n n m n n v n n n nr vn l i n n n ns nz x n nr nr n n n ns n ns m a n ns ns ns n n n	216
24	主题公园类	贵阳市 观山 汽车 乐园 景区 众多 汽车品牌 模拟 赛车 体验 汽车 博物馆 赛道 儿童 游乐园 四驱性能 越野 体验 儿童 训练营 星徽 骑士 通源牛 雕塑 一体 大型 汽车 文化 旅游 综合体 汽车 博物馆 囊括 汽车 发展 历程 经典 车型 汽车 社会 进程 影响 车辆 世界 汽车 工业 发展 脉络 汽车 社会 多元化 发展 规律 在场 馆内 演绎 展示 游客 景区 不定期 面向 团队 多项 体验性 项目 儿童 训练 交通 标示 学习 城市交通 模拟 训练营 课程 越野 体验 模拟 生活 路况 游客 车辆 性能 体验 驾驶 乐趣 景区 拥有 专业 赛车 赛道 游客 感受 赛车手 极速 赛车 体验 贵阳市 观山 湖区 汽车 乐园 景区	ns n n n n m n v n n n n n n n x ns n n n ns n x n n b n n vn n n n v n vn n n n n n n vn n n n n vn n n n vn vn n v ns v v n n d n n m n n n vn n v v nt v n n ns n v vn n n n n n v a n v n n n n v n d n n ns n ns n n n	274
25	复合类	石门 锦绣 田园 景区 分为 石门 迎宾 大洪 花海 区域 共享 紧邻 景区 界线 梯田 胜景 云上 农田 落霞 红岩 峡谷 梯田 树林 村寨 景观 景区 始建 明朝 村寨 梯田 省内 少见 明代 摩崖 市级 文保 单位 穿越 景区 千米 革命 文物 长征 步道 贵阳 不多见 原生态 长征路 记录 红军 兵临 贵阳 昆明 军事 壮举 景区 文物 历史悠久 历史 农民起义 长征 重大事件 密切相关 较高 历史文化 科学 艺术 价值 景区 旅游 资源 资源类型 齐全 资源 品质 四季 可游 一个集 休闲 观光 农事 体验 自然 科普 亲子 采摘 山地 运动 农旅 一体化 综合 服务型 旅游景区 花溪区 石门 锦绣 田园 景区	n n nr n v n nr nr ns n v v n n n n x n n n n n n n n n v t n n s n t ns n j n v n q vn n n n ns l n n n n v ns ns n v n n l n l n n l a x n n n n vn n n nr n n m v m v n n n d nrt n v n vn j l vn n x ns n n nr n	253
26	人文类	贵州省 地质博物馆 建筑 年度 建设工程 鲁班奖 包含 序厅 四个 常设 展厅 互动 展区 展厅 影院 主题 图书馆 化石 修复 中心 主题 餐厅 文创 商店 余平方米 室外 展区 数千平方米 多媒体 学术 报告厅 科研 科普 社会教育 活动室 展览 内容 寓教于乐 注重 科普 宣传 体现 文化 内涵 立足 国际 视野 贵州 特色 争创 国内 一流 建设 贵州 资源 展示 平台 科研 科普 基地 文化交流 窗口 目标 努力 打造 特色 鲜明 沉浸式 展示 空间 人民 中心 思想 围绕 我省 四新 发展 目标 主动 融入 四化 发展 大局 建设 贵州 特色 国内 一流 博物馆 高质量 发展 目标 致力于 打造 贵州 崭新 资源 展示 平台 科研 科普 基地 文化交流 窗口 文旅 融合 探索 红色 文化 科普 文化 统筹 策划 努力 建设 特色 鲜明 影响力 博物 机构 观山 湖区 贵州省 …	ns n n n n nz v n m vn n d n n n n n n v n n n n n m s n m n n n n nrt l n v n l v nrt vn v n n d n n ns n v s n vn ns n v n n nrt n n s n ad v n a x v n n n n v r x vn n b v j vn n vn ns n s n n n vn n n v ns b n v n n nrt n n s x vn v n n nrt n v n ad vn n a n n n n ns ns n n	322
27	主题公园类	开阳 猴耳 天坑 风景区 致力于 打造 全国 第一个 针对 非专业 人士 极限运动 主题公园 极限运动 元素 创新 设计 旅游 产品 群体 核心 旅行 价值 需求 打破 传统 专业 无人气 业余 无新意 现状 景区 超级 秋千 洞穴 探险 云端 漫步 垂直 极限 丛林 泰山 高空 滑轨 难度 极限运动 项目 创造 接受 群体 体验 山地 极限运动 魅力 价值 猴耳 天坑 极限 酷玩 荣获 中国 体育 旅游 精品 景区 中国 体育 旅游 十佳 精品 景区 当下 人气 新媒体 平台 抖音 评选 全国 年度 县域 网红 景点 贵阳市 开阳县 猴耳 天坑 景区	ns nz n n n v n m p j n n n n n v vn vn n n n vn n v v n n x n x n n b nr n n n vn v a nr ns n n d n n v v n n n n n n nz n a x nr ns vn vn n n ns vn vn z n n t n x n x v n n n n n ns ns nz n n	252
28	主题公园类	贵州 修文 苏格兰 牧场 生态 观光旅游 度假 户外 康体 休闲 娱乐 野外 露营 养老 养生 一体 大型 综合 项目 开发 运营 草场 巨石阵 儿童 体育 公园 房车 营地 木屋 酒店 项目 修文县 苏格兰 牧场	ns nr ns n n nz v s n v vn s v nr v n b vn n v vn n nr n vn n n n n n n nr ns n	83
29	社会类	惠诚 烘焙 乐园 一个集 生产 研发 旅游观光 体验 互动 科普 教育 功能 一体 工业 旅游景区 贵州 唯一 本土 食品 公司 依托 景区 烘焙 文化 主题 研学 旅游景区 乌当区 惠诚 烘焙 乐园 景区	nr v n m vn j n n d nrt vn n n n x ns b n n n v n v n n n x ns nr v n n	86
30	人文类	贵阳 阳明 景区 王阳明 道真 扶风 扶风山 建于 明代 清代 民国 年间 历经 修建 修建 历史 历史文化 价值高 景区 内部 展陈 游客 呈现 历史文化 阳明 建筑 前殿 桂花 陈列 王阳明 生平展 大殿 享堂 陈列 王阳明 学术 景区 林木 葱笼 根雕 盆景 千姿百态 桂树 浓香 四溢 曲径 回廊 清幽 宜人 古雅 明清 建筑群 参天 古柏 百年 银杏 丹桂 翠竹 相辉 成趣 游廊 庭院 名贵 花卉 盆景 优雅 环境 犹如 一幅 恬静 风景画 休闲 之余 品味 令人 遐思 意境 格外 悠长 阳明 景区 闹市 一处 不可多得 历史文化 游览 休憩 古朴 典雅 明清 建筑群 参天 古柏 百年 丹桂 相映成趣 入夜后 更是 灯火辉煌 人影 摇曳 交融 筑城 历史文化 现代文明 闪烁着 历史 光芒 引导 走向 美好 未来 贵阳市 云岩区 阳明 景区	ns nr n nr x nr x v t t n t d v v n x x n f x n v x nr n n nr nr nr x n v nr nr n n nr n n n i nr n v n n z nrt nr t n v nr m nr nr nr nr n n n n n n a n v d a n v r n nrt v n d z nr n v m l x vn v a a t n v nr m nr i i d i n v n v x n i n n v v a t ns ns nr n	336
31	主题公园类	四季 贵州 景区 分为 欢乐 世界 水舞 水街 广场 半山 小镇 运动 公园 山地 体育 公园 板块 贵州省 唯一 一家 欢乐 世界 室内 滑雪 溜冰 高尔夫 练习场 体育场馆 康养 度假 公寓 欧陆 风情 商业街 一体 大型 山地 旅游 综合体 既有 设备 国内 一流 省内 体量 室外 室内 第四代 乐园 地中海 欧陆 风情 建筑 半山 小镇 喀斯特 山水 建筑 水舞 水街 广场 小球 运动 中心 体育 旅游 场馆 在建 万平方米 大型 室内 滑雪 溜冰 万平方米 室内 乐园 建成 开启 贵州 四季 戏水 航程 可谓 花团锦簇 洋人街 狂野 戏水 乐园 养生 静谧 硅泉 雪地 极速 滑雪 贵州 四季 美丽 四季 贵州 全时段 全季节 全天候 展现 俨然 百花 凉风 绽放 贵阳市 清镇 四季 贵州 景区	m ns n v a n n n n ns nr vn n n vn n n ns b m a n s nr z nr n n x v n ns n n n b n vn n c vn s n s n s s m n ns ns n n ns nr ns ns n n n n n vn n vn vn n v m b s nr z m s n v v ns m n n v i ns n n n v nr nz n d nr ns m ns m ns x x n v v n n v ns ns m ns n	302
32	人文类	贵州 天海 美术馆 景区 展墙 面积 平方 每次 展出 作品 各类 基础设施 配套 齐全 容纳 百余人 学术 报告厅 设备 先进 会议室 办公室 图书馆 学术 研讨 社会 公益 普及教育 活动 提供 平台 美术馆 艺术 衍生品 商店 商品 衍生 画件 雕塑 咖啡厅 艺术 氧吧 艺术 书吧 迷你 唱吧 绘画 体验区 艺术 观影 秋千 休息区 户外 雕塑 观众 营造 休闲 文化 艺术 气息 绿树成荫 绿草 茵茵 环境 清幽 交通 便利 职能 承担 美术作品 美术 文献 展览 陈列 征集 收藏 利用 美术 美术馆 资源 美术 研究 教育 推广 对外 交流 公共 文化 服务 贵阳市 当天 美术馆 景区	ns ns nt n n n q r v n r n a nr nr l n n vn a n n n n vn n n l vn v n nt n n n n v n n n n n n n b x n x n n nr n s n n vn v n n n l n z n z n a n v n n n v nr v v n n nt n n vn vn v s n b n vn ns t nt n	252
33	人文类	龙井村 列为 第六批 贵阳市 文物保护 单位 井水 终年 不竭 冬季 井水 温泉 丝丝 热气 夏天 凉爽 透骨 神奇 井水 绕村而过 全村 提供 水源 井水 每秒 公升 流量 内向 涌出 口感 清醇 甘甜 龙井村 历史悠久 明朝 初年 已有 居住 建村 至今 多年 一座 典型 布依族 村落 独特 民俗文化 建筑 文化 饮食文化 节庆 文化 农耕 文化 服饰文化 民族 艺术 保留 完整 研究 我国 布依族 民族 文化 一处 样板地 贵阳市 花溪 龙井村 景区	nr v m ns n n ns m v t ns nr m n t a n a ns x n v n ns r v n n v n n nr nr l t t v v n d m m n nr n a n n n l t n nr n n n n v a vn r nr n n m x ns nr nr n	197
34	人文类	板桥 艺术 交通 便利 近邻 大学城 政府 公司 艺术家 共同努力 借助 原有 红砖 厂房 建筑 古朴 粗犷 自然 优势 成立 板桥 艺术 文化 产业园 致力于 拓展 文化产业 打造 文化 艺术 艺术 创新 特色 核心 园区 打造 绘画 书法 雕塑 旅游 娱乐 餐饮 一体 文化 产业园 板桥 艺术 首批 贵阳市 终生 学习 体验 基地 花溪区 戏曲 培训基地 国家 A级 风景区 荣誉称号 贵阳市 花溪 板桥 艺术 景区	n n n a v n n n n l v v n n n a a d n v n n n n n v n v n n n v n n n v n n n vn vn n n n n n n m ns n v n n ns n nz n x n n ns nr n n n	172
35	复合类	花溪 夜郎 喀斯特 生态园 贵州 旅美 知名 艺术家 宋培伦 创建 贵州 自然 气候 喀斯特 地形 地貌 贵州 本土 夜郎 文化 原生态 少数民族 文化 依托 当地 村名 打造 文化 观光 文化 体验 贵州 少数民族 原生态 文化 体验 传承 主题 观光 景区 占地面积 余亩 贵阳市 花溪 夜郎 景区	nr n ns n ns vn v n nr v ns d n ns n n ns n n n n n n v s n v n n n n ns n n n n v n n n n m ns nr n n	126
36	自然类	扰绕 景区 热情 综合 服务区 乡情 田园 风情区 悦情 民俗 活力区 动情 户外 休闲 怡情 田园 度假区 五大 板块 核心 扰绕 景区 梯田 五彩池 古营盘 古井 村落 红岩 峡谷 自然 景点 露营 基地 帐篷 露营 酒店 稻田 儿童 游乐 户外 休闲 室内 休闲 项目 一个集 田园风光 民族风情 军事 遗迹 气候 天象 峡谷 风光 旅游 资源 一体 景区 贵阳市 花溪 高坡 扰绕 景区	v n n vn n n nr n a n x n s v a nr n j n n v n n nr x n n nr n d n v n n v n n n n s v s v n m nr n n n n n n n vn n n n ns nr nr v n	153
37	人文类	甲秀 贵阳市 城南 南明河 河中 一块 巨石 始建 明后 楼毁 重建 改名 来凤 清代 重修 恢复 原名 现存 建筑 宣统 元年 重建 楼上 三层 白石 层层 收进 桥面 楼顶 南明河 楼前 流过 楼侧 石拱 浮玉桥 连接 两岸 桥上 小亭 一座 涵碧亭 贵阳市 南明 甲秀 景区	nz ns ns ns s m nr v t x a v nr t vn v n n n n t a s m nr n v n n ns s v f nr nr v f s nr m nr ns ns nz n	130
38	自然类	贵阳市 河滨公园 濒临 优美 南明 河畔 樱花 大踏步 桃园 玉兰 桂花 白果 游艺 游乐 设施 张石麒 光复 纪功碑 生态 自然景观 人文 历史 景点 游人 品茗 对弈 垂钓 游泳 赏玩 休憩 好去处 悠闲 游人 对歌 遛鸟 公园 独特 风情 贵阳市 南明 河滨公园 景区	ns ns v a ns ns n d ns nr nr n n n n x v n n l n n n n n v v vn v v l z n n v n a n ns ns ns n	123
39	自然类	森林公园 贵州省 林科院 实验 林场 周恩来 总理 视察 林木 葱郁 树种 繁多 景致 壮观 提议 林场 改建 森林公园 游人 观览 人民 文化 精神 生活 林木 种类 众多 成林时久 面积 广袤 泉水 潺潺 珍禽 出没 蝉鸣 鸟语 芳草 馨香 被誉为 贵阳 八景 美称 跻冠 全国 城市 森林公园 之首 一九九九年 列为 中国 名园 贵阳市 双龙 森林公园 景区	n ns nr vn n t n v nr z n a a a v n v n n v n n n vn nr n m x n a ns z n v v nz n n n ns n n v n ns n f m v ns n ns nz n n	155
40	人文类	贵阳市 文昌阁 景区 文昌阁 以其 独特 建筑 特色 国内 文昌阁 楼中 典型 文昌阁 包含 主楼 配殿 斋房 阁楼 不少 文物展 主楼 建筑 木雕 工艺 建筑 文化 体现 院内 环绕 树木 假山 石凳 摆设 文昌阁 以其 独特 平面 形式 结构 构造 极负盛名 底层 四方 二三层 九方 九角 亭阁 罕见 文昌阁 九角 划分 独特 文昌阁 文物 建筑 空间 紧凑 表现 较高 建筑设计 意匠 建筑史 建筑 文化 研究 提供 研究 对象 景区 文物 建筑群 通透 轻盈 建筑装修 雕刻 制作 精细 建筑 色彩 灰色 白色 板栗 典型 中国 传统 建筑 色彩 绿树 映衬 体现 古朴 淡雅 风格 景区 文物 具备 独特 地域性 景观 资源 游览 观赏 艺术 博览 宗教 研究 文化 传播 多种 功能 统一体 文昌阁 历来 文人荟萃 留下 诗词 碑刻 至今 文昌阁 景区 遗存 石刻 古碑 九块 八块 …	ns nr n nr c a n n s nr s n nr v n n x n d nz n n n n n n v s v n n n v nr c a n n n v x n m m m m x a nr m v a nr n n n a v a n n n n n vn v vn n n n n j z n n vn a n n n n n n ns n n n n v v a z n n n v a n n n vn v n nr n vn n vn m n l nr v x v n n d nr n n n n m m n ns n m v m n d nz m vn nr n t nr m vn ns ns nr n v nr nr r v n ns ns nr n	432
41	自然类	赤水 丹霞 旅游区 赤水 瀑布 佛光 燕子岩 三大 景段 旅游区 世界 自然遗产 赤水 丹霞 核心 景区 国家 地质公园 国家森林公园 国家级 自然保护区 旅游区 丹霞地貌 瀑布群 竹海 桫椤 原始森林 特色 赤水 国家级 风景 名胜区 丹霞 竹子 之乡 桫椤 王国 缩影 全球 罕见 遵义市 赤水 丹霞 旅游区	n nr n n n nz nr x n n n l n nr n n n n nt b n n nz n ns n nr n n b n n nr n r n ns n n a ns n nr n	133
42	自然类	景区 播州区 唯一 风车 高山 草场 唯一 原生态 杜鹃花 景区 贵州省 十佳 赏花 一年四季 风景 各异 世人 展示 独有 魅力 品种 野生 高山 小叶 杜鹃 盛花期 太阳 分布 洪关 峰岭 地带 海拔 草原 面积 万亩 山顶 视野 广阔 俯看 三县 诸岭 风光 挺立 峰丛 金字塔 环列 气象 森严 蘑菇 丛生 春笋 破土 若狮若 静卧 高原 这片 人工 雕琢 修饰 原生态 草原 野性 十足 峰峰 岭岭 林草 茫茫 广阔 山原 草场 风云 世间 最高处 清纯 甘美 幻云飞 置身 高原 旷野 天地 博大 自然 和谐 相处 无形中 物化 遵义市 播州 太阳 景区	n x b n ns n b n nr n ns z n t n a n v v n n b ns n nr n ns v ns n n n n n m n n a v ns ns n v x nr n n n n nr n v nr v ns r n v v n n b d n ns n z a n n n n z a ns nr v ns nr n a d a d l n ns ns ns n	265
43	人文类	赤水市 丙安镇 古景 社区 丙安 古镇 始建 北宋 大观 间距 一千多年 历史 自古以来 川盐 入黔 著名 驿站 商品 集散地 千年 军商 古城堡 美誉 保存 完好 石砌 古寨门 石龙桥 依山 临河 悬空 木质 串架 吊脚楼 铁索桥 专家学者 誉为 明清 建筑 历史 活化石 景区 拥有 中国 唯一 中国工农红军 军团 纪念馆 耿飚 将军 纪念馆 中国 历史文化 名村 贵州省 历史文化 名镇 列入 全国 红色旅游 经典 遵义市 赤水 丙安 古镇 景区	ns x n n nz ns v t n n m n l nz x a n n n m n ns n v a b x x ns ns n n n n nr n v t n n n n v ns b nt n n nrfg n n ns x n ns x n v n nz n ns n nz ns n	189
44	自然类	清溪 库区 水域 面积 两岸 山体 雄厚 地形 陡峻 河谷 深切 奇峰 耸立 喀斯特地貌 发育 植被 主航道 公里 人工 湖泊 湖区 谷深壁悬 绿如翡翠 芙蓉江 最美 风景 景区 山水 观光 乡村 风情 休闲 度假 户外运动 综合性 旅游景点 云贵 一流 国内 著名 世界 知名 旅游 度假胜地 可谓 清水 芙蓉 天然 雕饰 雨后 烟雨 朦胧 面纱 不失为 童话般 仙境 清风 细雨 遥一荏 清风 一生 漂泊 一丝 烟雨 一世 摇落 遵义市 绥阳 清溪 景区	ns n n n f n a n a ns a n v nz vn n n q n ns ns x x x a n n ns n n n v v nz n n nr n s a n v vn i v n n b n t n a n v l n n n i n m v m n t v ns ns ns n	189
45	自然类	银河 峡谷 东西 走向 长约 垂直 落差 平均 落差 位于 现状 起漂点 下游 落差 峡谷 平均 宽度 最窄 位于 一线天 宽度 多级 溶洞 暗河 流水 钟乳石 峡谷 岩壁 分布 两岸 崖壁 岩壁 溶洞 终年 裂隙水 渗透 发育 形态各异 钟乳石 景观 多级 溶洞 暗河 流水 瀑布 生长 国内 已知 规模 苔藓 地衣 景观 峡谷 增添 观赏 情趣 银河 峡谷 特色 景观 资源 雪峰 一线天 鸳鸯 瀑龙 水帘洞 背斜 构造 峡谷 斜阳 钟乳石 洞天 回旋 扁担 遵义市 桐梓 银河 大峡谷 旅游景区	n n ns v ns v a a a v n x f a n a n a v l n b n n n n n n v f n n n m i v vn l n n b n n n n n s v n n n n n v v n n n n n n nr l n n n v v n n n n v n ns ns n nz x	234
46	人文类	苟坝 红色 文化 旅游景区 中国 革命史 转折 意义 苟坝 会议 精神 核心 构筑 景区 境内 红色 文化 建筑 文化 陶艺 文化 乡村 文化 国内外 享有 知名度 陆续 评为 中国 最美 红村 列入 中国 传统 村落 中国 农村 休闲 度假 社区 全国 爱国主义 教育 示范 基地 贵州省 国防教育 基地 遵义市 播州 苟坝 红色旅游 景区	nr n n x ns nz v n nr n n n n n s n n n n n n n n s v n d v ns a n v ns n n ns n v v n n nz vn v n ns l n ns ns nr nz n	136
47	复合类	桃花源记 景区 地理 区位 优越 旅游 资源 景区 规划 面积 平方公里 大阡古村 风貌 天生桥 地质 奇观 依托 景区 起点 景区 创建 目标 生态 观光 科普 文化 养生 祈福 旅游 功能 一体 休闲 旅游胜地 景区 游客 服务中心 桃花 湖滨 观光区 民俗村 三个 核心 区域 世界 两重天 总体规划 打造 展现 古朴 科技 原始 完美 遵义市 正安 桃花源记 景区	n n n n a vn n n n n q ns n nz n a v n n n v n n n nrt n v nz vn n n v n n n n n ns n n m n n n z n v v a n v a ns a n n	175
48	人文类	海龙 雄踞 巍峨 大娄山 东支 龙岩 山上 称为 龙岩 屯自 海龙 兴起 衰落 历经 三百余年 光辉 历史 亚洲 保存 完好 古代 军事 城堡 德国 波恩 第届 世界遗产 大会 贵州 遵义 海龙 土司 遗址 获准 列入 世界遗产 名录 贵州省 世界 文化遗产 突破 景区 围绕 海龙 文化 打造 融合 观光 游览 教学科研 休闲 度假 文艺表演 旅游 资讯 商业 合作 世界 文化遗产 旅游 目的地 发展 至今 贵州省 五大 文化 名片 吸引 海内外 游客 前来 观光 遵义市 汇川 海龙 旅游景区	nz v z ns n nr s v nr ns nz v v d m nr n ns v a t n ns ns nr m n n ns v nz n n v v n n ns n n vn n v nz n v vn n vn n v v n vn n n vn n n vn n vn d ns j n n v s n t n ns n nz x	216
49	自然类	红果树 景区 集洞 山水 融为一体 被誉为 绥阳 最美 景区 三年 时间 建设 投入 资金 多万元 一期 工程 平方公里 土地 上集 天缘 洞天 门洞 滴水 观音 天生桥 象鼻山 天星 太平天国 遗址 卧龙 水帘洞 瀑布 景观 融为一体 景区 卡斯特 地貌 发育 最为 地质博物馆 景区 负氧离子 均值 含量 立方厘米 万个 瞬间 可达 多万 养生 休闲 疗养 最佳 场所 遵义市 绥阳 红果树 旅游景区	x n n ns l n ns a n m n vn v n m d n q n v n n n n n nz ns nz ns n ns n n n l n nrt n vn d n n n n n q m t v m v v n z n ns ns x x	173
50	度假类	桐梓 杉坪 前身 娄山关 万亩 花海 景区 共有 两个 区域 黔北 花海 娄山 红韵 业态 花卉 观赏 餐饮 住宿 黔北 花海 贵州省 为数不多 四季 花海 遵义 的花海 游客 欣赏 花海 美丽 路途 领略 黔北 地区 田园 风情 韵味 娄山 红韵 杜鹃 景观 苗木 调集 农旅 互动 体验 康体 游乐 观光 度假 休闲 旅游 湿地 景观 园艺 盆景 博览 阳光 花园 中心 等为 一体 综合型 红色 生态 农旅 观光 产业园 坐落 花海 山谷 木屋 别墅 娄山 红韵 景区 一大 亮点 景区 种植 映山红 四季 樱花 薰衣草 向日葵 波斯菊 百合 紫薇 马鞭草 花种 设有 林下 花园 紫薇 爱情 长廊 五彩 滑草 游乐场 空中 自行车 极限 滑索 观赏 娱乐 项目 花海 景区 观光 荷兰 大风车 侏罗纪 园象 吸水 奶牛 草坪 蘑菇 民风 荷塘 景点 遵义市 桐梓 杉坪 旅游景区	ns nr r ns m ns n v m n ns ns ns nr n n v n n ns ns ns l m ns v ns n v ns ns n n ns n nr n n ns nr nr n nr vn j d n n n n v v vn z n n n nr nr n n v n n n n j n n v ns n n n ns nr n a n n v nr m n vn n nr n nr n n v s n nr n n nz n n s n a nr v vn n ns n n ns n t n v n n n n ns n ns ns nz x	330
51	自然类	双门 百个 景点 景观 玉女 情侣 碧岩 比翼齐飞 鉴琴 峰崖 或大或小 清澈见底 秀美 山水 瀑崖 峡汇 奇险 秀美 双门 峡谷 生态旅游 最佳 去处 遵义市 绥阳 双门 旅游景区	n m n n n n nr i n n d l a ns n n n a n n n z v ns ns n x	104
52	人文类	土城 景区 中国 历史文化 名镇 贵州 重点 景区 贵州 示范 小城镇 土城 独具 魅力 古镇 文化 商埠 文化 茶馆 文化 山水 文化 红色 文化 遵义市 习水 土城 古镇 景区	ns n ns x n ns n n ns v nr ns n n ns n n n n n ns n n n ns n ns ns n	74
53	自然类	四洞 景区 曲径通幽 翠竹 一段 公里 山溪 河谷 分布 四级 神形 各异 气象万千 瀑布 景观 国务院 旅游 资源 考察团 专家 赞誉 之乡 小家碧玉 败笔 景区 遵义市 赤水 四洞 旅游景区	ns n i nr m q ns ns v m n a i n n nt vn n n n n r nr n n ns n ns x	87
54	人文类	拥有 庆典 广场 列入 全国 重点 文物保护 单位名单 茅酒 茅台酒 文化 印象 茅台 主题 引入 世界 文化 元素 游客 体验 茅台镇 核心 文化 杨柳 四渡赤水 纪念 遵义市 仁怀 茅台酒镇 旅游区	v ns n v n n n n n n n n n n v n n n n n ns n n nr x n ns nr x n	92
55	度假类	双河 洞穴 喀斯特地貌 景观 保护 前提 制定 主题 特色 故事 业态 理念 打造 溶洞 旅游 综合体 整体 溶洞 群落 温泉 养生 生活 休闲 三大 特色 旅游 综合 服务中心 公馆 休闲 农业 体验区 御汤苑 温泉 养生 度假区 双河村 生态 休闲 度假区 双河 国际 旅游 大本营 组团 地下 裂缝 景区 地下 河谷 游览 观光 山王 洞穴 宗教 文化 体验 双河 客栈 民俗 体验 温泉 古镇 商业街 特色 多功能 布局 形态 洞穴 文化 业态 融合 发展 力图 双河 景区 打造 国家 A级 旅游景区 遵义市 绥阳 双河 旅游景区	ns n nz n v n v n n n n n v n vn n n n n nr v vn v x n vn vn n n v n x x nr v n x n v n ns n vn n n s n n s ns vn n nrt n n n n ns n n n nr ns n n b n n n n n vn vn n ns n v n x x ns ns ns x	228
56	自然类	丹霞 景区 国家级 森林公园 北面 江津 四面山 国家级 风景 名胜区 一山之隔 合江 佛宝 国家级 森林公园 毗邻 西连 赤水 国家级 风景 名胜区 处于 川黔 旅游 金三角 腹部 地带 遵义市 习水 中国 丹霞 旅游景区	nr n b n f ns ns b n n i ns nz b n v ns n b n n v j vn nz n n ns n ns nr x	88
57	人文类	四渡赤水 纪念馆 全国 爱国主义 教育 示范 基地 全国 青少年 教育 基地 国家 国防教育 示范 基地 国家 二级 博物馆 全国 文物 系统 先进集体 习水 四渡赤水 主战场 纪念 红军 革命烈士 弘扬 长征 精神 四渡赤水 精神 习水县 委政府 红军 当年 四渡赤水 一渡 渡口 赤水河 土城 古镇 建起 四渡赤水 纪念馆 四渡赤水 纪念馆 红军 三军团 司令部 旧址 陈列 展出 旧址 二层 中西合璧 建筑 展厅 建筑面积 平方米 战史 陈列 辅助 陈列 陈列 遵义市 习水 四渡赤水 纪念馆 景区	x n n nz vn v n n nr vn n n l v n n b n n n n n n x n n n n nr n n x n nr n n t x n n ns ns ns v x n x n n nt n n nr v n m ns n n n q n nr vn nr nr ns n x n n	203
58	社会类	景区 湄潭县 核金 环线 茶文化 乡村 旅游区 包括 核桃 生态园 七彩 部落 十谢共产党 发祥地 田家 万花源 核心 景点 占地面积 平方千米 遵义市 湄潭 茶海 生态园 景区	n ns n n n n n v n n nz n x n nrfg x n n n q ns ns ns n n	76
59	人文类	务川 仡佬 文化 旅游景区 龙潭 千年 仡佬 古寨 仡佬 九天 母石 大坪 仡佬 丹砂 古镇 丹砂 圣水 湿地 公园 景区 列入 全省 重点 景区 建设 龙潭 千年 古寨 评为 国家 历史文化 名村 景区 内涵 生态 资源 仡佬 文化 呈现 文化 旅游 融合 景区 城区 旅游胜地 遵义市 务川 仡佬 文化 旅游景区	ns nz n x ns m nz x nz t n ns nz n ns n n z n n v n n n vn ns m x v n x n n n n n nz n v n vn vn n n n ns ns nz n x	137
60	社会类	中国 西部 茶海 景区 全国 农业 示范点 全国 休闲 农业 乡村旅游 示范点 全省 旅游景区 中国 西部 茶海 美名 遵义市 凤冈 茶海 景区	ns f ns n n n n n v n x n n x ns f ns m ns ns ns n	62
61	人文类	位于 仁怀市 茅台酒 茅台 集团 投资 建成 国内 规模 文化城 城内 共有 酒源 馆酒 技馆 酒韵馆 酒俗馆 酒器馆 国酒 茅台馆 茅台 名酒 世界 馆共 八个 展馆 城内 集群 书画 雕塑 碑刻 文物 浮雕 一体 系统 介绍 了酒 起源 酿造 技术 民族 风俗 酒器 演变 茅台酒 发展 历程 独特 工艺 中国 文化城 评为 上海 世界 吉尼斯 最年 列入 传统 教育 基地 认定 国家 景区 遵义市 仁怀 中国 文化城 旅游景区	v nr n n n vn v s n n s v n n n n n x x x n n n ns m n s n n n n n n n n v v n vn n n n n v n vn n a n ns n v ns n nr t v n vn n v n n ns nr ns n x	188
62	自然类	云门囤 景区 交通 区位 优势 景区 占地面积 公顷 旅游 线路 水路 陆路 环线 途经 湄江 湘江 安江 云门囤 景区 贵州高原 河谷 岩溶 典型 喀斯特地貌 特征 热带 湿润 季风型 气候 雨水 充沛 凉爽 宜人 平均气温 摄氏度 冬无严寒 夏无酷暑 天然 氧吧 避暑胜地 遵义市 新蒲 水上 大天门 旅游景区	x n n n n n n q vn n n n n n ns ns ns x n ns ns n n nz n n n x n n a a nrt n n x x b n n ns x s x x	127
63	自然类	竹海 国家森林公园 赤水市 市镇 境内 公园 占地面积 万亩 楠竹 面积 万亩 一处 竹海 风光 原始森林 野生动物 丹霞 奇观 综合 美景 避暑 休闲 度假 疗养 理想 胜地 文人墨客 挥毫 泼墨 天然 佳景 遵义市 赤水 竹海 旅游景区	ns nt ns n s n n m n n m m ns n nr n nr a vn n v v v n n n n v n b n ns n ns x	109
64	自然类	国家 A级 旅游景区 景区 融龙 文化 苗族 风情 山水 景观 一体 苗族 古寨 中心 文化 低空飞行 少数民族 风情 体验 核心 荷花 飞龙 山水 景观 特色 辐射 周边 飞龙 石家 洞古 树林 景点 遵义市 余庆 飞龙 景区	n x x n nr n nz n ns n n nz x n n n n n n n n nz ns n n v f nz n ns n n ns nr nz n	94
65	人文类	娄山关 自古 川黔 交通 要隘 历来 兵家必争之地 素有 一夫当关 万夫莫开 之称 年初 中央红军 两战 娄山关 毛泽东 主席 写下 忆秦娥 娄山关 娄山关 从此 中国 革命 结缘 蜚声中外 新中国 成立 娄山关 景区 授予 全国 爱国主义 教育 示范 基地 贵州省 文物保护 单位 国家 A级 旅游景区 荣誉称号 委托 上海 同济大学 城市规划 设计院 全国 知名 A级 景区 娄山关 景区 规划 编制 同年 娄山关 海龙 A级 景区 规划 编制 启动 娄山关 A级 景区 改造 提升 一期 工程 涉及 景点 配套 项目 建设 全力 打造 娄山关 景区 核心 平方公里 体旅 一体化 示范区 遵义市 汇川 娄山关 景区	ns d j n n v i v i nr x t nt x ns nr n v nr ns ns c ns vn n l x v ns n v n nz vn v n ns n n n x x n n ns nt n n n v x n ns n n v t ns nz x n n v vn ns x n v v d n v n a n vn n v ns n n q x l n ns n ns n	265
66	社会类	景区 茶艺 表演 博物馆 茶园 观赏 产品展销 茶文化 展示 水上 娱乐 一体 综合型 茶文化 博览园 天下第一壶 世界 茶壶 实物 造型 走进 茶壶 体验 唐宋 茶道 茶道 明清 茶道 特色 民族 茶艺 湄潭 翠牙 台湾 茶道 茶文化 博大精深 遵义市 湄潭 天下第一壶 茶文化 旅游景区	n n v n n v l n v s vn n n n n x n n n n v n n t n n t n n n n ns ns ns n n nr ns ns x n x	122
67	人文类	遵义会议 确立 毛泽东 代表 中央 领导集体 会址 原系 国民党 二十五 师师长 柏辉章 私邸 建于 世纪 年代 建筑 砖木结构 中西合璧 两层 楼房 遵义市 红花岗 遵义会议 会址 旅游景区	nz v nr n n n n n nt m nr nr n v n t n n ns m n ns x nz n x	80
68	社会类	百年 黔庄 旅游景区 区位 优势 交通 便利 百年 黔庄 旅游景区 占地面积 所在 区域 山谷 相交 山水 相融 原生态 环境 优良 百年 黔庄王茅 品牌价值 酱酒 文化底蕴 深厚 国内 白酒 市场 占有 地位 打造 白酒 文化 旅游 资源 载体 仁怀市 百年 黔庄 旅游景区	m ns x n n n a m ns x n b n n v ns n n n z m x n n n a s n n v n v n n vn n n nr m ns x	117
69	自然类	贵州 仙洞 景区 森林 覆盖率 自然环境 贵州 仙洞 景区 自然 景区 仙境 一体 秘境 仙洞 人为 感叹 大自然 鬼斧神工 贵州 仙洞 景区 旅游 餐饮 文化 演出 一体 建有 旅游 服务 大厅 生态 停车场 特色 酒楼 大自然 馈赠 康养 仁怀市 贵州 仙洞 景区	ns n n n n l ns n n d n n n n n n v d i ns n n vn n n v n v vn vn n n n n n d v x nr ns n n	122
70	人文类	美酒 景区 川盐 入黔 商贸 集镇 美酒 景区 核心 区域 美酒 摩崖 石刻 马桑坪 盐运 小镇 聚焦 黔北 一条 河流 一路向北 诞生 茅台 国台 郎酒 习酒 中国 酱酒 知名品牌 赤水河 千仞绝壁 美酒 更是 评为 摩崖 石刻 汉字 景区 盐运 文化 可追溯 年前 时任 贵州 总督 张广泗 下令 开凿 蚊虫 乡贤 吴登举 身先士卒 奠定 马桑坪 贵州 盐运史 地位 如今 马桑坪 盐运 小镇 盐运 博物馆 文化 陈列馆 三角 梅园 四川 会馆 马桑坪 吊桥 马桑坪 永隆 盐号 马桑古 码头 文化景观 再现 川盐 入黔 盛况 仁怀市 贵州 美酒 景区	n n nz x n n n n n n n ns n ns j nr v ns m n x v n n n n ns n n ns x n d v ns n nz n n n l t n ns n nr v v n n nr i v nr ns x n t ns j nr n n n nr m nr ns n nr n nr ns n ns n nz v nz x n nr ns n n	230
71	复合类	夜郎 酒谷 景区 交通 便利 环境优美 依山 伴水 风光秀丽 群山 环抱 生态环境 绝佳 夜郎 酒谷 AA A级 景区 典型 黔北 居民 特色 多年 老屋 讲述 夜郎自大 悲壮 传奇 寻找 甘美 之的 琼浆 探索 川盐 贵州 商聚 茅台 商机 找到 答案 仁怀市 夜郎 酒谷 景区	n n n n a n nr v i n n l z n n eng x n n ns n n m n v i a n v ns r n v nz ns v n n v n nr n n n	118
72	自然类	赤水市 白云山 景区 核心 游览 项目 自然 丹霞地貌 瀑布群 桫椤 高原 梯级 瀑布 原生态 自然景观 融入 独具特色 旅游 栈道 玻璃 全域 旅游 产景 互动 发展 典型 代表 遵义市 赤水 白云山 景区	ns nr n n vn n d nz n n ns n n n l v l vn n n n vn n d vn n n ns n nr n	88
73	主题公园类	民族 体育 公园 综合性 旅游 A级 景区 体育运动 与以 少数民族 文化 特色 建筑 景观 观光 游览 休闲 度假 民族 文化 活动 民族 体育运动 遗传 活动 健身 康养 体验 活动 融为一体 游客 提供 康养 闲情 独特 体验 道真 体现 非遗 文化 全民 健身 游客 提供 体验 民族 体育 追求 美好生活 载体 极高 游憩 体验 价值 遵义市 道真 民族 体育 公园 景区	n vn n n vn x n n c n n n n n n vn v v n n vn n n vn vn v x n vn l n v x n a n x v x n n v n v n n vn v i n a v n n ns x n vn n n	165
74	自然类	景区 山水 胜境 揽天地 入怀 仡佬 文化 玉溪 景观 目标 融合 景区 经营 理念 情景交融 景观 模式 打造 人与自然 艺术 生活 湿地 景观 玉溪 两岸 用地 县城 发展 总体规划 采用 玉溪 轴线 南至北 布置 佩樱湖 杏树 林桂香 弯探 梅溪丽 花岛 五个 景观 功能区 景观 节点 旅行 游览 绝佳 遵义市 道真 玉龙 田园 综合体 景区	n ns n x v nz n nr n n vn n vn n n n n v i n vn z n nr f n n vn n v nr n ns n nr n nr v nr ns m n n n n vn vn z ns x nr nr n n	156
75	度假类	凤冈县 寿山 旅游 度假 景区 坐落于 中国 天然 氧吧 全国 长寿 之乡 有机 之乡 凤冈县 度假 景区 现有 有机 景观 茶园 示范区 水河 游憩区 寿山 梅园 风景区 蝴蝶 农牧 生态 体验区 茶海 遵义市 凤冈 寿山 旅游 度假 景区	ns ns vn v n v ns b n n ns r n r ns v n b n n n n n x ns nr n n j n x ns ns ns ns vn v n	101
76	人文类	长碛 古寨 景区 古寨 始建 元末明 长碛 三面 环水 盛产 得名 平坦 坝子 金盆 镶嵌 其间 民居 依山 傍水 而立 古寨 历史悠久 风景秀丽 遵义市 凤冈 长碛 古寨 景区	x x n x v nr x mq n n v a n n v r n nr i v x l i ns ns x x n	72
77	社会类	深溪 盆景 文化 艺术 小镇 苟园 满庭芳 初见 丰泽园 凤仙居 筑梦园 等家 盆景园 占地面积 共有 大中小型 各类 盆景 上万 园内 灰瓦 白墙 四时 花开 具备 盆景 培育 技艺 盆景 艺术 展示 盆景 文化 研学 特色 餐饮 星级 民宿 戏台 茶社 书画社 游憩 功能 遵义市 红花岗 遵义 盆景 小镇 景区	ns n n n nr nr nr v nr x x n n n v b r n m s n n t nr v n vn n n n v n n n n n n n n n n v n ns x v n nr n	121
78	社会类	贵州 万胜 药业 工业 旅游区 位于 红色 名城 遵义市 红花岗区 医药 健康 产业园 苗药 研发 旅游观光 科普 研学 一体 苗药 工业 旅游区 园区 医药 研发 基础 国家级 非物质 文化遗产 廖氏化 风丹 国家级 发明 核心 卖点 景区 核心 国家 非遗 苗药 文化 康养 体验 三大 要素 贵州省 唯一 一家 拥有 国家级 非物质 文化遗产 廖氏 化风丹 工业 旅游景区 遵义市 红花岗 贵州 万胜 药业 工业 旅游景区	ns nr n n n v n n ns n n a n x j n nrt n n x n n n n j n b x n nr n b v n n n n n x x n x n x n ns b m v b x n nr nr n x ns x ns nr n n x	167
79	主题公园类	拓路士 绳攀 基地 拓路士 绳攀 基地 红花岗区 体育 旅游 融合 A级 景区 世界 亚洲 第一 全国 唯一 一家 具备 世界 水平 户外 绳索 训练 认证 基地 拓路士 致力于 推广 绳索 运动 开拓 体育 探险 旅游景区 包括 综合 训练 中心 绳攀 训练 地质 科普 长廊 湿地 公园 多个 景点 配套 有拓 路士 餐厅 咖啡厅 书吧 酒店 遵义市 红花岗 拓路士 绳攀 基地 景区	nr x n nr x n n vn vn vn x n n ns m n b m v n n s n vn v n nr n v n vn v vn n x v vn vn n x vn n nrt n z n m n a v n n n n n ns x nr x n n	150
80	主题公园类	乾艺 梅园 景区 交通 便利 景区 占地面积 余亩 植梅 多棵 梅花 品种 余种 梅花 主题 旅游景区 景点 踏雪 梅园 梅园 梅园 梅花 盆景园 银杏 古木 观光 大道 香樟 千年 橄榄 文化 活动 广场 情园 在建 映梅湖 在建 遵义市 湄潭 乾艺 梅园 景区	nr nr n n a n n m nr m nr n m nr n x n n nr nr nr nr n nr nr n n ns m n n vn n n v nr v ns ns nr nr n	114
81	复合类	石家 传统 村落 景区 交通 景区 东侧 美丽 石河 村落 东部 缓缓 流过 环抱 村落 村落 背部 群山 掩映 四季 分明 气候 温和 休闲 度假 寻味 乡愁 好去处 景区 历史悠久 四面 环山 空气 新鲜 气候宜人 清澈 小溪 蜿蜒 贯穿 村寨 石家 传统 村落 主体 石河 风雨 人民公社 泼水 河滩 露营 基地 碾坊 水车 观景台 等为 载体 故事 历史 情怀 石家 历史 传统 村落 溪流 穿寨而过 一栋栋 房屋 简约 古朴 群山 连绵 石家 民居 木质 结构 建筑 木屋 错落有致 院墙 捡拾 河里 鹅卵石 垒砌 寨子 有余 房屋 两栋 清代 建筑 保存 雕花 堂屋 大门 神龛 墙壁 彩绘 装饰 一栋 木质 结构 朝门 残存 石砌 寨墙 遵义市 湄潭 石家 传统 村落 景区	n n n n n n f ns ns n f d v n n n f n v m v n a v v v n l n l mq n n ns n a nr v v n n n n n ns n nt n ns v n n n n v n n n n n n n n n x i n d a n a n n n n n n i n v ns n v n r n m t n v n n n n s n n m n n ns v b n ns ns n n n n	291
82	社会类	贵州 国台酒 股份 有限公司 天士力 大健康 产业 集团 历经 近年 精心 打造 茅台镇 酿酒 企业 拥有 国台酒 国台酒 庄国台 怀酒 三个 生产 基地 年产 正宗 大曲 酱香型 白酒 千吨 储存 年份 酱香 老酒 万余吨 解决 业余 累计 上缴 税收 亿元 截至 年底 公司 总资产 亿元 遵义市 仁怀 贵州 国台酒 文化 体验 景区	ns x n n nz x n n d t n v ns vn n v x x nr v m vn n j nz n n n m n n n n m v n v v n m v t n n m ns nr ns x n n n	131
83	度假类	南天门 旅游 度假区 西南地区 罕见 风车 主题 观光 国防 军事 地质 科普 亲子 研学 休闲 度假 多重 旅游 产品 一体 高山 科普 研学 休闲 度假 旅游 目的地 遵义市 桐梓 南天门 旅游 度假 景区	nr vn n ns a n n n n n n nrt n n v v m vn n n ns nrt n v v vn n ns ns nr vn v n	79
84	人文类	太白 古镇 景区 怀白亭 太白 广场 诗词 广场 太白 芳林 春堤 人文景观 遵义市 桐梓 太白 古镇 景区	n ns n nr n n n n n n x n ns ns n ns n	47
85	社会类	玉河 景区 位于 中国 第一 骑游小镇 之称 松烟镇 境内 园内 气候 凉爽 地势 平缓 园区 饱览 秀丽 山水 风光 之余 体验 采茶 制茶 品茗 学习 茶艺 茶道 茶乡 茶菜 品味 划船 游泳 钓鱼 骑游 悠闲 生活 桃花源 般的 乡村 乐趣 茶山 自行车道 蜿蜒 盘旋 海中 自行车 爱好者 休闲 骑游 竞技 比赛 最佳 选择 遵义市 余庆 玉河 景区	ns n v ns m x x x s s n a n a n v a ns n r n v n n v n n n n n v vn n n z vn n u n a n n v v s n n v n n vn z v ns nr ns n	138
86	人文类	敖溪 古镇 源于 唐乾符 年间 设置 余庆 土知州 公元 敖溪 余庆 长官司 统治 中心 土司 制度 延续 千年 现存 雷家 院长 官司 衙署 遗址 土司 古营盘 土司 墓葬 多处 遗址 遗迹 无不 演绎 动人 土司 故事 遵义市 余庆 敖溪 土司 古镇 景区	nr ns v nr t vn nr ns q nr nr n v n n n v m n n n n n n n x n n m n n d v n n n ns nr nr n ns n	100
87	社会类	正安 国际 吉他 产业园 国内 全球 吉他 生产 基地 工业 旅游 休闲 度假 实体 体验 特色 购物 一体 国家 AA A级 景区 安吉 萨尔 斯百斯 卡塞 维尼亚 娜塔莎 声音 花园 吉他 自主 品牌 所用 木材 德国 印度 巴西 引进 高端 吉他 所用 木材 全球 稀缺资源 安吉 做工 上乘 音声 出重 学琴 演奏 馈赠 亲友 佳品 遵义市 正安 国际 吉他 产业园 景区	a n ns n s n ns vn n n vn v v n n n n n n eng x n nr nr nr nr ns nrt n n ns v n b n ns ns ns v n ns b n n l nr v v n v n v v n n ns a n ns n n	157
88	主题公园类	投资 万元 西南地区 首家 大型 内外 一站式 综合 影视 拍摄 基地 一体化 拥有 专业 摄影 团队 顶尖 原创 四大 场馆 爱情 花海 花园 外景 美食 农庄 欧美 风情街 遵义市 播州 同怡 爱情 文化园	vn m ns m b s b vn n v n l v n n n n n j n n ns n n n n ns n ns ns nr n n	80
89	自然类	九道 景区 包括 清心 百草园 静心 正安 中医 研究 中心 九道 水滨 栈道 资源 景区 地处 大娄山 东北 平均海拔 平均气温 摄氏度 可谓 避暑胜地 度假 天堂 遵义市 正安 九道 景区	m n v a n n a j vn n m n n n n s ns ns n n n v n v n ns a m n	82
90	自然类	景区 城郊型 公园 景区 区内 森林 覆盖率 高达 连绵起伏 森林 山峰 秀丽 多彩的 山谷 风光 清甜 冰凉 山间 清泉 成片 茂盛 珍稀 树种 景区 县城 海拔 高差 特别 夏季 平均气温 县城 避暑 纳凉 好处 吸引 习水县 城市 民和 重庆 成都 游客 纷至沓来 络绎不绝 景区 四季 分明 伴随 季节 变换 景区 日出 云海 晚霞 雪景 雾凇 时令 景致 吸引 游客 前来 观山 避暑 赏雪 观云 健身 活动 游客 赏花 纳凉 秋品果 冬临 需求 景区 文化 气息 浓厚 红城 书院 诗路 习临 峰源 览胜 景点 游客 打造 一条 追寻 习部 文化 探索 神秘 习部 文化 景区 习水 地标性 建筑 习源 楼习源 矗立 最高峰 直插云霄 登上 楼北 林海 莽莽 堆绿 叠翠 松涛 滚滚 仿佛 碧波 绿浪 中荡 污涤垢 洗肺 清心 神采飞扬 南眺 千山万壑 逶迤 驰聘 心旷神怡 浮想联翩 …	n b n n s n n nr l n ns a z n n a z n nz n a a n n n n n d t n n v nr d v nr ns n ns ns n i i n m v v n v n v ns n n n n a v n t n v n n v vn n n nr n v v n n n a ns n n v n v n n v m v n n v a n n n n x n n n v n x v s nr z v z nr z d nr nz ns n x a i nr i z v i l v nr n nr nr v n ns n n n	365
91	复合类	文昌 公园 景区 大中小 营顶 构架 习水 文化 自然 绿色 衬托 旨在 打造 健康 体验 山体 人文景观 景区 观光 车行道 健身 步道 贯穿 设计 游客 服务区 习水 历史 展陈 静养 休闲 运动 健身 珍惜 植物 观赏 种植 体验区 儿童 游乐区 游览 文昌 公园 小朋友 拥抱 自然 展示 天使 般的 快乐 中年人 远可于身 习水 历史长河 体会 县城 文明 变迁 老年人 休闲 静养 吸纳 大自然 负氧离子 远眺望 感慨万千 立当下 憧憬未来 顶上 文昌阁 习水县 文化 殿堂 象征 习水 人民 渴望 知识 追求理想 教育 文化 信念 遵义市 习水 文昌 公园 景区	nr n n b x n n n d n n v v a n n n n n n v n v vn n n n n x v v vn v a n v v x n n vn nr n n v d v n u a n x n n n n nr vn n v v v d n x i x nrt f nr nr n n v n n v v i vn n n ns n nr n n	237
92	社会类	遵义市 播州区 古韵 安村 景区 管理 有限公司 投资 建设 安村 所属 三岔镇 山村 贵州省 省级 一类 贫困村 村落 改造 文化 发掘 产业 发展 新型 农旅 三位一体 综合 旅游景区 古村落 传统 文化 基础 继承 传扬 优秀 民风 民俗 打造 淳朴 休闲 旅游胜地 景区 规划设计 农耕 体验区 休闲 度假区 农产品 体验区 交易 国学 文化区 民宿 建筑面积 万平方米 投入 运营 遵义市 播州 古韵 安村 景区	ns x x x n vn n vn vn x b ns ns ns b m n n v n v n vn b j l vn x nr n n n v v a n n v a v n n n nr x v n n x n n n n n m v vn ns ns x x n	172
93	复合类	水韵 乌江 风情 小镇 旅游景区 以人为本 人与自然 和谐 发展 原则 乡愁 播州 水韵 乌江 主题 着力 特色 森林 小镇 建设 重点 围绕 绿水青山 金山 银山 发展 理念 依托 镇内 红色 历史文化 美食 文化 江河 文化 桥梁 文化 古驿道 文化 整合 资源 融合 产业 全力 打造 生态旅游 休闲 康养 寄托 乡愁 森林 旅游 小镇 规划 面积 平方公里 合亩 生态 治理 上将 乌江 两岸 建成 五彩斑斓 多姿多彩 乌江 生态 长廊 在城镇 建设 中将 集镇 核心区 房屋 外观 立面 改造 时尚 民国 风情 街区 遵义市 播州 水韵 乌江 风情 小镇 景区	n ns n nr x l i a vn n n ns n ns n n n n nr vn n v nr nr nr vn n v ns n x n n ns n n n x n v n vn n n v n v x v n n vn nr n n q n n v n ns f v i i ns n n nrt vn n n n n n d v n n n s ns ns n ns n nr n	219
94	自然类	花茂村 顾名思义 鲜花 盛开 鸟语花香 地方 通往 遵义 苟坝 会议 会址 必经之地 来到 繁花似锦 花茂村 色彩斑斓 格桑 明朗 艳丽 向日葵 顿时 眼前一亮 深陷 油画 般的 田园风光 冬暖夏凉 民风纯朴 山水 秀丽 民居 别致 独特 土陶 文化 更是 流连忘返 遵义市 播州 花茂 旅游景区	nr nr n v n n d v nr n n l v i nr i n nr a n d l v n u nr nr i ns a n v a n n d l ns ns nr x	126
95	人文类	大发 天渠 景区 景区 四个 板块 绝壁 天河 大发渠 大发渠 党性 教育 陈列馆 时代 楷模 旧居 帮扶 旅游 项目 基地 遵义市 播州 大发 天渠 景区	nz ns n n m n n ns x x n vn nr n n n v vn n n ns ns nz ns n	61
96	自然类	戈千崖 景区 高差 森林 丹霞地貌 保存 地球 纬度 为数不多 亚热带 完好 自然生态 森林 覆盖率 贵州 原始 生态 保护 自然生态 风景 景区 青峰 绿岭 丹崖 赤壁 瀑布 流泉 石墙 河溪 幽潭 极具 风景 审美 价值 生态系统 山水 风光 原始性 风景 资源 超凡 景观 组合 协调性 天然 物种 多样性 享山 明水 鸟语 清泉 山地 田园 起伏 群山 堪称 风景 瑰宝 胜景 仙乡 遵义市 赤水 戈千崖 景区	nr n n n nz v n n l n a l n n ns v n v l n n ns nrt nr n n n n ns n n n vn n l ns n n n n v n v n b n l v nr nz nz n nr v n v n n n ns ns n nr n	184
97	自然类	红石 野谷 景区 原生态 瀑布群 和顺 凹槽 蜂窝状 岩廊 洞穴 丹霞地貌 奇观 两大 特色 景观 赤水 丹霞 世界 遗产地 核心区 赤水 丹霞 国家 地质公园 组成部分 特别 景区 丹霞 石刻 长廊 大面积 天然 蜂窝状 水纹 状蚀痕 岩穴 色泽 红艳 间插 斑驳陆离 铁青色 苔迹 显出 岩穴 古老 美艳 极高 观赏价值 遵义市 赤水 红石 野谷 景区	n n n n n nz nz n n n nz a x n n n nr n n n n nr n n l d n nr n n n b n n n n n nr x n n n v n nr a a l ns n n n n	153
98	社会类	赤水 曾氏 晒醋 景区 中国 园林美学 标准 赤水 晒醋 独有 特色 气息 巧妙 赤水 晒醋 酿造 技艺 传习 展示 酿造 销售 一体 非遗 工业 旅游点 营造 中国 园林 独树一帜 醋庄 园林 风格 遵义市 赤水 曾氏 晒醋 景区	n nr x n ns n n n x v n n a n x vn n v v vn vn n x n n vn ns n i x n n ns n nr x n	90
99	主题公园类	中华 仡佬 文化园 景区 道真 厚重 仡佬 民族 文化 地域 风情 打造 全国 仡佬 民族 文化 展示 独特 民俗 体验 一体 综合性 旅游景区 建筑风格 仡佬 故土 仿古 建筑风格 游客 接待 中心 规划 展览馆 仡佬 民族 文化 演艺 中心 仡佬 文化 博物馆 尹珍 文化 艺术 中心 三王 广场 商业 风情街 六大部分 遵义市 道真 中华 仡佬 文化园 景区	nz nz n n x a nz n n n n v n nz n n v a n n n n x n nz n d n n v n n n nz n n n n nz n n nr n n n nrt n n n x ns x nz nz n n	145
100	人文类	景区 核心 区域 拥有 茶园 一颗 茶海 红心 镶嵌 万亩 茶园 之中 景点 知青 记忆 知青 文化 知心 红心 知青 文化 长廊 景区 创建 AA A级 景区 打造 重点 红色 社会主义 爱国 教育 基地 目标 进一步 挖掘 文化 完善 设施 游客 提供 优质 体验 服务 遵义市 凤冈 知青 文化园 景区	n n n v n m ns n v m n r n n n n n v n n n n n v eng x n v n n n ns vn n n d v n v n n v n n vn ns ns n n n	130
101	人文类	泗渡镇 生态 休闲 度假区 全线 公里 涉及 观坝 松杉 两个 十里 樱花 长廊 轴线 观坝 现代农业 园区 青林 后园 仁江 书院 松江 苗寨 景点 连成 一线 青林 后园 省级 农村 建设 示范点 示范点 冯氏 五大 和谐 文化 家风 家训 农耕 文化 内容 体现 浓郁 乡贤 文化 松江 苗寨 贵州省 特色 民族 村寨 特色 民族 村寨 涉及 松江 转龙 两个 村民 组户 苗族 户人 苗汉 百年 融合 特色 民族 村寨 苗家 纺织 蜡染 刺绣 芦笙 传统 制作 工艺 苗族 古歌 原生态 保留 苗族 山节 砍火星 传统节日 苗家 米酒 咂酒 飘香 苗族 风情 浓厚 泗渡镇 生态 休闲 度假区 景点 永安庄 花之园 蔡家 鱼塘 近户 分散 农家乐 遵义市 汇川 泗渡 生态 休闲 度假区	ns n v n n q v x ns m m n n n x n n ns n ns n ns x n nrfg m ns n b n vn n n nr j a n n n nr n n v a n n ns x ns n n n n n n v ns x m n n nz n nr m vn n n n n n vn n nr n vn n nz n n v nz n x n n n x v nz n a ns n v n n x nr nr n n v nr ns n ns n v n	276
102	社会类	汇川 林达 美食城 项是 美食街 合园 酒店 住宅 公寓 一体 文化 旅游景区 林达 美食城 项目 总体布局 采用 多院落 建筑 格局 美食城 古玩 多院落 基地 四合院 多院落 街坊 商业 美食城 景区 建设 主题 遵义 本土 中式 历史文化 发展 历程 基础 景观 建设 遵义 市民 发展 寓意 继承 千年 黔北 文化 主题鲜明 特色 遵义市 汇川 林达 美食城 景区	n nr ns n ns n n n n n n x nr ns n n v x n n ns n x n nt x n n ns n vn n v n n x vn n n n vn v n vn n v m ns n n n ns n nr ns n	159
103	人文类	娄山关 红色 拓展 位于 娄山关村 红色旅游 圣地 娄山关 山脚下 依附 遵义会议 天然 氧吧 板桥镇 革命 纪念地 娄山关 著名 景区 由此 提升 知名度 园区 规划 中将 美德 意识 核心 价值观 相结合 增强 人文 意识 体验式 拓展 活动 自然环境 休闲 场所 融入 园区 增强 长征 文化 主题 休憩 集训 休闲游 主题 园区 娄山关 红色 拓展 娄山关 厚重 红色 资源 载体 体验式 培训 形式 融合 绿色生态 特色餐 创新性 开发 一整套 独具特色 培训 课程 遵义市 汇川 红色 拓展 旅游景区	ns n v v x nz n ns s v nz b n ns vn n ns a n c v n n n n ns n n n v v n n n v vn l v n v n v n n n v n v n n ns n v ns a n n n n vn n vn n x n v m l vn n ns n n v x	201
104	度假类	象山 茶园 山丘 连绵 一只 大象 形状 得名 景区 划分 茶文化 度假 酒店 博园 碑林 茶叶 科普 基地 游乐场 樱花 板块 景区 大门 博览园 游乐场 樱花 建成 投用 茶文化 度假 酒店 碑林 规划 建设 遵义市 湄潭 象山 景区	ns n ns a m n n v n v n v n n n n nrt n n n n n n n n n v vn n v n n n vn ns ns ns n	101
105	社会类	湄潭 七彩 部落 景区 美丽 乡村 浪漫 七彩 时尚 部落 主题 当地 居民 依山 伴水 民居 生态 茶园 参观点 打造 景区 有户 拥有 茶园 面积 植被 面积 生态环境 景区 独特 色彩 文化 打破 传统 乡村旅游 风格 别致 建筑 独特 服装 熊熊 篝火 热情 舞蹈 美味 小吃 浪漫 情怀 配上 大自然 赋予 三重门 景观 完美 演绎 浪漫 七彩 时尚 部落 元素 遵义市 湄潭 七彩 部落 旅游景区	ns nz n n ns n a nz n n n s n nr v n n n n v n n v n n n n l n a n n v n x n v n a vn nr n n n nz n a n v d v nz n a v a nz n n n ns ns nz n x	176
106	社会类	国台酒 公司 天津 天士力 控股集团 投资 建设 位于 仁怀市 名酒 工业园区 荣昌坝 生产区 园区 规模 投资 最多 酒庄 规划 占地面积 依托 国台酒 深厚 文化底蕴 国台酒 养生 功效 区域 优越 生态环境 国台通 文化 统领 白酒 养生 主题 打造 酒类 展示 交易 白酒 包装 仓储 文化 深度 体验 主题 游乐 商务会议 休闲 度假 行政 办公 功能 一体 贵州 白酒 文化 旅游 单位 酒庄 游人 提供 多方面 全方位 体验 旅游 活动 游人 亲自 参与 酱酒 酿造 过程 酿造 罐装 包装 品尝 配以 餐饮 住宿 休闲 娱乐 多种 选择 服务 遵义市 仁怀 国台酒 景区	x n ns nz nz vn vn v nr n n x n n n vn a n n n v x a n x v n n a l x n v n v n v n v n n v j n ns n n n nt v v n n n n ns n n vn n n n v m m n vn vn n d v n vn n vn n v v v n n v vn m v vn ns nr x n	248
107	人文类	合马 羊肉 小镇 古称 罐子口 面积 平方公里 川盐 贵州 商聚 茅台 必经之路 栈道 黔北 麻羊 食材 合马 羊肉 久负盛名 近三年 时间 精心 打造 建成 了集 洋洋大道 罐子口 吊桥 观鹤台 扬眉 径闻 香台 望江 台养 仁义 驿廊 沙坪 临江台 松间亭 景观 一体 西畔 区域 四合院 榕树 沁水街 三羊开泰 罐子口 老街 滨河 休闲 饮食文化 博物馆 翔鹭堂 美味 羊来福 吉祥 楼悦漾 楼羚 江阁 群义 善本堂 设施 一体 东街 区域 已然 镶嵌 赤水河 一颗 璀璨 明珠 遵义市 仁怀 合马 羊肉 小镇 景区	ns n nr n x n q nz ns v n l n ns nr n n n l t n n v v v x x n nr ns n ns ns n nr n ns x nr n n n n nt n x x x n ns v l n x nz x nr nr n ns n x n n ns n d v ns m z nr ns nr ns n nr n	223
108	自然类	万佛洞 景区 溶洞 全长 余米 分布 大小不一 洞厅 各种各样 钟乳石 石柱 石笋 重叠 密布 触手可及 目前为止 国内 发现 唯一 高山 溶洞 游客 所建 观光 索道 景区 一大 亮点 绥阳 首条 观光 索道 索道 全长 高差 吊箱 游客 乘坐 全程 穿行 林海 苍茫 流云 烟岚 之中 游客 分钟 即可 抵达 万佛洞 景区 大门 遵义市 绥阳 万佛洞 旅游景区	nr n n n m v l n l n nr n v v i i s v b ns n n v n nr n a n ns m n nr nr n n x n v n v nr z n ns r n q d v nr n n ns ns nr x	156
109	度假类	贵州 卧龙 湖景区 包括 酒店 接待 中心 运动员 公寓 千年 古寺 观众 看台 水上 赛道 上下水 码头 发令塔 计时塔 船库 生态 停车场 运动场 A级 旅游 厕所 配套 附属 工程 建设 内容 一个集 体育 休闲 观光 养生 红色 文化 一体 生态 娱乐 景区 遵义市 绥阳 卧龙 旅游景区	ns ns ns v n v n n n m ns n v s n ns n x x n n n n x vn n a b n vn n m vn v n v n n n n vn n ns ns ns x	115
110	人文类	盐道 古镇 松坎 自古以来 便是 入黔 交通要道 明洪武 六年 松坎驿 万历 二十三年 安边同知厅 清代 民国 松坎 区公所 驻地 邮政 电报 盐务 银行 税捐 警宪 法院 于此 光绪年间 松坎河 下游 打通 古盐 吸引 众多 盐客 水路 运盐 入黔 川黔 公路 修通 后松坎 桐梓县 境内 水陆 码头 景区 历史悠久 文化 内涵 文化 积淀 深厚 遵义市 桐梓 盐道 古镇 景区	n ns nr l v x l nr m x nz m x t n nr n n n n n n n x n c n nr f v n v m n n n x j n v nr ns s n n n l n n n v a ns ns n ns n	159
111	人文类	中国 仡佬族 民族 文化 博物馆 景区 借助 仡佬族 村寨 屋顶 特征 融合 设计 精致 古朴 自然 和谐 共融 美感 展现 淋漓尽致 景区 内共 藏文 物件 国家一级 文物 国家 二级 博物馆 景区 两楼 游客 提供 展示 一楼 务川 发展 成就 精品 文物 临时厅 二楼 仡佬 民族 文化 陈列 遵义市 务川 仡佬 文化 博物馆 景区	ns nz n n n n v nz n n n vn vn a a d a n ns v i n ns nz n b n n b n n x n v v n ns vn n n n x n nz n n nr ns ns nz n n n	132
112	人文类	桃符 景区 历史 文化底蕴 深厚 多年 典型 仡佬 商铺 古代 客栈 风格 建筑 保存 完好 体验 农耕 文化 朝可闻 大自然 鸟叫 虫鸣 夕可赏 美轮美奂 音乐 喷泉 体验 仡佬族 日常 生活习惯 遵义市 务川 桃符 旅游景区	n n n n a m n nz n t n n n v a n nr n i d v n x nr n nz n nz d n ns ns n x	95
113	自然类	天池 公园 海拔 交通 区位 优势 自然资源 景观 天然 度假 林中 古老 传说 紧密结合 可谓 春来 万亩 山花 夏能纳 千山 凉气 秋可品 百味 果实 十里 雪峰 遵义市 习水 仙源 天池 公园 景区	ns n n n n n l n b v s nr n i v t m n nr ns n nr n d m nr ns n n ns n n	82
114	自然类	遵义 新蒲 新区 天鹅湖 人民 公园 一座 典型 水体 公园 公园 分有 天鹅 养殖区 生态 休闲 观景 阳台 自然景观 城市 花田区 中心 湖区 区域 市民 休闲 娱乐 提供 环境 天鹅湖 天然 大自然 浓浓的 气息 奥体中心 市政府 大厦 一条 休闲 步道 联通 一根 石柱 托起 走到 天鹅湖 中心 观景区 观赏 周边 景观 湖里 锦鲤 有人 桥上 扔下 饲料 面包 引得 一群群 锦鲤 不停 跃动 煞是好看 晚上 天黑 看不到 黑天鹅 一只 白天鹅 嬉戏 寻找 归巢 遵义市 新蒲 天鹅湖 景区	v x ns ns n n m n n n n v nz n n v n n l ns ns n ns n n v vn v n ns b d z n nt n n m v n nz m nr v v ns n x v f n s n r s v n n v l n d v l t ns v nz m nr v v nr ns x ns n	241
115	社会类	贵州 农业 旅游 博览园 简称 贵州 博园 博园 又称 遵义 新蒲 高效 农业 综合 示范园区 遵义 道桥建设集团 有限公司 遵义市 农业 科学 研究院 联合 打造 全国 青少年 农业 科普 教育 示范 基地 遵义市 科普 教育 基地 遵义市 科普 旅游 示范 基地 遵义市 研学 实践 教育 示范 基地 纳入 国家 首批 乡村旅游 重点 阵地 贵州 十佳 网红 避暑 圣地 遵义市 新蒲 贵州 博园 景区	ns n vn n v ns n n n v x a n vn n v x n ns n n n v v n nr n nrt vn v n ns nrt vn n ns nrt vn v n ns n v vn v n v n m x n n ns z n v n ns x ns n n	162
116	主题公园类	余庆 第三 生态园 景区 全国 多个 县城 唯一 城中 生态农业 县城 城中 花园 自然生态 野趣 基础 融入 观景 人文 休闲 游乐 要素 兼具 科普 教育 生态 观光 休闲 娱乐 多种 功能 遵义市 余庆 第三 生态园 景区	nr m n n n m n b s n n s n l n n v n n v n n v nrt vn n n v vn m n ns nr m n n	96
117	度假类	位于 白泥镇 哨溪村 方竹 河畔 湖畔 度假 休闲 运动 山水 风光 科研 科普 一体 旅游 休闲 圣地 拥有 独特 古朴 黔北 民宿 贵州 最长 河滨 观景 长廊 栈道 贵州 乡村 船型 建筑 渔舟 广场 遵义市 余庆 河滨 旅游景区	v x x n ns ns v v vn ns n n nrt n vn v n v a a ns n ns a ns n n n ns n n n n n ns nr ns x	95
118	人文类	红色 长干山 景区 位于 仁怀市 长岗 中央红军 长征 途中 转战 仁怀 驻留 时间 最长 乡镇 中央红军 主力 遵义 西进 仁怀 三军团 野战部队 干部团 进驻 长干山 此地 革命 宣传 活动 留下 革命 前辈 英勇 足迹 一个个 传奇 红色 故事 月经 中共贵州省委 贵州省 人民政府 批准 长岗镇 划定 革命 老区 保存 毛主席 故居 马店 会议 会址 红军 医院 遗址 三处 国家级 保护 文物 如今 长干山 景区 红色 文化 中心 观光 休闲 农业 载体 发展 特色 山地 旅游 产业 带动 畜牧 养殖 致富 产业 发展 致力 打造 红色 文化 休闲 娱乐 观光旅游 一体 特色 景区 仁怀 红色 长干山 景区	n ns n v nr ns nt n s v nr v n a n nt n v nr nr nt n n v ns r vn vn vn v vn n nr n m n n n n nt ns nt v ns v vn n v n n ns n n n n n m b v n t ns n n n n n v n n vn n n vn n v n vn a n vn n v n n v vn nz n n n nr n ns n	250
119	主题公园类	八卦 景区 占地 余亩 园区 紧紧围绕 工农 融合 产城 互动 山水 一体 主题 两园 九景 功能 布局 八卦 隆堡 水库 公里 旅游 公路 依托 八卦 彩叶园 核心 携冒 沙井 琵琶湖 鲁班 指挥所 二潭映月 幸福 家园 牡丹园 盆景园 桃梨 争艳 枫叶 广场 九个 景点 众星捧月 努力 创建 市级 农家 美丽 乡村 精品 示范点 遵义市 仁怀 神采 八卦 景区	n n v m n l n vn n d ns n n n n n n n ns n q vn n v n n n v n ns nr n x a n ns n n a n n m n i ad v n n ns n n n ns nr n n n	153
120	主题公园类	景区 农业 主题 亲子 休闲 市场 元素 秉承 全域 旅游 理念 打造 农旅 一体 亲子 休闲 养生 养老 格局 旅游景区 面积 公顷 景点 极具 特色 玻璃 观景 平台 滑道 儿童乐园 娱乐 设施 遵义市 凤冈 九龙 景区	n n n n v n n v n vn n v j n n v v nr n x n q n n n n n n v n vn n ns ns nz n	95
121	社会类	百草园 项目 所在 药业 园区 称为 遵义 医药 健康 产业园 园区 南部 新区 大数据 医药 大健康 一体 产业园 园区 依托 中药 文化 内涵 融汇 植物 色彩 传统 手法 天然 格局 中的藏 露收 共生 融合 生态 理念 产城 融合 复合 发展 模式 旨在 打造 中草药 种植 四季 花海 养生 文化 内核 高端 休闲 度假 开发 重点 城郊 休闲 度假 目的地 塑造 贵州 地区 全新 药旅 一体化 中药 养生 旅游 休闲 基地 遵义市 红花岗 百草园 景区	n n b n n v v n a n n f ns x n x n n n v n n n n n n n n b n ns v n vn n n n vn v vn n v v nt v m ns v n n n v v v n s v v n v ns n d x l n v vn v n ns x n n	193
122	自然类	深溪 生态 湿地 公园 一座 水域 面积 广阔 生态 保护 良好基础 实施 完善 功能 配套 齐全 休闲 旅游 度假 一体 大型 生态 湿地 公园 进深 生态 湿地 公园 如镜 平静 湖面 映入眼帘 姿态 优美 白鹭 轻轻 掠过 水面 荡起 丝丝 涟漪 深溪 生态 湿地 公园 游客 欣赏 白鹭 优美 舞姿 观赏 品种 多样 造型 别致 水生 陆生 植物 涵盖 乔木 水生 乔木 灌木 地被 植物 多个 品种 多株 水生植物 多个 品种 多株 遵义市 红花岗 深溪 莲池 湿地 公园 景区	ns n z n m n n a n v l v v n a nr v vn v n b n z n d n z n x a n l n a nr d v n v m n ns n z n n v nr a n v n r n v n nr n v nr n nr n n n m n m l m n m ns x ns n z n n	188
123	社会类	莲池 新天地 果蔬 产业 休闲 观光农业 主导产业 形象 定位 西山 田圃 花映 莲池 莲池 山水 田园风光 生态 果蔬 种植 基础 挖掘 本地 播州 古村落 文化 农耕 文化 梳理 莲池 产业布局 大地 肌理 村落 田园 一体 播州 田园风光 遵义市 红花岗 莲池 新天地 旅游区	n nz n n v n n n n ns nr v n n ns nr n n v n v r ns nr n nr n v n n n n n nr n ns nr ns x n nz n	118
124	社会类	光勋 生态农业 观光 简称 项目 果园 核心区 规模 余亩 品种 遵义市 影响力 知名度 项目 最具 价值 旅游 资源 果树 现有 野木瓜 枇杷 杨梅 樱桃 葡萄 杏李 多个 水果 品种 春季 满山 花果 优美 景色 山下 大规模 连片 油菜花 呼应 令人 心旷神怡 夏秋 季节 千树 树果 压枝头 采摘 品果 山下 大规模 金黄 稻田 呼应 享受 丰收 喜悦 遵义市 汇川 果园 景区	nr n n v n n n n m n ns n n n x n vn n n b n n nr n n n m n n t ns n a n s b n n v nrt i t n n n x v n s b nr n v v v a ns n n n	172
125	社会类	岩底庄 旅游 综合体 景区 农家 美丽 乡村 市级 创建 精品点 休闲 餐饮 民宿 一体 遵义市 汇川 岩底庄 景区	x vn n n n ns n n v x v n n n ns n x n	46
126	社会类	八角山 乡村 旅游景区 处处 绝妙 石头 开花 悠久 古城墙 惊险 天坑 神奇 一碗水 八仙 天下第一 大晒天 农耕 博物馆 水体 公园 樱花 大道 瓜果 鲜花 长廊 玻璃 观景 平台 玻璃 茶庄 黔北 民居 文化 广场 露营 基地 历史 自然 景观 文化 融合 观光 休闲 度假 避暑 旅游胜地 遵义市 湄潭 八角山 乡村 旅游景区	x n x v a n n a nr a n a n n l x nr n n n n n n n n n n n n n ns n n n v n n d n n vn n v v v n ns ns x n x	137
127	主题公园类	景区 牡丹 海棠花 紫薇 玉兰花 名花 主题 杜鹃 鸽子 金丝 楠木 名贵 树木 造型 植物 荣获 国际 金奖 大型 绿雕 百花 仙子 雕塑 造型 别致 人工湖 桃心岛 月亮 幸福 长廊 风景秀丽 大型 实体 灯光 音乐 喷泉 水上 舞台 如梦如幻 特色 户外 拓展 水上 乐园 项目 惊险刺激 天地 钠泉 休闲 养生 配有 四星级 酒店 标准 谢娘 茶庄 玻璃 生态 餐厅 一个集 休闲 观光 养生 温泉水 娱乐 一体 旅游景区 遵义市 湄潭 万花源 景区	n ns n nr nr n n nr n n n n n n n nr n nz b n n n n n v n ns n a n i b n n n nz s n i n s v s n n l n nz v v v b n n nr n n n n m v n v nr vn n x ns ns x n	183
128	自然类	月季 景区 江河 上游 风光 迤逦 江水 四季 绚烂 奇幻 林带 姹紫嫣红 千亩 月季花 繁花似锦 紫薇 花海 热情 似火 红叶 胜境 婚纱 摄影 基地 荷塘月色 明清 古桥 千年 古井 送子观音 休闲 花庄 养生 茶庄 游乐 中心 革命烈士 纪念碑 黔北 特色 民宿 星空 露营地 旅游 胜境 各具特色 相映成趣 遵义市 湄潭 月季 旅游景区	t n ns f n z ns m a n n i m n i nr ns n l n n n n n ns t ns m n n v nr v n n n n n ns n n n n vn n l i ns ns t x	137
129	度假类	夜郎 水寨 功能区 景点 景区 入口 外景 夜郎 瑶池 夜郎 石头寨 夜郎 舞台 夜郎 陈列馆 夜郎 房屋 大小 房间 厅堂 建筑面积 客房 会议室 棋牌室 歌舞厅 一应俱全 接待 住宿 客人 接待 餐饮 娱乐 客人 遵义市 桐梓 夜郎 水寨 旅游景区	n n n n n ns n n n n nr n n n nr n n b n n n n n n n i v n n v n vn n ns ns n n x	109
130	度假类	桐梓 红苗 风情 旅游景区 红苗 文化 主题 高原 生态旅游 景区 红苗 非物 鉴赏 苗家 美食 品尝 苗家 竹林 露营 一体 游客 休闲 避暑 康氧 度假 整体 需求 遵义市 桐梓 红苗 风情 旅游景区	ns n n x n n n ns n n n n v n n v n nz v n n v v nz v n v ns ns n n x	80
131	社会类	素有 官家 粮仓 鱼米之乡 黔北 江南 美誉 官仓镇 距离 县城 公里 全省 高效 农业 示范园区 区位 优越 交通 便捷 官仓 农旅 养生 度假区 景点 营坪 果园 彩霞 村庄 十里 瓜郎 彩色 骑行 大道 千亩 荷塘 游览 官仓 山水 田园 之中 感受 大自然 美丽 感受 乡村 淳朴 厚重 贴近 自然 回归自然 遵义市 桐梓 官仓 农旅 养生 旅游区	v n n i ns ns n n n n q n a n n n a n a nr j v n n n n n n m n n v n m ns vn n ns nr r v d ns v n a a v d i ns ns nr j v n	148
132	自然类	尧龙山 景区 气候宜人 平均海拔 森林 覆盖率 高达 平均气温 冬无严寒 夏无酷暑 素有 天然 氧吧 避暑 天堂 美称 景观 秀美 令人 流连忘返 游览 观光 洗肺 疗养 探奇 猎胜 休闲 避暑 绝佳 遵义市 桐梓 尧龙山 旅游景区	x n n n n n nr n x x v b n v n n n a nrt l vn n x n nr n v v z ns ns x x	92
133	度假类	枕泉 翠谷 景区 核心 区域 麚角山 山势 挺拔 俊秀 森林 茂密 自古以来 桐梓 龙脉 峡谷 五大 山泉 千年 绵延 景区 万亩 原始森林 平方公里 海拔高度 平均气温 气温 森林 覆盖率 达枕泉 翠谷 景区 休闲 度假 产品 重点 林业 观光 农事 体验 助推 山水 游乐 温泉 康体 运动 体验 专项 产品 突破口 历史文化 度假 产品 生态 度假 产品 补充 旅游 商品 延伸 主体 多样化 景点 开发 保护 生态环境 适度 开发 原则 旅游 资源 保护 开发 建设 紧密结合 原则 营建 自然 养生 休闲 前提 旅游 环境 玩赏 娱购 一体 综合 景区 休闲 娱乐 旅游 度假 商务会议 户外 扩展 科普 教育 首选 目的地 遵义市 桐梓 枕泉 翠谷 旅游景区	n n n n n x n v a n a l ns ns n j ns m v n m nr q nr n n n n nr nr n v v n n n n n n vn ns n nr n vn n n n n x v n n v n v vn n v n l n v v l a v n vn n v v vn i n v d v v n vn n v vn n vn n v vn vn v nt s v nrt vn v n ns ns n n x	283
134	人文类	红军 纪念馆 我国 第一座 唯一 一座 红军 事迹 题材 专题 纪念馆 荣获 中国 十大 红色旅游 景区 称号 授予 贵州省 妇女 教育 基地 授予 全国 妇女 爱国主义 教育 基地 中共中央 国家机关 工作 委员会 授予 中央 国家机关 爱国主义 教育 基地 荣获 贵州省 巾帼 文明 称号 全国 妇女 联合会 授予 全国 巾帼 文明 遵义市 习水 红军 纪念馆 景区	n n r m b m n n n n n nr ns j nz n n v ns n vn n v n n nz vn n nt nt vn n v n nt nz vn n nr ns b nr n n n nt v n b nr ns n n n n	157
135	人文类	博物馆 窖酒 保护 传承 弘扬 赤水河 流域 历史文化 文化 农耕 文化 航运 文化 投资 兴建 公益性 博物馆 元旦 开馆 全国 博物馆 评估 委员会 评估 审定 合格 全馆 占地 旅游 酒业 文化产业 三位一体 综合性 博物馆 全年 免费 开放 免费 讲解 遵义市 习水 博物馆 旅游区	n v v v nr ns n x n nr n n n vn v n n t n n n vn n vn v n n v vn n n l n n m vn v vn v ns n n n	125
136	人文类	土河 荷塘 苗乡 气候宜人 景点 休闲 场所 千亩 荷塘 围猎场 荷塘 一台 土河 粮站 农家乐 可为 游客 提供 吃喝玩乐 环境 乡村 休闲 养生 美好 圣地 遵义市 水土 荷塘 苗乡 景区	ns ns nz n n v n m ns x ns m ns n nr v n v i n n v v a n ns n ns nz n	84
137	人文类	石门 乡村 休闲 景区 四季 气候宜人 休闲 养生 地方 景区 景点 红九 军团 陈列 采摘 爱情 栈道 红运 铁索桥 千亩 荷塘 鱼塘 垂钓 休闲 地方 鱼子 山庄 生态园 园林 农家乐 休憩 吃饭 住宿 赏月 遵义市 习水 石门 乡村 休闲 景区	n n v n m n v v n n n nr n nr v n n n nr m ns n v v n n ns n n nr v v n n ns n n n v n	106
138	自然类	中国 杉王 景区 国家级 自然保护区 国家森林公园 平均 海拔高度 平均气温 最低 气温 亚热带 亚热带 湿润 季风气候 景区 四季 分明 冬无严寒 夏无酷暑 景区 一颗 余年 历史 杉树 树高 胸径 冠幅 立木 主干 立方米 被誉为 巨杉 号称 中国 杉王 遵义市 习水 中国 杉王 景区	ns nz n b n nt a nr n a n n n n l n m v x x n m m n n x n n nr n q n nr v ns nz ns n ns nz n	127
139	人文类	犁园 景区 景点 众多 灵阳 炮台 古遗址 千亩 稻田 北岭 桃花 流水 风雨 桥四亭 四象 五岳 五秀龙 珠岛 小手 拳道馆 农耕 展览馆 旅游景点 景区 生态 环境优美 常有 珍稀 野生 水鸟 光临 景区 千亩 稻田 设有 农耕 体验 活动 景区 开发 建设 挖掘 保护 地方 传统 文化 旅游 体验 活动 传承 四百多年 中国 传统武术 优秀 拳种 温水 小手拳 民族民间 难得 文化 艺术 瑰宝 正式 确立 省级 非物质 文化遗产 遵义市 习水 犁园 景区	n n n m ns n x m n ns n n n nr n ns nr ns n x nr n n n n n b a b n v n m n v nr n vn n v vn v v n n n vn n vn v m ns n a n n x n d n n n ad v b x n ns n n n	200
140	自然类	北郊 湿地 公园 湿地 公园 吉他 文化 广场 湿地 公园 彰显 自然生态 野趣 独特 风景 吉他 广场 建有 吉他 标志性 雕塑 吉他 文化 五线谱 音符 特色 景观 堪称 最具 正安 特色 人文 地标 北郊 湿地 公园 秀水 美林 幽景奇 生态旅游 休闲 娱乐 养生 度假 特色 购物 一体 综合型 旅游胜地 遵义市 正安 北郊 公园 旅游区	ns z n z n ns n n z n v l n a n ns n v ns n n ns n n n n n v x a n n n ns z n n ns a n v vn v v n n n n n ns a ns n n	136
141	社会类	景区 注重 深挖 当地 历史文化 民俗文化 多元 开发 项目 农业 基础 体验 核心 科技 支柱 核心 景点 支撑 龙山 迷宫 科普 中心 水上 乐园 生态 憩息 餐饮区 银杏 大道 花花世界 紫藤花 艺术 长廊 花田 喜事 采摘 体验 农耕 文化园 景观 资源 极好 遵义市 播州 花香 龙泉 旅游区	n v v s x n m v n n n n n n n n n v ns n nrt n s n n v x nr n n nr n n nr v v n nr n n n d ns ns nr nz n	119
142	度假类	水泊渡 度假区 山水 运动 休闲 度假 休闲 农业 养生 养老 四大 板块 核心 度假 景区 石板 飞瀑 千层 茅草 滩刀 渡峡 自然 景点 漂流 水上 乐园 天然 泳池 星空 木屋 花池 溜索 飞拉达 魔幻水街 项目 遵义市 播州 水泊渡 景区	x n ns vn v v v n v nr j n n v n n n m n n n d n a s n b n n n n x x x n ns ns x n	95
143	主题公园类	白鹭 公园 占地 湖泊 水域 面积 余亩 绿地面积 绿地率 环湖路 环线 长度 公里 设有 入口 公园 公共 艺术 公共 活动 科普 教育 活力 运动 彩林 岩石 五大 板块 山水 景点 贵州 白鹭 天辰旅游 发展有限公司 依托 白鹭 宏大 水域 全息 激光 科技 声光电 香氛 技术 打造 全球 首创 实景 全息 遵道行义 项目 遵义市 新蒲 白鹭 公园 景区	nr n v ns n n m n n x n ns q v ns n b n b vn nrt vn n vn n n j n ns n ns nr x x v nr a n n n n n n n v n n n n x n ns x nr n n	152
144	主题公园类	奥林匹克公园 体育场 体育馆 游泳馆 综合 训练馆 一场 三馆 室外 田径场 室外 篮球场 五人制 足球场 室外 平台 体育赛事 教学 文艺活动 市民 健身 康体 休闲 体育 商业 一体 共有 坐席 五万多 配套 设施 包括 停车位 大巴车位 场馆 设有 无障碍 坐席 设施 齐全 功能完善 相关 国内 国际 大型 体育赛事 现代化 体育 公园 遵义市 新蒲 奥林匹克公园 景区	nz n n n vn n m n s n s n n n s n n n l n v n v vn n n v v m a n v n x n v b v n nr l v s n b n vn vn n ns x nz n	161
145	自然类	播州 湿地 公园 翅膀 舒展 播州 大道 中部 两侧 总体 六区 布局 结构 播州 湿地 公园 进一步 挖掘 当地 风土人情 播州 文化 历史 符号 渗透到 建设 湿地 休闲游 湿地 生态 湿地 民俗 打造出 生态 文化 休闲 一体 高品质 国家级 湿地 公园 遵义市 播州 公园 景区	ns z n n vn ns n f f n ns n n ns z n d v s i ns n n n n vn z v z n z n l n n v n n b z n ns ns n n	121
146	社会类	望云峰 景区 赤水市 望云峰 生态农业 有限公司 大同镇 民族村 大同 村户 农户 土地 流转 投放 资金 开发 打造 一个集 科研 种植 养殖 旅游 休闲 观光 娱乐 体验 农事 一体 新型 生态农业 观光 景区 云海 日出 景观 典型 代表 赤水 打造 旅游 新景点 配有 云上 秋千 走钢丝 滑草 休闲 体验 项目 正式 对外 营业 赤水市 农牧局 旅游局 颁发 赤水市 休闲 农业 乡村旅游 示范点 称号 占地 总面积 多亩 游览 时间 小时 赤水 市区 公里 公里 盘山公路 绕级 车程 分钟 遵义市 赤水 望云峰 景区	nr n ns nr n n x n d n n n v v n v v m n v vn vn v n vn n n n b n n n ns v n n n n v vn n v x nr n nr v n n ad s n ns j n v ns v n x n n v n m vn n n n n q q n n n q ns n nr n	231
147	社会类	转石 奇观 景区 栽种 金钗 石斛 中华 九大 仙草 滋补圣品 药界 大熊猫 金钗 石斛 野外 原生态 种植 示范 基地 世界 自然遗产 中国 丹霞 重力 丹霞地貌 景观 经典 代表 建有 精品 金钗 石斛 石斛 文化 广场 游步道 转石 奇观 栈道 游客 接待 中心 遵义市 赤水 转石 奇观 景区	n a n vn nr nr nz j n x n n nr nr s n v v n n l ns nr n nz n n n v n nr nr nr n n x n a n n v n ns n n a n	114
148	主题公园类	遵义 自游港 动物 乐园 自游港 集团 十大 主力 业态 乐园 包括 海洋世界 空中 动物园 极地馆 海豚 极地馆 计划 年月日 开业 海洋世界 建筑面积 平方米 水体 余吨 投资 亿元 拥有 探秘 乌江 亚马逊 雨林 狂野 非洲 时光 之河 重返 侏罗纪 海底 奇观 海底隧道 海底 剧院 水母 秘境 鲨鱼 海湾 珊瑚 花园 红树林 海岸 海洋 欢乐 剧场 亲子 乐园 主题 展区 互动 体验区 展出 来自 世界各地 千种 海洋 河流 生物 包括 鲨鱼 海狮 海豹 企鹅 巨蜥 大型 动物 鱼类 数量 超过 尾头 塔咪萌 宠园 西南 首座 屋顶式 露天 动物园 建筑面积 万平方米 设有 大城镇 主题 景区 特色 造景 主题 动物 展馆 互动 演绎 园内 生活 各类 野生动物 多种 拥有 百只 珍贵 品种 野生动物 羊驼 小熊猫 环尾 狐猴 冠鹤 遵义市 汇川 奥特莱斯 旅游区	v x n n x n j n n n v x s n n n n n t n x n q n m vn m v nr ns nrt nr n ns n ns v t s a n s n n n n ns n n nr s ns a n n n n n d x v v l m ns n n v n nz nz n n b n n n v n nr n ns m x v n n m v ns n n n n n n n d v s vn r n m v m a n n n nr n n n ns n x n	309
149	主题公园类	唯一 国际 旅游 综合体 景区 原创 特色 核心 九大 景点 包括 城市之光 铜鼓 开天 祥瑞 金牛 浮白 枕曲 仡佬 天书 茶神 三宝 异域 天街 风雅 森林 城市 观景台 这一 综合体 荣获 全国 旅游景区 优选 旅游 项目 城市之光 景点 荣获 吉尼斯 总部 认证 中国 空中 文化 广场 市中心 万民 狂欢 舞台 城市 客厅 浮白 枕曲 景点 世界 首个 声光电 水雾 火酒 元素 一体 酱酒 主题 音乐 喷泉 铜鼓 开天 仡佬 天书 茶神 三宝 异域 天街 景点 遵义 茶文化 铜鼓 文化 仡佬 文化 欧洲 异域 文化 主题 展现 地域 民俗文化 厚重 底蕴 异域 文化 多姿多彩 风情 祥瑞 金牛 景点 黄铜 铸造 形体 健壮 气势磅礴 城市 观景台 景点 玻璃 环形 栈道 游客 行走 超强 悬空 感可 俯瞰 观景 风雅 森林 景点 苹果 LED 外型 风雅 书屋 中国 社区 藏书量…	b n vn n n n n n j n v n n v nz nz v n nz n n nz n ns n n ns n r n nr n x v vn n n n nr nr n v ns s n n n n v n ns n v n n n m n n n n n n n n nz n v nz n n nz n ns n v n n n nz n ns n n n v n n a n n n i n nz nz n nr v n a i ns n n n n n n v v n v v n n n n n eng b n n ns n n n n n x n a v v n n n n vn n n i i b n ns n b n n	408
150	复合类	西湖 文化 旅游 度假区 山环水绕 风光秀丽 气候宜人 平均温度 夏季 温度 不超过 西湖 文化 旅游 度假区 湖西 子水 半壁 桂林 美名 门洞 奇特 自然景观 浓厚 田园风光 深厚 历史 底蕴 西湖 至今 保留 张学良 将军 幽居 中正 兵工厂 天门 水电站 历史 遗迹 遵义市 桐梓 西湖 旅游景区	ns n vn n x i n n t n x ns n vn n ns n n nr m n nz l a nr a n n ns d v nr n n nz n ns n n n ns ns ns x	143
151	自然类	夜郎 漂流 起于 宝山 处止 渡河 大峡谷 鲁班 全长 公里 水质 清澈 纯净 多浪 水量 适中 消暑 纳凉 绝佳 胜地 沿途 姊妹 龙滩 二十多个 险滩 千尺 龙潭 十多个 深潭 全程 漂流 大概 小时 漂流 河段 黄鱼 自然 溶洞 开发 两公里 洞穴 游览 贵州 独特 喀斯特地貌 领略到 大自然 鬼斧神工 遵义市 桐梓 夜郎 旅游景区	n a v nr v ns nz nr n q n a a nz n v v nr z n b n ns m n m ns m ns n a d n a n n d n v m n vn ns a nz l d i ns ns n x	163
152	度假类	圆满贯 旅游景区 一个集 生态 漂流 游泳 成人 游泳池 儿童 游泳池 水上运动 自行车 竹排 皮划艇 独竹 吊桥 观光 烧烤 露营 餐饮 住宿 旅游 项目 综合 旅游景区 遵义市 桐梓 圆满贯 旅游景区	x x m n a vn n n n n l n n n n n n v v n n vn n vn x ns ns x x	78
153	人文类	坐落 江南 尤以 梯田 深谷 峭谷 云海 著称 兼具 红色 文化 生态 文化 农耕 文化 一身 堪称 红色 传承 绿色 发展 曲范 省内外 摄影家 钟爱 创作 基地 遵义市 余庆 红渡 景区	v ns d n ns n ns a v n n n n nr n m v n v n vn nr s n nr vn n ns nr nr n	72
154	社会类	景区 景点 花卉 人工湖 铜钱 广场 山体 公园 休闲 广场 樱花 大道 露天 游泳池 QQ 农场 果林 杨柳 遵义县 农村基层 组织 建设 综合 示范村 遵义县 社会主义 农村 建设 示范村 优美 环境 舒适 生活 想起 陶渊明 采菊东篱下 悠然见南山 那种 怡然自得 廊桥 乡村 书香 山里 收藏 光阴 贮存 记忆 读者 云集 读书 感受 书香 无限 村庄 一座 廊桥 横跨 美丽 人工湖 别具匠心 背篓 藤蔓 簸箕 栽花 充满 农家 智慧 勤劳 遵义市 播州 鸭溪 杨柳 旅游区	n n n n n n n n v n n n v n eng n n nr ns n v vn vn n ns n n vn n a n a vn v nr x x r i ns n n s v n v n n ns n v n v n m ns v ns n i n n n vn a n nr a ns ns ns nr n	210
155	社会类	水车坝 现代农业 生态 示范园 人民政府 批准 重点 打造 农旅 一体 项目 申报 省级 农业 园区 园区 产业 扶贫 科技 示范 产品 购销 教育 培训 休闲 度假 五大 功能 特色 种养 休闲 度假 康体 养生 一体 现代农业 生态 示范园 水车坝 项目 占地 园区 水车 游客 度假 房栋 碾坊 磨坊 平方米 停车场 设有 儿童 游乐场 水上 游乐场 建有 游客 接待 中心 占地面积 平方米 接待 中心 设有 会议室 餐厅 接待室 茶艺 特产 展示区 遵义市 正安 水车坝 景区	x n n n nt v n v n n n nz b n n n n v n v n v vn vn v v j n n n v v n v n n n n x n v n n n v nr n n q n v n n s n v n v n n q v n v n n n n n n ns a x n	195
156	社会类	金酱 生态 酒庄 集酱 包装 文化 展示 民俗 体验 生态 游憩 主题 游乐 院落 休闲 商务会议 复合 功能 一体 面积 余亩 茅台镇 酒庄 酒庄 酱酒 文化 茅台 地域 文化 背景 融合 地域 民俗文化 区域 文化 采用 多种 展示 手法 体验 方式 打造 了酒 文化 精品 展现 茅台 百年 历史 缩影 遵义市 仁怀 茅台 金酱 生态 酒庄 景区	n n n n v n v n n n v n n n v nt v n n n m ns n n n n n n n n vn n n n n v m v n n n v v n n v n m n n ns nr n n n n n	141
157	自然类	景区 环境优美 水资源 气候宜人 传统 农牧业 基础 扎实 金山 银水 景区 路网 改造 景观 大道 梯田 步道 游客 接待 中心 生态 停车场 休闲 书吧 便民服务 中心 银光 湿地 公园 精品 民宿 文化 广场 龙井 景观 五大 基地 摄影家 采风 活动 基地 婚庆 摄影 基地 休闲 垂钓 基地 水生植物 科普 基地 生态 稻香 基地 绿化 景观 项目 遵义市 仁怀 高大坪 金山 银水 景区	n n n n n n n a nr n n n v n n n n n v n n n v n n n n z n n n n n ns n j n n v vn n t n n v v n l nrt n n n n n n n ns nr x nr n n	149
158	主题公园类	思达 遵义 乐园 遵义 国际 商贸城 商旅 项目 核心 旅游 产品 投资 亿元 占地面积 规划 欢乐 王国 冰雪 世界 极限 挑战 侏罗纪 世界 爱情 花园 五大 主题 区域 竭力 打造 遵义市 青少年 科普 教育 基地 西南 旅游 产业 标杆 力作 全国 AAA A级 旅游景区 遵义市 红花岗 思达 遵义 乐园 旅游区	nz v n v n n n n n vn n vn m n n a ns n n a vn t n n n j n n d v ns nr nrt vn n ns vn n n n n eng x x ns x nz v n n	126
159	度假类	鸣泉谷 生态旅游 综合 开发 项目 功能 旅游 接待 商务会议 度假 养生 花卉 观光 拓展 训练 项目 包括 旅游 接待 中心 商务 休闲 长廊 休闲 瀑布 洞穴 观光区 在建 项目 接待 中心 长廊 休闲 乡村 旅舍 度假 宾馆 景观 节点 打造 游泳池 停车场 遵义市 绥阳 鸣泉谷 生态 旅游区	ns n vn v n n vn v nt v v n n v vn n v vn v n n v n v n n n v n v n n v n n v n n n v n n ns ns ns n n	114
160	度假类	遵义 汇川 国际 温泉 旅游城 多功能 室内 水疗馆 动感 时尚 泡池 名贵 草药 池区 原汤 养生 池区 原生态 私密 VIP 泡池 大型 水上 游乐区 板块 设有 风格各异 别具特色 温泉 汤池 多功能 动感 泡池 共计 多个 遵义市 汇川 国际 温泉 旅游区	v n n nr n b s x n n n n n n n v n n a eng n b s n n v l l nr nr b n n v m ns n n nr n	101
161	社会类	乡韵 庄园 拥有 员工 一家 生态 文化 餐饮 餐饮 住宿 娱乐 健身 民俗文化 地域 文化 生态 餐饮 文化 研究 传播 生态 种养 旅游 商品 经销 一体 高层次 定位 休闲 农业 乡村旅游 企业 遵义市 播州 乡韵 庄园 景区	n nr v n m n n n n n vn v n n n n n n vn vn n n vn n vn n b n v n x n ns ns n nr n	95
162	人文类	馆内 建筑 宋代 无名 窖酒 水台 曹氏 酒馆 陈列馆 馆内 数百件 实物 中国 酱酒 文化 全方位 探讨 鲜明 知识性 趣味性 学术性 一体 追本溯源 提示 中国 酱酒 文化 清晰 背景 深刻 内涵 中国 传统 文化 缩影 遵义市 仁怀 中国 酒都 酱酒 文化 纪念馆 景区	ns n t v v n nr n nr ns m n ns n n m v a n n n n l v ns n n a n d n ns n n n ns nr ns ns n n n n	125
163	自然类	地处 乌江 干流 中段 景区 内峻岩 峭壁 奇绝 江水 时而 雄涌 喧闹 时而 舒缓 宁静 两岸 古木参天 藤蔓 缠绕 动物 种类 繁多 时有 猴群 林中 嬉戏 令人 叹为观止 遵义市 余庆 乌江 景区	s ns n n n nr n v ns d x v d a nr f nr n v n n a x n s v nrt i ns nr ns n	74
164	自然类	观音岩 景区 紧靠 宽阔 自然保护区 芙蓉江 源头 支流 全长约 公里 峡谷 天然 秀美 U形 谷多 象形 岩谷 溪流 淙淙 山色 葱茏 泓泓碧潭 如翠如玉 生态 观光 探险 戏水 野营 理想 场所 遵义市 绥阳 观音岩 生态 景区	n n a a n x n n n q n b a x nr n n n o n z x x n n n n b n n ns ns n n n	94
165	自然类	江渡 乌江 中游 乌江 贵州 母亲 河流 县域 南部 蜿蜒 千里 滚滚东去 汇入 长江 乌江 渡有 小三峡 百里 画廊 令人神往 走水 游江 九泉 十八 景七峡 十三 六溪 十二峰 壁立 雄姿 目不暇接 A级 旅游 风景 名胜区 乌江 毗邻 苟坝 赤水 风雨飘摇 上演 中国 军事史 一段 出奇制胜 不朽 传奇 遵义市 播州 乌江 旅游景区	ns ns f ns ns n n n f v q x v ns ns v nr m n l n nr nz m nr m ns m v a i x vn n n ns v nr n i v ns n m i a n ns ns ns x	150
166	人文类	国家 A级 景区 景区 规划 面积 平方公里 国酒 茅酒瓶 盐津 环山 博物馆 景点 入选 中国 县域 旅游 品牌 景区 五百强 遵义市 仁怀 盐津 旅游景区	n x n n n n q x x ns n n n v ns n vn n n nr ns nr ns x	67
167	主题公园类	景区 观赏 动物 专类 公园 典型 山体 公园 遵义市 青少年 科普 教育 基地 国家 旅游景区 全国 科普 教育 基地 遵义市 红花岗 遵义 动物园 景区	n v n n n n n n ns nr nrt vn n n x n nrt vn n ns x v n n	67
168	度假类	水晶 温泉 温泉水 水质 成名 天然 碱性 分子 团水 水晶 温泉 水温 出水量 稳定 常年 水温 摄氏度 摄氏度 之间 出水量 专家 考证 水晶 温泉 时间 寒武纪 时代 距今 亿年 贵州省 唯一 河边 温泉 地矿局 专家 评审 鉴定 水晶 温泉 硫化物 碳酸 热泉 泉水 富含 人体 有益 微量元素 含量 已知 温泉 锶含量 一处 含有 碳酸 离子 磷钠 物质 遵义市 绥阳 汇善 养生 温泉 景区	n nr nr n v b n n n n nr n n a d n n n f n n v n nr n nr n n m ns b s nr n n vn v n nr n n n ns v n n n n v nr x m v n n nz n ns ns v v nr n	206
169	度假类	枫香 温泉 位于 枫香镇 枫胜居 温水 温水 所在地 椭圆形 山间盆地 地下 温泉 温水 河谷 盆地 内长 公里 泉涌 温水 终年 恒温 度日 涌量 遵义市 播州 枫香 温泉 旅游景区	n nr v x n n n n n ns s nr n ns n n q n n m nz n v ns ns n nr x	81
170	度假类	胜境 温泉 景区 旅游 文化 城市 综合体 城市 森林公园 魔幻 岛屯 龙湖 美食城 胜境 温泉 度假 酒店 规划 占地面积 平方公里 胜境 温泉 具备 温泉 洗浴 水上 乐园 陆地 乐园 魔法 森林 自助餐厅 宴会厅 多功能 会议厅 酒店 休闲 服务厅 影视厅 综合 服务 功能区 盘州市 胜境 温泉 旅游景区	n nr n vn n ns n ns n n x ns ns n nr v n n n q n nr v nr v s n n n n n n n b n n v n x vn vn n x n nr x	117
171	度假类	六枝 瀑布 龙井 布依 风情 景区 湿地 温泉 自然景观 布衣 风情 浓郁 建成 布依 民俗 博物馆 景区 引入 房车 营地 植入 龙井 温泉水 乐园 户外 拓展 基地 业态 设施 不断完善 服务质量 持续 提升 六枝 瀑布 龙井 布依 风情 景区	m n ns nr n n z nr l n n a v nr n n n v n n n ns nr n s v n n n l n vd v m n ns nr n n	94
172	自然类	司马迁 史记 夜郎 百余步 足以 行船 水天一色 碧波 如镜 雄奇 险峻 峡谷 风光 厚重 夜郎 文化 独特 气候 特征 充满 神秘 诱人 传奇色彩 六盘水市 六枝 景区	nr n n m v n i nr x a a n n a n n a n n a a n n ns m n	81
173	度假类	康养 休闲 度假区 交通 便利 度假区 高速 岩脚镇 出口 公里 基础设施 服务 配套 设施 完善 景区 岩脚 古镇 始建 明朝 洪武 年间 迄今已有 多年 历史 素有 荆州 美称 景区 温泉水 被誉为 长寿村 木贡村 木贡 温泉水 出口 水温 六盘水市 六枝 康养 休闲 度假 旅游景区	x v n n a n d x vn q n vn a n v n x ns v t nr t l m n v ns n n nr n x x x nr vn n ns m x v v x	126
174	人文类	贵州 三线建设 博物馆 六盘水 市委 市政府 钟山 区委 区政府 贯彻落实 习近平 总书记 建设 文化 强国 着力 提高 国家 文化 实力 重要讲话 精神 一项 举措 贵州 三线建设 博物馆 一期 工程 年月日 建成 开馆 实行 免费 开放 国内 第一家 三线 文化 主题 博物馆 该馆 建立 弘扬 艰苦创业 勇于创新 团结 协作 无私奉献 三线 精神 现实意义 六盘水市 钟山 贵州 三线建设 博物馆 景区	ns l n ns n n nr n n i nrfg n vn n n n v n n n l n m v ns l n d n t v n v vn v s m m n n n r v nr l l a vn i m n n ns nr ns l n n	168
175	度假类	百车 原名 仲河 沿河 水车 提水 灌溉 得名 占地 平方公里 历史 留下 吱吱嘎嘎 水车 千年 沧桑 右岸 温泉 公园 汉宫 汤屋 五星 酒店 商业街 元素 打造 时尚 标杆 左岸 特色 民居 田园风光 河滨 艺术 景观 元素 承载 田园生活 记忆 回味 六盘水市 水城 百车 景区	n n nr ns n v vn v v q n v o n m ns f nr n nr nr nz n n n v n n f n n nr ns n n n v nr n v ns n n n	123
176	自然类	梅花山 旅游景区 贯彻落实 省委 省政府 构建 全域 旅游 格局 生态 优先 绿色 发展 战略部署 围绕 全域 旅游 决战 三年 摆脱 贫困 目标 依托 梅花山 生态 海拔 山地 独特 优势 瞄准 多彩 贵州 山地 公园 省级 定位 山地 特色旅游 产品 建设 突破口 打造 避暑 观光 度假 运动 一体 高端 景区 六盘水市 钟山 梅花山 旅游景区	nr x i j n v n vn n n vn n vn n v n vn v m v a n v nr n n n a n v b ns n n b n n n n vn n v v n v vn n n n ns nr nr x	137
177	自然类	乌蒙 大草原 贵州 首批 省级 旅游 度假区 六盘水 首个 国家 生态 体育 公园 红果 新城 公里 景区 面积 平方公里 海拔 贵州 面积 海拔 天然 草场 省级 旅游 度假区 全省 旅游景区 六盘水市 盘州 乌蒙 大草原 景区	x x ns m b vn n ns m n n vn n n ns q n n q n ns n n b n b vn n n x ns x x x n	97
178	自然类	景区 中国 西南 高原 湿地 娘娘 景区 娘娘 国家 湿地 公园 依托 开发 打造 周边 贵州 张家界 之称 六车 峡谷 景区 天山 飞瀑 景区 天生桥 景区 江源 特色 民族 村寨 风貌 优良 自然景观 评为 全国 休闲 农业 乡村旅游 示范点 全省 旅游景区 国家 AAA A级 景区 省级 旅游 度假区 六盘水市 盘州 娘娘 旅游景区	n ns ns ns z n n n n z n v v v f ns nr x n n n ns n n nz n ns n n n n z l v n v n x n n x n eng x n b vn n ns x n x	141
179	自然类	韭菜 旅游景区 主峰 乌蒙山 最高峰 海拔 素有 乌蒙 贵州 屋脊 之称 主峰 南侧 半山腰 生长 成片 野生 韭菜 得名 韭菜 旅游景区 全年 平均气温 之间 入选 中国 十大 避暑 名山 避暑 山地 指数 研究 基准 地年 成功 创建 国家 A级 旅游景区 省级 旅游 度假区 贵州省 六盘水市 钟山 韭菜 旅游景区	n x n ns n n v x ns n x n f l n n b n v n x m n f v ns j v n v n n vn n n a v n x x b vn n ns ns nr n x	140
180	社会类	当地 居民 布依语 译音 意义 团结互助 景区 荣获 全省 十佳 农业 旅游景区 全国 休闲 农业 乡村旅游 示范点 称号 获评 全国 休闲 农业 乡村旅游 五星级 示范园区 省级 旅游 度假区 六盘水市 盘州 仙谷 旅游景区	s n nr n n l n nr n z n x n v n x n n v n v n x b n b vn n ns x n x	95
181	自然类	妥乐 银杏 景区 省级 旅游 度假区 中国 东盟 国际 产能 合作 妥乐 论坛 景区 成功 举办 独一无二 特色 景观 资源 荣获 全省 十佳 特色旅游 城镇 景区 六盘水市 盘州 妥乐 银杏 旅游景区	a nr n b vn n ns j n v vn a n n a v i n n n nr n z n ns n ns x a nr x	77
182	自然类	玉舍 国家森林公园 素有 凉都 翡翠 天然 氧吧 之称 公园 面积 平方公里 野玉海 景区 核心 漫步 林间 有行 坐看云起 超脱 采菊东篱下 悠然见南山 恬淡 冬日 早晨 收获 忽如一夜春风来 千树万树梨花开 喜出望外 感慨 天地 悠悠 独怆 沧桑 惊叹 红梅衔霜当路发 映雪拟寒开傲霜 精神 中国 纬度 最低 滑雪场 林海 滑雪 乐趣 射击场 感受 实弹射击 刺激 雾气 氤氲 温泉 酒店 纵享 汤浴 带来 轻松 愉悦 六盘水市 水城 玉舍 森林 旅游景区	nr nt v x n b n x n n q nr n n vn n v x v x x a t t v x x i v n z a ns v x x n ns n a n nr nr a n v n v n n nr n v nr v a a ns n nr n x	217
183	人文类	郎岱 古镇 生态 文化 旅游景区 包括 三大 景点 区域 古镇 文化 体验区 迎祥 广场 岱山 书院 土司府 文峰 广场 百草园 康养 体验区 健康 步道 彝族 骨刺 疗法 农耕 文化 体验区 猕猴桃 采摘 草莓 采摘 西瓜 采摘 休闲 农业 体验 六枝 郎岱 古镇 生态 文化 旅游景区	x ns n n x v x n n ns n x nr n ns n x n n n x x a n nz n n nr n x n v n v ns v v n n m x ns n n x	103
184	社会类	景区 资源 环境优美 森林 覆盖率 水资源 六盘水市 六枝 岩脚面 博园 旅游景区 岩脚 旅游 主线 建立 面条 博物馆 挂面 制作 体验 购物中心 六枝 岩脚面 博园 旅游景区	n n n n n n ns m x n x x vn n v n n n vn n n m x n x	77
185	社会类	贵州 初好 农业 一处 刺梨 中心 工业园 景观 刺梨 文化 体验 研学 体验 一体 园区 景点 企业 展厅 生产 加工 初好 刺梨 实验室 包含 梨汁 实验 VC 含量 检测 抗氧化 实验 DIY 自制 梨汁 饮品 贵州 初好 农业 景区	ns d n m n n n n n n n n n n n n n n vn vn d n n v n vn eng n vn nz vn eng v n n ns d n n	95
186	度假类	中国 凉都 水城 康养 旅游景区 核心 万亩 茶园 基地 茶园 风光 手工 采茶 制茶 体验 白族 风情 小镇 水城 商业 步行街 茶文化 博物馆 水城 景观 白族 文化 展示中心 六盘水市 水城 康养 旅游 度假 景区	ns x n x x n m n n n n n v n n nz n nr n n n n n n n nz n n ns n x vn v n	86
187	度假类	建设 内容 乐龄 养生 度假 产业园 乐龄 山庄 乐龄 乐园 森林 乐活 园乐龄 森林 氧吧 乐龄 水上人家 碧波 湖碧 镜湖 索道 入口 生态 游客 服务中心 湿地 风光 索道 碧波 湖碧 镜湖 田园 艺术 观光 火车 游船 码头 碧宁湖 自然景观 盘州 西冲 玉带 景区	vn n n v v n nr ns nr n n a n n n nr l nr x ns nr ns n n n z n nr nr x ns nr n n n n n nr l x nr n n	101
188	社会类	建有 刺梨 生产线 年产 万吨 盘州 人民 家乡 刺梨 种产 研销 一体化 农业 深加工 农业 工业 信息化 科学技术 发展 学习 场景 盘州市 刺梨 产研 中心 景区	v n n j m x n n n n vn l n nt n n n n vn v n x n n n n	69
189	人文类	水城 古镇 始建 清雍正 十年 产城 一体 山水 融合 村社 统筹 文教 配套 山水 城市 理念 历史 文脉 传承 打造 全国 首个 三线 文化 小镇 荷叶 水面 荷城 古镇 水绕 古今 构建 着眼于 完善 城市 功能 保护 古镇 特色 注重 保留 水城 古镇 独特 建筑风格 保留 三线建设 时期 建筑 元素 独具特色 自然 人文 观光 休闲 度假 一体 特色 古镇 钟山区 水城 古镇 景区	n ns v nr m n n ns vn n v nz a ns ns n n n v v n m m n nr n n ns ns x t v v v ns n v ns n v v n ns a n v l n n n l d n n v v n n ns ns n ns n	167
190	自然类	大洞 竹海 景区 云上 竹海 景区 大洞 古人类 遗址 云上 竹海 景区 位于 盘州 东部 竹海 镇距 盘州 城关镇 公里 红果 公里 该区 亚热带 季风气候 平均气温 地势 高峻 海拔 之间 评为 国家 AA A级 旅游景区 六盘水市 盘州 大洞 竹海 旅游景区	n ns n x ns n n n n x ns n v x f ns n x ns q n q r n l n n a n f v n eng x x ns x n ns x	107
191	度假类	盘州 虎跳峡 旅游景区 盘州 市委 市政府 重点 打造 景点 景区 景区 盘州市 创新 脱贫 攻坚 模式 整合 优势 资源 聚集 发展 要素 乡镇 连片 扶贫开发 打造 乡村旅游 精品 示范点 景区 基础设施 建设项目 游客 接待 中心 十二生肖 特色 酒店 游泳池 沙滩 娱乐 设施 栈道 漂浮 栈道 休闲 采摘 广场 紧急 救援 中心 医疗 救助 中心 生态 公厕 景观 服务中心 休闲 观景 平台 码头 湿地 公园 钟楼 欧式 风情 小镇 水上 娱乐 特色 农事 采摘 一体 特色 浓郁 旅游景区 六盘水市 盘州 虎跳峡 旅游景区	x ns x x n n n v n n n x v v vn n v n n v vn n n n i v x n n n n n n v n l n n n nr vn n n v n v v n a vn n n vn n n n n n v n n n z n nr n n nr s vn n n v n n a x ns x ns x	213
192	度假类	盘州 龙潭 盘州 动物园 儿童乐园 酒吧 烧烤区 音乐 文化 广场 景区 休闲 农业 观光 休闲 度假 娱乐 融为一体 乐趣 无穷 享受 休闲 度假 旅游观光 一好 地方 景区 青山绿水 楼台 带给 回归 大自然 全新 感受 龙潭 景区 青山绿水 映入眼帘 原始 质朴 农家 风情 独具特色 林中 木屋 不少 游客 感受 丛林中 清凉 舒爽 六盘水市 盘州 龙潭 旅游景区	x ns x n n n x n n n n v n n v v vn l a d v v v n d n n ns n v v d d v ns n ns l v n n n l s n d n v nr a a ns x ns x	157
193	度假类	凉都 高原 女街 生态园 景区 气候宜人 休闲 娱乐 旅游观光 理想 目的地 景区 贵州 屋脊 韭菜 景区 公里 景区 规划 面积 亩设 六大 功能区 综合 服务区 游览 观光区 运动 拓展区 度假 酒店 养生 度假区 特色 采摘 区划 分为 六大 板块 设施 农业 休闲 娱乐 园林景观 养生 度假 健康 养生 红色 教育 六盘水市 钟山 凉都 高原 女街 生态园 旅游景区	x ns n n n n v vn n n n n ns n n n q n n n vn j n vn n vn n vn x v n v n n v n v j n n n v vn n v v a v n vn ns nr x ns n n x	146
194	复合类	养生 景区 自然 观光 生态农业 康体 养生 山地 运动 类型 景区 景区 腾龙 湿地 叠水 瀑布 双洞 生活 广场 月亮 洞神 雕峰 大硝洞 石生树 大象 回头 十里 画廊 阿勒河 峡谷 自然风光 省级 文物保护 遗址 硝洞 全国 首家 旅游 地学 文化村 景区 民族风情 浓郁 大坝 回族 马坝 苗族 两个 少数民族 特色 聚居 村寨 每逢 传统节日 少数民族 同胞 四月八 跳花节 庆祝 活动 六盘水市 钟山 养生 旅游景区	v n d n n n v n vn n n n ns z v n n vn n n n n n n n v m n ns n l b n n n n m vn n n n n a ns nz ns nz m n n v n v n n n t x v vn ns nr v x	178
195	自然类	明湖 湿地 公园 六盘水 中心 城区 生态 屏障 包括 龙贵 水库 水库 明湖 湿地 明湖 山峡 公园 分为 保育 管理 服务区 宣教 展示区 恢复 重建 利用 区长 公里 彩虹桥 凌驾于 清澈 湖面 之上 六盘水市 地标性 建筑 中心 城区 市民 休闲 娱乐 健身 最佳 场所 贵州省 六盘水市 钟山 明湖 湿地 公园	nr z n ns n n n n v nr n n nr z ns ns n v v vn n v n v a n n q n nr a n f ns x n n n n v vn v z n ns ns nr nr z n	134
196	主题公园类	大河堡 凉都 海景 第一 主花区 梦幻 花田 占地 春季 郁金香 夏季 香水 百合 秋季 向日葵 主打 花区 夏季 百合花 百合花 花语 完美 纯洁 百年好合 顺利 大河堡 凉都 花海 景区 精品 花卉 观光 特色 园林 观赏 农旅 生态 休闲 主题 生态农业 观光 乡村 休闲 旅游 完美 融合 填补 六盘水市 高端 花卉 休闲游 空白 景区 种植 百余种 荷兰 郁金香 百合花 特色 花卉 游客 观赏 漫山遍野 樱花 景区 特色美食 精品 商业 高端 度假 酒店 游客 提供 赏花 休闲 旅游 度假 理想 目的地 六盘水市 钟山 大河堡 旅游景区	x x n m n n nr v t nr t ns n t n n n t n n nz a a i ad x x ns n n n n n n v j n v n n n n v vn a vn v ns n n v n n v m ns nr n n n n v i n n n n n n v n n v n v vn v n n ns nr x x	232
197	社会类	古驿 胜境 景区 沙淤 景区 四季 有花 四季 有果 高效 农业 科技 示范园 六盘水市 盘州 古驿 胜境 景区	ns n n nr n m x m n a n n n ns x ns n n	45
198	复合类	当地 布依人 祈福 千年 神树 射拉河 迷殃 九龙 锅底 溶洞群 十里 芭蕉 大道 贵州 布依 神鼓 巴朗河 天生桥 山顶 泉眼 鱼塘 自然资源 清朝 时代 免粮碑 红军 人文 古迹 布依族 蜡染 刺绣 花酒 唢呐 铜鼓 酒令 独具特色 民族民间 文化 一处 猕猴桃 产业 观光 采摘 时令蔬菜 采摘 休闲 垂钓 布依 风情 住宿 水上 乐园 等为 一体 休闲 观光旅游 景区 休闲 度假 农耕 体验 绝佳 胜地 六盘水市 水城 景区	s x nz m n x v nz n n m n n ns nr n ns nz n n n l t n n n n n nr vn n n n n n l n n m n n n v i v v v nr n n s n v n v nz n v v nr n z n ns n n	186
199	人文类	凉都 记忆 三线 文化 长廊 坐落于 水城 河右岸 围绕 建成 统筹 城乡 改革 发展 先行 目标 市委 市政府 推进 全域 产业 全域 生态 全域 旅游 全域 文明 打造 艺术 长廊 生态 长廊 文化 长廊 产业 长廊 党建 引领 弘扬 三线 精神 深化 三变 改革 四创 工作 水城 沿岸 景观 提级 改造 助推 脱贫 攻坚 打造 服务业 示范点 城市 旅游 休闲 文化 品牌 凉都 记忆 三线 文化 长廊 公园路 长廊 全长 公里 长廊 街道 彩色 地砖 彩色 沥青 栈道 建材 搭配 铺成 集装箱 箱体 建筑 有组 可供 营业 箱体 和间 管理 用房 沿街 设置 休闲椅 安装 组带 智能 物联网 系统 绿色 环保 垃圾箱 卫生间 配套 公共 WIFI 全域 视频 监控 钟山区 三线 文化 长廊 景区	x n m n n v n nr v v v n vn vn n n n n v n n n n n vn n nr v n n n n n n n n j v nr m n j nz vn x vn n f n v v vn v vn v n n ns vn v n n x n m n n n n n q n n n n n n n n v v n n n vn v n n n vn n f vn n v n n x n n j n n a b eng n n vn ns m n n n	284
200	度假类	大河堡 温泉 积极响应 三变 政策 民营企业 一期 园区 拥有 酒店客房 余间 风情 酒庄 风格 迥异 大小 别墅群 格调高雅 小木屋 特色 功效 温泉 钟山区 唯一 一家 大型 天然 温泉 特色 酒庄 钟山区 大河 温泉 景区	x nr n nz n n d n v n n n n n a b x nr n n n nr ns b m b b nr n n ns ns nr n	102
201	主题公园类	补那村 布依族 全村 总人口 居住 本村 布依族 喜鹊 支系 支系 民族 文化 艺术 民俗风情 独特 景色 迷人 田园风光 寻找 乡愁 好去处 全市 规模 游乐 设施 先进设备 数量 最多 顶级 水上 主题乐园 布依 吊脚楼 别墅群 布依 广场 千年 神树 布依 酒坊 织布 滴水 居民宿 三变 青年 客栈 三变 改革 展示中心 培训中心 巴郎 庄园 宏兴 商业广场 小镇 布依 全区 四大 民族 风情园 六盘水市 水城 猴场 布依 风情园 景区	x nr n n v r nr n n n n n n n a n n nr v n l n n n n n n a n s n nr n x nr n m n nr n v n x nz t n nz vn n n nr nr a nt nr nr n j n n ns n n nr n n	196
202	度假类	水城 果园 文化 旅游 度假 景区 文化 旅游 主体 景观 旅游景区 绿水青山 负氧离子 含量 气候宜人 日照 温和 旅游 度假 康养 休闲 不二 六盘水市 水城 果园 文化 旅游 度假 景区	n n n vn v n n vn n n x nr n n n n a vn v x v m ns n n n vn v n	79
203	自然类	水城 龙头山 康养 旅游 度假区 康养 度假 主体 景观 旅游景区 景观 优美 文化 深厚 千年 流淌 北盘江 流经 公里 沿岸 生活 国家 二级 保护 动物 黑叶猴 猕猴 千年 北盘江 最美 新街 之称 六盘水市 水城 龙头山 康养 旅游景区	n ns x vn n x v n n x n a n a m v ns n q f vn n b v n n n m ns a ns x ns n ns x x	97
204	社会类	水城 之南 北盘江畔 天地人 十里 桃花 美景 春季 桃花节 夏季 蟠桃 牛棚 山脚 山地 丘陵 阡陌 交通 可尽揽 千亩 桃花 美景 采摘 四季 精品 水果 感受 浓厚 少数民族 文化 首推 一日 游水 城区 北盘江畔 桃花源 景区	n f x n m n n t n t n n ns n nr n n l m n n v m n n v a n n b m n n x n n	95
205	复合类	天门村 梯田 天门 梯田 五爪型 依山 就势 江边 延伸 蝴蜒 墨线 寰宇 浮游 全村 共有 水田 余亩 种植 红米 余亩 建有 红米 加工厂 特色红 定为 国家 绿色 有机 食品 自然景观 高峰 江水 滔滔 布依 村落 千百年 榕树下 点缀着 北盘江畔 村民 穿着 古老 秀美 布依 特色 服饰 日出 临江 日落 倚树而息 犹如 世外桃源 六盘水市 水城 天门 传统 古村落 旅游景区	x n ns n x nr d s v n n n vn n v n m v nr m v nr nt x v n n n n l nr ns z nr n m n y x n v nr a nr n n v ns n i v n ns n ns n nr x	159
206	人文类	景区 交通 便利 气候 舒适 纳晴 高速 梭戛 收费站 居住 一支 稀有 的的 苗族 支系 自称 古老 长角 头饰 特征 苗族 文化 独特 婚嫁 丧葬 祭祀 礼仪 别具 风格 音乐舞蹈 精美 蜡染 刺绣 艺术 六枝 梭戛 生态 博物馆 旅游景区	n n a n a nr d n n v m v u nz n v nr ns n n nz n a n v v n n n n a vn n n m n n n x	107
207	社会类	景区 依托 坝区 地势 平坦 土壤 肥沃 自然资源 禀赋 发展 农业 花卉苗木 种植 基地 桂花 香樟 紫薇 红叶 红豆杉 枫树 红叶 石兰 垂丝 海棠 绿化 苗木 成片 成林 园区 梅花 樱花 桃花 绣球花 玉兰 花卉 错落有致 争相 绽放 美不胜收 大型 儒家文化 餐厅 配套 服务 农旅 融合 发展 示范 景区 六枝 大用 生态 观光 旅游景区	n v n n a n a l n vn n nr v n nr ns nr n nz n n ns i n n nr n n n nr n n n nr n i n v l b nz n a vn j vn vn v n m n n n x	136
208	人文类	景区 占地面积 余平方米 包括 红二 红六军团 盘县 会议 会址 陈列馆 陈列 布展 贺龙 旧居 范家 公馆 红军 广场 馆舍 书信 图片 文件 复制品 化石 介绍 盘州 悠久 历史 红军 盘县 英雄事迹 藏品 总量 余件 布置 中央红军 纵队 三军团 军团 长征 盘县 红二 红六军团 转战 贵州 红二 红六军团 盘县 会议 综合 陈列 复原 陈列 布展 贵州省 公布 省级 文物保护 单位 贵州 省委 人民政府 公布 贵州省 爱国主义 教育 基地 贵州 省委 省政府 公布 全民 国防教育 基地 贵州省 纪委 评委 全省 廉政 教育 示范 基地 中宣部 公布 全国 爱国主义 教育 基地 盘州 红二 红六军团 盘县 会议 会址 旅游景区	n n m v nz nt ns n n nr nr nr nr n n n n n n n n n n n v x a n n ns n n n m n nt n nt n n ns nz nt v ns nz nt ns n vn nr n nr nr ns v b n n ns j nt v ns nz vn n ns j n v n l n ns j n n nr vn v n nt v n nz vn n x nz nt ns n n x	258
209	社会类	盘县 火腿 非遗 博物馆 沪昆 高铁 盘州站 公里 普安站 公里 水兴 高速 盘州 东站 公里 交通 极为 便利 景区 生产线 参观 特色 培育 低碳 环保型 旅游 食品 加工厂 景区 建设 宜游 宜业 持续 发展 能力 休闲 旅游区 盘州 盘县 火腿 非遗 博物馆 旅游景区	ns n x n x n x q x q b d x n q n d a n n n n vn x n vn n nt n vn x x vd vn n v n x ns n x n x	113
210	人文类	三线 文化 主题 重现 三线建设 场景 体现 三线建设 时期 历史 人文 背景 三线 艰苦奋斗 精神 品质 三线 主题 酒店 留住 历史 记忆 弘扬 三线 精神 外界 展示 盘州 新风采 盘州 三线 文化 主题 旅游景区	m n n v l n v l n n n n m i n n m n n v n n nr m n n v x x x m n n x	88
211	社会类	人民 生态 酒庄 景区 贵州 岩博 酒业 有限公司 人民 生产 基地 岩博 党性 教育 基地 累计 投资 亿元 建成 年产 纯粮 固态 发酵 优质 酱香型 人民 规模 花园式 厂房 岩博 党性 教育 培训基地 配套 设施 极具 工业 气息 生产线 参观 党性 教育 培训 彝族 民俗文化 体验 特色 盘州 岩博 酒业 基地 旅游景区	n n n n ns x n n n vn n x n vn n v vn m v j x n v n n n n n n x n vn nz a n n n n n n n vn vn nz n n n x x n n x	138
212	自然类	一处 修养 身心 绝佳 胜地 古旧 木屋 掩映 群山 之中 清晨 第一声 鸟鸣 唤醒 晨曦 第一缕 风吹 黎明前 薄雾 第一束 阳光 青翠 茶园 闲逸 探过 真龙谷 清幽 满山 杜鹃 殷红 茶叶 清甘 再约 二三 好友 香亭 品茶 听松 闲谈 一种 漫随 天外 云卷云舒 豁然 六盘水市 水城 龙山 景区	m v n z n a n v n r t m v v n m v t n m nr nr n v v n z ns nr nr n j d m n nr n v v m z s nr d ns n ns n	139
213	自然类	景区 滴水岩 瀑布 余米 悬崖 跌落 湍急 瀑流 银龙 逶迤 如玉 雪飞 花真如千古 长如白练飞 一条 界破 青山色 立于 观景台 远眺 云山 丽水 近览 山村 毓秀 风光 世外桃源 景区 QQ 花卉 滴水岩 一道 美丽 风景线 村民 创收 植物 迷宫 增添 玩娱 趣味性 旅游 项目 三维 漫画 儿童 亲水 乐园 余亩 玫瑰花 稻草人 主题 花园 马术 体验 中心 娱乐 项目 乐不思蜀 六盘水市 水城 滴水岩 景区	n n n m n v a n x z nr nr x x m nrt x d n v ns ns l ns nz n n n eng n n m ns n n v n n v n n vn n m n n n n m n n n n n n n vn n i ns n n n	181
214	人文类	陡箐 猴儿关 歪梳苗 聚居 苗族 寨子 妇女 头上 一把 厘米 发髻 梳子 斜缠 长发 盘于 头顶 能歌善舞 善吹 悠扬 动听 芦笙 走进 寨子 房子 墙上 绘满 颜色 艳丽 农民画 画卷 村口铺 苗家 七彩 生活 如今 苗寨 农民画 声名鹊起 闻名遐迩 寨里 办起 民族 工艺 农民 专业 合作社 猴儿关 农民画 群体 水城 农民画 群体 代表性 lO 水城 农民画 文化部 全国 第十五届 群星奖 水城 农民画 水城县 一张 靓丽 文化 名片 六盘水市 水城 猴儿关 景区	x x x v nz n n s m q n n x nz v n i x a v nr v n n s v n a n n x n nz vn t x n i l n v n n n n l x n n n n n n eng n n n n m n n n ns m a n n ns n x n	225
215	社会类	茅檐长扫静无苔 花木成畦手自栽 木城 生态旅游 景区 可赏 万亩 玫瑰 品尝 新鲜出炉 鲜花饼 亦可 采摘 口味 草莓 夏可观 接天 莲叶 无穷 碧映 荷花 别样红 胜景 秋可 体验 垂钓 乐趣 享受 燃炉 煮水 烹茶 闲逸 六盘水市 水城 木城 景区	x x n n n v m n v nz x v v n n x v n d nr n l n nr n v a v n v v v ns n nr n	108
216	自然类	景区 山峰 连绵 绿树成荫 曲径通幽 心旷神怡 景区 神奇 俊美 转运 神秘 幽静 转运 陡峭 险峻 子岩尊 文重儒 字库 雨后春笋 石林 核桃 古树 广场 硕果累累 核桃 采摘 意犹未尽 流连忘返 村寨 别具 少数民族 风情 农庄 游客 感受 少数民族 风情 品尝 当地 风味十足 美食 体验 说走就走 旅行 六盘水市 水城 玉舍 转山 景区	n ns a l i i n a a v a a v a a nr nr n i nr n n n l n v i l n n n n n n v n n v s i n n l vn ns n n v n	161
217	人文类	钟山区 文化馆 位于 六盘水市 钟山区 麒麟 公园 环境优美 内设 多功能厅 多媒体 书画 展厅 会议室 培训 办公室 功能 区域 办公 区域 钟山区 文化馆 旅游景区	ns n v ns ns n n n n n n n n n vn n n n n n ns n x	68
218	人文类	六枝 记忆 三线 文化 产业园 旅游景区 位于 六枝特区 银壶 社区 原地 洗煤厂 区内 利用 原有 旧厂房 加固 修葺 利用 保护 工业 遗产 基础 修旧如旧 年初 建成 三线 主题 博物馆 配套 建有 接待 中心 碗型 影院 三线建设 陈列馆 文化 艺术 博物馆 停车场 景观 广场 产业园 一期 六枝 三线建设 博物馆 金色 大厅 四个 展厅 尾厅 展陈 布展 面积 平方米 围绕 全国 三线建设 背景 六枝 三线建设 历史 六枝 三线建设 精神 六枝 演变 历程 大事记 涌现出 英烈 劳模 展陈 布展 博物馆 现有 实物 展品 余件 展品 展板 真实 还原 三线建设 那段 激情 燃烧 岁月 六枝 记忆 三线 文化 产业园 旅游景区	m n m n n x v ns n n n n s n v x v v n v n vn n x t v m n n a v v n n n l nr n n n n n n n d m l n n n m n n x nr n q v n l n m l n m l n m v n n v a n x nr n b n n m n n d v l r n v t m n m n n x	268
219	主题公园类	东城 公园 运动 智慧 设计 理念 周边 地块 定位 定向 人群 特征 功能 涵盖 绿化 亮化 硬质 铺装 排水 健康 步道 标识 标牌 配套 塑造 公园 城市 建设 背景 都市 绿色 公共 开放 空间 开启 一扇 代表 水城 康养 基础设施 建设 实效 亮丽 展示 窗口 打造 生机 活力 多样 休闲 慢行 生活 人文 特质 城市公园 东城 花园	ns n vn nr vn n f n n n n n n v n v n v v a n n n a v n ns vn n ns n b v n v m n n x n vn v a v s v n n r v d vn n n n ns n	140
220	主题公园类	红豆 健康 主题公园 自然 景色 亭台 景举 自然 人文 健康 共生 为题 浑然 成诗 身临 其间 享受 天然 氧吧 步行 共浴 健康 文化 园内 设置 健康 步道 健康 长廊 健身运动 三个 功能区 健康 步道 全长 印制 健康 标志 指导 居民 科学 控制 有氧 运动 分配 能量消耗 居民 步行 感觉 步行 锻炼 运动量 运动 健身 锻炼 公园 安装 BMI 体重 指数 装盘 步道 两旁 位置 醒目 设置 健康 提示 健康 长廊 功能区 设有 健康 知识 吊牌 朝霞 晚夕时 闲庭信步 之中 学习 健康 知识 健康 机能 提升 健康 理念 健康 红豆 健康 主题公园	n a n d n n n d n a n n z n v r v b n n v a n s vn a n a n l m n a n n n a n n n n v vn vn vn n n n n n v n vn v v n v eng n n n n f v v vn a v a n n v a v n ns t i r v a v a n v a n a n a n	244
221	主题公园类	两江 健康 主题公园 占地 平方米 园内 风景优美 设置 健康 长廊 运动 健身 健康 步道 三个 功能区 步道 两旁 位置 醒目 设置 健康 提示 安装 BMI 体重 指数 大转盘 居民 休闲 娱乐 过程 健康 知识 健康 技能 养成 科学 段炼 快乐 健身 健康 园内 设有 健康 步道 总长 千米 起点 终点 印制 健康 标志 指导 居民 科学 控制 有氧 运动 分配 能量消耗 居民 步行 感觉 步行 段炼 运动量 运动 健身 锻炼 两江 健康 主题公园 景区	ns a n v q s i vn a n vn v a n m n n f v v vn a v v eng n n n n v vn n a v a n v n nr a v a s v a n n q n d n a n n n n v vn vn vn n n n n n nr n vn v v ns a n n	200
222	自然类	青山 绘远色 碧水 映长天 龙池 公园 远离 城市 喧嚣 隔绝 红尘 纷扰 山涧 绿树 环绕 鲜花 竞相 盛放 绿地 野趣 盎然 景色 秀丽 山林 幽邃 碧波荡漾 宛若 一幅 绝妙 天然 画卷 闲庭信步 漫游 赏景 绝佳 六盘水 老作家 金永福 渔歌子 龙池 写道 明硐 湖边 野草 清香 入户 千家 高楼 临水 钓鱼 龙池 公园	ns n nr x ns n v ns v v n v nr n v n n v n n z n a ns a nr nr d a b n i vn n z ns x x n ns v x s n nr n m n ns n ns n	134
223	主题公园类	铁艺 文化公园 铁艺 文化 主题 人行天桥 红豆 公园 相连接 广场 步道 绿化 灯光 照明 铁艺 雕塑 小品 内容 水城 铁艺 文化公园	n n n n n n n n nr n n n n v n n n n n n n	59
224	自然类	黄果树 国家 A级 旅游景区 黄果树 瀑布 中心 分布 奇险 风格各异 大小 瀑布 庞大 瀑布群 世界 吉尼斯 总部 评为 世界 瀑布群 列入 世界 基尼斯 记录 黄果树 瀑布 黄果树 瀑布群 最为 壮观 瀑布 世界 唯一 前后左右 六个 方位 观赏 瀑布 世界 水帘洞 自然 贯通 内外 观摸 瀑布 安顺市 黄果树 旅游景区	nr n x x nr n n v n l b n a n n nr n v n n v n nz n nr n nr n d a n n b l m n v n n n d v s v n ns nr x	157
225	自然类	龙宫 国家 A级 旅游景区 喀斯特地貌 形态 展示 最为 景区 天下 喀斯特 龙宫 美誉 景区 总体 面积 平方公里 分为 龙宫 漩塘 油菜 仙人箐 四大 景区 中国 最长 美丽 溶洞 中国 洞穴 佛堂 中国 瀑布 全世界 最低 天然 辐射 剂量率 全世界 最为 水旱 溶洞 高品位 风景 资源 安顺市 龙宫 旅游景区	nr n x x nz n v d n s ns nr n n n n q v nr n n x j n ns a ns n ns n nz ns n n a b v n n d n n n n n ns nr x	144
226	社会类	安顺市 平坝 塘约村 成功 走出 塘约 道路 农村 改革 示范 重地 塘约 旅游景区 旅游 度假 休闲 购物 餐饮 娱乐 历史文化 一体 重点项目 塘约 美丽 乡村 乡村旅游 基础 观光农业 综合体 发展 定位 多层次 打造 休闲 旅游 民俗文化 体验 等为 一体 旅游景区 建设 富有 平坝 传统 特色 观光 体验 度假村 省内 观光 综合体 年月日 评为 首批 全国 乡村旅游 重点 安顺市 平坝 塘约 旅游景区	ns ns x a v ns n n vn v n ns x vn v v n n vn x n n ns ns n x n n n vn n m v v vn n n v n x vn v ns n n n n n s n n t v m n x n ns ns ns x	163
227	自然类	安顺市 关岭 古生物 化石群 旅游景区 规划 面积 平方公里 景区 平方公里 化石 分布 面积 平方公里 关岭 化石群 距今 两亿两 千万年 三叠纪 时期 海湾 陆间 残留 盆地 环境 化石 包括 鱼龙 海龙 海生 爬行动物 棘皮动物 海百合 脊椎动物 菊石 形石 鹦鹉螺 腕足 化石 陆地 生长 异地 保存 植物 化石 安顺市 关岭 古生物 化石群 旅游景区	ns ns n n x n n q n q n v n q ns n n m m t n ns n v n n n v nr nz n n l nr l n n n n n n n n v n n ns ns n n x	155
228	社会类	该村 文姝河 绕村而过 村子 三面 环水 得名 文姝河 河湾 共有 九道弯 柳叶 各具特色 景区 创建 秉承 道法自然 理念 赏花 夏亲水 秋体验 冬过节 思路 充分利用 农村 特色 农业 山水 资源 田园 景观 地域 文化 人文 传统 发展 农家乐 休闲 餐饮 一体 乡村 休闲 旅游 安顺市 平坝 河湾 美丽 乡村 旅游景区	r nr x n mq n v nr ns v x nr l n v v x n n x x x n n n n n ns n nr n n n n n vn nr v n n n v vn ns ns ns ns n x	139
229	人文类	安顺市 镇宁 高荡 千年 布依 古寨 旅游景区 千年 历史 布依族 山寨 建筑 木结构 干栏 石板房 古堡 营盘 石拱桥 古井 学堂 河道 历史 古迹 展示 布依族 传统 深厚 文化底蕴 国内 保存 最为 完好 布依族 村寨 高荡村 贵州 最具 魅力 民族 村寨 贵州省 政协 书画 创作 基地 列入 中国 传统 村落 名录 评为 全国 乡村旅游 重点 安顺市 镇宁 高荡 千年 布依 古寨 旅游景区	ns ns v m nr x x m n nr ns n n n n ns n nr n n n n n v nr n a n s v d a nr n nr ns x n n n ns j n vn n v ns n n n v n x n ns ns v m nr x x	170
230	自然类	安顺市 西秀虹 山湖 旅游景区 安顺 城区 一块 湿地 安顺 市民 休闲 健身 好去处 城市 大客厅 美誉 近几年 安顺市 政府 持续 环湖 片区 景观 改造 城市 宜居 安顺 对外 一张 名片 景区 安顺 人民 休闲 娱乐 好去处 人民 后花园 安顺市 西秀虹 山湖 旅游景区	ns nr ns x nr n m z nr n v v l ns n n l ns n vd n n n v ns ns nr s m n n nr n v vn l n n ns nr ns x	133
231	人文类	安顺市 平坝 天龙 屯堡 旅游景区 元代 历史 有名 顺元 古驿道 驿站 饭笼 驿明 初时 朱元璋 调北 镇南 屯兵 士兵 来自 江浙 汉族 本世纪初 当地 儒士 改名 天龙 屯堡 景区 屯堡 文化 载体 独具特色 文化 传统习俗 展示 明王朝 时期 江淮地区 汉族 文化 地区 传承 演变 繁衍 多年 历史 人类学家 称为 明代 生活 活化石 安顺市 平坝 天龙 屯堡 旅游景区	ns ns nz ns x t n a n x n n v t nr x ns n n v j nz t s n v nz ns n ns n n l n n v nr n ns nz n n v v v m n n v t vn n ns ns nz ns x	172
232	自然类	安顺市 紫云 格凸河 户外 休闲 旅游景区 岩溶 山水 石林 组合 精髓 世界 少有 喀斯特 自然 民族 文化公园 户外运动 天堂 攀岩 运动 圣地 美誉 评为 国家级 地质公园 国家 非物质 文化遗产 亚鲁王 苗族 英雄 史诗 发现地 安顺市 紫云 格凸河 户外 休闲 旅游景区	ns nr nz s v x n ns nr v n n v ns d n n nz n ns vn n n v b n n x n nr nz ns nr x ns nr nz s v x	113
233	主题公园类	安顺 开区 贵州 多彩 万象城 旅游区 文化娱乐 旅游 小镇 豪华酒店 高档 餐饮 休闲 度假 商务 服务 产业 集于 一体 大型 综合 旅游 度假区 旅游区 标准 打造 旅游 度假 商务会议 SPA 养生 文化 休闲 主题 游乐 科技 体验 健康 产业 一体 文化 旅游 综合 集聚 园区 游玩 娱购 产业 联动 发展 大型 文化 综合 服务区 特色旅游 服务区 安顺市 贵州 多彩 万象 旅游 综合体	nr ns ns b x n n vn nr n b n v v n vn n v n b vn vn n n n v vn v nt x v n v n n n n a n n n vn vn v n n vn n v vn b n vn n n n ns ns b n vn n	168
234	人文类	安顺 开区 兴伟 博园 景区 创建 总面积 万余平方米 国内 规模 品种 最齐 档次 超大型 奇石 展示中心 建成 当年 中国 商报 评为 中国 民间 最具 影响力 六大 收藏馆 景区 汇集 数以万计 奇石 精品 古生物 化石 矿物 晶体 广纳 红豆杉 海南 黄花梨 香樟木 小叶 紫檀 沉香木 金丝 楠木 楠木 雕刻 大型 根雕 木雕 精品 景区 再次 增添 一份 文化 气息 安顺市 经开 兴伟 博园	nr n a n n v n m s n n d n b n n v t ns n v ns n x n j n n v l n n n n n n ns nz ns nr x n nr n n n n n b n n n n d v m n n ns v a n	175
235	人文类	安顺市 西秀 旧州 生态 文化 旅游 古镇 景区 元朝 十一年 明朝 成化 年间 安顺 州府 所在地 原名 安顺 评为 中国 第四批 历史文化 名镇 成功 申报 国家级 历史文化 名镇 同年 成功 申报 国家级 绿色 低碳 重点 小城镇 荣获 贵州省 旅游 休闲 街区 省级 园林 乡镇 安顺市 西秀 旧州 生态 文化 旅游 古镇 景区	ns nr ns n n vn ns n t m t v t nr n n n nr v ns m x n a nz b x n t a nz b n x n nr nr ns vn v s b n n ns nr ns n n vn ns n	133
236	人文类	安顺市 西秀云峰 文化 旅游区 一个集 人文景观 自然风光 农业 观光 乡村 休闲 度假 旅游 融为一体 大型 旅游区 商屯 云山屯 军屯 即本寨和民屯 雷屯 山寨 八个 屯堡 村寨 明初 征南大军 屯驻 核心区 八个 村寨 分布 有序 疏密 当即 各自为战 堪称 军事 防御 体系 杰作 学者 誉为 冷兵器 时代 堡垒 安顺市 西秀区 八寨 文化 旅游区	ns nr n n m n l n n n v v vn l b n ns ns n ns x ns m ns n t x v n m n v n a d i v n v n n n v n n n ns nr n n n	157
237	自然类	安顺市 镇宁 夜郎 景区 拥有 景山 水景 田园风光 众多 布依族 聚居 少数民族 风情 浓郁 神奇 壮观 夜郎 石花洞 蜂子 大大小小 溶洞 天坑 燕峰 独特 景观 溶洞群 总面积 平方公里 夜郎 传说 夜郎王 居住 得名 奇特 神秘 融为一体 令人 叹为观止 安顺市 镇宁县 夜郎 景区	ns ns n n v ns n nr m nr v n n a a a n nr n z n n nr a n n n q n n nr v v nz a l nrt i ns ns n n	133
238	度假类	安顺市 西秀 岚山 旅游景区 文化 屯堡 文化 有岚宫 喀斯特 溶洞 生态农业 屯堡 文化 岚湖 海水 乐园 五大 核心 景点 集成 休闲 锻炼 餐饮 垂钓 娱乐 多种 旅游 资源 旅游区 余个 景点 分布 有岚宫 溶洞 天宝 生态农业 岚湖 环湖 骑行 道岚桥 激情 冲浪 海水 乐园 大型 自嗨 舞台 餐饮 烧烤 休闲 垂钓 安顺市 西秀 岚山 旅游景区	ns nr ns x n ns n x ns n n ns n ns n n j n n v v v n v vn m vn n n m n v x n nz n ns n v nr n nz n n b x n n v v v ns nr ns x	142
239	社会类	安顺市 普定 猫洞 阿龙谷 旅游景区 文化 苗族 仡佬族 文化 阿龙谷 观光 茶园 枇杷 体验 云海 观景台 洋荷 采摘 漫道 云中 天河 张真山 民宅 爱国 教育 基地 核心 景点 集成 康体 运动 农业 体验 绿色生态 氧吧 安顺市 普定 猫洞 阿龙谷 旅游景区	ns a ns ns x n nz nz n nr n n n n ns n n v v ns ns nr n ns vn n n n v n vn n n n n ns a ns ns x	107
240	社会类	安顺市 普定 普屯坝 旅游景区 普屯坝 生态 保护性 发展 打造 普屯坝 高山 垂钓 传统 体育赛事 体验区 云海 观赏点 景点 依托 优秀 少数民族 文化 深厚 文化底蕴 猴场 旅游 产业 发展 支撑点 逐步形成 文化 旅游观光 自然 观光 科普 教育 一系列 文旅 综合 发展 模式 景区 面积 平方公里 发展 自然 观光 文化 旅游 基础 打造 传统 体育项目 体验 参与 休闲 旅游 发展 项目 时间 节点 举办 各类 传统节日 活动 庆典 利用 舞台 表演 传统 赛事 方式 苗族 仡佬族 传统 文化 展现 游客 安顺市 普定 普屯坝 旅游景区	ns a nr x nr n n vn v nr ns v n n x ns x n v a n n a n n vn n vn n l n n d n nrt vn m x vn vn n n n q vn d n n vn n v n n n v v vn vn n n n v r n vn ns n n v n n n nz nz n n v n ns a nr x	227
241	人文类	顶云 经验 凤阳 小岗 大包干 我国 农村 改革 最前沿 两面 旗帜 顶云 中国 农村 土地改革 第一乡 景区 景点 中国 农村 土地改革 主题 历史 纪念馆 顶云 经验 纪念馆 顶云 经验 纪念碑 顶云 经验 体验 生态 牛庄 餐厅 室外 游泳池 旅游 服务设施 文化 展览 居住 消费 休闲 娱乐 生态 文明 一体 旅游景区 安顺市 关岭 顶云 经验 纪念	x n ns nr n r n vn s m n x ns n l x n n ns n l n n n x n n x n n x n n n nr n s n vn n n v v vn v vn n nr n x ns ns x n n	144
242	度假类	安顺市 关岭 旅游景区 景观 小溪 贯穿 园区 花草 植被 奇山秀水 山环水绕 关岭 不可多得 休闲 度假 宝地 旅游景区 集吃 住游 多功能 一体 拥有 智能 主题 花园 帐篷 室内 恒温 游泳馆 生态 宴会厅 烧烤区 儿童 游乐区 户外活动 休闲 广场 咖啡茶 休闲 音乐 长廊 智能 停车场 便利店 观景 园林 多项 娱乐 游玩 设备 设施 游客 栖息 休息 养生 好去处 安顺市 关岭 旅游景区	ns ns x n nr v n n n i x ns l v v n x v n b n v n n n n s nz n n n x n n n v n n v n n n n n n n m vn n vn n n v v v l ns ns x	163
243	人文类	紫云 同合 旅游景区 红色 研究 红军 留下 忠魂 金桥 老乡 红军 感人 故事 残留 红军 坟断碑 景观 光线 黄家 水库 核心 风景 观光 线路 流连忘返 产业 体验 同合 地理位置 特殊性 建成 诗画 同合 生态 渔塘 民宿 安顺市 紫云 同合 旅游景区	nr v x n vn n v n x n n n n v n n n n n n n n n n l n n v n n v n v n n n ns nr v x	114
244	自然类	紫云 黄鹤营 旅游区 喀斯特 自然景观 发展 演变 特征 风景 名胜区 黄鹤营 风景区 别致 特色 是因为 景区 内部 规模 庞大 的的 地下 河流 空间 景区 结构 贯通 奇妙 天兴 天坑 景观 形态各异 特色 的的 喀斯特 峰林 三者 和谐 极为 奇特 表现 神秘 壮观 自然风光 难得 发展前景 资源 旅游 地区 安顺市 紫云 黄鹤营 旅游景区	nr x n ns l vn v n n n x n v n c n f n a u s n n n n v a b n n l n u ns nz n a d nz v a a l d l n vn n ns nr x x	199
245	自然类	安顺市 西秀 九龙山 旅游景区 座落 安顺市 西秀区 双堡镇 境内 城区 公里 贵州 省林业厅 森林 特色 小镇 试点单位 称号 西秀 九龙山 旅游景区 典型 喀斯特 地形 地貌 最高峰 九龙 海拔 平均气温 舒适 长达 全国 太阳辐射 低值 最佳 康养 天堂 天然 氧吧 安顺市 西秀 九龙山 旅游景区	ns nr ns x n ns nr nr s n q ns n n n nr v n nr ns x n ns n n n nz n n a ns n nz n z x n b n ns nr ns x	130
246	复合类	安顺市 普定 沙湾 旅游景区 县城 后花园 对外 交通 便利 城关 流出 小河 纵贯 景区 流域面积 平方公里 湖光山色 流水 淙淙 鹭鸶 凌空 鸟语花香 青山 一幅 优美 乡村 田园 立体 画卷 景区 普定县 农耕 民宿 大观园 湿地 河流 田园 山丘 森林 交相辉映 天然 成趣 景区 民俗馆 展示 布依族 生产 生活 用具 节庆 文化用品 服饰文化 民间工艺 民风 民俗 活动 情景 实物 照片 绘画 世人 展示 布依族 传统习俗 维系 布依族 传统 文化 安顺市 普定 沙湾 旅游景区	ns a ns x n n s n a ns v nr v n n q n n o n nr n ns d a n nr n n n ns nr n n z n nr ns n i b n n n v nr vn vn n t n n n n n vn n n n n n v nr n n nr n n ns a ns x	201
247	社会类	安顺市 镇宁 山水 茂良 旅游景区 少数民族 民风淳朴 生态环境 秀美 民族 文化 浓厚 自然 村寨 保留 民族 传统 生活 习俗 山水 茂良 之称 村内 樱桃 枇杷 武昌 水果 种植 闻名 中旬 月初 中近 万亩 樱桃 开花 挂果 成熟 一幅 天然 水墨 山水 田园 安顺市 镇宁 山水 茂良 旅游景区	ns ns ns a x n x l a n n a d n v n n vn n ns a x s n n ns n v v t t f m n n n a d b n ns nr ns ns ns a x	134
248	自然类	花江 大峡谷 被誉为 地球 裂缝 贵州 喀斯特地貌 类型 最为 齐全 天然 亚热带 岩溶 景观 博物馆 花江 大峡谷 景区 共有 景点 山海 夹山 一线天 铁索桥 江边 石刻群 国画 硝洞 古驿道 安顺市 关岭 花江 大峡谷 旅游景区	ns nz n n n ns nz n d nr b n n n n ns nz n v n ns ns l nr s n n n x ns ns ns nz x	94
249	主题公园类	安顺 开区 神骏 生态 文旅 小镇 景区 背靠 杨家 水库 环境 优越 一个集 饮食文化 星级 酒店 大型 游乐 项目 商业 购物 步行街 等为 一体 旅游景点 神骏 生态 文旅 小镇 投资 亿元 建设 环保 绿色 出行 主题 旅游 公园 云霄飞车 激流勇进 摩天轮 海盗船 山洞 飞车 弹簧床 跳楼机 大摆锺 转椅 大型 游乐 设施 设有 占地约 引入 中国 十大 民间艺术 洪福 中国 工艺美术 大师 国家级 技能 大师 工作室 负责人 黄克刚 优秀 蜡染 企业 非遗 文化 传承 合力 布展 极具 规模 特色 代表性 蜡染 艺术 博物馆 安顺市 神骏 生态 文旅 小镇 景区	nr ns x n x nr n v nrfg n n a m l n n b n n n n n v n n x n x nr vn m vn j n v n vn n nr l nz n ns n n x x n b n n v nr v ns j n nr ns l n b n n n n nr a vn n x n v n nr n n n n vn n n ns x n x nr n	225
250	社会类	安顺市 普定 农耕 庄园 旅游景区 农耕 体验 拓展 运动 休闲 度假 特色 高端 特色 农庄 庄园 规划 办公区 停车场 餐饮区 烧烤区 拓展区 休闲 垂钓区 度假 别墅区 儿童 水上 乐园 农业 种植 体验区 四季 水果 蔬菜 种植 项目 提供 特色小吃 酒水 占地面积 项目 投资 五千 伍佰 万元 安顺市 普定 农耕 庄园 旅游景区	ns a nr nr x nr n v vn v v n n n n nr n n n x x x v x v n n s n n v x m n n v n v n n n n vn m nr m ns a nr nr x	137
251	主题公园类	安顺市 关岭 九仙 旅游景区 区位 优势 旅游 资源 气候宜人 文化底蕴 深厚 交通 方便快捷 景区 共有 仙洞 天九 仙洞 仙水 世界 亲子 乐园 九天 瑶池 五大 观光 游玩 项目 极具 自然 特色 景观 拥有 众多 休闲 娱乐 项目 亲子 旅游观光 娱乐 休闲 养生 多位 一体 综合 旅游 度假胜地 关岭县 极具 特色 研学 基地 安顺市 关岭 九仙 旅游景区	ns ns nr x n n vn n n n a n z n v n nr n n n n n t n j n n n n d n n v m v vn n n n vn v v m n vn vn i x n n n n ns ns nr x	152
252	自然类	安顺市 关岭 木城 丽水 旅游景区 地貌 丘陵 处于 流域 腹地 亚热带 季风 湿润气候 平均气温 素有 天然 温室 之称 关岭 木城 丽水 旅游景区 美丽 迷人 布依 古寨 村寨 依山 傍水 宛如 一颗 镶嵌 河谷 深处 璀璨 明珠 高原 漓江 之称 安顺市 关岭 木城 丽水 旅游景区	ns ns nr ns x n nr v n n n n n n v b n x ns nr ns x ns n nr x n nr i v m v ns s z nr ns ns x ns ns nr ns x	121
253	人文类	安顺市 关岭 永宁 明清 古镇 景区 明清 时期 永宁 元素 打造 永宁 明清 古镇 沿用 永宁 州志 记载 永宁 州府 原址 基础 明清 建筑风格 修复 还原 恢复 一心 三线 四片 一心 永宁 州府 核心 三线 古镇 功能 组织 轴线 古镇 人文景观 轴线 州府 礼仪 轴线 四片 古镇 历史 核心区 古镇 休闲 娱乐区 古镇 风貌 拓展区 古镇 风貌 协调 内设 游客 接待 中心 培风 聂家 大院 衙门 维风 书院 民族 风情街 厚重 历史文化 民族 文化 安顺市 关岭 永宁 明清 古镇 景区	ns ns ns t ns n t n ns n v ns t ns v ns n v ns n n n t n v v v d m m d ns n n m ns n v n ns n n n n n m ns n n ns v n ns n x ns n v n n v n v nr n n nr n n n a x n n ns ns ns t ns n	197
254	自然类	安顺市 关岭 落叶 康养 旅游景区 境内 土地 肥沃 水源 地热 平坦 山水 环绕 有供 港澳 蔬菜基地 尚未 开发利用 落拉河 瀑布 龙潭 李子 溶洞 落叶 新村 农家 美丽 乡村 创建 契机 打造 湿地 公园 发展 乡村 旅游业 修建 登山 步道 休憩 群众 营造 一个集 休闲 运动 健身 一体 自然 山体 绿化 公园 安顺市 关岭 落叶 康养 旅游景区	ns ns n x x s n a n n a ns v v j n d l ns n ns nr n n ns n ns n v n v z n vn n n v ns n v n vn m v vn v n d n n n ns ns n x x	142
255	社会类	安顺市 西秀 龙青 旅游景区 典型 布依族 村寨 六月六 民族风情 节日 情歌 对唱 抵杠 民族 活动 景区 市级 农家 美丽 乡村 示范点 生态农业 葡萄园 万亩 樱花园 百亩 荷花池 几个 安顺市 农家 美丽 乡村 建设 示范村 省级 卫生 示范村 省级 文明 示范村 中国 少数民族 特色 村寨 贵州 美丽 乡村 推荐 旅游 目的地 安顺市 西秀 龙青 旅游景区	ns nr x x n nr n x n t n v n n vn n n n ns n n n ns m n m ns m ns n ns n vn n b an n b nr n ns n n n ns ns n v vn n ns nr x x	152
256	主题公园类	安顺市 普定 黔山 秀水 旅游景区 占地面积 平方公里 民族 商业 风情街 花园 国际 会议 会展 餐厅 水上 乐园 垂钓 池景湖 酒店 激情 卡丁车 跑马场 激情 漂流 二十四 户外 露营 基地 综合 娱乐 项目 安顺市 普定 黔山 秀水 旅游景区	ns a ns n x n q n n n n n n vn n s n v nr n n nz n n a m s v n vn vn n ns a ns n x	96
257	主题公园类	安顺市 镇宁 红旗 旅游景区 观光 度假 体验 一体 占地面积 平方公里 一座 自然景观 秀美 山水 神韵 引人入胜 开放式 公园 拥有 环湖 漫步 小型 游乐场 自行车 租赁 船只 租赁 游客 休息 小憩 享受 生活 绝美 景区 文化 特色 核心 逐步完善 住宿 餐饮 运动 购物 多种 休闲 娱乐 功能 安顺市 镇宁 红旗 公园 旅游景区	ns ns nr x n v n n n q m l a ns n i nz n v n vn b n n v n v n v nr v vn a n n n n l n n vn n m v vn n ns ns nr n x	138
258	人文类	安顺市 开区 娄湖 旅游景区 旅游观光 生态 文化 休闲 娱乐 一体 重点 文旅 项目 景区 打造 水上 艺术 中心 望湖 广场 娄公亭 特色 建筑 三山 湖畔 九亭 二廊 娄湖 美景 保留 周边 历史文化 风土民情 展现 安顺 爱贤敬贤 美德 优秀 传统 文化 寓教 潜移默化 传承 安顺市 开娄湖 旅游景区	ns ns ns x n n n v vn n n x n n v s n n ns n nr n n ns ns nz n ns n v f x n v nr nr ns a n n n i v ns ns x	136
259	人文类	安顺市 西秀 鲍家屯 旅游景区 屯堡 村寨 建设 最早 距今已有 多年 历史 被誉为 大明 屯堡 第一 鲍家屯 典型 屯堡 军屯 军屯 建筑 布局 独具 军事 防御 体系 消灭 匪寇 功能 鲍家屯 建筑 布局 体现 传统 风水学 经典 理论 鲍家屯 非物质 文化遗产 手工 纺织 丝头系腰 传统 技艺 祖传 鲍家拳 经历 变迁 传承 至今 鲍家屯 独一无二 产地 鲍家屯 中国 历史文化 名村 国家级 农家 美丽 乡村 示范点 全国 文明村 联合国教科文组织 授予 亚太 文化 遗传 保护 中国 国家 灌溉 排水 委员会 中国水利学会 水利 研究会 授予 水利 遗产 保护 安顺市 西秀 大西桥镇 鲍家屯 旅游景区	ns nr nr x ns n vn d n m n n nz ns m nr n ns n n n n n n v n v n n nr n n v n n n n nr x n n n l n n nr nr n vn v d nr i n nr ns x n b n ns n n n nr nt v nr n vn v ns n vn v n nt n n v n vn v ns nr x nr x	256
260	社会类	安顺市 西秀 药王谷 旅游景区 旧州 生态 文化 旅游 古镇 景区 相邻 景区 现有 中药材 种植 面积 多亩 梨花 桃花 李子花 杜鹃花 菊花 时节 绽放 枝头 黄鼠狼 岩松鼠 锦鸡 野兔 野生动物 资源 药王谷 评为 国家 中药材 产业 技术 体系 示范 基地 全国 森林 康养 示范 基地 国家 农民 合作社 示范 贵州省 大健康 医药产业 扶贫 示范 基地 贵州省 林业 龙头企业 扶贫 龙头企业 安顺市 西秀 药王谷 旅游景区	ns nr x x ns n n vn ns n v n b n v n m n n nr nr n n v n n x ns n n n x v n n n n n v n n n x v n n n l v ns x n v v n ns n n v n ns nr x x	171
261	人文类	安顺市 平坝 黎阳 航空 小镇 旅游景区 航空 展览馆 群众 文化 服务中心 航空 广场 航空 特色 酒店 航空 山地 公园 几个 黎阳 航空 小镇 三线建设 激荡 三线建设 史诗 荣耀 融进 国家 记忆 民族 复兴 春风 军民 融合 黎阳 航空 带来 发展 契机 航空 小镇 应运而生 华丽 绽放 航空 展览馆 结构 原色 绿化 风格 风貌 因素 设计 还原 三线 时期 老厂房 原貌 黎阳 航空 小镇 整体 氛围 和谐 统一 安顺市 平坝 黎阳 航空 小镇 旅游景区	ns ns ns n nr x n n n n n n n n n n n n n m ns n nr l v l nr nr v n n n a n n vn ns n v vn n n nr i nr v n n n n n n n n vn v m n x n ns n nr n n a vn ns ns ns n nr x	196
262	主题公园类	安顺市 黄果树 奇遇 旅游景区 室内 滑雪运动 马术场 卡丁车赛 汽车 短道 拉力赛 赛场 广场 车场 道路 景观 亮化 配套 设施 综合 大型 冰雪 游乐场 安顺市 关岭 黄果树 奇遇 旅游景区	ns nr n x s l x nz n x nr n n n n n v a n vn b n n ns ns nr n x	81
263	人文类	安顺市 西秀苗岭 屯堡 古镇 旅游区 安顺 历史 屯堡 文化 背景 中国 西部 云贵川 明清 仿古 建筑 文化 平台 集屯堡 民居 民俗文化 风情街 旅游 商品 特色 餐饮 街区 古风 客栈 古镇 酒吧 游客 接待 中心 超市 农贸市场 综合 一体 多功能 特色 旅游 人群 吃住行 购娱 需求 安顺市 西秀苗岭 屯堡 古镇	ns ns ns ns n nr n ns n n ns f nr t d n n n ns n n n vn n n n s n n ns n n v n v n vn n b n vn n v v v ns ns ns ns	128
264	人文类	安顺市 西秀 大黑村 旅游景区 传统 屯堡 村落 悠久 屯堡 文化 屯堡 文化 起源于 明朝 朱元璋 派兵 南下 平定 反叛 屯军 六百多年 传承 发展 演变 屯堡 文化 大黑村 服饰 方言 建筑 无不 浓厚 屯堡 特色 地戏 一大 特色 称为 戏剧 活化石 大黑村 保留 为数不多 傩雕 手艺 刘官乡 组织 多只 屯堡 舞蹈队 屯堡 山歌 屯堡 地戏 傩雕 协会 安顺市 西秀区 大黑村 旅游景区	ns nr x x n ns n a ns n ns n v t nr n f a v n m v vn v ns n x n n n d a ns n x a n v n n x v l n n nr v m ns n ns n ns x n n ns nr x x	183
265	复合类	安顺市 平坝 虎山 旅游景区 高效 观光农业 森林 康养 特色 民宿 等为 主导产业 众筹众 创联 联营 老百姓 参与 共享 景区 紧紧围绕 文旅 功能定位 打造 休闲 度假 旅游 避暑 露营 基地 会务 培训 特色 民宿 古人类 文化 森林 康养 科普 教育 农事 活动 体验 目的地 景区 迄今 万年 虎山 古人类 遗址 平坝 安顺 一张 文化 名片 唐朝 时期 江河 应江府 旧址 泥马 渡康王 历史 传说 上千年 古树 神话 老爷 磨刀 历史 传奇 海拔 钟山 爱情故事 江河 白河 交汇 黄龙 奇观 安顺市 平坝 虎山 旅游景区	ns ns ns x a n n x n n v n n j v n v v n l x n v v v vn v v n n vn n n n n n x nrt vn n vn n n n d m ns n n ns nr m n n t n ns x n x x n n m n n n n n n n nr i ns ns n nr a ns ns ns x	236
266	人文类	安顺市 镇宁 马鞍山 红色旅游 景区 人民公社 食堂 文化馆 陈列馆 民宿 接待 毛泽东 赞过 地方 马鞍山 农业 生产 合作化 运动 过程 创建 季节 包工 合作社 管理模式 撰写 按语 马鞍山 农业 合作化 红遍 全国 镇宁 一度 跻身于 全国 农业 合作化 红旗 安顺市 镇宁 马鞍山 红色旅游 景区	ns ns ns nz n nt n n nr n v nr v n ns n vn n vn n v n v l l v n ns n n a n ns mq v n n n nr ns ns ns nz n	131
267	人文类	安顺市 镇宁 大寨 布依 风情 旅游景区 依山傍水 风景秀丽 民居 保存 完整 民风 古朴 全国 美丽 乡村 创建 示范点 全国 著名 企业 百灵 集团 中草药 种植 基地 安顺市 镇宁 大寨 布依 风情 旅游景区	ns ns ns nr n x i i n v a n a n ns n v n n a n n n nt v n ns ns ns nr n x	82
268	自然类	安顺市 关岭 上甲 布依 古寨 旅游景区 现今 遗存 千年 历史 榕树 余株 古老 一棵 专家 鉴定 树龄 十余 成年人 才能 合围 蔚为壮观 全村 森林 覆盖率 气候宜人 风景秀丽 现代人居 休闲 养生 安顺市 关岭 上甲 布依 古寨 旅游景区	ns ns b nr x x t n m n n m nr m n v n m n v n l n n n n i x v v ns ns b nr x x	109
269	人文类	安顺 开区 三合 苗寨 风情 旅游景区 多年 历史 保存 苗族 原始 生态 文化 完整 苗族 聚居 苗寨 依山傍水 相连 三合 水库 设有 养生 养老 一体 三合 生态 养老 中心 安顺 唯一 苗族 村寨 石头寨 依托 打造 苗族 文化 乡村 安顺 唯一 单位 苗族 文化 陈列馆 苗族 医药馆 蜡染 苗族 特色 舞蹈 山歌 景区 安顺市 重点 打造 城市 后花园 安顺市 独具特色 苗族 文化 元素 乡村 旅游景点 安顺市 三合 苗寨 风情 旅游景区	nr ns j x n x m n v nz v n n a nz v x i d j n v v nr n j n nr n nr b nz n nr v v nz n n nr b n nz n nr nz x vn nz n n n n ns n v ns n ns l nz n n n n ns j x n x	193
270	人文类	依托 传统 屯堡 文化 生态环境 散落 全镇 各处 景点 串珠 成链 着力 打造 地方特色 文化 小镇 修建 文化 广场 修缮 文昌阁 打造 文化 展览馆 喻为 屯堡 文化 奇葩 小镇 文化 价值 历史 价值 得以 释放 贵州 西路 花灯 发祥地 马官 授予 花灯 艺术 之乡 马官 花灯戏 定为 省级 非物质 文化遗产 村村 地戏 花灯 民间文化 格局 马官 独有 特色 安顺市 普定 马官 文昌阁 旅游景区	v n ns n l v n r n n n n v x n nr v n n v nr v n n nr ns n n nr n n n n v v ns ns n n x v n n r x n v b x n n x n n n x v n ns a x nr x	174
271	社会类	安顺市 新苑 建设 生态 停车场 游玩 设施 一套 标识 标牌 旅游 厕所 游泳池 基础设施 改善 农村 人居 环境 建设 园区 建设 提灌 站护 碑亭 十九 孔桥 改造 观光 广场 一条 观光 步梯 观光 长廊 休闲 泳池 枇杷 桃李 樱桃 优质 水果 采摘 青山绿水 休闲 渡假 徒步 地方 安顺市 镇宁 新苑 十九 孔桥 旅游景区	ns ns vn n n n n m n n vn n n n v n n n vn n vn v v n m nr v n n m n n n n v n n n n n n v ns v n d n ns ns ns m nr x	136
272	主题公园类	安顺市 紫云 民族 文化园 位于 紫云 城北 海子村 布依族 苗族 人口数 比达 典型 少数民族 聚居 村寨 海子 民族 文化园 环境优美 植被 覆盖率 景区 休闲 步道 观赏 摩天轮 生态 水域 特色 休闲 农庄 水陆 相结合 游乐 主题公园 四月八 六月六 少数民族 活动 游玩 娱乐 休闲 民族 活动 一体 彰显 城市 生态 文明 民族 特色 风景 园区 安顺市 紫云 海子 民族 文化园 旅游景区	ns nr n n v nr s x nr nz n nrt n n v n n n n n n n n v n v nz n n n v n n v n n t x n vn n vn v n vn n v ns n nr n n n n ns nr n n n x	164
273	人文类	安顺市 紫云 羊场 红色 文化园 旅游景区 省级 爱国主义 教育 基地 留下 许许多多 可歌可泣 红军 战士 爱护 百姓 民众 掩护 支持 红军 动人 故事 缅怀 革命先烈 弘扬 爱国主义 精神 紫云 县委 县政府 羊场 高榜 修建 占地面积 红军 烈士陵园 纪念碑 每逢 五四 清明 七一 节日 景区 常有 市县 机关 单位 组织 人员 缅怀 先烈 重温 入党 誓词 安顺市 紫云 羊场 红色 文化园 旅游景区	ns nr n n n x b nz vn n v m l n n v n n v v n n n ns i nr nz n nr n n n x v n n n n v m a m t n b n n n v n ns a n n n ns nr n n n x	160
274	自然类	百里 杜鹃 景区 杜鹃花 面积 平方公里 世界 天然 花园 被誉为 地球 彩带 杜鹃 王国 景区 冬无严寒 夏无酷暑 平均气温 夏季 平均气温 空气质量 国家一级 标准 负氧离子 平均 含量 立方厘米 万多个 森林 覆盖率 被誉为 养生 福地 清凉世界 国家 生态旅游 示范区 国家 唯一 杜鹃 森林公园 首批 创建 国家 全域 旅游 示范区 毕节市 百里 杜鹃 景区	m nr n nr n q n b n n n n nr ns n x x n t n n b n n a n q m n n n v ns nr n n n n b nr n m v n n vn n n m nr n	149
275	自然类	奢香 军营 山地 公园 景区 万多亩 原生态 天然 草甸 海拔 景区 原生态 森林 覆盖率 常年 气温 冬无严寒 夏无酷暑 紫外线 强度 空气 负氧离子 含量 立方厘米 超过 万个 景区 壮阔 草地 景观 主体 百里 杜鹃 世界 花园 依托 草原 民族风情 体验 划分 草原 休闲 度假区 草原 观光 游乐区 草原 彝族 风情 体验区 草原 生态 体育运动 功能区 功能 区内 景点 地理分布 基础 以人为本 市场导向 理念 遵循 自然 贵在 和谐 特色 原则 构建 草原 观光 游览 草原 户外运动 草原 彝族 风情 体验 草原 生态 体育运动 产品 配套 设施 独立 各具特色 和谐 统一 结构 体系 毕节市 百里 杜鹃 跳花坡 景区	n n n n n m n b n n n n n n d n x x n n n n n q v m n a n n n m nr n n v n n n v n v n n n n n nz n x n n n n n s n n n l n n v d n a n n v n n vn n nz n nz n n n n n n a n v l a vn n n n m nr x n	272
276	自然类	油杉 景区 空气 负氧离子 含量 均值 立方厘米 万个 超出 世界卫生组织 公布 油杉 河风光 标准 立方厘米 全国 著名 景区 前列 可谓 天然 氧吧 国家 A级 景区 省级 森林公园 中国 最美 休闲 度假 目的地 贵州 新兴 景区 位于 贵州省 西部 毕节地区 中部 大方 县境 东北部 大方 县城 公里 金沙 县城 公里 飞雄 机场 公里 油杉 流域 包括 后河 油杉 两条 河流 数十条 溪流 沟涧 涉及 星宿 雨冲 两个 乡村 毕节市 大方 油杉 景区	n n n n n n q m v nt v n n n q n a n v v b n n x n b n ns a v v n ns b n v ns f ns f n n f n n q nr n q n n q n n v ns n m n m n nrt v n nr m n n n n n	187
277	自然类	九洞天 国家级 风景 名胜区 天窗 天坑 伏流 溶洞 天生桥 峡谷 等为 一体 岩溶 大观 毕节市 大方 九洞天 景区	x b n n n n n n nz n v n n n n n x n	45
278	自然类	溪河 景区 国家级 风景 名胜区 景区 面积 余平方公里 河流 瀑布 峡谷 奇山峻 石洞 温泉 古遗址 红色 文化 农业 观光 一体 融古秀 奇险 景区 贵阳市 公里 毕节市 公里 纳雍县 公里 杭瑞 国家 高速公路 国道 跨境 旅游 资源 富集 交通 条件 便利 毕节市 纳雍 溪河 旅游景区	ns n b n n n n m n n n i nr nr x n n n n n nr n n ns q n q nr q nr n n n n vn n v n n a n nr ns x	120
279	自然类	位于 金海湖 新区 职教城 金海湖 公园 水域 面积 余亩 努力 打造 大山 小山 大湖 小水 峡谷 为络 绿廊 成网 新型 山水 生态园林 城市 典型 公园 分为 同心 荟萃 花谷 幽潭 湿地 寻芳 葱茏 岁月 晓枫 荷苑 闲逸 动韵 六个 区域 区域 风貌 完整 建设 独特 融入 丰富多彩 民族 文化 历史文化 体育 基础设施 建设 一个集 文化 体验 休闲 娱乐 健身 多功能 一体 文体 活动中心 毕节市 金海湖 旅游区	v nr ns x nr n n n m ad v ns nr ns n n v n n b ns n ns n n v n v n n z nr z t nr ns v n m n n n a vn a v i n n x vn n vn m n n v vn v b n n l n nr n	175
280	度假类	中果河 大话西游 梦幻 漂流 贵州省 首个 大话西游 爱情 主题 漂流 漂流 大话西游 经典 场景 再现 经典 爱情 自然风光 相互 融合 游客 带来 独一无二 漂流 体验 毕节市 黔西 中果河 旅游景区	ns n n a ns m n n n a a n n n v n n l d vn n v i a n n ns ns x	88
281	人文类	大方县 奢香 古镇 分为 南区 奢香 印记 北区 古镇 遗风 中区 都市 禅心 三大 主题 商业街 配有 八大 主題 文化 广场 十大 艺术 塔楼 非物质 文化遗产 彝族 文化 演绎 南至北 旅游 步道 观光车 紧密 环接约 公里 景色 迷人 四季 飘香 毕节市 大方 奢香 古镇 景区	ns n ns v ns n n ns ns n ns ns n x n n v j n n n j n ns x n nz n v ns vn n n a j q n n m v n n n ns n	109
282	自然类	赫章 阿西里西 韭菜 景区 国家 A级 旅游景区 总面积 平方公里 世界 面积 野生 韭菜花 全国 唯一 野生 韭菜花 保护区 中国 野生 韭菜 多星 之乡 景区 特色 鲜明 四季 旖旎 避暑 秋观花 冬赏雪 尤为 怡人 毕节市 赫章 阿西里西 韭菜 旅游景区	nr x n n n x x n q n n b n n b b n n ns b n nz r n n a m a v nr x d x n nr x n x	102
283	自然类	公园 经营 面积 公顷 拱拢坪 乌箐岭 白马山 三个 景区 拱拢坪 景区 森林 覆盖率 地理位置 气候 条件 奇特 公园 景观 很高 观赏价值 景区 帕兰 儿童乐园 卧牛湖 森林 木屋 天井 疏林 草地 柳杉 茂林 芳草 落花 红旗 天然 杜鹃 天宝 天宝 碧玉 湖阳 鹊溪 天宝 草坪 雷音 独特 天然 景观 和谐 石王柱 瞭望台 古墓群 休闲 木屋 烧烤场 多样 游道 人文 景点 充满 神秘色彩 旅游胜地 旅游观光 休闲 避暑 度假 地方 毕节市 七星关 森林公园 拱拢坪 景区	n vn n q x x nr m n x n n n n n n nz n n a l n nr n ns n n n ns n nr ns n n nr b nr nz nz nr ns ns nz n n a b n a nr n n v n x r n n n a l n n v v v n n x n x n	215
284	人文类	慕俄格 古城 始建 蜀汉 时期 罗甸 王国 首府 明代 贵州 宣慰 驻地 汉建兴 三年 公元 彝族 君长济火一妥 哲献 通道 诸葛亮 南征 有功 封为 罗甸 国王 定王 大方 经历 几代 君王 历时 建成 慕俄格王城 修建 王宫 城中 毕节市 大方 慕俄格 古彝文 旅游景区	ns ns v ns n ns ns n t ns v n nr m q nz nz n v nr nr a v ns n n n n m nz n v ns v nr s n n ns nr x	115
285	自然类	织金 一个集 溶洞 峡谷 湖泊 山水 自然风光 文物古迹 民族风情 一体 国家 重点 风景 名胜区 世界 地质公园 评为 中国 最美 旅游 洞穴 第一名 包括 织金 织金 大峡谷 东风 园区 毕节市 织金 景区	n m n n ns ns l n n n n n n n n n v ns a vn n m v n n nz n n n n n	84
286	主题公园类	海神 景区 占地 投资 建设 内容 特色 农家乐 民宿 宾馆 钓鱼 水上 乐园 青少年 足球 培训基地 山体 农耕 木屋 观景区 精品 水果 采摘 卡丁车 越野车 俱乐部 露营 基地 烧烤区 休闲 度假 康养 农旅 相结合 度假村 毕节市 金海湖 新区 海神 景区	n n v vn vn n n nr n n n s n nr n nz n nr n x n n v nz nt n v n x v v x j v n n nr ns n n	106
287	自然类	千年 杜鹃 景区 杜鹃 古树盘 枝叶茂盛 树龄 高达 千年 得名 气候 冬无严寒 夏无酷暑 景区 地形 斜坡 东北 西南 景区 规划 杜鹃花 观赏 盆景 杜鹃 欣赏 休闲 度假 生态 游览 四个 片区 配置 杜鹃 风台 杜鹃 杜鹃 情侣 景点 毕节市 赫章 阿西里西 千年 杜鹃 景区	m nr n nr nr ns n nr m v n x x n n n ns ns n n nr v n nr v v v n vn m n v nr n nr nr n n n nr x m nr n	120
288	主题公园类	百里 杜鹃 汇境 花卉 科技园 观光 科技 体验 一体 景区 园区 建设 智能 温室 大棚 平方米 培室 平方米 容器 花田 平方米 种植 杜鹃 花卉 八仙花 几十 余种 花卉 植物 拟将 景区 划分 几个 区域 建设 游客 集散区 办公区 展示区 体验区 五个 花田区 休闲 培育 两个 山顶 观景区 两个 水体 激光 区域 九大 景观 区域 毕节市 百里 杜鹃 汇镜 花卉 科技园 旅游景区	m nr n n n n n n n n n vn n n n q n q n nr q v nr n n m m n n d n v m n vn n x n n x m ns v vn m n x m n n n j n n n m nr nz n n x	154
289	度假类	景区 区域 生态环境 植被 覆盖率 亚热带 季风气候 海拔 米左右 冬无严寒 夏无酷暑 气候 温和 雨量 充沛 夏季 避暑 冬季 养生 理想 景区 景区 温泉 旅游 资源 水温 常年 不受 雨季 影响 水量 常年 流量 水量 含硫 放射性元素 几十种 人体 健康 有益 微量元素 泡温泉 消除 疲劳 扩张 血管 血液循环 加速 人体 新陈代谢 人体 风湿 关节炎 皮肤病 很好 理疗 效果 景区 客房 余间 水上 冲浪 水上 滑梯 温泉 游泳池 室内外 温泉 浴池 餐饮 综合楼 洗浴 中心 别墅区 假山 泡池 观赏 鱼池 旅游 设施 功能齐全 游客 食住行 游购 需求 景区 稻田 荷藕 连片 瓜果 飘香 令人 流连忘返 灯光 篮球场 羽毛球场 乒乓球台 演出 舞台 设施 功能区 完善 毕节市 金沙 安底 温泉 旅游景区	n n l n n n l n nr x x n a n a t v t v n n n nr vn n n d v t vn n d n n n l m n a n n nz v a v n n v n i n n n n a n n n n n s nz s n nr n s nr n n n v n n n n v n vn n i n n vn v n n n n n v nrt l n n n n v n n n v n nr ns nr x	312
290	社会类	毕节 酒厂 周边 交通 四通八达 酒厂 环保 设施 完善 周边 青山 环绕 风景优美 天然 氧吧 优势 餐饮 观景 游憩 品酒 踏青 家庭 亲子 游等 多种 功能 毕节市 七星关 毕节 酒厂 文化 旅游区	n n f n i n j n v f ns v i b n n n n v n z n n b m n n x n n n n	78
291	社会类	黔西 金街 休闲 旅游景区 黔西市 南部 新区 占位 黔西 大十字 公路 三线 莲城 大道 黄金 交汇点 据守 南部 新城 繁华 商圈 中心 黔西 唯一 一条 长达 公里 国际级 商业街 全方位 超越 黔西 现有 街区 商业 水平 国内外 著名 商业街 开发 特色 黔西 消费 习惯 多元智能 人文 交流 创新 理念 融合 餐饮 休闲 零售 娱乐 家居 社交 多种 功能 业态 黔西 公里 感受 世界 毕节市 黔西 金街 休闲 旅游景区	ns n v x x f ns v ns nz n m ns n n n v f ns a n n ns b m ns q n n m v ns b s n n s a n v n ns vn n nr n n v n vn n v vn vn n n m n n ns q v n n ns n v x	168
292	自然类	草坪 万亩 草场 旅游景区 乌蒙山 地区 天然 草场 中国 南方 大草原 之称 坪内 白草 共生 山花 为伴 峰林 风姿 相赛 为伴 草坪 因其 种类 众多 得名 草场 面积 万亩 利用 面积 万亩 海拔 之间 南方 天然 草场 西南 畜牧 基地 毕节市 威宁 草坪 旅游景区	n m n x ns n b n ns f x x nrt n n n v nz n nr v n c n m v n n m n n m n f f b n ns n n n nrt n x	123
293	社会类	龙河村 群山 环抱 绿树成荫 风光秀丽 龙河 大峡谷 环抱 洛河 诗画 般的 景色 迷人 龙河 大桥 八孔 滚水 雄伟壮观 龙河 自然景观 优美 历史 人文景观 保存 完好 龙河 公社 旧址 龙河 六神庙 土目家 岩洞 景点 龙河 观景台 龙河村 尽收眼底 花鸟 夏天 漫山 野花 竞相 开放 秋天 野果 菌菇 信手 可采 冬至 白雪皑皑 银装素裹 龙河村 现有 文化 广场 大型 停车场 农家乐 樱桃 种植 面积 挂果 毕节市 威宁 龙河 乡村 生态旅游 景区	x n n l i ns nz n ns n u n n ns ns n n l ns l a n n v a ns n n ns x x n n ns n x l n t ns n n v t n n n v t i n x b n n b n nr n v n n n nrt ns n n n	201
294	人文类	凤山 旅游景区 位于 威宁县 草海镇 西北 公里 凤山 景区 省级 文物保护 单位 威宁 众多 古建筑 年代 最早 一处 原名 真武观 俗称 上帝 庙据 重建 凤山 寺碑 记载 始建 明代 真武 配殿 前殿 封闭式 四合院 前殿 硬山 面阔 三间 约米山 门前 一对 直径 龙纹 华表 正殿 面阔 三间 进深 明间 正中 须弥座 神龛 真武大帝 塑像 殿前 台上 置一石 香炉 厢房 面阔 三间 进深 左厢 住房 右厢 过厅 过厅 圆光 可入 侧院 大观楼 大观楼 小观 楼有廊 相通 登楼 眺望 山麓 草海 毕节市 威宁 凤山 旅游景区	nr x v ns x ns q nr n b n n nrt m nr t d m n nr v n n a nr n v v t nr n n n nt n n v m nrt s m n n n n v m d t d nr n nr n x s nz n n v m d n n n n n n v n n n n n v v v n n n nrt nr x	240
295	自然类	乌蒙 利民 生态 茶场 立足 休闲 康养 发展 定位 织金 景区 溶洞 奇观 织金 古城 历史 人文景观 城区 宝桢湖 凤凰 湿地 公园 自然景观 构建 推动 织金 旅游 发展 四轮驱动 格局 毕节市 织金 乌蒙 利民 生态 茶场 景区	x n n n d v x vn n n n n a n ns n n n nr nr z n l v v n vn vn nz n n n x n n n n	96
296	自然类	贵州省 毕节市 纳雍 洞河 旅游景区 马槽 中轴线 暗流 溶洞 漂流 观光 核心 农业 园区 发展 动力 景区 内集 河流 峡谷 溶洞 奇山 古遗址 民族 文体 农业 观光 一体 纳雍县 全域 旅游 发展 重要一环 洞河 旅游景区 自然资源 人文资源 深厚 暗河 旁侧 分支 暗河 较为 壮观 当地 安尚彬 介绍 暗河段 小船 游通 绝大多数 地段 可供 步行 梯田 钙化 池边 石坝 房屋 支撑 大厦 巨柱 石笋 石钟乳 互通 小叉 洞洞 居住 蝙蝠 水里 乌鱼 甲鱼 虾子 稀有 鱼类 毕节市 纳雍 九洞 十八 旅游景区	ns n nr ns x nr nz n n a n n n n vn n n n n n n nz x n n n n n nr n vn vn i ns x l x a n f n n d a s nz v x n vn m n v n n v s ns n v n n n nr n n n v n s n n n v n n nr ns m x	248
297	社会类	花田 酒肆 景区 拥有 余亩 花卉 资源 远近闻名 龙塘古 得名 村寨 隔河相望 玫瑰 月季 蔷薇 花田 玫瑰花 种类 繁多 花香 四溢 观赏 品尝 花饼 花茶 花式 点心 当地 推出 采摘 体验 项目 游客 现场 体验 玫瑰 采摘 乐趣 交给 花农 做成 新鲜 玫瑰 购买 毕节市 百里 杜鹃花 酒肆 景区	nr n n v m n n i ns v n i n t n n n n a nr v v v n n n v s v v n n n n n n v a v n v ns n v n m nr n n	129
298	自然类	阿西里西 二台坡 贵州 阿西里西 旅游区 景区 景区 南方 少有 风吹草低现牛羊 草原景观 完好 生态系统 原始 风貌 舒展 磅礴 乌蒙 温情 自然景观 峰丛 天坑 溶洞 湿地 溪流 云海 日出 人文景观 苗寨 牧场 民宿 开发 定位 世界 山地 户外运动 公园 规划 复古 火车 天坑 乐园 极限 自驾 亲子 牧场 溶洞 探秘 民族 斗艺场 星空 露营 基地 项目 毕节市 赫章 阿西里西 二台坡 景区	x x ns x n n n f v x n a l v n vn v x n l x n n z n ns v n x n n v n n n nz n n vn n n n a v n n n nr n x n v n n n nr x x n	173
299	自然类	凤凰 生态 旅游区 处于 织金 上游 织金 西南 东北 贯穿 园区 园区 南起 起凤坡 至上 大寨 水保碑 南北 长约 公里 东西 宽度 公里 占地面积 公顷 凤凰 生态 旅游区 一带 四区 功能 格局 一带 织金 水质 提升 园区 生态 绿廊 生态效益 美化 功能 承载 防洪 净化 补水 生态 功能 四区 游览 服务区 休闲 运动 生态 环保 示范区 山地 游憩区 构建 市民 生态 游憩 康养 运动 滨水 休闲 科普 教育 等为 一体 城市 生态 园区 毕节市 织金 凤凰 生态 旅游区	nr n n v n f n ns ns v n n s x d ns n ns ns q ns n q n q nr n n n ns n n n n n v n n n n ns n v vn n n n n ns vn n v vn n j n n x v n n v x vn ns v nrt vn v n ns n n n n nr n n	198
300	主题公园类	七星 南山 贵州省 十三 体育 发展 规划 五位一体 总体布局 守住 发展 生态 两条 底线 提高 健康 水平 生活 质量 目标 场地设施 建设 重点 完善 贵州 特色 多元 格局 全民 健身 公共服务 体系 项目 项目 积极响应 国家 政策 召唤 建立 景区 体系 运动 体验 吃赏 游购 一体 模式 毕节市 七星关 南山 景区	nz ns ns m vn vn n l n v vn n m n v a n vn n n n vn n v ns n m n n v n n n n n n n v v n n vn n v v n n n x ns n	136
301	人文类	毕节市 同心 文化 景区 项目 建设 内容 重点 打造 同心 广场 同心 步行街 同心 林同 心苑 同心 现有 天河 滨水 景观带 提档 升级 游客 提供 休闲 游乐 景观式 景区 毕节市 七星关 同心 文化 景区	n n n n n vn n n v n n n n n nr n n b ns ns n v vn n v v n x n n x n n n	84
302	自然类	大方 童话 五凤 旅游景区 国家 A级 旅游景区 慕俄格 古城 覆盖范围 童话 五凤 旅游景区 景点 包括 四季 童话 乐园 荷堤 观凤 五凤 玉影 四季 童话 五凤 童话 主题乐园 童话 森林 童话 小屋 五凤 乡村 旅游点 层层 梯田 风情 木屋 水塘 草地 森林 交相辉映 勾勒 一幅 绝美 乡村 田园 画卷 吸引 不少 游客 前来 打卡 游玩 毕节市 大方 童话 五凤 旅游景区	n n nz x n x x ns ns n n nz x n v m n n ns n nz n m n nz n n n n n n nz n n n n n n n n n i nrt d a n nr n v d n t v n n n n nz x	142
303	社会类	中国 酱香型 白酒 特色 小镇 金沙 酒业 投资 修建 观光 休闲 体验 一体 景区 景区 位于 世界 酱香型 白酒 产业基地 核心区 东临 历史 名城 遵义 北依 国酒 之乡 茅台 贵州 唯一 拥有 江一河 酱香 白酒 酿造 产地 毕节市 金沙 酱酒 文化 旅游景区	ns n n n nr nr n vn v n v n n n n v n n n n n ns n n v nr x r n ns b v nr n n vn n n nr n n x	102
304	自然类	百里 杜鹃 千年 紫薇 景区 贵州省 旅游 资源 普查 成果 景区 景区 开放 运营 景区 运营 全年 游客 开放 免费 景区 游览 观光 毕节市 百里 杜鹃 千年 紫薇 景区	m nr m nr n ns vn n vn n n n v vn n vn m n v vn n vn n n m nr m nr n	78
305	人文类	小河村 白族 民俗旅游 景区 民风淳朴 生态 环境优美 森林 覆盖率 景区 内含 一碗 清泉 青瓦 白桥莽 荒石 露水 清渠 繁花 幽谷 凉泉 甘饴 黄石 飞流 红莲 碧湾 村寨 艺彩 景点 毕节市 金海湖 小河村 白族 民俗旅游 景区	x nz n n x n n n n n v m nz ns nrfg n v x n n nz n nr n nr nr n n n n nr x nz n n	88
306	社会类	鼓山 景区 紧紧围绕 金沙 打鼓 新场 历史 文化底蕴 农旅 产业 基础 发展 乡村旅游 种植 牡丹 余亩 观赏 牡丹花 余亩 梨园 桃子 猕猴桃 配备 乡村 客栈 床位 新建 儿童 游学 一体 星期天 乐园 乡村 体验 康体 养生 不二 毕节市 金沙 鼓山 景区	ns n l nr v n n n j n n vn x v ns m v nz m n n n v n n n ns n n n t n n n n v m n nr ns n	111
307	自然类	道路 蜿蜒 盘旋 民居 错落有致 山水 相得益彰 游客 喜笑颜开 初步 建成 游客 接待 中心 餐厅 余间 民宿 游泳池 水上 乐园 健康 步道 项目 养殖 山鸡 生态 农业 旅游 相结合 特色产业 初见 雏形 毕节市 七星关 山水园 旅游景区	n v v n i ns v n i d v n v n n n n n s n a n n vn ns n n vn v n v n n x ns x	98
308	社会类	黔西 池河 旅游景区 坐落于 天堑 之称 乌江 中游 鸭池 河畔 依托 红色 文化 大力发展 乡村 红色旅游 休闲 观光农业 一条 别于 东部 不同于 西部 农村 社会 经济 发展 宛如 陶渊明 笔下 桃花源 毕节市 黔西 池河 旅游景区	ns ns x v n x ns f ns ns v n n nz n nz v n m c f c f n n n vn v nr n n n ns ns x	97
309	人文类	大关 盐号 川盐 集散地 享誉 全国 贺龙 元帅 二六 军团 强度 池河 渡口 开仓 放盐 济贫 纪念 红军 恩情 大关 盐号 保留 至今 远近闻名 红色 圣地 毕节市 黔西 大关 盐号 旅游景区	ns n nz n v n nr nr m n n ns n v n v n n n ns n v d i n n n ns ns n x	81
310	社会类	威宁 黔韵 紫海 香草 农业 观光 威宁 黔韵 紫海 农业 旅游 开发 有限公司 经营 主体 香草 规模化 种植 加工 郁金香 大花葱 朱顶 高附加值 块根 花卉 种植 基础 生产 黔韵 紫海 香草 衍生 产品 花卉 种球 繁育 鲜切花 产品 园区 高度 融合 一二三 产业 大力发展 农业 休闲 观光 旅游业 依托 香草 景观 植物 特性 保证 园区 直至 月初 花卉 景观 呈现 文化 元素 本地 民俗文化 农业 基础 特色 加工 补充 旅游 度假 文化 康养 核心 一二三 高度 融合 特质 具备 市场 认同度 毕节市 威宁 黔韵 紫海 旅游景区	nrt x ns n n n nrt x ns n vn v n vn n n n v vn nr i nr n nz n v n vn x ns n v n n n v z n n n vn m n nz n v n n v n n n n v n v t n n v n n r n n n n vn v vn v n x n m n vn n v n n n nrt x ns x	230
311	社会类	黔西县 水西 观光农业 示范园区 水西 泰丰园 核心区 设置 生态 餐厅 研发 中心 花卉 超市 水果 蔬菜 采摘 休闲 游乐区 农耕 文化 体验区 园区 国家 A级 旅游景区 贵州省 省级重点 高效 农业 示范园 贵州省 休闲 农业 乡村旅游 示范点 黔西县 唯一 A级 景区 园区 定位 农业 休闲 观光 绿色生态 健康 养生 发展 理念 骡坝 自然风光 水西 农耕 文化 布依 民族 文化 现代农业 发展 科学技术 示范 依托 利用自身 优势 注重 科技 投入 产供销 一体化 经营 模式 打造 独具特色 休闲 观光农业 水西 泰丰园 贵州 生态农业 一道 风景线 休闲 娱乐 好去处 试验区 现代农业 新亮点 毕节市 黔西 水西 泰丰园 景区	ns n n n n nr n vn n n j n n v n n v v n nr n x n n x x ns n a n n ns v n x n ns b x n n n n v n n a v vn n n l n nr n nr n n n vn n v v n n v n v l l vn n v l v n n nr ns n m n v vn l n n n n ns n nr n	264
312	人文类	省级 文物保护 单位 坐落于 黔西县 东部 素朴 镇灵 博山 主峰 中国 现今 独一无二 祀奉 祠庙 象是 舜帝 同父异母 兄弟 神州大地 至今 历史 黔西 博山 最早 建于 隋朝 前何 朝何代 年代久远 难以 稽考 唐朝 中期 神州 捣毁 唯灵 博山 保存 明正德 三年 公元 贵州 宣慰 安贵荣 水西 苗民 翻修 大儒 王阳明 作象 记象 祠记 王阳明 心学 核心 良知 理论 前奏 清康熙 三十四年 收入 古文观止 千古 名传 作灵 博山 一峰 翘首 周边 八山相 宛若 九龙 腾飞 奇特 山形 树古林 幽和 楼阁 重叠 被誉为 黔邑 挺秀 佳景 水西 拔萃 奇观 毕节市 黔西 博山 景区	b n n v ns f a ns ns n ns t i n n v n n n nz d n ns ns d v t r n l d v t t ns v n ns v nr m q ns v nr n nr v nr nr n n n nr n n n n n nz m v l ns n n ns m v f x nr nz nr nz n n a n v n ns a n n v a n ns ns n	265
313	社会类	大方县 凤山 玫瑰 旅游景区 民族风情 相互 融合 多种多样 民族 节庆 活动 景区 文化 载体 打造 生态 体验 休闲 康养 游古彝 风情 露营 体验 山地 休闲 运动 游等 投入 万元 建设 蒙古 风情园 火风 古彝寨 店子 乡村 旅游点 玫瑰花 基地 依托 玫瑰 种植 倾力 打造 文旅 融合 产业 调整 精准 扶贫 康体 养身 一体 玫瑰园 凤山 农业产业 结构调整 示范点 A级 景区 标准 规划 马干山 蒙古 风情园 中心 高标准 打造 玫瑰 养生 完整 玫瑰 产业链 毕节市 大方县 凤山 玫瑰 景区	ns nr n x n d vn m n t vn n n n v n n v x nr n v n n v vn b v m vn ns n n nr n n n n n v n v n v x vn n vn n v n v n n nr n l n x n n n ns ns n n n v n v a n n n ns nr n n	222
314	社会类	锦绣 西洛 梦幻 田园 千亩 荷花 种植园 多个 字形 打造 现已 建成 公里 栈道 千米 彩色 步道 停车场 游客 接待 中心 四个 观荷亭 田里 种植 莲藕 养鱼 建设 蔬菜基地 逐步形成 乡间 小洋房 儿戏 园内 百花 枝头 硕果 农业 板块 经济 田园 美景 示范区 毕节市 金沙 锦绣 西洛 梦幻 田园 旅游景区	n ns n nr m n n m n v d v q n q n n n n v n m nr s v n n vn n l n n n s n n n n n n nr n n n nr n ns n nr x	128
315	主题公园类	山花 景区 百里 杜鹃 管理区 打造 一处 游览 观光 休闲 避暑 度假 旅游 养生 体验 综合 风景 胜地 占地面积 公顷 景区 划分 花卉 产业园 花海 观光区 花山 休闲 区花谷 度假区 花田 科普区 区域 板块 依托 现有 紫薇 大丽花 樱花 玫瑰花 花卉 资源 壮观 玻璃 吊桥 植物 迷宫 玻璃 栈道 心型 观景 平台 人文景观 资源 时节 打造 有花 四季 花开 旅游景区 景区 现有 紫薇 种植 玫瑰花 种植 果树 种植 大丽花 种植 樱花 种植 建设 投入使用 百米 玻璃 吊桥座 植物 迷宫 心型 观景 平台 玻璃 栈道 余米 经营 地方 特色旅游 产品 七彩 小屋 建设 投入使用 内部 经营 民族 服装服饰 蜡染 刺绣 根雕 漆器 特色 农产品 旅游 商品 数十种 毕节市 百里 杜鹃 山花 旅游景区	n n m nr n v m vn n v v v vn v n vn n n n q n v n n ns n ns v n n nr x n n v b nr nr n n n n a n n n n n n x n n n n n v x m nr x n b nr v n v n v nr v n v vn n m n x n n x n n n n m vn n n n nz n vn n f vn n n vn n n n n n vn n m n m nr n x	301
316	社会类	印象 木寨 风景区 环境优美 中国 少数民族 特色 村寨 国家民委 重点 打造 白族 特色 示范村 贵州 甲级 乡村旅游 村寨 贵州省 休闲 农业 示范园 毕节市 知名 乡村 旅游点 毕节市 军事 教育 教育 研学 基地 总面积 平方公里 民族风情 特色 浓郁 白族 人口 占木寨 河和马 白河 交汇 流淌 有山有水 山水 相依 自然资源 景色 秀美 气候 温和 平均气温 木寨 灵山 秀水 养生 木寨 旅游 文化 品牌 大力发展 旅游 产业 村容村貌 改观 基础设施 改善 旅游 发展 后劲 提升 旅游 产业 带动 群众 脱贫致富 能力 评为 农家 美丽 乡村 省级 示范点 省级 民主 法治 示范村 县级 和谐 新村 毕节市 大方 印象 木寨 旅游景区	n nr n n ns n n n nt n v nz n n ns b x n ns v n n n v n n n n vn vn n n n q n n a nz n nr ns ns n v l ns nr l n a n a n nr ns n v nr vn n n nz vn n n v n v vn vn n v vn n v n l n v n ns n b n b n n n b a ns n n n nr x	264
317	复合类	大方县 清虚 旅游 风景区 环境优美 旅游 资源 亚洲 第一 天生桥 清虚 中国 第一个 航空 发动机 制造厂 旧址 清虚 原名 穿洞 又名 大洞 一座 山体 溶洞 天生桥 窗洞 溶洞 喀斯特 景观 清虚 洞口 公田 相连 田坝 小溪 贯穿 洞洞 内外 万平方米 开阔地 天生桥 群山 环抱 透过 窗洞 东望 蓝天 丽日 状观 中国 航空 第一 发动机 制造 旧址 乌鸦 国民党 航空 委员会 我国 修建 第一个 航空 发动机 制造厂 爱国志士 抗日救国 克服 重重困难 成功 研制 中国 第一台 航空 发动机 我国 抗日救亡 深远 意义 毕节市 大方 清虚 旅游景区	ns a vn n n vn n ns m nz a ns m n n n n a n n n n m n n nz n n ns n a n n d nr nr v n s m i nz n n v n nr nr nrt n ns n m n v n n nt n n r v m n n n nr nz v i a vn ns m n n r l a n n n a x	257
318	度假类	九股水 温泉 年月日 钻探 出水 成井 深度 自流 水量 出水口 温度 温泉 水质 优良 一期 工程 核心 景区 占地约 包括 温泉水 乐园 温泉 酒店 温泉 浴区 游泳馆 海啸 特色 水街 毕节市 赫章 九股水 温泉 旅游景区	x nr t v v n ns n n n n nr n z d n n n nr v nr n nr n nr n n n n n n nr x nr x	98
319	社会类	金海湖 青山 玫瑰 庄园 景区 金海湖 新区 毕节市 大方 县城 依托 周边旅游 资源 利用 特色 民居 闲置 房屋 当地 民居 改造 打造 特色 民宿 提供 住宿 餐饮 服务 地方特色 展现 当地 乡村 生活 注重 游客 参与性 青山村 彝族 本地 人文 自然景观 生态环境 资源 民宿 体验 玫瑰花 亲子 营地 果园 采摘 主题 展示 彝族 特色 居住 文化 提供 旅客 乡野 生活 养身 养心 养神 住宿 处所 当地 特色 玫瑰花 搭建 一个半 菜单 产品 集群 毕节市 金海湖 青山 玫瑰 庄园 景区	nr ns n nr n nr ns n n n v nz n n n n n n s n v v n n v n n vn x v s n vn v n n x nz r n l l n n n n n n n v n v nz n v n v n n vn v n n n v s n n v m n n n n nr ns n nr n	207
320	社会类	营盘村 全国 乡村旅游 扶贫 重点 农家 美丽 乡村 示范点 营盘村 依托 便捷 交通 区位 优势 独特 自然风光 众多 人文景观 大力发展 乡村旅游 花海 世界 民族风情 民俗 民居 避暑 休闲 山庄 游客 接待 中心 旅游 项目 建设 摩崖 石刻 虎踞 涨水 四棱 碑水 天书 人文 自然 景点 打造 花海 营盘 养身 福地 旅游 目的地 建设 当地 呈现出 百姓 生态 美的 美好 景象 毕节市 黔西 月亮 旅游景区	x n x v n n ns n n x v a n n n a l m n nz x ns n n n n v v ns n v n vn n vn ns n v n x n n n d n v ns n v ns vn n vn s v n n nr a n n ns n x	183
321	社会类	碧海 街道 砂锅 社区 因有 上百年 制陶 制品 历史 地形 酷似 砂锅 得名 森林 覆盖率 较好 原生 状态 风景秀丽 气候宜人 发展 社区 旅游 潜力 沙锅 社区 地处 城郊 毗邻 工业园区 区位 优势 生态环境 陶艺 文化 悠久 资源优势 生态 社区 文化 社区 产业 社区 旅游 社区 发展 理念 确立 了以 打造 城市 后花园 社区 旅游 目的地 旅游 发展 方案 毕节市 七星关 砂锅 乡村 旅游景区	ns n n n c m n n n n v n v n n a n n i n vn n vn n n n s s v n n n l n n a n n n n n n n vn n vn n v v v ns n n vn n vn vn n n x n n x	173
322	社会类	盛丰 农业 科技 示范园 科研 种植 旅游 休闲 农业 技术培训 一体 展示 高效 蔬菜 种植 模式 融合 现代化 蔬菜 种植 技术推广 新型 农业 示范 基地 整体 蔬菜 新品种 栽培 模式 示范 推广 精准 施肥 技术 雨水 收集 利用 系统 地方 农业 文化 展示 园区 实行 病虫害 环保型 综合 防治 无害化 管理 物理 防治 生物防治 采用 水耕 种植 模式 肥水 循环 利用 减轻 农药 化肥 环境 污染 科学 灌溉 技术 节约 土地 资源 生态环境 改善 保护 起到 作用 毕节市 七星关 盛丰 农业 科技 示范园 旅游景区	nr n n n n v vn v n n n v a n v n vn vn n v n b n v n n n n vn n v v n v n n v n n n n n v n v n n vn v n vn n v n v n v n n vn n v n n n vn n vn n n n n l v v v v n x nr n n n x	230
323	自然类	春来 十里 菜花 黄秋临 万亩 稻谷 龙潭 附廓 相逢 玉带 回旋 村庄 全省 乡村旅游 示范点 解放村 水河 两岸 垂柳 簇拥 西向东 静静地 流过 田野 村庄 千亩 稻田 翠绿 一幢幢 典型 黔北 民居 依山傍水 青瓦 白墙 绿树 掩映 错落有致 水泥 便道 连起 家家户户 农家 小院 干净 整洁 宛如 一幅 美丽 田园 山水画 毕节市 黔西 柳岸 水乡 旅游景区	t m n nr m n ns n v n v n n x n nz n f n v nr z v nr n m n nr z n ns n i ns n n v i n v v n n n a a v d ns nr n n ns nr n x	144
324	自然类	走进 黔西县 林泉镇 海子村 一幢幢 别墅式 贵州 民居 依山 建面 错落有致 干净 道路 两旁 栅栏 围成 庭院 清澈见底 海子湖 面上 长长的 旅游观光 栈道 田园 绿油油 蔬菜 阳光 照耀 显得 幽雅 静谧 来自 社区 锻炼 游玩 人群 穿越 其间 如诗如画 毕节市 黔西 林泉 海子 乡村 旅游景区	v ns nr x z b ns n nr n i a n f n v n l nr f z n n nr n n nr v v a nr v n v n n v r l n ns nr n n x	134
325	自然类	枪杆 岩村 九洞天 景区 境内 枪杆 独峰 五指山 风魂 涅槃 手扒 红军 栈道 彭家 岩洞 地质 溶岩 自然天成 生态 自然景观 环境优美 风光 迤逦 玻璃 遛索 真人 CS 基地 旅游 产品 娱乐 休闲 观光 地方 毕节市 纳雍 枪杆 红色 生态旅游 景区	n n x n s n n ns n ns x n n nr n n n l n l n n z n v n eng n vn n vn v n n n nr n n n n	106
326	社会类	草海 泰丰 园距 威宁县 公里 科技成果 转化 依托 科研 开发 建立 休闲 娱乐 科普 教育 旅游观光 一体 综合性 农业 生态 观光 全园 分为 三大 园区 园艺 植物 观赏 园区 优质 水果 示范园区 名特优 蔬菜 展示 园区 威宁县 科协 共青团 毕节 地委 联合 授予 毕节地区 青少年 科普 教育 基地 青年文明 光荣称号 省委 宣传部 科协 教育厅 科技厅 联合 授予 贵州省 青少年 科技 教育 基地 称号 毕节市 威宁 草海 泰丰 现代农业 科技 示范园 景区	n nz n ns q n v v n v v v vn nrt vn n n n n n n n v x n n n v n n n n nr n v n ns j nt n n v v ns nr nrt vn n l n j nr j n n v v ns nr n vn n n n nrt n nz n n n n	191
327	自然类	米底河 景区 区内 居住 布依 少数民族 民俗 民风纯朴 生态环境 旅游 资源 富集 米底河 乌江 水系 一条 支流 发源 水乡 高潮村 九里 大石村 申家沟 奔流 不息 两条 小河 汇聚 后坝村 两岔河 河水 高山 流入 深谷 几次 生命 跌宕 河段 三叠 瀑布 一气呵成 落差 达米 河水 石头 共生 忽而 忽而 钻入 山中 石坝 石猪槽 天生桥 花底岩 千姿百态 岩溶 奇观 生态 植被 创造 生态环境 公里 沿河 两岸 原始 杜鹃 生长 珍贵 古大 珍稀 植物 堪称 中华 第一 千年 古桑 胸茎 达米 树高 余米 四人合围 樟树 胸围 野生 桂花树 胸围 野生 梅树 米底河 景区 一幅 古树 参天 珍奇 暗藏 鸟鸣 四季 鲜花 山水 自然风光 画卷 毕节市 百里 杜鹃 米底河 景区	ns n s v nr n n i l vn n v ns ns n m n n n x m x nr v v m nr v x ns ns ns v ns m vn v n m n i a nrt ns n n d d v s ns x nz n i n a n n v l q ns f v nr n a a a n v nz m m nr x nrt x m x n n b nr n b nr ns n d n v a v v m n ns l n n m nr ns n	320
328	自然类	大坪箐 湿地 公园 地处 乌江 北源 上游 藓类沼泽 草本 沼泽 灌丛 沼泽 森林 沼泽 库塘 集合体 典型 云贵高原 中山 沼泽 湿地 总面积 公顷 湿地 面积 公顷 湿地 大坪箐 湿地 公园 独特 高中 沼泽 湿地 五彩缤纷 四季 野花 凉爽 宜人 气候 条件 湿地 资源 大坪箐 湿地 走近 湿地 湿地 休闲 旅游 绝佳 去处 纳雍县 建设 科学 管理 湿地 公园 建设 成集 湿地 保护 科研 监测 科普 宣教 生态旅游 一体 示范 基地 未来 大坪箐 湿地 必将 熠熠生辉 毕节市 纳雍 大坪箐 景区	x z n s ns ns f v n n n n n n nr n n ns ns n z n q z n q z x z n a s n z i m n a nrt n n z n x z v z z v vn z v nr vn n vn z n vn v z v n vn nrt v n n v n t x z d i n nr x n	217
329	自然类	梵净山 武陵山 主峰 国家级 自然保护区 联合国 生物圈 保护网 成员 总面积 平方公里 标志性 景点 红云 金顶 月镜 万米 睡佛 蘑菇石 万卷 经书 九龙 凤凰山 铜仁市 江口 梵净山 生态旅游 景区	nz ns n b n nt n n n n q n n nr n n m x n m n nz ns ns ns nz n n	84
330	主题公园类	列为 贵州省 首批 文化产业 示范 基地 景区 明史 为据 文化 内涵 军事 地方特色 背景 致力于 明朝 贵州 历史文化 挖掘 吃住行 游购 休闲 养生 体育 影视 等为 一体 西南 综合 历史文化 景区 核心 景区 划分 边城 广场 演艺 区边 城市 文化区 五角大楼 剧场 边城 军事 体验区 边城 水师 龙舟 大明 水寨 锦江 文化区 大明 酒庄 水上 乐园 儿童 社会 体验 八大 文化 体验 区块 铜仁市 碧江 大明 边城 旅游景区	v ns m n v n n n p n n n x n n t ns x v v v v v vn n v n ns vn x n n n v n n n s ns n ns n n n x n n nz nz n ns n nz n s n n n n j n n n ns nr nz n x	189
331	自然类	景区 县城 煎茶 城际道 节点 高家湾 景区 南北 相望 并联 一线 优势互补 德江 农旅 融合 发展 最美 风景线 景区 山环水 好似 八仙 游湖 既有 游山玩水 体验 农事 陶冶情操 之乐 远离 城市 喧嚣 感受 城市 花园 景区 山陶缘 山水 陶缘 水乡 林湖 陶缘芳 林田 陶缘 归田 陶缘 柳湖 五大 板块 农业 文化 康养 休闲 观光旅游 一体 休闲 度假区 铜仁市 德江 武陵 陶源 旅游景区	n n x x n nr n ns v ns m i ns j vn vn a n n ns v n n c i n n nr ns v ns v v ns n n nr ns n n nr nr nr n nr n ns j n n n x v nz n v n ns ns ns n x	166
332	自然类	景区 梵净山 生态 文化 旅游 重点 卫星 景点 分为 生态 停车场 乡村 风情 购物 亚木沟 原始 峡谷 土家 风情园 明朝 古寨 几大 板块 亚木沟 总长 公里 沟里 气候宜人 冬无严寒 夏无酷暑 平均气温 空气 负离子 浓度 无愧于 天然 氧吧 美誉 探险 觅奇 休闲 养生 绝佳 之地 诗人 写下 冬暖夏凉 神仙 山清水秀 亚木沟 赞语 诸多 景点 一碗水 灵猿 戏水 天生桥 玉兔 观天 雄关 漫道 静心 翰林 仙女 峡谷 飞索 万年 神龟 夫妻 石鹏羽 丹五潭 龙洞 游客 随处 取景 拍照 坐在 沟边 亭子 小憩 有时候 见到 珍奇 动物 驻足观看 下沟 玩水 流连忘返 沉醉在 大自然 怀抱 铜仁市 江口 亚木沟 旅游景区	n nz n n vn n nr n v n n n n n ns v n n n t x m n ns n q s n x x n n n n v b n n n nr v v z r n v nr n nr ns nz m n n nr n nz nr n n v n nz n n v m n n nr nr nr n d n v v s n nr l v a n i ns n l i d v ns ns ns x	279
333	人文类	云舍 杨氏 土司 后裔 居住地 长达 近年 土司 制度 孕育 了云舍 灿烂 土家 民俗文化 生态 文化 桶子 云舍 最具 特色 土家族 古建筑 结构 正屋 偏屋 木楼 朝门 四面 封墙 封火 桶子 景点 有神 龙潭 桶子 土法 纸坊 荷花池 天王 土家 巷道 贵州 东线 旅游业 快速 发展 云舍 中国 土家 第一村 价值 日益 显现 铜仁市 江口 云舍 旅游景区	nr nr n n n ns t n n v i a n n n n nrt nr x n nz nr n n n n n mq n n nrt n n ns nrt n n ns nrt n n ns n n d vn nr ns n nz n n v ns ns nr x	161
334	度假类	年底 建成 长廊 男女 大池 小池 茶楼 设施 主体 建筑 东各西 大门 建有 长廊 聚景 武侯 太白 祠斗姆阁 茶楼 石塔 碑群 风景 松明 山麓 龙川 温泉 大桥 浑然一体 贵州高原 璀璨 明珠 贵州 东线 旅游 景点 石阡 温泉 风景 名胜区 全国 第七批 国家级 风景 名胜区 面积 平方公里 空气清新 历史文物 遗迹 众多 休闲 旅游 探险 度假 极佳 选择 石阡 温泉 始建 明万历 三十四年 山麓 石隙 涌出 明镜 富含 多种 人体 有益 微量元素 饮用 洁净 皮肤 腹胀 神经衰弱 动脉硬化 功用 景区 温泉 洗浴 住宿 餐饮 旅游观光 商务洽谈 会议 接待 休闲 度假 等为 一体 旅游胜地 铜仁市 石阡 夜郎 古泉 旅游景区	t v n n n n n n n n ns n v n n nr n n n nr n n nr n ns nr ns l ns z nr ns n vn n nrfg nr n n n m b n n n q z n n m v vn n v a v nrfg nr v nr m n n v n v m n n n n z n v l l n n nr v n n n n n v v v v n n ns nrfg n nr x	275
335	度假类	思南 温泉 石林 景区 分为 石林 温泉 两个 石林 景区 贵州省 天然 石林 景观 温泉 景区 洗浴 餐饮 住宿 度假 一体 分为 温泉 公园 SPA 理疗 中心 精品店 绿色 餐饮 别墅 度假 酒店 酒店 餐饮 商务会议 功能区 铜仁市 思南 温泉 石林 旅游景区	ns nr nr n v nr nr m nr n ns b nr n nr n v n n v n v nr n x n n n n n n v n n n nt n ns ns nr nr x	105
336	主题公园类	万山 矿山 公园 朱砂 古镇 位于 万山区 万山镇 遗址 景区 山地 工业 文明 主题 矿山 休闲 怀旧 小镇 朱砂 古镇 梵净山 凤凰古城 金三角 旅游 格局 现有 玻璃 栈道 电影院 博物馆 灯光 怀旧 小镇 朱砂 大观园 云顶 天台 悬崖 泳池 玻璃 索桥 滑索 会议 中心 健身房 咖啡厅 商场 宾馆 朱砂 OO 上线 展示 销售 中心 内容 铜仁市 万山 朱砂 古镇 旅游景区	ns n n nr ns v x x n n n n nr n n v v nr nr ns nz ns nz vn n b n n n n n v nr nr n ns n n n n nr nr n n n n n n nr eng n v vn n n ns ns nr ns x	153
337	人文类	王城分 东城 西城 原有 城墙 余米 四尺 六尺 九尺 有个 城门 城内 巷道 巷道 寨门 鳞次栉比 吊脚楼 歪门邪道 建筑风格 战争 防御能力 铜仁市 松桃 苗王城 旅游景区	nr ns ns v n m m m m r n s n n n i n i n n n ns nr nr x	86
338	主题公园类	九丰 农业 博览园 景区 园区 景区 化农 一体化 景区 科普 思路 全力 打造 餐饮 服务区 蔬菜 智能 观光区 科研 培训区 采摘 体验区 蔬果 生产区 生态 小木屋 度假区 海洋 科普区 食品 精深 加工区 八大 板块 开放 景点 智能 观光 大棚 海洋 科普馆 花卉 科普馆 生态 小木屋 铜仁市 万山 九丰 农业 博览园 旅游景区	nz n n n n n n l n nrt n n v n n n n n n x v x n n n n n ns x n a nt j n v n n n n ns nr n nr n n ns ns nz n n x	131
339	自然类	分为 景区 入口 配套 服务 土家 文化 展示 江岸 灯影 游览 沿江 休闲 户外 体验 沿江 观光旅游 六大 板块 包含 杨树 三星 纤道 鱼池 佛指山 天门 仙女 望夫 飞龙 过江 景点 景区 紧邻 沿河 德江 高速 沿河 酉阳 高速 闸道口 公里 铁路 酉阳 公里 铜仁 凤凰 机场 公里 黔江 机场 公里 国道 省道 贯穿 县境 铜仁市 沿河 乌江 黎芝峡 旅游景区	v n ns a vn n n v s n vn f v s n f nz j n v nr nz n n nz ns n nr nz nr n n v ns ns d ns ns d x q n ns q n nr n q ns n q n n v n ns ns ns ns x	144
340	社会类	景区 农旅 融合 发展 观光 体验型 景区 花卉 产业 现代农业 观光 花卉 主题 婚庆 花卉 休闲 度假 花卉 特色 餐饮 五大 功能 一体 主题 景区 设立 室外 花海 智能 温室 冰雕 科技馆 豪华 游艇 花卉 特色 餐饮 十大 精品 旅游 项目 文旅 一体化 旅游景区 铜仁市 碧江 百花渡 旅游景区	n j vn vn n n n n n n n n n t n v v n n n j n n n n v s ns n n n n a n n n n j n vn n x l x ns nr x x	121
341	自然类	五彩 山河 景区 犹如 一部 喀斯特 景观 百科全书 汇集 天坑 天生桥 地缝 溶洞 石林 地下河 景观 一体 景点 观音 仙洞 云漫桥 天工 地缝 阡丰 小寨 索道 铜仁市 德江 五彩 山河 旅游景区	nz ns n v m ns n nz v n nz n n nr n n n n n n nr n n n nr nr ns ns nz ns x	83
342	自然类	德江 白果坨 国家 湿地 公园 旅游景区 处于 贵州省 河流 乌江 干流 之上 森林 河流 滩涂 溶洞 溪谷 泉瀑 岩崖 独特 景区 森林 复合 生态系统 景区 气候宜人 水域 宽广 河道 修长 烟波浩渺 灵山 合拢 峡谷 幽深 曲折 蜿蜒 雄壁 纤道 天险 三峡 胜似 三峡 壮美 峡谷 景观 铜仁市 德江 白果坨 湿地 公园 旅游景区	ns x n z n x v ns n ns n f n n n n n ns n a n n v l n n n a n v i ns v n a a v n n n ns v ns nz n n ns ns x z n x	135
343	社会类	铜仁市 江口 农夫山泉 工业 旅游区 围绕 梵净山 文化 主题 景区 一个集 观光旅游 科普 教育 娱乐 体验 品牌 展示 产品推介 多功能 一体 工旅 融合 项目 农夫山泉 工业 旅游区 顾名思义 一座 农夫山泉 工厂 核心 融合 山泉 山景 旅游区 景区 两大 核心 景点 一是 农夫山泉 生产 基地 二是 工厂 背后 山泉 水源 水源 周边 山势 险要 泉水 凌冽 清澈 铜仁市 江口 农夫山泉 工业 旅游景区	ns ns nz n n v nz n n n m nz nrt vn vn n n v n b n n vn n nz n n nr m nz n n vn ns n n n x n n d nz vn n c n f ns n n f n a ns nr a ns ns nz n x	171
344	人文类	景区 始建 弘治 六年 一座 周氏 家族 血缘 村落 历史悠久 人杰地灵 蕴含着 丰厚 文化底蕴 古楼 古屋 古巷 古桥 古井 古树 古墓 古书 古风 古韵 一体 被誉为 佛顶 山下 明清 古村落 楼上村 至今 保存 独特 汉族 古汉 民族 风俗 哭丧 哭嫁 唢呐 民间 刺绣 古老 习俗 铜仁市 石阡 楼上 旅游景区	n v nr m m nr nz n n l i n a n n n n ns n n n n n x n n n s t nr x d v a nz t n n v x n n n nr n ns nrfg s x	131
345	人文类	景区 始建 明景泰 年间 距今 百余年 古老 村落 郝家湾 源于 郝氏 先祖 山东省 宦游镇 入黔 平苗乱 驻扎 板桥 军垦 定居 生活 依山 辽源 取名 郝家湾 郝朝相 人物 清道光 年初 郝朝相 镇远府 文林郎 衣锦还乡 风水 勘舆 战略 理念 兴建 宅邸 铜仁市 思南 郝家湾 旅游景区	n v nr t n m nr n nr v nr n ns x x x v n n v vn nr ns v nr nr n nr t nr x x i n n n n v n ns ns nr x	125
346	自然类	景区 背靠 巍巍 梵净山 山脉 梵净山 旅游 环线 精品 景区 气候宜人 石笋 密度 世界 罕见 典型 南方 喀斯特 地质 地貌 奇观 中法 专家 探秘 龙洞 中华 神州 第一 奇有 诗云 描写 梵天 净土 桃源 美醉美 潜龙 桂林 铜仁市 松桃 龙洞 旅游景区	n v z nz ns nz vn n n n n n n n a n f ns n n a n n nr nr nz ns m v n v nz n n nr n nr ns nr nr x	109
347	社会类	铜仁市 沿河 南庄 景区 文化 农业 景区 建成 游客 接待 中心 观光 平台 休闲 步道 索桥 溜索 景区 大门 生态 停车场 旅游 基础 休闲 健身 娱乐 项目 景区 民居 立面 改造 打造 天赐 悠然 南庄 旅游 品牌 空心李 旅游 资源 乡村 旅游景区 空心李 独特 稀缺性 地域 产品 国家 地理 标志 品牌 果品 茅台 美誉 铜仁市 沿河 南庄 旅游景区	ns ns ns n n n n v n v n n n v n nr x n n n n vn n v v vn n n n d v v n z ns vn n x vn n n x x a n n n n n n n n n n ns ns ns x	152
348	社会类	景区 农旅 融合 发展 景区 生态农业 观光 油茶 文化 观赏 生态 湿地 游乐 植物 文化 科普 稻作 文化 博览 侗族 文化 展示 户外 健身活动 水体 文化 体验 珍禽 水产 养殖 CS 拓展 训练 十项 功能 一体 旅游景区 铜仁市 玉屏 茶花 旅游景区	n j vn vn n n n n n v n z n n n nrt n n nr nz n v s l n n n n n vn eng v vn m n n x ns nr n x	96
349	社会类	景区 建成 商业 步行街 湿地 公园 山体 公园 休闲 健身 场所 配套 建设 金色 侗乡 大酒店 碧湖 山居 康养 油茶 展示中心 观景台 红桥 灯光 边际 游泳池 松林 小木屋 系列 工程项目 素有 中国 之乡 中国 油茶 之乡 侗族 文化 艺术 之乡 中国 黄桃 之乡 美誉 全国 乡村旅游 重点 铜仁市 玉屏 侗乡 风情园 旅游景区	n v n n z n n n v v n a vn n nz n nr n x n n n nr n n n ns n q n v ns r ns n r nz n n r ns nr r n n x n ns nr nz n x	134
350	人文类	南门 历史 旅游区 三面 环水 紧临 锦江 铜仁府 衙红 红六军团 长征 贵州 纪念馆 贵州 总兵府 梵净茶 苑文 博园 礼遇 铜仁 梵净 星空 艺术馆 铜仁府 文庙 梵净 书院 周逸群 陈列馆 景点 一个集 生态 科技 人文 智慧 休闲 一体 中华文化 大观园 铜仁市 江中 南门 历史文化 旅游景区	ns n n mq n v ns x n nt n ns n ns x nz nr n n n nz n n x n nz n nr nr n m n n n nr v n nt n ns ns ns x x	120
351	主题公园类	董农 小镇 拥有 独特 自然 山水 特色 民俗文化 特色 区位 优势 地形 三面 环水 靠山 依山傍水 生态 格局 自然资源 生态 环境优美 驿站 规划 驿站 水上 娱乐区 亲子 娱乐区 民宿 休闲 娱乐区 艺术 村落 露营 基地 农耕 文化区 天然 电影院 功能区 未来 宜居 宜养 宜业 宜游 一体 体旅 锦江 文化 休闲 驿站 人与自然 和谐 共生 自然 浑然天成 铜仁 后花园 铜仁市 碧江红董 旅游景区	n nr v a d ns n n n n n n mq n n i n n l n n n n n s n n n n v n n n v n nr n b n n t ns nr x x n x ns n v n i a n d i n n ns x x	188
352	复合类	大圣墩 旅游 度假区 项目 文化 体育 索道 博物馆 书法 广场 连接 大圣墩 山顶 山上山下 协同 发展 山上 独特 自然 景点 山下 文化 风情 旅游 商业 融合 横向 夜间 经济 环线 邛江 古镇 农业 公园 美湖 串成 景区 逐步形成 旅游景区 市民 休闲 公园 融为一体 践行 人民 中心 发展 格局 铜仁市 印江 大圣墩 旅游景区	x vn n n n vn nr n n n v x n l n vn s a d n s n n vn n vn v t n n ns ns n n ns v n l x n v n l v n n vn n ns ns x x	154
353	人文类	陈展 面积 单体 建筑 外观 恢弘 大气 书法 文化 广场 相互 映衬 一座 规格 建设 县级 综合性 博物馆 印江 博物馆 旅游景区	nr n n n n a n n n n d v m n vn b n n ns n x	54
354	社会类	园区 所在地 亚鱼乡 中心地带 铜仁地区 著名 避暑胜地 铜仁 后花园 之称 园区 规划 过程 园区 黄桃 产业 生产 休闲 服务 旅游观光 有机 充分利用 园区 桃园 风光 自然生态 环境 资源 农业 生产 经营 活动 乡村 文化 农家 生活 一体 提供 观光 体验 休闲 度假 品尝 购物 活动 空间 玉屏 凉庭 旅游景区	n n ns n ns a n n n x n n n n nr n vn v vn n n n n ns n l n n n vn vn vn n n n vn n v n n v v v n vn n nr n x	139
355	人文类	枫香 溪距 德江县 公里 东邻 印江 梵净山 思南 接壤 沿河 土地 相通 乌江 相望 著名 枫香 会议 会址 国家级 重点 文物保护 单位 省级 文物保护 单位 处市 县级 文物保护 单位 枫香 会议 会址 国务院 列为 第六批 全国 重点 文物保护 单位 命名 贵州省 爱国主义 教育 基地 命名 贵州省 国防教育 基地 政治 教育 基地 占地面积 多平方米 包括 会议 会址 纪念馆 保密局 参谋处 警卫排 侦查科 红军 医院 红七师 红九师 纪念碑 建筑面积 平方米 德江 枫香 会议 会址 旅游景区	n n ns q nr ns nz ns v ns n v ns v a n n n b n n n b n n v b n n n n n nt v m n n n n n ns nz vn n n ns l n n vn n n m v n n n n n x x n n nr nr n n q ns n n n x	215
356	人文类	中共 黔北 工委 红色 文化 旅游景区 大部分 中共 黔北 工委 旧址 体现 展示 黔北 工委 创建 革命斗争 光辉 历程 游人 感受 黔北 工委 战火纷飞 革命 岁月 作出 不可磨灭 贡献 自然风光 该村 自然风光 优美 村庄 依山 古朴 宁静 尤显 成片 古大 珍惜 金丝 楠木 楠木 大多 几百 上千年 历史 杉园村 号称 长寿村 健在 一位 寿星 德江县 黔北 工委 旅游景区	j ns n n n x m j ns n n v v ns n v nz nr n n v ns n i vn t v i n l r l a n nr a nr nr n a a n n n m m m n nr v x v m nr ns ns n x	179
357	度假类	中国 石阡 佛顶山 温泉 小镇 规划 占地 投资 亿元 温泉 小镇 石阡 温泉 资源 基础 特色 地域 文化 支撑 温泉 乐养 理念 指导 温泉 养为 核心 观光旅游 度假 养生 医疗保健 休闲 娱乐 文化 体验 运动 康体 养老 服务 功能 一体 世界级 温泉 小镇 中国 石阡 佛顶山 温泉 小镇 旅游景区	ns nrfg ns nr nr n v vn m nr nr nrfg nr n n n n n v nr nr n n nr v n nz v v n v vn n n vn n nr vn n n n nr nr ns nrfg ns nr nr x	131
358	人文类	镇远 古城 历史悠久 至今已有 多年 历史 城内 古街 古巷 曲径通幽 石桥 城垣 错落有致 碧水 晨雾 姿态万千 春江 渔火 诗意 盎然 国家级 重点 文物保护 单位 青龙 古建筑群 明清 古民居 巷道 码头 城垣 余处 黔东南州 镇远 古城 旅游景区	a ns l l m n s ns n i ns ns i nr n n nr n n z b n n n ns n t n n n ns m ns a ns x	97
359	人文类	翘街 景区 建筑 典型 徽派 建筑 文化 元素 白墙 青瓦 马头墙 回廊 落花 格窗 足不出户 享受 阳光雨露 四水归堂 天井 徽商 聚财 特征 放眼 翘街 一排排 明清 建筑风格 封火墙 连绵不断 一座座 四合院 鳞次栉比 独特 依坡 就势 泉井 风貌 特征 风格 古建筑群 漫步 街巷 仿佛 穿越时空 置身 明清 时期 繁华 边城 翘街 古建筑群 风景 名胜区 组成部分 国务院 批准 黎平 侗乡 国家级 风景 名胜区 黎平 翘街 列为 中国 历史文化 名街 评为 国家 A级 旅游景区 黔东南州 黎平 翘街 旅游景区	x n n n n n n n n ns nr n n n i v nr x n n v n v x j t n x l n nt i a n d n n n n n vn n d b v t n a n x n n n l nt v nr nz b n n nr x v ns x n v n x x ns nr x x	216
360	社会类	麻江县 有机 生态 蓝莓 种植 下司 龙山 宣威 三镇 聚集 麻江县 东部 清水江 中上游 区内 司晨 公路 宣都 公路 公路 穿境 而过 贵广 快速 铁路 横卧 交通 便利 气候宜人 旅游 资源 麻江县 特色 农业 蓝莓 种植 面积 种植 基地 区内 蓝莓 种植 余亩 规划 面积 利用 康体 运动 休闲 养生 生态 农耕 体验 特色 有机 蓝莓 品鉴 区域 有机 生态 原真 特质 建设 中国 最具 风情 蓝莓 生态 体验 休闲 度假 旅游区 开发 打造 旅游 精品 线路 文化 旅游 精品 黔东南州 麻江 蓝莓 生态 旅游区	ns n n n v n ns nr ns v ns f ns f s nr n ns n n n c ns d n v n a n vn n ns n n n v n v n s n v m n n n n vn v v n nr n n n n n n n n d n vn ns x n n n n v v n v v vn n n n vn n ns nr n n n	208
361	人文类	旧州 古镇 贵州省 十大 历史文化 名镇 二十个 重点保护 建设 民族 村镇 双百 小城镇 建设 乡镇 第三批 综合 小城镇 建设 试点 乡镇 黔东南州 五大 经济 古镇 主街 上街 两边 典雅 别致 砖木结构 房子 外窄 房屋 构造 造型 美观 独特 封火 隔离墙 旧州 古色古香 建筑风格 房屋内 天井 假山 怪石 奇花异草 一幅 美妙绝伦 画卷 西大街 封火墙 特色 建筑 古色古香 临街 铺房 结构 巧妙 人行 街道 宽窄 适度 现代人 经商 理念 古老 文明 旧州 早就 充分体现 小巧玲珑 朱氏 民宅 典型 代表 建成 于清 光绪年间 面窄 内深 房窗 渔樵 耕读 五福临门 八仙 庆寿 琴棋书画 雕饰 工艺 超群 精美绝伦 旧州 古镇 明清 建筑风格 浓缩 黔东南州 黄平 旧州 古城 旅游景区	ns ns ns j x n m n vn n n m nr vn n m vn nr vn n n ns j n ns n ns f a v n n n n v n nz a n n ns n n nr n n n i d i n ns x n n n ns n n a n n a a n n n nr nr ns d v i nr n n n v nr n n n n n v ns n ns n n n n i ns ns t n v ns nr ns ns x	296
362	自然类	下舞阳 河系 国家级 风景 名胜区 景区 县城 向西 延伸 数十公里 荟萃 舞阳 流域 最美 自然风光 碧绿 倒映 两岸 千姿百态 青山 奇峰 绝壁 峡谷 翠竹 绿树 闻名遐迩 山水画 吸引 无数 天南地北 游客 目光 景区 高峡 平湖 瀑泉 飞流 喀斯特 主体 山色 水韵 风光 迷人 破镜重圆 含水 半露 峥嵘 鸳鸯 夫妻 结队 戏水 情深意浓 奇妙 三叠 珠落玉盘 直泻 深潭 喊泉 神灵 有喊必应 呼之水 出止 呼水隐 石峰 神形 孔雀开屏 形态 逼真 大圣 师徒 前往 探幽 忙里偷闲 景区 一步 景令 游人 忘返 留连 月经 国务院 批准 镇远 舞阳 风景区 列为 国家级 风景 名胜区 黔东南州 镇远 下舞阳 旅游景区	x n b n n n n x v m v n n a l z v f i ns n n n nr n l n v m ns n n n ns ns n n ns n n n n n i n t z n n n n l a m i v ns n n x nr v nr n n nr n v ns n t nr i n m n n v v n nt v a n n v b n n ns a x x	263
363	主题公园类	小镇 位于 丹寨县 龙泉镇 东湖 湖畔 非遗 文化遗产 苗侗 文化 核心 世界 水车 四大 主题 广场 三大 主题 街区 千亩 花田 景观 了集 文化 旅游 休闲 娱乐 教育 购物 一体 文化 特色 主题 小镇 黔东南州 丹寨 万达 旅游 小镇 景区	nr v ns ns ns ns x n nr n n n n j n n x n s m nr n v n vn v vn vn n n n n n nr ns ns nz vn nr n	101
364	人文类	隆里 古城 始建 于明洪武 公元 明代 基层 军事 组织 卫所 遗存 明代 中央 政权 强化 边远地区 统治 中原 文化 少数民族 地区 文化 渗透 产物 历史悠久 街道 布局 巧妙 完整地 保存 明清 时期 城镇 布局 民居 建筑群 贵州省 保存 最为 完好 最具 特色 历史 民族 文化 村镇 合建 生态 博物馆 古城 村镇 规划设计 建筑 艺术 城防 环境 营建 很高 水准 折射出 历史 信息 国内外 历史学家 建筑学家 人类 文化 学家 关注 黔东南州 锦屏 隆里 古城 旅游景区	nr ns v nr q t n n v n n t n n v s v ns n n n n v n l n n a x v t n ns n n n ns v d a x n n n n n v n n ns n n n n n n v a n n n n s n n n n n v ns n nr ns x	215
365	人文类	岜沙 苗寨 从江 县城 公里 老寨宰 戈新寨 王家 榕坡 新寨 宰庄 五个 自然 岜沙 草木 茂盛 地方 苗语 称为 方送 岜沙 苗寨 至今 战国时期 遗留下来 原始 古朴 生活习惯 民风 民俗 岜沙人 自古 崇拜 树木 信仰 神树 岜沙人 自然 图腾 千百年来 生产 生活 传统 信仰 紧密联系 祖先 远古 遗训 代代传 一座 奇特 文化 孤岛 岜沙 苗寨 旅游 时报 列入 中国 单身 十大 旅游 圣地 中国 国家 地理 推荐 一生 必到 旅游 目的地 著名 中国 传统 村落 全国 文明 村镇 我省 著名 原生态 民族 文化 旅游景点 全省 优先发展 重点 旅游区 全国 农业 旅游 示范区 黔东南州 从江 岜沙 原生态 苗族 文化 旅游景区	x x nr n q nr nr n ns ns nr m d x n a n nz v n x x d n l v a n n n x d nrt n n n x d n l vn vn n n n nr ns vn vn m nz n n x x vn n v ns n j vn n ns n n v m v vn n a ns n n n nr n r a n n n n n l n n n n vn n ns nr x n nz n x	283
366	度假类	山因水 因水 雄奇 平塘坡 脚下 一股 长流 不息 温泉水 造就 剑河 美名远扬 温泉 国内 稀有 温泉 自古 享有 苗疆 圣水 痛风 美誉 理化 指标 法国 著名 维希 温泉 国内 三大名泉 温泉 国家 A级 温泉 标准 建设 融入 苗族 侗族 民族 文化 四季 全天候 运营 温泉 度假胜地 国内 首家 苗侗 文化 主题 温泉 温泉 度假 不二 黔东南州 温泉 文化 旅游景区	nr n a x f m n v nr v ns x nr s v nr d v nr n n n v n ns a nrt nr s x nr n x nr n vn v nz nz n n m n vn nr i s m nr n n nr nr v m ns nr n x	177
367	人文类	下司 古镇 近万人多 汉苗 仫佬 民族 黔东 生态旅游 人文 旅游 入口 第一 重镇 下司 古镇 清水江 明珠 美称 中国 红蒜 之乡 之乡 世界 名犬 下司 之乡 世界 优秀 亚洲 皮划艇 激流 回旋 基地 下司 古镇 山清水秀 人杰地灵 地处 清水江 上游 古苗疆 栈道 东线 主线 区域 古时 黄金水道 末端 良港 地理位置 完善 开放 商业 环境 令下司 清水江 上游 地区 物资 集散地 商业 古朴 下司 码头 铭刻 繁荣 盛景 民国时期 被誉为 上海 经济 繁荣 带动 文化 百家 齐放 来自 五湖四海 商人 举家 迁徙 定居 下司 留下 众多 徽派 建筑 闽南 大宅 西洋 建筑 下司 少数民族 文化 相互 交融 古建筑 造就 一个多元 文化 融合 下司 古镇 黔东南州 凯里 下司 古镇 景区	n ns l n nz n ns n n vn ns m ns n ns ns nr n ns n r r n n n r n a ns n n v n n ns nr i s ns f ns n n n n t n f ns n v v n n l ns f n n n n a n n n a n b n ns n a v n m nr v nz n n v v n v m n n ns n ns n n n n d n nr v m n vn n ns ns nrt n ns n	307
368	人文类	中国 民间艺术 之乡 郎德上寨 距今 多年 历史 四周 群山 环抱 松青衫翠 环流 古有 万马归槽 之称 郎德上寨 全国 重点 文物保护 单位 中国 景观 村落 中国 历史文化 名村 北京奥运 火炬 走过 地方 有史以来 奥运 火炬 点火 仪式 唯一 苗寨 更是 全国 火炬 传递 最具 特色 一站 黔东南州 雷山 郎德 旅游景区	ns n r x n m n m n n x n b x x x n n n n ns n n ns x n nt n v n l j n v n b x d n n v x n m ns nr nr x	132
369	社会类	凯里 云谷 田园 生态农业 旅游 开发 有限公司 成立 年月日 注册资金 万元 现有 员工 田园 景区 全国 休闲 农业 乡村旅游 示范点 国家 农业部 菜篮子工程 项目 农业部 蔬菜 标准 示范园 国家 AAA A级 旅游景区 贵州省 省级重点 龙头企业 贵州省 旅游景区 农业 园区 十佳 农业 园区 十佳 农业 旅游景区 贵州省 黔台 农业 合作 示范 基地 省级 农业 产业化 重点 龙头企业 贵州省 黔东南州 台湾 农业 科技 示范园 黔东南州 重点 龙头企业 凯里市 重点 龙头企业 黔东南州 凯里 云谷 田园 生态农业 旅游区	nrt ns nr n vn v n v t n m b n nr n n v n x n n nt n n nt n n n n eng x x ns n n ns x n n z n n z n x ns ns n vn v n b n n n n ns ns ns n n n ns n n ns n n ns nrt ns nr n n	205
370	自然类	杉木 景区 清澈 晶莹 溪水 齐峰 异石 芳草 佳木 峡谷 风光 特色 两岸 植被 丰盈 黄岑岩 杉木 双石井 立通 天门 景点 杉木 自助 漂流 生态环境 热点 因其 柔美 称为 情亲 友情 爱情 因其 水质 清纯 有惊无险 自助 漂流 被誉为 矿泉 中华 第一 黔东南州 施秉 杉木 景区	nz n a a n nr x n ns n n n f n a nr nz x vn ns n nz v a l n c a v n n n c n a i v a n n nz m ns nr nz n	131
371	人文类	肇兴 旧称 中国 侗族 村寨 联合国 世界 文化 基金会 评为 全球 返璞归真 回归自然 十大 旅游 首选 世界 乡土 文化 保护 基金会 授予 全球 生态 文化 保护圈 寨子 杆栏式 吊脚楼房 鳞次栉比 疏密有致 全用 杉木 建造 房子 歇山顶 小青瓦 戏楼 歌坪 禾晾 谷仓 瓢井 建筑 布局 紧凑 别具一格 肇兴 平均气温 无霜期 盛产 杉木 善种 棉花 管理 茶山 木器 铁器 竹器 藤编 织机 刺绣 技艺 颇负盛名 鼓楼 花桥 更是 肇兴 侗寨 一大 特色 肇兴 鼓楼 之乡 歌舞 之乡 侗寨 侗歌 戏班 每逢 节日 肇兴乡 毗邻 侗寨 群众 欢聚 鼓楼 歌坪 热情洋溢 歌堂 官人 文化 娱乐活动 节日 谷雨节 芦笙节 泥人节 最为 热闹 侗族 大歌 侗族 文化 瑰宝 享誉 海内外 世界 非物质 文化遗产 黔东南州 黎平 肇兴 文化 旅游景区	ns n ns nz n nt n n n v n i i j vn v n n n v n v n n n n n x x i x n nz v n x nr n n x nr n n n a l ns n t n nz n n vn n n n n n n n n l n nr d ns nz a n ns n r n r nz x n v t x v nz n v n n l n n n n t nr x x d a nz n nz n n v s n x n ns nr ns n x	323
372	自然类	世界 自然 遗产地 国家级 风景 名胜区 国家 地质公园 云台山 景区 云台山 原始 自然生态 天祥 奇观 齐峰 秀丽 云海 奇观 佛教 遗址 自然 人文景观 特色 风景区 面积 平方公里 笔架山 五指峰 印斗阁 老虎背 周公殿 徐公殿 景点 山间 珍稀 植物 珍贵 动物 百种 称为 植物 宝盆 动物 宝库 贵州 东线 探险 寻幽 旅游 宝地 云台山 山形 四面 削成 独处于 云霄 之半 山巅 云雾 缭绕 云台山 黔东南州 施秉 云台山 旅游景区	n d n b n n n n ns n ns v l nr a nr a ns a nz n d n n n n q n nz n x nr nr n n a n a n m v n n n nz ns n n a vn n ns n mq v x nr f n n v ns ns nr ns x	183
373	人文类	中国 苗族 文化 艺术馆 西江 千户 苗寨 多年 建寨 历史 全世界 规模 保存 完整 最具 观赏价值 研究 价值 吊脚 木楼 建筑群 苗寨 十余个 依山 自然 村寨 相连 成片 环绕 全寨 梯田 依山 顺势 云天 一千余 苗族 吊脚楼 地形 起伏 变化 鳞次栉比 气势恢宏 西江 千户 苗寨 相继 授予 中国 历史文化 名镇 中国 景观 村落 全国 农业 旅游 示范点 世界 十大 乡村 度假胜地 称号 黔东南州 雷山 西江 千户 苗寨 景区	ns nz n n ns m x m n n n n v a x l vn n n n n x m nr d n d n v n n nr n nr m nz n n v vn i l ns m x d v ns x n ns n n n n vn n n j n i n ns nr ns m x n	178
374	社会类	黔东南 岑巩 马家寨 景区 依托 马家寨 历史文化 民族 文化 红色 文化 农耕 文化 打造 文旅 融合 发展 景区 乡村旅游 发展 景区 游客 接待量 旅游 综合 收入 提高 黔东南州 岑巩 马家寨 旅游景区	ns nr nr n v nr x n n n n nr n v x vn vn n x vn n n l vn vn v v ns nr nr x	94
375	自然类	三角 茶园 景区 茶园 奇特 美丽 民风淳朴 景区 视角 炊烟 渺渺 三角 村寨 层层叠叠 明清 吊脚楼 三角 茶园 景区 风景优美 看得见 记得住 乡愁 美好 地方 摄影 写生 休闲 度假 深度 体验 茶文化 民族 文化 旅游胜地 黔东南州 雷山 三角 茶园 景区	m n n n nz ns x n n n a m n z t n m n n i v v n a n n v v v ns n n n n n ns nr m n n	117
376	社会类	景区 现有 苗侗 特色 民间 非遗 艺术 博览 银绣 产业 工匠 集群 苗侗 特色 医药 特产品 产业园 占地面积 万平方米 道路 绿化 广场 民营企业 自建厂 面积 万平方米 下步 实施 文化 创意 产业 计划 规划 布局 银饰 刺绣 蜡染 研创 生产 销售 参观 体验 研学 民族 演艺 业态 布局 黔东南州 凯里 文化 创意 产业园	n b nr n n x n nr n n n n nr n n n n n m n n n n n n m v v n v n n n n n n vn vn vn vn n n n n n n n ns nrt n v n	131
377	社会类	所在 产业 发展 上以 优质 茶叶 优质稻 鱼种 养殖 优质 果蔬 种植 加工 特色 一二 联动 发展 依托 红色 文化 存量 资产 利用 创新 发展 红军 红色 文化教育 研学 服务 融合 非物质 文化 发展 大力发展 加工 体验 服务 侗果 腌鱼 制作 体验 服务 红色 美丽 村庄 三产 融合 发展 试点 示范 村庄 黔东南州 黎平 佳所 侗寨 旅游景区	b n vn v n n n n vn n n v vn n m v vn v n n n n n v vn n n l n vn vn x n vn nz vn n vn nz n vn n vn n ns n j vn vn n v n ns nr x nz x	136
378	度假类	浪洞 温泉 景区 泉眼 平地 喷涌 温泉 水质 清澈 明净 无色 甜味 井口 水温 岩面 温度 可达 国际 矿泉水 温度 分类 标准 高热 矿泉水 温泉 含有 人体 有益 稀有元素 偏硅酸 稀有元素 饮料 矿泉水 标准 偏硅酸 含量 接近 硅酸 矿泉水 标准 温泉 含有 少量 HS 皮肤病 理疗 效果 温泉 水质 水量 水温 多用途 开发 价值 宝贵 地热资源 旅游 专家 誉为 苗疆 圣水 浪洞 森林 温泉 环境优美 四周 群山 环抱 郁郁葱葱 一条 清澈见底 小河 温泉 潺潺 流过 溪间 白云 蒸腾 雾气 缭绕 公路 两旁 绿树成荫 鸟语花香 一种 春风得意 如临 仙境 感觉 温泉 主题公园 设有 种类 养生 温泉 泡浴 温泉 度假村 天然 温泉 水资源 保护性 开采 景区 森林 植被 保护 温泉 度假村 目标 打造 生态 观光旅游 餐饮 客房 养生 温泉 一体 中高档 景区 平浪 森…	n nr n n n v nr n a a b n ns n n n v n n n n n a n nr v n n l nz l n n n nz n v nz n n nr v m eng n n n nr n n n n v n nr n vn n v nr n n n nr n m n n i m l nr nr z v n nr v n v n f l n m i v n n nr n v n v nr nz nr n b nr n n v n n n v nr n n v n nz n n v nr n b n nz n nr n	365
379	人文类	麻江 后坝 民族 民俗 博览园 景区 面临 风景 宜人 景区 依托 移民 小区 建设 区域 打造 非遗 创意 工坊 文化 旅游 商品 街区 设有 民族 体验 枫香 印染 体验 苗药 民族服饰 美食街 苗家 非遗 发护发 基地 设有 加工 观光区 制作 体验区 民族 广场 体育运动 景区 五星级 农家 湖山庄 公里 极大 游客 游览 需求 游客 周末 好去处 麻江 后坝 民族 民俗 博览园 景区	nr n n n n n v n nrt n v n n vn n v x v n n vn n s v n n n vn n x n ns n x n n v vn n vn x n n n n b n ns q a n vn v n t l nr n n n n n	160
380	人文类	榕江 旧称 古州古 黔省 东南 锁钥 苗疆 第一 水运 时代 水上 交通 榕江 贵州省 南下 门户 省区 物质 集散地 水运 盛况空前 省内外 商贾 云集 商贸 繁华 清雍正 七年 同知 文炯 土城 诸葛 八年 张广泗 建古州厅 随后 商人 城墙 定居 古街 渐成规模 清中期 民国 年间 古州 繁华 商业街 古州 河街 商业 繁荣昌盛 榕江 南京 美称 独特 码头 文化 现存 会馆 古建筑 众多 县城 一道 亮丽 历史 文化景观 榕江 古州 古街 文化 旅游景区	ns n ns ns ns n nr m n n s n ns ns f n n n n n i s n ns n a nr m v nrfg ns nr t nr nt d n n v ns x x n t ns a n ns ns n l ns ns n a n n n n nr m n m a n nz ns ns ns n x	208
381	人文类	渡马镇 共和村 甘溪寨 侗族 原始 生态 文化 保存 完整 自然 村落 依山傍水 自然 宁静 县城 公里 集镇 公里 海拔 国土面积 平方公里 有个 村民 小组 户人 人口 侗族 中央电视台 CCTV 频道 誉为 功夫 村庄 英国 每日 邮报 评为 世界 奇异 九个 村庄 贵州 卫视 贵州 栏目 甘溪 拍摄 日本 富士 电视台 中央电视台 CCTV 频道 外国人 中国 栏目 甘溪 拍摄 列入 第五批 中国 传统 村落 名录 第二批 国家 森林 乡村 第三批 中国 少数民族 特色 村寨 天柱 功夫村 旅游景区	ns x nr nz v n n v a d n i d nr n q n q n n q r n n n n nz nt eng n v n n ns r n v n a m n ns n ns n ns v ns n n nt eng n n ns n ns v v m ns n n n m n n n m ns n n n n x x	217
382	度假类	党郎 景区 生态环境 自然资源 民族 文化 梯田 风光 溪潭 峡谷 天然 瀑布 原始森林 党郎 红米酒 党郎 红古茶 特色 生态 大米 特色 农产品 生态 文化产业 特色 一体 旅游 休闲 度假 景区 乙级 旅游 村寨 荣誉称号 靓丽 名片 该村 散发出 独有 魅力 黔东南州 从江 党郎 景区	x n l l n n n n ns n b n nr x x x x n n m n n n n n n vn v v n n vn n n a n r n v n ns nr x n	127
383	人文类	大歹 景区 环境 悠然 古木 苍翠 吊脚楼 依山 错落有致 民族风情 浓郁 底蕴 厚重 苗族 习俗 建筑 服饰 歌舞 传统 形态 完整 保存 苗族 枫香 苗族 蓝靛 苗族 亮布 制作 十余项 传统 技艺 被誉为 山脊 非遗 走廊 黔东南州 从江 大歹 景区	n n n z nr nr n nr i n a n a nz n n n n n n a v nz n nz n nz v vn m n n n n x n ns nr n n	105
384	复合类	景区 苗族 聚居 村落 冬无严寒 夏无酷暑 俯看 库区 无限风光 避暑 好去处 景区 苗族 文化 清水江 木商 文化 研究 西南 少数民族 文化 首选 黔东南州 锦屏 平鳌 景区	n nz v n x x v n l v l n nz n ns n n vn ns n n v ns n nr n	76
385	人文类	青曼 苗寨 座落在 长岭岗 山脉 中段 典型 天然屏障 已有 多年 历史 现有 户人 凯里市 中心 公里 凯丹县 公路 凯羊高速 穿越 乡境 地理坐标 东经 北纬 海拔 最低 苗族 人口 占地 平方公里 森林 覆盖率 短裙 苗族 农耕 文化 天然 博物馆 苗族 短裙 黑苗 妇女 短裙 盘发髻 最为 奇特 妇女 头式 唐朝 妇女 发式 十分相似 青曼 苗寨 保留 古老 纺织 刺绣 染布 精湛 民族 手工艺 苗族 织锦 技艺 列为 国家级 非物质 文化遗产 保护 名录 精美绝伦 刺绣 青曼 赢得 苗族 刺绣 之乡 美誉 日本 友人 韭琢 捐资 修建 苗族 刺绣 陈列馆 多姿多彩 民族 节庆 春节 芦笙会 七月 吃新节 爬坡节 十月 祭尤节 等以 春节 芦笙会 最为 隆重 举办 芦笙 铜鼓 苗歌 对唱 斗牛 斗鸡 斗鸟 精彩 富有 民族特色 活动 黔东南州 凯里 青曼 苗寨 景区	ns x i ns ns n n i v m n b n ns n q nr n x v n n n b n a nz n v q n n n nz nr n b n nz n n n n x d nz n n t n n i ns x v nr n n v a n n nz n n v b x n v n i n ns v nz n r n ns n nr v v nz n nr i n t t x t x x t x v t x d a v nr n x v nz n x n v n vn ns nrt ns x n	336
386	人文类	河坝村 麻江县 境内 唯一 瑶族 聚居 命名 中国 传统 村落 名录 贵州省 民族 文化 保护 村寨 国家级 非物质 文化遗产 代表 枫香 之乡 国家 乡村旅游 村寨 称号 独特 节日 活动 深受 游客 喜爱 隔冬节 芦笙节 斗牛 活动 黔东南州 麻江 瑶韵 河坝 景区	x ns s b nz v n ns n n n ns n n v n b x n n n r n x n n a t vn v n v x x nz vn ns nr x ns n	112
387	复合类	景区 中国 生态 环境保护 贵州省 休闲 农业 乡村旅游 示范点 贵州省 农村 建设 试点 村寨 黔东南州 民族 文化 保护 村寨 苗语 中乌 羊麻 山水 相依 全寨 依山 傍水 居人 交融 环境优美 体验 农耕 文化 民族风情 好去处 休闲 垂钓 养生 度假 理想地 黔东南州 麻江 乌羊麻 苗寨 景区	n ns n n ns v n x n ns n vn n n ns n n v n nz ns n ns nr n n i n n n n nr n n l v v v v x ns nr nr x n	128
388	社会类	麻江 药谷 江村 景区 位于 卡乌村 清水 江畔 景区 平等 自愿 有偿 原则 引导 贫困户 土地 流转 土地 入股 特惠贷 入股 方式 参与 园区 建设 景区 拥有 近种 品种 菊花 菊园 建成 仿佛 菊花 博物馆 惊喜 黔东南州 麻江 药谷 江村 景区	nr n ns n v nr n ns n a d vn n v n n v n v x v n v n vn n v l n n n v d n n a ns nr n ns n	105
389	自然类	岑巩 红豆杉 景区 红豆杉 王国 之称 景区 生长 被誉为 植物界 大熊猫 野生 红豆杉 聚生 群落 千年 红豆杉 胸径 cm 百株 大小 野生 红豆杉 万株 得名 景区 海拔 之间 降雨量 mm 年均 气温 摄氏度 森林 覆盖率 天然 氧吧 绝佳 避暑胜地 养生 天堂 黔东南州 岑巩 红豆杉 景区	nr nz n nz ns x n n n n n b nz v n m nz n eng m b b nz m v n n f n eng j n n n n b n z n v n ns nr nz n	133
390	自然类	木召 生态 休闲 度假区 林木 茂盛 珍贵 树木 繁多 千百年来 当地 村民 生存 繁衍 古树 庇佑 神灵 古树 古遗址 得以 保存 源远流长 景区 一路 青山绿水 度假区 一栋栋 原生态 小木屋 林立 山坡 青石板 步道 绵延 向上 一幅 世外桃源 庄园 景象 自然生态 优美 气候 怡人 水利资源 度假区 依托 自然生态 悠久 夜郎 文化 传承 资源优势 应运而生 惊险刺激 丛林 穿越 景区 工程 节点 利用 山上 原有 树木 搭建 风格 迥异 关卡 设置 难易 程度 刺激 强度 不等 树上 探险 活动 游客 感受 惊险刺激 丛林 穿越 黔东南州 岑巩 木召 生态 休闲 度假 旅游区	nr n v n nr a a n a l s n v v n v n n x v v i n m ns n i n n nr ns n n v d d n nr n l a n x n n v l a n n v n i l nr v n n n n s v n v n a n vn a n v n a s n vn n v l nr v ns nr nr n v v n	260
391	复合类	四联 侗寨 康养 旅游 度假区 民族风情 浓郁 特色 侗族 标志性 建筑 侗族 鼓楼 风雨 祭萨 活动 祭萨 广场 歌场 芦笙 侗族 最爱 斗牛场 斗鸟场 翁河 油卡 原始森林 自然 风光秀丽 景色 迷人 景区 利用 区位 优势 村寨 自然风光 种植 荷花 发展 乡村旅游 荷花 种植 规模 千亩 四联 荷花 盛开 荷花 自然风光 侗家 民居 鼓楼 长廊 一幅 美丽 独特 山水画 迎来 省内外 周边 游客 前来 游玩 观赏 四联 侗寨 风景优美 山清水秀 坐落 群山 环抱 之中 鳞次栉比 民居 结构 独特 吊脚楼 依山傍水 鼓楼 耸立 其间 民族 习俗 活跃 地方 民俗文化 保护 完好 侗寨 置身于 田中 别样 山水 田园 侗家人 风情 景区 誉为 十佳 最美 村寨 千亩 荷塘 侗寨 黔东南州 美术 协会 写生 基地 黔东南州 从江 四联 景区	ns nz x vn n n a n nz n n nz n n n vn n n n nr nz a n x nr n nr d i n n n n n n n l v n vn x n v n m ns n v n l nz n n n d ns a n v s f n t n v ns nz i nr v n n r i n n a n i n v r n n vn n n v a nz l nr r ns nr x n n v z a n m ns nz ns n n v n ns nr ns n	312
392	自然类	高华 瑶寨 景区 山川 景秀 风光旖旎 美景 绽放 自如 区内 分布 地文 景观 水域 风光 生物 景观 天象 气候 景观 遗址 遗迹 建筑 设施 旅游 商品 人文 活动 乡村旅游 共计 九大 旅游 资源 旅游 资源类型 禀赋 高高 瑶寨 景区 旅游 资源 景观 类型 多样 标准 养生 休闲 旅游 度假 一体 旅游 休闲 度假 景区 雄厚 旅游 资源 浓蕴 古今 文化 别有洞天 自然景观 造就 从江县 高华 瑶寨 景区 独特 旅游 魅力 黔东南州 从江 高华 瑶浴谷 景区	x nz n ns nr i n v r s v x n n n n n n n n n n n n vn n n vn x v j vn n vn n n a nz n vn n n n r n v v vn v n vn v v n a vn n n t n i l v ns x nz n a vn n ns nr x nz n	189
393	社会类	施秉县 高碑 田园 旅游景区 打造 赏花 摘果 内容 农业 观光 生态旅游 景区 农家屋 农家饭 农家活 内容 农家 体验 重点 发展 餐饮 农业 旅游观光 水上运动 游船 农家乐 休闲 娱乐活动 致力于 高碑 望城 湖亮 花香 林静 景幽 乡村 田园 综合 生态 观光 休闲 旅游 度假 圣地 黔东南州 施秉 高碑 田园 旅游景区	nr n nr x v n n n n n n n x n x n n n n vn n n n l n nr v n n n ns n nr nr x n nr vn n n v vn v n ns nr n nr x	139
394	自然类	巫包 红绣 旅游景区 境内 沟壑纵横 谷深 千米 山势 巍巍 野岭 叠翠 寨子 四面 山峦 陡峭 逶迤 连绵 树荫 溪水 环绕 山青水秀 誉为 巫山 峡谷 境内 少有 风景 佳地 黔东南州 剑河 巫包 红绣 旅游景区	n n x s n nr q n z nrt z n mq n a z a n n v nr v ns n s v n x ns ns n n x	84
395	人文类	茅坪 木商 古镇 景区 中国 早期 工人运动 领袖 龙华 二十四 烈士 龙大道 烈士 故乡 拥有 古朴 人文景观 深厚 文化底蕴 自然风光 清水江 沿岸 风光 黄哨 竹海 人文景观 龙大道 烈士 故居 古建筑群 苗侗 村寨 著名 三江 几百 上千年 木材 经营 历史 锦屏 木商 文化 发祥地 古老 风情 江浙 文化 融汇 造就 茅坪 独特 文化 黔东南州 锦屏 茅坪 木商 古镇 景区	ns n ns n ns t l n nz m n x n n v a n a n l ns f n n ns n x n n n nr n a ns m m n vn n n n n n nr n j n n v n a n ns n ns n ns n	165
396	人文类	南花苗 生态环境 浓郁 民俗文化 富于 折理 曲艺 嘎百福 娓娓 悦耳 押调 苗歌 内涵 鼓社 集会 别具 情趣 婚俗 礼仪 吸引 中外 游客 南花苗 巴拉 长裙苗 农耕 文化 典型 天然 博物馆 贵州 著名 苗族 风情 旅游景点 贵州省 乡村旅游 示范点 全国 农业 旅游 示范带 巴拉 景区 亮点 全国 先进 党组织 全国 农业 旅游 示范点 全国 生态 文化村 全国 民主法制 示范村 社区 国家 农业部 生态 富民 示范村 先进 基层组织 全省 首批 少数民族 特色 村寨 荣誉称号 黔东南州 凯里 南花苗 景区	x l a n v v n nz d a v x n n n n n n n v f n x nrt x nr n n b n ns a nz n n ns x n n n vn n nrt n n n a nt n n vn n n n n n n n n n nt n n n a n n m n n n n ns nrt x n	219
397	人文类	位于 山包 丢舍 苗语 地名 半山腰 上以 历史悠久 厚重 文化 遗留 保护 完整 环境 生态 优美 民族风情 浓郁 众多 参评 村寨 脱颖而出 评为 黔东南 十佳 乡村旅游 村寨 黔东南州 凯里 千年 景区	v n v nz n l v l a n vn v a n n a n a m v n i v ns z x n ns nrt m n	84
398	自然类	全村 依山傍水 自然环境 优美 境内 河流 清澈见底 猿猴 野山羊 野猪 山鸡 野生动物 穿于 山涧 年代久远 观赏价值 银杏 红豆杉 国家 珍稀 植物 黔东南州 台江 世外桃源 交宫 旅游景区	n i l a s n l n n n ns n v nr l l nr nz n a n ns ns n n x	82
399	人文类	反排村 被誉为 东方 迪斯科 故乡 坐落 雷公山 山脉 南麓 历史悠久 古色古香 苗族 村寨 房屋 木质 结构 吊脚楼 依山 错落有致 反排村 千百年 历史 锤炼 苗族 文化底蕴 深厚 苗族 风情 古朴 浓郁 民族 歌舞 独具特色 民族 节日 丰富多彩 国内外 专家学者 纷至沓来 推崇备至 黔东南州 台江 艺术 之乡 反排 景区	x n s nr n v nr ns f l n nz n n n n n nr i x m n v nz n a nz n a a n n l n t i s n i i ns ns n r v n	135
400	人文类	该村 古老 村寨 风光 优美 全村 大部分 吊脚楼 散部 陡坡 远处 鳞次栉比 蔚为壮观 民居 建筑 典雅 古朴 别具一格 九摆 鼓楼 全国 唯一 苗族 独柱 鼓楼 银饰 手工艺 远近闻名 称之为 银饰 艺术 之乡 民族风情 古朴 浓郁 鼓藏 节苗 年节 吃新节 苗族 节日 别具特色 苗族 歌舞 工艺 独具 银饰 服饰 艺术 银饰 之乡 九摆 旅游景区 独有 景观 民委 九摆村 列为 省级 民族 文化 保护 村寨 黔东南州 台江 银饰 之乡 九摆 旅游景区	r nr n n a n m n n ns s i l n n a a l x n n b nz n n n n i v n n r n a a v n t x nz t l nz n n n n n n n r x x v n n x v b n n v n ns ns n r x x	189
401	人文类	七星 侗寨 景区 依托 当地 厚重 民族 文化底蕴 特色 一村 品牌 特色 规划 布局 美食 侗寨 銮里 斗牛 侗寨 银良 水磨 侗寨 平求 巧手 侗寨 高增 相思 侗寨 岜扒 农耕 侗寨 占里 大歌 侗寨 小黄侗 文化 产业园 核心区 八区 布局 环绕 园区 河流 清水 休闲 园区 产业 发展 两大 轴线 建设 文化产业 展示区 文化产业 基地 城市 宜居 社区 旅游景区 集散 服务中心 銮里 乡村旅游 休闲 山地 别墅 度假区 回迁 安置 生态 恢复 八大 片区 黔东南州 从江 七星 侗寨 旅游景区	nz nz n v s a n n n n n n n n n nz x nz nz nr n nz n v nz x v nz x nr nz x n nz nr n n n n n v n n n v n n vn x n vn n n n n ns ns n x v n x x v n n n v v n v j n ns nr nz nz x	203
402	复合类	锦屏县 龙池 多彩 田园 人文 景象 自然资源 亮司 清明上河图 亮司 蛮夷 长官司 铜印 亮川集 亮司 苗族 芦笙 新化 舞狮 水龙 历史 民俗文化 雷屯 朱氏 宗祠 罗丹 刘氏 宗祠 古民居 云桥 古韵 建筑 犀牛望月 形坡 亮水 情歌 观音洞 诸葛 沙洲 自然景观 至今 完好 保留 古老 苗汉 文化 体系 黔东南州 锦屏 龙池 多彩 田园 景区	ns ns b nr n n l n i n n n n x n nz nr n n n n n x nr nr nr nr nr n ns x n i n n n n nr ns l d a v nr n n n ns n ns b nr n	146
403	人文类	文斗 苗寨 坐落 海拔 半山腰 中前 宽阔 湖面 风光旖旎 清澈见底 乌榜溪 乌斗溪 环绕 大坝 蓄水 湖边 码头 步行 百余米 即可 抵达 苗寨 全寨 苗族 人口 森林 覆盖率 村寨 多棵 参天 古树 环抱 多幢 清一色 木质 吊脚楼 掩映 翠竹 灌木丛 环境 优雅 全寨 苗族 苗侗汉 杂居 苗族 人口 总人口 古村落 文斗 姜式 家谱 记载 文斗 原名 堵出 文人 文人 百姓 尊敬 泰斗 清顺治 年间 改为 文斗 该村 上寨 清水 江畔 多栋 吊脚楼 凤尾 分布 九岭 古风 浓郁 和谐 宁静 村子 四周 古树 林立 青竹 成片 苍翠欲滴 民居 斗式 全木质 建筑 大多 依山 建寨 契约 文书 上万件 古碑刻 百余 石雕 上百 件数 古雕 木楼 看得见 历史 古村落 黔东南州 锦屏 文斗 苗寨 景区	n x v n l t a n i l nr nr v ns n s n n m d v x n nz n n n n m v n n m i n n v nr n n a n nz nr n nz n n nr n nr n v n n v n n n v nr nr t v n r ns n ns m n ns v ns n a a nr n m n nr ns n nr n n n n m nr n ns n m x m n j n n n v n nr ns n n x n	318
404	复合类	七十二 景区 侗族 苗族 水族 地处 国家级 自然保护区 国家森林公园 雷公山 腹地 闻名遐迩 斗牛 之乡 侗族 之乡 超短裙 之乡 景区 分布 地文 景观 水域 风光 生物 景观 天象 气候 景观 遗址 遗迹 建筑 设施 旅游 商品 人文 活动 乡村旅游 红色旅游 山地 体育 旅游 康体 养生 旅游 共计 大类 旅游 资源 有个 亚类 类型 资源 单体 旅游 资源类型 资源 实体 体量 很大 组合 七十二 景区 斗牛 文化 主导 民俗 体验 旅游观光 休闲 度假 一体 一个集 自然景观 人文景观 一体 人文 生态 旅游胜地 黔东南州 榕江 七十二 斗牛 景区	m n nz nz n s b n nt nr n l nz r nz r n r n v x n n n n n n n n n n n n vn n n vn x nz n vn vn n v vn v n vn n r x n n n vn n n n n a v m n nz n b n n n v v n m l n n n n n ns ns m nz n	230
405	自然类	舟河 景区 系亮 上游 河畔 八舟村 得名 贵州省 省级重点 风景 名胜区 贵州省 南部 侗族 地区 自然景观 民族风情 旅游 资源 精华 别具特色 景区 喀斯特地貌 景观 亚热带 喀斯特 森林 景观 河溪 水域 景观 丘陵 草场 景观 村寨 田园风光 景区 低中 山丘陵 盆地 亚热带 湿润 阔叶林 林木 分布 沿河 两岸 带状 出露 半边 悬崖 石峰 春夏 青山 碧水 秋冬 红叶 彩霞 自然 景色 迤逦 如诗如画 景区 天生桥 天然 石拱桥 专家 考证 迄今为止 发现 世界 跨度 天然 石拱桥 现已 收入 中国 世界之最 年月日 正式 吉尼斯 世界之最 天生桥 全长 跨度 桥拱 最宽处 拱面 河床 拱顶 岩层 厚度 溶洞 由此 走向 彼岸 黔东南州 黎平 舟河 景区	ns n n f ns x v ns n n n ns f nz n l n vn n nz l n nz n n ns n n ns n n nr n n n nr n s nr n n n n nr v ns f v v s n nr t ns nr t n n d n z l n nz b nr n v l v n n b nr d v ns nr t ad nr nr nz n n nz x n n n n n n c v nrt ns nr ns n	307
406	人文类	黄岗村 历史悠久 当地人 多年 祖先 就择 迁于 居住 繁衍生息 黄岗 侗族 文化 积淀 深厚 民族风情 浓郁 独特 抬官人节 发祥地 村内 鼓楼 风雨 凉亭 传统 建筑 喊天节 萨玛节 侗族 非物质 文化遗产 黔东南州 黎平 黄岗 侗寨 景区	nr l n m nr v v v i nr nz n v a n a a x n s n n nrt n n x nr nz x n ns nr nr nz n	115
407	复合类	南泉山 交界 地带 佛教 胜地 自古以来 香火不断 游人 络绎不绝 黎平 革命 烈士陵园 位于 山上 山上 古木参天 树种 繁多 贵州省 重点 文物保护 单位 黔南 识略 贵州 通志 黎平 记载 显示 泉山 景物 南泉山 叠嶂 丛林 明建三寺 游人 络绎不绝 名胜 八景 古松 曲径 盘空 石龙 吐水 双井 霭雾 桂苑 秋香 空中楼阁 孤顶 浮岚 夕阳 返照 南泉山 大殿 左侧 酷暑 饮之极 清凉 南泉山 明洪武 年间 建三寺 计有 大佛殿 灵宫殿 宝顶庵 正殿 楼阁 南泉 建筑物 依山 就势 建于 半山腰 层层叠上 既有 明代 端庄 持重 不失 清代 玲珑 秀丽 山门 字形 上有 横匾 雅若祗 大门 两旁 一副 对联 马足车尘世路 不知 山花 禅心 自此 建筑 蔚为壮观 南泉山 省级重点 文物保护 单位 省级 风景 名胜区 南泉山 山道 鹅卵石 铺就 透逸 共有 九弯 十八拐 山腰 行道…	x n n nz n l l n i nr vn n v s s nr n a ns n n n ns v ns n nr v v ns n x n nr nr n i n n a n s nr ns x x nr nr nr x x ns v x n f v l a x nr t nz v nr x nr n n ns n nr d v l x c t ns v v t a a ns n v n nr n f m vn x v n n r n l x n n n b n n x n n n a v x x n x ns ns ns m n t n n ns nr s v ns a m n ns nr x n n	399
408	人文类	著名 侗族 村落 四寨 共分 告宰 平城 摆架 四个 自然 居民 侗族 四寨 历史悠久 口传 年前 人口 古称 千三 四寨 四寨 侗族 摔跤 发源地 举办 盛大 摔跤 比赛 享有 侗族 摔跤 之乡 美誉 年月日 双江乡 四寨 常年 举办 摔跤 评为 第七批 全国 亿万 农民 健身活动 先进 四寨 历史悠久 品质 极佳 袁隆平 题词 双江镇 四寨村 中科院 命名 中国 原生态 稻作 民俗 文化之乡 年月日 住房 城乡 建设部 文化部 财政部 部门 通知 公示 第一批 传统 村落 名录 四寨村 入选 第一批 传统 村落 名录 黔东南州 黎平 四寨 侗寨 景区	a nz n ns n v ns v m d n nz ns l n t n n m ns ns nz v n v b v vn v nz v r n t x ns d v v v m n m n l a ns l n a nr n x ns nt n ns n n n l t n n nt n nt n v v m n n n ns v m n n n ns nr ns nz n	234
409	人文类	滚正 侗寨 原始 古朴 浓郁 侗族 风情 深厚 文化 积淀 多项 珍稀 非物质 文化遗产 特色 鲜明 典型 侗族 村寨 滚正 干净 卫生 闻名 天然 氧吧 之称 评为 省级 卫生 村寨 民族 氛围 浓厚 物质 文化遗产 保留 完好 评为 少数民族 特色 村寨 滚正 黔东南州 第三届 旅游 发展 大会 观摩 黔东南州 黎平 滚正 侗寨 景区	x nz v a a nz n a n v m a x n n a n nz n x a an v b n x v b an n n n a n n v a v n n n x ns m vn vn n v ns nr x nz n	142
410	复合类	黎平县 铜关 景区 黎平 侗乡 国家级 风景 名胜区 岩洞 口江 景区 组成部分 景区 贵州省 南部 侗族 地区 民族风情 自然景观 旅游 资源 精华 别具特色 景区 传统 村落 侗族 传统 建筑 侗族 非物质 文化遗产 生态 博物馆 亚热带 森林 景观 河溪 水域 景观 村寨 田园风光 景区 低中 山丘陵 盆地 亚热带 湿润 阔叶林 景区 森林 覆盖率 铜关 景区 位于 十洞 侗族 文化 社区 腹地 侗族 大歌 非物质 文化遗产 传承 黔东南州 黎平 铜关 景区	ns x n nr nz b n n n ns n l n ns f nz n n l vn n nz l n n n nz n n nz x n n n n n n ns n n n nr n s nr n n n n n n n x n v n nz n n n nz n x n v ns nr x n	193
411	自然类	丹江 苗寨 旅游景区 处于 雷公山 国家级 自然保护区 南麓 被誉为 雷公山 一颗 璀璨 明珠 国家民委 列为 首批 中国 少数民族 旅游 特色 村寨 丹江 苗寨 旅游景区 民族 风情 自然风光 一体 丹江 沟壑纵横 林木 葱茏 森林 覆盖率 自然 生态环境 优美 丹江 所在 雷公山 素称 植物 基因 宝库 许多种 古老 生物 避难所 考察 境内 生物 种类 近种 动物 科种 国家 保护 动物 长江 珠江 上游 生态 屏障 两江 分水岭 境内 江湖 溪流 水质 纯净 饮用 无污染 绿水青山 清新 湿润 富氧 空气 丹江 名副其实 天然 氧吧 心灵 家园 黔东南州 榕江 苗疆 古驿 丹江 旅游景区	ns x x v nr b n f n nr m z nr nt v m ns n vn n n ns x x n n l n ns n nr z n n d l a ns b nr n n n nz m nr n i v s n n l n n n v n ns ns f n n ns n s ns n n a n i nr a n n n ns i b n n n ns ns ns ns ns x	254
412	自然类	门洞 景区 规划 面积 平方公里 景区 门洞 景观 土家 特色 民族风情 生态 湿地 农耕 田园 素质 拓展 狩猎 体验 生态 康养 景观 奇特无比 南北 斗折蛇行 明灭 黔东南州 岑巩 门洞 景区	n n n n q n n n n n n n z nr nr n v n n n x n x ns i v ns nr n n	83
413	度假类	施秉 都市 森林 康养 基地 地理位置 优越 植被 负氧离子 含量 多种 国家级 保护 动植物 基地 建有 露营 基地 极限 攀越 美食 体验 中心 康养 体验 中心 森林 休憩 民宿 木屋 休闲 设施 配备 七彩 滑道 速滑 空中 飞渡 娱乐 游玩 项目 黔东南州 施秉 都市 森林 康养 基地 旅游景区	nr ns n x n n a n n n m b v n n v v n a v n n n x n n n v n n v n v nz v v s v vn n n ns nr ns n x n x	118
414	自然类	过河 原生态 峡谷 风光 旅游 资源 避暑 休闲 猎奇 探险 漂流 取胜 方圆 平方公里 景区 植被 古木参天 奇花异草 种类 繁多 千年 古树 桂兰 木莲 国家 二级 保护 树种 南方 红豆杉 罗汉松 水杉 银杏 随处可见 难得 天然 植物园 海拔 平均气温 过河 高原 之河 一条 唱歌 河指 飞瀑 流泉 泉水 休闲 避暑胜地 度假 漂流 天堂 之称 夏天 来高 河漂流 络绎不绝 黔东南州 镇远 过河 景区	n n n n vn n v v n n a v n q n n nr i n a m n ns nr n b v n f nz nr n nr l d b n n n n ns ns m n n n n ns v n v a n x t v n i ns a n n	180
415	复合类	剑河县 仰阿莎 文化 旅游景区 坐落于 仰阿莎 故乡 区内 享誉 世界纪录 仰阿莎 雕塑 矗立 富聚 全县 国家级 非遗 名录 刻印 假山 墙体 一道道 不可多得 栩栩如生 风景 画面 球幕 电影院 水幕 电影 文化 创意园 江湖 仰阿莎 广场 彩虹桥 七彩 霓虹 夜景 交辉 照亮 景区 浓郁 民族风情 五彩缤纷 民族服饰 景区 增添 绚丽 旖旎 风光 核心 景区 毗邻 县城 区位 优势 文化 生态 特色 体验 观光 游览 一体 旅游 休闲 度假 景区 黔东南州 仰阿莎 文化 旅游景区	ns x n x v x n s v nz x n v nr n b x n v n n mq l i n n n n n n n x ns x n n nz n n n v n a n i n n v a a n n n v n n n n n n n n vn n vn v v n ns x n x	208
416	复合类	剑河县 革东镇 石板 苗寨 旅游景区 群山 环抱 山脉 造向 群峰 尖尖环绕 处有 小块 平地 该村 靠山 处在 山腰上 典型 苗族 村寨 民族风情 旅游 村寨 被誉为 震惊 全球 发现 研究 生物进化 金钥匙 古生物 化石群 区内 环境优美 气候宜人 农民 勤劳 朴实 和睦相处 村容村貌 整洁 民族 原生态 保存 完好 苗族 居住地 黔东南州 革东镇 屯州 石板 苗寨 景区	ns x n x x n n ns v n x v n n r n v l n nz n n vn n n v n v vn n n n n s n n n a a i n a n n v a nz n ns x ns n x n	154
417	复合类	桃李 荷田 生态 洛棉 景区 新山尖坡 洛棉三村 合并 聚居 苗族 仫佬族 汉族 畲族 革家 民族 景区 地理环境 典型 喀斯特地貌 老君 狮子 溶洞 风光 有堪 月亮山 媲美 梯田 浓郁 民族风情 典雅 静谧 西家 乡村 建筑 四合院 旅游 休闲 户外 徒步 探险 摄影者 天堂 人类 疲惫 心灵 憩栖 家园 黔东南州 凯里 桃李 荷田 生态 洛棉 景区	n ns n ns n x x v v nz nz nz nz n n n n n nz nr n n n v nr v n a n a nr n n n nt vn v s d n n n n a n x n ns nrt n ns n ns n	148
418	主题公园类	马鞍山 生态 体育 公园 傲然 矗立 麻江县 西郊 占地 公顷 园内 设有 兵乓 球馆 游泳馆 羽毛球 门球 篮球 网球 足球 山道 攀登 运动 项目 麻江县 唯一 生态旅游 体育 休闲 娱乐 功能 综合 主题公园 黔东南州 麻江 马鞍山 生态 体育 公园 旅游景区	ns n vn n d v ns s v q s v n n n n n n n n n v vn n ns b n vn v vn n vn n ns nr ns n vn n x	107
419	复合类	木良 景区 该村 环境 优势 独特 坐落于 邛水 河畔 清山 之间 素有 金色 木良 之称 千年 古树 十里 平良 山峡 犀牛背 老虎 旅游 资源 自然 山水 天然 湖面 田园风光 民族风情 美丽 村貌 古树名 地方 特产 一体 浓厚 传统习俗 多彩的 民族 文化 包括 三月 歌场 五月 端午 赛龙舟 六月六 山歌 联谊 中国 侗族 三穗 圣婆 文化节 多项 民族 活动 黔东南州 三穗 木良 景区	nr n r n n a v ns ns ns f v n nr x m n m a ns x nr vn n d ns b n nr n ns n nr n n n a n z n n v m n t t nz x n nz ns nz nz n n m n vn ns nz nr n	155
420	人文类	景区 包含 长滩村 百合 恋谷 方南 姊妹 农业 扶贫 三个 区域 核心区 长滩村 环山 居临 秀美 巴拉 建年 入选 中国 传统 村落 十户 一体 抱团 脱贫 工作 发源地 国家级 非遗 姊妹节 独木 龙舟节 发源地 鱼米之乡 美誉 乡村旅游 长滩村 主导产业 民俗 活动 姊妹节 独木 龙舟节 吃卯节 年节 长滩 村民 饮酒 歌舞 刺绣 织锦 美轮美奂 入选 中国 传统 村落 十户 一体 抱团 脱贫 工作 发源地 国家级 非遗 姊妹节 独木 龙舟节 发源地 黔东南州 台江 锦绣 长滩 景区	n v x n n n n n v m n n x n v a nrt n v ns n n m n n v vn n b x x n nr n i n x x n n vn x n nr x t ns n n n n n nr v ns n n m n n v vn n b x x n nr n ns ns n ns n	211
421	自然类	草场 面积 万亩 海拔 东西长 余公里 旅游观光 风力 发电 养殖 一体 草场 山地 灌丛 草地 四周 分布 保护 完好 原始森林 草场 绵延 起伏 山峦 碧绿 气势磅礴 旭日东升 夕阳 晚照 苍山 如海 云移峰 雪景 雨淞 之时 草场 景观 森林 景观 天象 景观 场所 黔东南州 台江 红阳 万亩 草场 景区	n n m n nr m n n vn vn n n n n n m v v a nr n v v n z i nrt ns n ns ns nr n nr r n n n n n n n ns ns ns m n n	134
422	人文类	三门 景区 清水江 古老 侗族 村寨 多年 湖南 迁入 严谢王 三姓 各立门户 故称 三门 中东 西南 三面 寨门 三门 当地 著名 侗族 四十八 历史 上早 记载 现寨 余户 典型 民族 村寨 黔东南州 天柱 三门 景区	m n ns nr nz n m ns v nr n i n m ns ns mq n m s a nz m n t v n m n n n ns n m n	116
423	人文类	景区 隶属 三穗县 台烈镇 三穗县 公里 拥有 悠久 苗族 文化 苗疆 军屯 文化 蚩尤 文化 文化 资源 古战场 蚩尤庙 龙桥 万官宝 陈列柜 千里 苗疆 门户 博物馆 人文景观 旅游 开发 宝贵 资源 景区 全国 苗族 聚居 村寨 千里 苗疆 门户 中国 苗族 第一村 之称 黔东南州 三穗 景区	n v ns x ns q v a nz n nr n n n n n n n x ns nr nr q nr n n n vn v nr n n n nz v n q nr n ns nz nz x ns nz n	133
424	自然类	空间 沿河 两岸 山脊 自然 山水 瀑布 峡谷 风光 景区 大小 原生态 景点 余个 龙鳌 飞水 银河 飞瀑 雌雄 双瀑 天书 奇观 鸳鸯 影响力 最具 代表性 黔东南 大峡谷 暨龙鳌 马家寨 景区 包含 岑巩县 两张 旅游 名片 建设 开发 潜力 景区 建设 玻璃 栈道 瀑布 酒店 高空 飞索 山地 骑行 树顶 飞行 林中 过山车 全国 首台 峡谷 实景 演出 项目 项目 建成 山地 运动 体验 历史文化 探秘 农业 休闲 观光 一体 山地 休闲 康养 度假 旅游 目的地 黔东南州 岑巩 黔东南 大峡谷 景区	n ns f n d ns n n n n b n n m nr n n n n n n a n n x n ns nz nr nr n v nr m vn n vn v n n vn n n n n n v n v n v s n n m n n v n n v n vn n x nr n v n n n v x v vn n ns nr ns nz n	221
425	人文类	景区 古纸 文化 传承 核心 著名 大簸箕 苗寨 清江 苗寨 两旁 山岩 谷洞树 水石 融为一体 天然 石拱桥 古法 造纸 大崖脚 遗址 龙擦痒穿 大簸箕 银子 梳子崖 众多 旅游景点 黔东南州 丹寨 石桥 古法 造纸 文化 旅游景区	n n n v n a x x ns x f ns nr n l b nr n v x n x x n x m n ns ns ns n v n x	101
426	主题公园类	凯里 民族 文化园 民族 文化 基调 民族 建筑 特色 民族风情 体验 民族 文化 展示 民族 旅游 商品交易 民族特色 餐饮 品尝 民族 歌舞 观赏 多个 功能 一体 凯里市 政府 重金 打造 新兴 城市 旅游 综合体 国家 A级 旅游景区 苗族 风情 体验 基地 几十亿 民族民间 手工艺品 交易 基地 黔东南 民族 文化 旅游 窗口 黔东南州 凯里 民族 文化园 旅游景区	nrt n n n n n n n n n n n n v n vn n n n v n n v m n n ns n n v b ns vn n n x x nz n n n m n n n n ns n n vn s ns nrt n n x	151
427	人文类	施洞 古来 便是 苗家 人烟 鼎盛 福地 沿江 蜿蜒 密布 数不清 苗族 吊脚 木楼 当地人 称施 展响 贸易 集市 镇上 至今 完好 保留 建于 清朝 初年 码头 黔东南州 台江 施洞 苗族 文化 旅游景区	nr t v n n z ns f v v l nz n n n v vn vn n v d a v v t t n ns ns nr nz n x	83
428	度假类	山因水 因水 雄奇 平塘坡 脚下 一股 长流 不息 温泉水 造就 剑河 美名远扬 温泉 国内 稀有 温泉 自古 享有 苗疆 圣水 痛风 美誉 理化 指标 法国 著名 维希 温泉 贵州省 三大名泉 温泉 国家 A级 温泉 标准 建设 融入 苗族 侗族 民族 文化 四季 全天候 运营 温泉 度假胜地 国内 首家 苗侗 文化 主题 温泉 温泉 度假 不二 黔东南州 昂英 景区	nr n a x f m n v nr v ns x nr s v nr d v nr n n n v n ns a nrt nr ns x nr n x nr n vn v nz nz n n m n vn nr i s m nr n n nr nr v m ns x n	175
429	社会类	下司 生态 农林 观光 所在地 位居 凯麻 规划 中心 区域 紧邻 下司 古镇 凯里 都匀 麻江 三地 位置 交通 优势 铁路 沪昆 高速铁路 凯麻 高速公路 国道 紧邻 项目 区域 都匀 凯里 快速通道 交通 干线 紧邻 园区 项目 各县市 紧密 项目 地距 沪昆 高速 下司 公里 沪昆 高铁 凯里 南站 公里 贵广 高铁 都匀 东站 公里 凯里市 公里 凯里 黄平 机场 公里 贵阳 龙洞堡 机场 公里 项目 规划 余亩 投资 亿元 截至 土地 流转 余亩 投入 余万元 项目 示范区 建设 黔东南州 凯里市 重点项目 下司 生态 农林 观光 享有 东至 海南岛 夏至 黔东南 盛誉 景区 物产丰富 建筑 文化 商埠 文化 历史文化 节日 文化 体育 文化 生产 生活 服饰文化 民族 文化 礼仪 文化 饮食文化 名猪 文化 名鸡 文化 蓝莓 文化 贯穿 景区 黔东南州 凯里 乡村 振兴 产…	n n n n n v nr n n n v n ns nrt ns nr j v n n n x nz nr n n v n n ns nrt n n n v n n ns a n n x d n q x n nrt ns q ns n ns n q ns q nrt nr n q ns x n q n n m vn m v n v m v m n n vn ns ns n n n n n v ns ns t ns n n l n n n n x t n vn n vn vn n n n n n l n n n n n n v n ns nrt n v n v n n	327
430	社会类	碧波 花诗园 景区 区位 优势 休闲 观光农业 主题 百香果 蓝莓 产业 核心 创造性 融合 贯穿 生态 果园 休闲 农业 园文 农业 亲子 乐园 研学 修习 康体 运动 休闲 度假 科普 学习 相关 文化产业 一体 主题鲜明 特色 独创性 黔东南州 凯里 碧波 花诗园 旅游景区	nr nr n n n v n n n n n n n vn v n n v n n n n n n v n vn v v nrt v v n n n n n ns nrt nr nr x	121
431	人文类	新桥 苗族 风情 浓郁 服饰 建筑 奇特 闻遐迩 新桥 苗族 有三奇 妇女 裙子 男人 对襟衣 扣子 最密 粮仓 水塘 新桥 妇女 服饰 奇特 裙子 出奇 七寸长 裙子 两丈 自织 靛青布 折叠 素称 百褶裙 新桥 粮仓 水塘 之上 在世界上 独一无二 黔东南州 雷山 大塘 景区	ns nz n a n n nz l ns nz nr n n n x n a n n ns n n nz n a x n m n x v n n ns n n f l i ns nr ns n	130
432	人文类	状元 文化产业 园区 状元 文化 创意 产业 民俗 民风 体验 生态农业 观光 一体 五级 旅游 资源 省级 文物保护 单位 状元 第四 旅游 资源 狮山 银杏树 状元 湖和 状元 文化 旅游节 省级 文物保护 单位 姜氏 宗祠 夏氏 入黔 始祖 九步 三孔 大庙 七星 二郎庙 景点 观赏 游憩 价值 黔东南州 麻江 状元 景区	n n n n n v n n n n n n n b vn n b n n n m vn n x nr n ns n n n b n n nr nr nr x nrt m x n nz ns n v v n ns nr n n	139
433	自然类	贵洞 景区 规划 面积 平方公里 充分利用 万亩 竹海 喀斯特 溶洞 古法 造纸 竹编 工艺 字长 生态环境 资源优势 打造 旅游 扶贫 示范区 景区 分为 先导 示范 竹海 洞天 新良 花谷 山地 农业 四大 发展 板块 黔东南州 三穗 贵洞 景区	ns n n n q n m ns ns n n v n n n l n v vn v n n v n v ns n nz n n n j vn n ns nz ns n	96
434	人文类	大利 侗寨 始建 明代 距今已有 余年 历史 侗族 大利 侗寨 景观 建于 清乾隆 石板 古道 五座 侗族 风雨 气派 雄奇 侗族 四合院 独特 谷仓 村寨 四周 古木 葱茏 楠木 多株 体现 侗寨 人与自然 和谐 老人 护村 古木佑 传统观念 民居 杆栏 三合 四合 木楼 大小 风格各异 风雨 木质 结构 青瓦 盖顶 百年 历史 进寨 道路 青石 铺砌 整洁 干净 寨子 古树 参天 生态环境 完好 黔东南州 榕江 大利 侗寨 景区	n nz v t n m n nz n nz n v nr n n m nz n n a nz nt a nr n m nr z n m v nz i a n nz nz n n n j j n b l n n n ns nr m n n n n v a a n n v l a ns ns n nz n	200
435	社会类	景区 贵州省 农业 园区 全国 乡村旅游 示范区 社联 发展 模式 景区 初具规模 休闲 娱乐 亲子 体验 教育 培训 一体 现代农业 体验 园区 黔东南州 三穗 农业 体验 景区	n ns n n n x n n vn n n l v vn n n vn vn n n n n ns nz n n n	80
436	人文类	凯里 苗侗 风情园 景区 建成 苗侗 民族特色 建筑 共户 苗族 特色 建筑 侗族 特色 建筑 凯里 苗侗 风情园 民族风情 体验 民族 文化 展示 民族 旅游 商品交易 民族特色 餐饮 品尝 民族 歌舞 观赏 多个 功能 一体 旅游 综合体 景区 列为 贵州省 重点 旅游景区 城市 综合体 项目 凯里市 首个 国家 A级 旅游景区 苗侗 风情园 参观 苗侗 建筑 艺术欣赏 民族民间 歌舞 品尝 苗侗 特色美食 亲眼目睹 民族民间 手工艺 精巧 制作 过程 一届 中国 国际 原生态 民族 文化 旅游节 中国 国际 民族民间 工艺品 博览会 暨银饰 刺绣 博览会 大型 活动 隆重 举办 黔东南州 凯里 苗侗 风情园 景区	nrt nr n n v nr n n n nz n n nz n n nrt nr n n n n n v n vn n n n v n n v m n n vn n n v ns n x ns n n ns m n x x nr n n nr n i n n v nr n l n n a vn n m ns n n n n n ns n n n n nt n n b vn a v ns nrt nr n n	252
437	人文类	青龙 景区 全国 重点 文物保护 单位 联合国教科文组织 青龙 古建筑群 世界 贴崖 古建筑 园林 贵州 古建筑 规模 构造 精巧 佛教 经殿 道教 庙堂 儒家 书院 会馆 一体 佛道 儒俗 古建筑 群落 黔东南州 镇远 青龙 景区	ns n n n n n nt ns n n n nr n ns nr n v a nz n nz n n n n n n n nr n ns a ns n	98
438	自然类	野洞 景区 溶洞 漂流 瀑布 山野 观光 野洞 发源 瓮安 朱家 国家森林公园 全程 公里 河水 清澈见底 两岸 峰峦 叠翠 全流域 两座 天生桥 上野 天生桥 多米 多米 河水 穿洞 而过 瀑布 天窗 有奇 独特 钟乳石 千丘 田渠 景观 旁边 一干 洞洞 水洞 孪生 下野 天生桥 最矮处 洞长 钟乳石 景观 别致 贵州 漂流 绝景 游客 络绎不绝 黔东南州 平野 洞河 旅游景区	n n n a n ns n n n ns nrfg nt n q ns l f n z x m nz ns nz m m ns n c n n a a n x nr n f m n n b v nz x x n n v ns a n n i ns n ns x	180
439	社会类	黔东南州 岑巩 文化 体验 景区 贵州 岑巩 杂交 水稻种子 生产 基地 全省 唯一 国家级 杂交 水稻 制种 基地 建有 岑巩县 杂交 水稻种子 研发 中心 选种 基地 地区 特色产业 思州柚 油茶 景区 农耕 文化底蕴 深厚 景区 居民 世代 农耕 劳作 富有 特色 农耕 文化 特别 实施 杂交 水稻 制种 崇尚 勤劳 自力更生 特色 谷神 文化 黔东南州 岑巩 周坪 文化 体验	ns nr n n n ns nr n l vn n n b b n n n n v nr n l j n v n n n x n n nr n a n n t nr vn v n nr n d v n n n nrt a i n n n ns nr nr n n	162
440	人文类	被誉为 大山深处 民族 瑰宝 瑶白 贵州省 锦屏县 彦洞乡 古老 侗寨 瑶白 民风 古朴 浓郁 民族 文化 多姿多彩 民俗 独特 瑶白 摆古节 久远 古老 侗乡 文化节 民俗 技艺 载体 民族 文化 传承 平台 黔东南州 锦屏 瑶白 侗寨 景区	n nz n n x ns ns x nr nz x n a a n n i n a x x d nr nz n n n n n n v n ns n x nz n	103
441	复合类	云上有山 影视 基地 景区 依托 云雾山 主体 云雾山 黄平县 境内 海拔 山峰 海拔 森林 覆盖率 高达 植物 种类 繁多 山顶 原有 一座 古寺 保留 遗址 碑文 长老 坟墓 最早 乾隆年间 临济 正宗 弟子 德戒 和尚墓 山顶 茶树 贡茶 云雾茶 黔东南州 黄平 云上有山 影视 基地	x n n n v ns n ns ns s n ns n n n nr n n a n v m ns v n n n n d n n nz n n x n n n nr ns nr x n n	126
442	复合类	该村 列入 中国 传统 村落 名录 走进 交汪 震撼 古老 庞大 多户 古老 苗家 吊脚楼 依山 层层叠叠 山脚 无比 壮观 震撼 心灵 感叹 唏嘘 交汪 九龙坡 龙潭 交汪 神树 地名 美丽 传说 苗寨 交汪 至今 保留 千亩 原始森林 林中 古树 参天 老藤 盘根 气势 非凡 苗寨 交汪 很多 枫树 枫树 高大 挺拔 苗寨 标志 苗族 挺拔 枫树 先祖 传说 蝴蝶 妈妈 是从 枫树 诞生 枫树 牺牲 苗族 先祖 尤的 鲜血 生长 枫树 苗族 祖先 灵魂 倍加 尊爱 得以 保护 很多 节日 焚香 化纸 给予 祭拜 黔东南州 台江 交汪 千年 苗寨 景区	r v ns n n n v x v nr a m nr n n nr z ns v a v n v v x ns ns x n n ns n x x d v m nr s n v nr ns n d x x m n n a v x n nz v n n n n n v n v n v nz n d n n n nz nr n v v v v m t v n v v ns ns x m x n	288
443	人文类	巫脚 苗寨 景区 建于 两河 交汇 山谷 之中 四周 群山环绕 村寨 依山傍水 古树 参天 传统 民居 建筑 依山 就势 建于 山坡 之上 高低 错落有致 层层叠叠 风貌 古朴 传统 木质 结构 建筑 景区 红色 文化 民族 文化 浓郁 拥有 二月二 敬桥节 爬坡节 芦笙 酒歌 苗族 服饰 典型 非物质 文化 资源 山水 路桥 交相 呼应 和谐 共融 一幅 优美 恬静 生动 田园生活 画卷 黔东南州 台江 巫脚 苗寨 景区	ns x n v ns n n r m l n i n v n n n nr d v ns f a i z n a n n n n n n n n n a v x x x nr n nz n n x n n ns ns n v a n d a a vn nr n ns ns ns x n	164
444	自然类	施洞镇 小河村 坐落 苗岭 山脉 余麓 巴拉 河畔 小河村 依山傍水 环境 清怡 宜人 四周 群山环绕 竹木 郁郁葱葱 村前 河水 环流 石桥 横于 河上 中部 风雨 鼓场 全村 绿树 环绕 全村 山高谷深 水量 充沛 植被 种类 繁多 无山不清 无水不绿 森林 覆盖率 葱葱 郁郁 民族风情 田园 农庄 自然 生态旅游 一体 旅游 理想地 黔东南 周末 景点 黔东南州 台江 小河 景区	nr x v nr ns nr nrt ns x i n nr nrt m l n i x ns n ns v s f n n n n v n x n a n n a l x n n z a n nr n d n n vn x ns t n ns ns nr n	157
445	自然类	登鲁下村 森林 覆盖率 达以 苗族 聚居 经济 产业 杨梅 板栗 油桐 油茶 辣椒 药材 经济作物 浓厚 民族风情 国家级 一级 保护 树种 楠木 红豆杉 群居 树种 气候宜人 风景优美 夏季 休闲 娱乐 最佳 环境 宾朋 前来 观光旅游 村内 人文资源 保存 家家户户 木房 传统 石砌 木楼 吊脚楼 苗族 歌舞 代代传 节庆 风俗 浓郁 刺绣 民间 技艺 原始森林 植被 生态 资源 较为 特别 登鲁 楠木 被誉为 中国 金丝 楠木 第一村 交片 万亩 原始森林 气势 宏博 黔东南州 台江 登鲁 金丝 楠木 之乡 景区	x n n v nz v n n nr n n n n n n a n b m v n n nz n n n i t v vn z n nr t nz s x v n n n b n n nz n vn t n a n n n nr n n n d d ns n n ns n n nz n m nr n nz ns ns ns n n r n	226
446	社会类	台江县 巴拉 芳华 休闲 观光农业 园区 台江县 人民政府 招商引资 引进 开阳县 盛丰 农业 有限公司 台江县 台盘乡阳 芳村 修建 农业 示范园区 项目 规划 面积 资金 投资 亿元 生态农业 亲水 娱乐 休闲 民族风情 体验 一体 休闲 观光农业 园区 黔东南州 台江 五彩 阳芳 景区	ns nrt nz v n n ns nt n v ns nr n n ns ns n v n n n n n n vn m n n vn v n n n v n n ns ns nz nr n	119
447	自然类	地良村 天柱 民族风情 浓郁 侗家 村落 天柱 县城 公里 高酿镇 公里 锦屏县 公里 旅游 资源 禀赋 拥有 饱经风霜 古祠 古墓 古桥 古道 古井 古碑刻 历史 印记 拥有 旋律优美 驰名中外 北侗 经典 民谣 地良歌 拥有 中国 传统 村落 中国 美丽 休闲 乡村 贵州 省级 生态 环保 贵州省 少数民族 特色 村寨 贵州省 乡村旅游 示范村 响亮 名片 地良 独处 高台 地形 地势 南高北 平均海拔 全年 温度 很少 超过 森林 覆盖率 十八 原生态 树木 相互交织 植被 茂密 地良 珍禽异兽 天堂 独特 地形 地貌 赋予 地良 江山如画 奇山异水 黔东南州 天柱 地良 旅游景区	x n n a n n n n q x q ns q vn n n v i x n ns n n x n n v v i ns n n nr v ns n n ns ns v n ns b n j ns n n n ns x n a n nr d n n n ns n m n m v n n m n n l n a n i n a n n v n i i ns n nr x	243
448	自然类	上舞阳 景区 清幽 峻秀 一身 称为 山水 相映 人间仙境 上舞阳 景区 旅游 行船 借助 观音岩 水库 高峡 平湖 空气 未受 污染 水质 清澈 山色 倒影 涟涟 一道 天然 山水 绿色 艺术 长廊 景区 大大小小 道湾 两岸 高差 之间 沿河 两岸 无数 石壁 酷似 一幅幅 精美 壁画 翠绿 林木 犹如 一个个 硕大 盆景 飞禽走兽 乐园 群峰 奇峰 孤峰 横看成岭 竖视成峰 上舞阳 群峰 两岸 奇峰 怪状 万千 姜太公钓鱼 仙人 晒鞋 足撑天 人面 狮身 八仙过海 景点 翡翠 明珠 镶嵌 上舞阳 两岸 瑶池 再现 景区 层次分明 对比 浓淡 相间 疏密 有序 一副 天然 绿色 艺术 长廊 展现 上舞阳 山水 秀丽 柔媚 游客 誉为 万米 国画 长廊 黔东南州 施秉 上舞阳 旅游景区	x n z x m v ns v n x n vn n v n n n ns n x vn n a n n z m b ns n n n n z ns f n f ns f m n v d a n nr nr v m a n i n n n nr x x x n f n n m i n x x n n nz n n nr v x f n v n nz v a n a n m b n n n v x ns a a n v m n n ns nr x x	300
449	自然类	七孔 景区 我省 首个 世界 自然 遗产地 国家 A级 旅游景区 山水 林洞 湖泊 瀑布 一体 喀斯特地貌 无与伦比 奇观 被誉为 超级 盆景 游客 开放 景点 大七孔 恐怖峡 天生桥 大七孔 古桥 景点 七孔 古桥 拉雅 瀑布 跌水 瀑布 断桥 瀑布 水上 森林 翠谷 瀑布 天钟洞 鸳鸯 卧龙 黔南州 荔波 樟江 旅游景区	n n r m n d n n x x ns nr ns n n nz i a n b n n v n x x nz x ns n n ns nrt n n n n n s n nr n nr n ns ns n ns x	138
450	主题公园类	龙里 油画 大草原 景区 整体 建筑 苗族 布依族 传统 建筑 原型 设计 融入 文化 油画 文化 草原 文化 元素 展现 少数民族 建筑 文化 特色旅游 项目 商业街 采摘 龙潭 马朗 小镇 玻璃水 观光 索道 登山 步道 玻璃 高空 滑索 草原 沙滩 草场 篝火 广场 美食街 天空 瞭望 蒙古包 亲子 乐园 沙滩 红桥 玻璃 迷宫 游乐 项目 配套 设施 黔南州 龙里 油画 大草原 旅游区	ns n x n n n nz nr n n n vn v n n n n n n v n n n n n n v ns nr nr n n nr ns n n n nr n nr n n n ns n v nz n n nr nr n n n n a n ns ns n x n	162
451	度假类	金海雪山 景区 升级 改造 植入 景区 大门 稻梦 空间 牛阵 布依 乡愁 天下 粮仓 庆丰 大道 红绸 丝路 田园 水吧 水巷 街市 演艺 中心 水龙门 项目 景区 自然 山水 风光 布依 民族 村寨 文化 布依 民族 风俗 农耕 文化 稻雕 文化 休闲 旅游 水上 游乐 养生 度假 一体 综合性 旅游区 依托 贵定 交通 区位 优势 打造 贵州 东南 一线 旅游 集散地 黔南州 贵定 金海雪山 景区	x n vn v n n n nz n nr nr n s n nz n n n nr n n n n n x n n d ns n nr n n n nr n n nr n n n v vn s n v v n n n v n n n n v ns ns m vn n ns n x n	155
452	社会类	好花红 乡村 旅游区 布依族 人口 总人口 一个集 乡村 回归 民族 文化 电子商务 农耕 体验 康体 休闲游 农业 观光 游六游 一体 乡村旅游 示范 景区 黔南州 惠水 好花红 乡村 旅游区	x n n nr n n m n v n n n nr n n v n n nr n x v n ns nr x n n	79
453	主题公园类	都匀 经济 开发区 了以 中国 茶文化 博览园 中心 拓展 影视文化 旅游 产业 建设 拥有 民国街 毛尖 影视 小镇 大型 建筑 未央宫 马场 太后殿 古建筑 影视 基地 梦都 影视文化 创意园 毛尖 小镇 建设 影视 拍摄 功能 老厂房 纪念 原有 军工厂 老厂房 升级 利用 小镇 建有 民清 风情 云雾街 民国街 工作日 节假日 慕名而来 游客 络绎不绝 黔南州 都匀 茶文化 影视 小镇 景区	ns n n v ns n n n v n vn n vn v x n n nr b n n n x nr n n x n x n nr vn n v n x n v n x vn n nr v b n x x n t l n i ns ns n n nr n	179
454	社会类	中国 天眼 景区 位于 贵州省 平塘县 航龙 未来 国际 天文 小镇 景区 依托 国家 科技 设施 口径 球面 射电 望远镜 未来 年内 国际 领先水平 世界 品牌效应 建设 贵州省 口径 球面 射电 望远镜 电磁波 宁静 保护 办法 黔南布依族苗族自治州 口径 球面 望远镜 电磁 宁静 运行 环境保护 条列 射电 望远镜 台址 圆心 半径 公里 电磁波 宁静 核心区 核心区 中国 天眼 景区 黔南州 平塘 中国 天眼 景区	ns n n v ns ns n t n nz nr n v n n n n n vn nr t t n n n n vn ns n n vn nr n nr v n ns n n nr n nr v n n vn nr n n n q n nr n n ns n n ns ns ns n n	180
455	人文类	福泉 古城 文化 旅游景区 规划 面积 平方公里 景点 包括 福泉 城墙 葛镜桥 水城 西门 福泉山 沈万三 原葬墓 山寺 潮音阁 文庙 太极 沙河 湿地 公园 雄镇楼 三丰 主题 文化馆 太极宫 福泉 剧院 平越驿站 万三府邸 平越 军民府 墨香 书院 五大 城门 楼洒 金谷 黔南州 福泉 古城 文化 旅游景区	nz ns n x n n q n v nz n nr n ns ns nr n ns x n ns ns z n x nz n n x nz n x x a x nr n j n x n ns nz ns n x	119
456	度假类	双龙镇 巫山 峡谷 景区 传统 古镇 建筑 峡谷 景观 有机 融为一体 中国 传统 院落 建筑 承载 现代人 时尚 休闲 度假 生活 丽江 束河 古镇 柔软 时光 理念 打造 轻松 浪漫 度假 氛围 萃取 成都 宽窄 巷子 经典 中华文化 商业地产 中国 传统 古建筑 完美 打造 中国 古典 文化 时尚 元素 融为一体 度假 目的地 项目 景观规划 龙生九子 建筑 元素 遍布 景区 城门 广场 香湖 鼓楼 广场 一条 横向 景观 轴线 入口 广场 香湖 情人 索桥 花海 梯田 峡谷 隘口 纵向 景观 轴线 项目 建成 景区 呈现 中国 院落 旅游 休闲 小镇 中式 山地 院落 住宅区 山地 花海 景观 功能 板块 双龙镇 建设 贵州 旅游 观光型 分时 度假型 候鸟型 休闲 度假型 打造 贵州 特色 山地 城镇化 探索 黔南州 龙里 中铁 双龙镇 巫山 峡谷 旅游区	x ns n n n ns n n n n l ns n n n v n n v v vn ns nr ns a n n v a a v n v ns a n n nt n ns n nr a v ns ns n n n l v n n n nr n n v n n n ns n n m v n n ns n ns n nr ns n n n v n n n v n v ns n vn v nr n n n n n ns n n n x vn ns vn n d n x v n v ns n n n v ns ns n x ns n n	337
457	主题公园类	杉木 中央公园 总体设计 环五区 九景 投资 亿元 包含 环西路 环湖路 中央公园 三个 建设 内容 市民 需求 场地 着力 打造 一个集 生态 文化 休憩 娱乐 健身 防灾 功能 一体 综合性 市政 公共 公园 黔南州 都匀 杉木 湖景区	nz nt n j n vn m v x x nt m vn n n v s n v m n n v vn v vn n n n n b n ns ns nz ns	99
458	人文类	草塘 千年 古邑 旅游区 猴场 会议 会址 猴场 会议 陈列馆 毛泽东 行居 戏楼 旗山 书院 黔山 进士 楼宋钦 故居 红色 景点 人文景观 多处 建设 草塘 十二 景区 提升 国家 A级 旅游景区 添砖增瓦 景区 现有 星级 标准 酒店 床位数 余张 餐饮店 余家 接纳 万余 就餐 景区 中国 学会 颁发 中国 辞赋 之乡 称号 评为 贵州省 首届 旅游 最具 公众 影响力 十大 品牌 中国 最具 价值 文化遗产 旅游 目的地 称号 评为 国家 A级 旅游景区 称号 列为 全省 重点 示范 旅游景区 荣获 全省 十佳 特色旅游 城镇 景区 评为 黔南州 最具 历史文化 价值 旅游 古镇 第二批 全国 特色 小镇 黔南州 瓮安 草塘 千年 古邑 旅游区	n m nr n n n n n n nr nr n n n n ns n nr n n n n m vn n m n v n x x x n b n n n n m n m v m v n ns n v ns n r n v ns m vn x n n j n ns x n n vn n n v n x x n v n n v x nr n z n ns n v ns x x n vn ns m n n nr ns ns n m nr n	265
459	自然类	景区 县城 公里 幅员 面积 平方公里 峡谷 两岸 山势 恢弘 植被 保护 完好 滕竹 漫布 特色 最为 奇绝 地质 奇观 亿年 生物 化石 自然 凸显 阳刻 中国共产党 五个 大字 神奇 地质界 小概率 事件 黔南州 平塘 掌布 藏字 景区	n n q n n q n f n a n v a nr v n d v n a m n n d a n nt m n a x x n ns ns v nz n	101
460	人文类	荔波 瑶山 古寨 景区 贵州省 少数民族 瑶族 文化 人文 展示 景区 自然 村寨 保存 完好 贵州 唯一性 不可再生性 白裤瑶 联合国教科文组织 认定 民族 文化 保留 完整 民族 称为 人类文明 活化石 极少数 持枪 部落 独具特色 白裤瑶 文化 世界 民族 文化 瑰宝 瑶山 古寨 至今 保存 上百年 仓群 文物 瑶族 歌舞 服饰 建筑 婚礼 习俗 祭祀 保留 独特 风格 誉为 东方 印第安人 瑶族 文化 建筑风格 瑶山 游客 集散中心 瑶王府 中国 第一 牛头 铜鼓 中国 第一 大禾 仓群 瑶族 遗址 史馆 圩市 洞穴 遗址 室外 演艺 生活 体验 相继 建成 但戈沙 鼓舞 白裤瑶 服饰 国家 非物质 文化遗产 称号 黔南州 荔波 瑶山 古寨 景区	n ns x n ns n nz n n v n d n v a ns b x x nt v n n v a n v l n m n n l x n n n n n ns x d v m x n nz n n n n n v v a n v s nz nz n n ns n n x ns m n n ns m nz x nz n n ns n n s n vn n d v nr v x n n x n n ns n ns x n	280
461	主题公园类	小镇 大型 军事 战争 年代 影视 基地 占地面积 酒店 古镇 机场 司令部 摄影棚 战壕 涵盖 爱国主义 题材 战争 影视剧 拍摄 小镇 影视剧 拍摄 角度 全方位 展示 民国时期 军营 司令部 战俘营 全貌 提供 真人 CS 拓展 训练 影视 拍摄 旅游观光 旅游 体验 项目 黔南州 都匀 巨升 影视 旅游 小镇 景区	nr b n n t n n n n ns n n n n v nz n n n v nr n v n m v b n n n n v n eng v vn n v n vn n n ns ns nr n vn nr n	129
462	复合类	水葩 水寨 景区 荔波 打造 恩铭 故里 原生 水寨 系列 景区 居民 水族 山高水远 岁月 温柔 漫长 水寨 融合 山村 风景 民族风情 非遗 文化 田园 风情 人世 仙居 莫过于此 神似 凤凰 羽毛 山谷 中国 少数民族 特色 村寨 中国 美丽 休闲 乡村 中共一大 代表 邓恩铭 故里 水寨 静态 动态 方式 展示 国家级 非物质 文化遗产 水族 水书 马尾绣 剪纸 贵州 蜡染 省级 非物质 文化遗产 水族 铜鼓 服饰 婚俗 酿酒 医药 石雕 黔南州 荔波 水葩 水寨 景区	n n n n v nr n n n q n n n ns t a n n vn ns n n x n nr n n n l a nr n n ns n n n ns ns v n j n nr n n n n n v b x n n n x n ns vn b x n n n n n vn n n ns n n n n	191
463	度假类	龙里 朵花 温泉 旅游景区 朵花 峡谷 景观 富含 微量元素 天然 地下 矿水 井口 温度 涌水量 立方米 依托 打造 首个 特色 体验 休闲 娱乐 疗养 保健 教育 学习 核心 综合型 山地 温泉 康养 胜地 黔南州 龙里 朵花 温泉 景区	ns n nr x n n n v n b s n ns n n q v v m n n v vn n nr vn v n n n nr x n ns ns n nr n	100
464	社会类	黔南州 惠水 百鸟 数字 小镇 位于 百鸟 河畔 得名 规划 数字 小镇 三年 五个 工作 目标 引进 大数据 开发企业 带动 相关 产业 规模 亿元 解决 万名 大学生 创业 就业 培育 上市公司 引进 两院 院士 数字 小镇 领军 产业 研发 产业 小镇 文化 小镇 旅游 小镇 黔南州 惠水 百鸟 数字 小镇 旅游景区	ns nr n n nr v n ns v n n nr m m vn n v x x v v n n m v m n n v vn nt v j n n nr n n j n nr n nr vn nr ns nr n n nr x	144
465	主题公园类	都匀 足球小镇 分为 文化 休闲 球场 两个 区域 建设 文化 休闲 规划 用地 面积 会议 中心 小型 足球 博物馆 美食街 购物中心 室内 室外 足球 体验 空间 花栖谷 酒店 青训 公寓 AB 球场 规划 用地 面积 建成 足球场 人制 足球场 天然 草坪 人工 草坪 人制 足球场 天然 草坪 人工 草坪 建设 标准化 恒温 游泳馆 健身房 运动员 理疗 中心 休闲吧 一体 综合 服务中心 球场 相关 配套 功能 网球场 黔南州 都匀 足球小镇 景区	ns x v n v n m n vn n v n n n n n b n n ns n s s n n n nr n n n eng n n n n v n n n b n n n n n b n n n vn vn nz n n n n n n n vn n n v a n n ns ns x n	192
466	人文类	景区 汇总 搜集 州治 文化 服饰文化 饮食文化 建筑 文化 科举 文化 佛教文化 资源 承载 千年 传统 风俗 宗教信仰 价值 取向 建筑 理念 审美 习惯 多种 文化 意涵 传达 游客 四合 牌坊 九龙 照壁 广顺 州署 花园 古建筑群 景区 历史风貌 载体 景区 古宅 古桥 古城 翁贵贡纸 作坊 古建筑群 广顺 州署 古街 格局 旧貌 整体 布局 方式 历史文化 表现 保护措施 完善 效果 黔南州 长顺 广顺 州署 文化 景区	n n v n n n l n n n n nz n v m n n n n v n n vn n m n n v n j n nz n nz x n n n n n n n ns ns x n n nz x ns n n n n n x v n v n ns ns nz x n n	179
467	自然类	长顺 生态 体育 公园 景区 山清水秀 风光旖旎 空气 负氧离子 含量 立方厘米 超过 大自然 赐予 天然 氧吧 多类 河流 湖泊 湿地 林木 典型 喀斯特地貌 景观 城市 河湖 景观 体育运动 生态景观 一身 景区 大山 小山 大湖 小水 河床 为络 绿廊 成网 紧紧围绕 生态 打造 新型 山水 生态园林 城市 体育 公园 景区 景区 景城 一体化 建设 分区 分为 板块 包括 体育馆 河坝 三岛 三座 迷人 环湖 两岸 环行 步道 依山 就势 依河 拓展 修建 水榭 牌坊 假山 平台 驳岸 景墙 雕塑 广场 石桥 廊桥 造林 植树 种花 植草 投资 青山绿水 波光粼粼 天水一色 水榭 牌坊 满目 四季 景色 多变 红日 初升 晚霞 倒影 夜幕降临 华灯初上 灯光 倒影 光柔水静 景美 黔南州 长顺 生态 体育 公园 景区	ns n vn n n nr i n n n q v d v b n m n ns z nr n nz n ns ns n n l m n ns nr ns n n v n n l n v b ns n ns vn n n n ns l vn n v n v n ns ns m n n f j n n d ns v v n n n n n n n n ns ns n n n n vn ns l x n n n m n v n v n n nr i n n x nz ns ns n vn n n	302
468	度假类	天空 之桥 景区 贵州省 第一个 融合 服务区 依托 世界 混凝土 桥塔 平塘 大桥 打造 观景 酒店 特色 民宿 超市 布依 八大碗 主题 餐厅 风味小吃 半山 步道 天文 观景台 天空 之桥 风景区 儿童乐园 房车 露营 基地 等以 旅游 体育 休闲 度假 主题 体旅 融合 发展 开发 大桥 观光桥 极限运动 桥下 峡谷 休闲 运动 体验 山地 自行车 山地 汽车 越野 体育 小镇 乡村旅游 农产品 采摘 牙舟 工艺 展示 体验 合力 打造 集线 智慧 出行 平台 线下 休闲 旅游 度假 全龄 康养 品牌 赛事 核心 天空 之桥 国际 山地 户外 旅游 度假区 黔南州 平塘 天空 之桥 景区	n ns n ns m vn n v n n n ns ns v n n n n v nr x n n i ns n nz n n ns n n n v n v vn vn v v n x vn vn v ns x n s n v vn n n n n n ns vn nr x n v n n v n n v n nr v n n v vn v n x n n n n ns n n s vn n ns ns n ns n	225
469	主题公园类	贵州龙 水乡 旅游 生态城 规划 面积 景区 因地制宜 贵州 独有 山地 特色 景以 水系 载体 建筑 特色 龙乡 水里 贵秀 演艺 核心 亮点 观是 一个集 旅游 度假 休闲 娱乐 文化 演艺 商务 旅游 科普 研学 一体 综合性 多层次 生态旅游 景区 黔南州 龙里 水乡 旅游 生态城	x n vn x n n n i ns v n n nr n n n n ns s a n n n n m vn v v vn n n n vn nrt n n n m n n ns ns n vn x	113
470	度假类	贵州省 惠水县 咕噜云岭 景区 一个集 茶道 茶艺 康养 度假 民宿 客栈 地方 特色美食 民族风情 购物 民族 演艺 体育 娱乐 等为 一体 康养 度假 景区 种植 余亩 优质茶 全力 打造 云岭 茶街 神龟 托翠茶 博馆 康乐园 茶膳坊 云岭 茶海 景点 展现 景区 田园咕噜 乐活咕噜 康养咕噜 动感咕噜 乡村咕噜 五大 游玩 主题 黔南州 惠水 咕噜云岭 景区	ns ns x n m n n x v n n n n n n n n vn vn v n x v n v m x n v ns n n nr n nr x ns ns n v n x x x x x j n n ns nr x n	140
471	度假类	龙里 摩都 娱购 景区 体验 游憩式 娱购 景区 爱馆 尚街 潮馆 品馆 卢浮宫 金熙 酒店 世界 同步 lifestyle 体验式 商业模式 打造 沉浸式 体验 消费 场景 独创 多功能 空间 汇集 餐饮 娱乐 购物 休闲 丰富多彩 精品 业态 景区 黔南州 龙里 摩都 娱购 景区	ns nz vn n n x vn n n n n n nr nz n n d eng n n v x n vn n v b n v n vn n v i n n n ns ns nz vn n	113
472	人文类	三都县 雪花 马尾绣 小镇 特有 民族 文化 自然 旅游 资源 依托 马尾绣 文化 看点 亮点 民族 文化 浓郁 深厚 水族 非物质 文化遗产 一条街 水族 马尾绣 扶贫 车间 黔南州 三都 雪花 马尾绣 小镇 景区	ns n x nr b n n d vn n v x n n n n n a a n x n n n x v n ns x n x nr n	88
473	主题公园类	瓮安 建中 茶旅 小镇 景区 茶旅 体旅 农旅 文旅 融合 发展 茶文化 主题 旅游景区 被誉为 黔南 十大 最美 茶山 年度 黔南州 十佳 茶叶 示范 基地 贵州 康养 健体 休闲 避暑 名片 欧式建筑 风格 打造 茶旅 一体化 小镇 四周 青山 环绕 清澈 湖泊 周边 美丽 花草 绿色 茶园 相映成趣 红顶 白墙 欧式建筑 分散 茶园 之间 充满 异域 风情 小镇 建有 专供 出口 欧盟 有机 茶园 领略 欧洲 异国情调 体验 采茶 炒茶 极具 特色 乡村旅游 黔南州 瓮安 建中 茶旅 小镇 景区	ns v x nr n x x j x vn vn n n x n ns j a n n ns z n v n ns x a v v n l n v x l nr m ns v a ns f ns n n n i n n l v n f a n n nr v v vn j n n n ns l n v v n n x ns ns v x nr n	209
474	人文类	都匀 三线 文化 创意园 建设 内容 东方 机床厂 改造 升级 包括 保留 建筑 功能 改造 新建 建筑 路网 景观 绿化 工程 几大 基础 分为 文博 板块 会展 板块 休闲 娱乐 板块 三大 功能 片区 都匀 三线建设 博物馆 位于 三线 文化 创意 园内 馆区 建筑面积 展陈 重点 表现 黔南 都匀 三线 企事业 单位 发展 历程 历史 贡献 电子 军工 基地 定位 黔南州 都匀 东方 记忆 景区	ns m n x vn n s n v vn v v n n v ns n n n n n m n v nr n vn n v vn n x n n ns l n v m n v s ns n x n v ns ns m n n vn n n n n n n n ns ns s n n	157
475	社会类	景区 山水相连 绿树成荫 绿地率 景区 花果 草藤 齐备 植物 多样性 分布 茶园 桃园 樱花园 杜丹园 花园 橘园 百草园 植物 博览园 八园 自然景观 被誉为 天然 植物 博物馆 茶园 鱼钩 小叶 核心 标志 都匀 毛尖茶 原种 保护 完整 面积 校内 生态 茶园 景区 各类 植物 多种 国家 二类 珍稀 保护 植物 多种 黔南州 都匀 黔南 职院 研学 旅游景区	n ns l n n n n nr n l v n ns n nr n n n n n n l n b n n n n n n n ns nr n v a n s n n n r n m n m a v n m ns ns ns n n x	154
476	自然类	荔波 万亩 梅原 景区 地处 世界 自然 遗产地 核心区 茂兰 国家级 自然保护区 森林 覆盖率 地形 地貌 伏流 洞穴 暗河 峡谷 洼地 锥状 塔状 山峰 特征 万亩 梅原 天然 生长 万多亩 野生 梅树 树龄 珍稀 古梅 不下 数百 素有 十里 梅海 万亩 梅林 之称 全国 连片 野生 梅林 中国 野生梅 之乡 之称 共有 木朝岜町 梅园 懂朋岜莲 梅园 野生梅 基地 景点 自年 荔波 县委 县政府 连续 举办 十余 中国 荔波 万亩 梅花 春节 活动 黔南州 荔波 万亩 梅原 景区	n m ns n s n d n n ns b n n n n n n n n n n n x ns n m ns b n m b nr n a nr v m v m nr m nr x n n b nr ns x r x v x nr x nr x n n r n n n a v m ns n m nr t vn ns n m ns n	202
477	自然类	布洛亚 景区 两岸 风光 绚丽 自然资源 仙山 绿水 奇石 灵洞石 森林 天然 天成 融为一体 布洛亚 规划 区域 少数民族 众多 布依族 民族 文化 浓郁 故布洛亚 得名 布依话 美丽 地方 黔南州 荔波 布洛亚 景区	ns n f n a l ns n n nr n b nr l ns n n n m nr n n a ns v x ns n ns n ns n	94
478	自然类	景区 总面积 亚热带 季风 湿润气候 温和 舒适 日照 充沛 冬无严寒 夏无酷暑 雨量 充沛 干湿 季节 分明 全年 平均气温 天然 氧吧 之称 景区 旅游 资源 覆盖 较广 被誉为 高原 明珠 花溪 公园 七彩 花田 盆景园 思源 九曲桥 余处 资源 垂钓 烧烤 徒步 露营 梯田 观光 旅游 项目 贾拓山 素有 龙里 东部 天然屏障 之称 气势雄伟 层峦叠嶂 森林 茂密 物种 多样性 气候 舒适 宜人 山间 溪水 潺潺 林中 鸟语花香 乡村旅游 文化 特色 浓厚 黔南州 龙里 贾托山 风景区	n n n n n a a n a x x n a a n v m n b n x n vn n v a n ns nr nr n nz nr n n ns m n v v d v n n vn n nr v ns f i x l i n a n l n a nrt n n z s n x n n a ns ns nr n	194
479	度假类	长顺 神泉 休闲 旅游 度假区 全长约 公里 包括 潮井 湿地 公园 神泉 潮井 神泉 驿站 画家村 婚庆 广场 水上 乐园 出口 湿地 公园 河水 流经 秀丽 峰丛 清激 河水 交相辉映 风光旖旎 独特 景观 景区 围绕 一带 四区 布局 建设 游客 服务中心 慢行 系统 河道 景观 营造 旅游 景观 驿站 画家村 潮井 福禄湖 草场 出口 湿地 公园 东门 景观 门楼 紫薇 游览 步道 滨水 栈道 黔南州 长顺 神泉 休闲 旅游区	ns x v vn n n q v ns z n x ns x n n t n s n vn z n ns n a x a ns i i a n n v n ns n vn n n d n n n vn vn n n n n nr n vn z n ns n n nr vn n ns n ns ns x v n	175
480	社会类	凤凰 乡村 休闲 度假 旅游区 建设 长顺 夜郎 文化 长顺 高钙 苹果 紫王 葡萄 依托 打造 一个集 民族 文化 现代农业 生产 乡村旅游 休闲 观光 四季 采摘 等为 一体 综合性 现代农业 生态 休闲 观光 景区 紧邻 交通 便捷 三面 环山 风景秀丽 景区 建有 移民 安置 观光农业 体验区 综合 服务中心 景观 花卉 四个 涉及 凤凰 水库 滨水 景观带 四季 花卉 标准 精品 水果 采摘 休闲 垂钓 共享 生态 菜园 凤凰 田园 餐厅 凤凰 壹号 客栈 独栋 别墅区 露营 营地 民主 文化 广场 景区 多亩 四季 果园 包括 多亩 高钙 苹果 多亩 紫王 葡萄 贵州省 高效 农业 园区 高钙 苹果 绿壳蛋鸡 园区 核心区 黔南州 长顺 凤凰 乡村 休闲 旅游区	nr n v v n vn ns n n ns x n nr n v v m n n n vn x v n m v v n n n n v n n v n a mq n i n v n v n x vn n n n m v nr n ns n m n n n n v v v v n n nr nr n nr m n nr n v n n n n n m m n v m x n m nr n ns a n n x n x n n ns ns nr n v n	264
481	人文类	宝山 贵州 佛教 名山 明清 四川 峨嵋山 云南 鸡足山 称为 中国 西南 三大 佛教 名山 朝香圣地 久享盛名 被誉为 黔东 始建 规模宏大 历史 原因 留存 莲花 遗址 文物 遗迹 岁月 洗涤 遮掩 不了 莲花 当年 辉煌 修复 重建 莲花 彰显 莲花 气势磅礴 阳宝 山上 万平方米 灵塔 分属 明代 清代 民国 三个 历史 时期 石刻 塔坟座 和尚 石墓 和尚 土坟 百座 规模宏大 实属 罕见 生态 观光 养生 度假 清修 黔南州 贵定 宝山 文化 旅游区	nr ns nz n t ns n ns i v ns ns x nz n x x n ns v l n n v n n n n t v v v n t a v a n v n i x s m nr n t t n m n n n x nr n nr n m l n a n n v v v ns n nr n n	203
482	自然类	地处 茂兰喀斯特 岩溶 发育 延伸 地下水 资源 地处 国家级 樟江 风景 名胜区 上游 生物资源 野生动物 植物 很多 既有 地带性 常绿阔叶 混交林 非地带性 常绿阔叶 落叶 混交林 生态旅游 资源 厚重 历史文化 浓郁 民族风情 周边 兰鼎山 国家森林公园 古老 神奇 水甫 石棺墓 浓郁 水族 风情 人文景观 黔南州 荔波 恩铭 故里 景区	s nrt n vn v n n s b ns n n f n n n m c n nr n b nr n n n n a x a n f nr nt nr a n x a n n n ns n nr n n	156
483	人文类	鱼耕 文化 展示中心 布依 渔家 整体 鱼篓型 类似 鸟巢 钢架 结构 内设 灯光 采用 鱼篓 样版 收集 时期 鱼类 工具 变迁 样品 资料 详解 最早 模型 哪种 渔具 终结 代表 集结 鱼类 样品 孤舟 竹筏 斗笠 蓑衣 渔猎 神话 历史 传奇 故事 等用 素描 画像 记录 勾勒 布依 鱼郎 世代 先祖 打渔 生活 图卷 徐霞客 入黔 逍游 素描 画像 追溯 祁江 悠远 鱼耕 文化 黔南州 荔波 寨票 渔隐 民宿 景区	nr n n nr n n x v n n n n n v n n v n n n vn n n v d n r n v n v n n nr n n n n n n n n v n n n nrt nr nr t n v vn n nr x n n n v ns a n n ns n n i n n	175
484	自然类	甲茶 景区 平舟 下游 景物 景观 包括 瑶家 峡谷 沙漠 河牛织 羊角 甲茶 瀑布 九龙 戏水 清恬 竹溪 九曲 湾拉七 峡谷 燕子 景物 景观 风景区 瀑布 竹林 峡谷 溶洞 沙滩 河湾 亚热带 南国风光 特色 贵州 难得 科学 文化 旅游 休闲 度假 地方 黔南州 平塘 甲茶 景区	x n x f n n v n n n nt n x n nz n x nz m ns n nr n n n n nz n n nr ns n nz n ns d n n vn v v n ns ns x n	120
485	社会类	十里 刺梨 风景区 旅游 资源 十里 刺梨 走廊 走近 自然 感受 乡村 气息 梨花 开品 刺梨 鲜观 水体 景观 游鱼 嬉戏 悠闲 垂钓 山地 自行车 攀岩 体验 运动 乐趣 农家 饭菜 体验 别样 生活 民族 表演 感受 少数民族 文化 风情 夜露 十里 刺梨 聆听 自然 声音 黔南州 龙里 十里 刺梨 景区	m n n vn n m n n v d v n n n n n a n n n v z v n n ns n vn a n n n r vn n v v n n n t m n v d n ns ns m n n	122
486	人文类	瑶麓 中国 青瑶 第一 美称 村寨 瑶族 风情 民俗 古朴 浓郁 历史悠久 文化 独特 内涵 个性 鲜明 少数民族 神秘 奇异 最让人 遐想 探索 古老 民族 坐落于 景区 中国 青瑶 第一 名为 中国 民间文化 艺术 之乡 全国 生态 文化村 国家 森林 乡村 贵州省 瑶族 打猎 传习 基地 贵州省 少数民族 特色 村寨 贵州省 打猎 艺术 之乡 单性 木兰 县级 自然保护区 景区 独特 民俗文化 非物质 文化遗产 有慓悍 打猎 神秘 岩洞葬 个性 古朴 独特 凿壁谈婚 习俗 亘古 瑶王 治理 文化 耀眼 民族服饰 生育 阴阳 原生态 文化 爱国华侨 捐建 水庆 小学 旧址 人文 景点 文化 世界 唯一 独特 自然景观 自然 森林 自然 山水 自然 溶洞 自然生态 奇观 游客 体验 风情 民俗 观探 研学 生态 观光 休闲 吸养 地方 黔南州 荔波 瑶麓 青瑶 古风 景区	x ns nr m n n nz n n a a l n a n n a n a a n v v nr n v n ns nr m v ns n n r n n n n n n ns nz v v n ns n n n ns v n r n nr b n n a n x n i v a x n a a i n n nz v n a n vn ns n n n v n n n n n n n b a l d n d ns d n l a n n n n vn n n n v v n ns n x nr n n	327
487	度假类	平塘县 密镇 六硐 景区 全省 西南 户外 露营 基地 功能 休闲 度假 露营 烧烤 农业 观光 峡谷 探险 户外 拓展 训练 民风 民俗 体验 农家 吃住 生态 停车场 帐篷 烧烤 露营 游客 服务中心 农家 体验区 乡村 客栈 毛南族 农家乐 天然 草坪 露营 烧烤区 河头 峡谷 山水 观赏 黔南州 平塘 六硐 景区	ns n x n n ns s v n n v v v v n n n n s v vn n n n n v n n n v v n n n x n n nr nr b n v x n n ns v ns ns x n	129
488	自然类	景区 独秀峰 天洞 景点 核心 包括 洞天 天王 广场 铁皮 石斛 主题 观光 名人 植物园 御花园 天一 布依 民族风情 百岁 千岁 万寿湖 游客 接待 中心 游客 步道 门楼 旅游景点 设施 景区 地形 平坦 扑朔迷离 溶洞 奇观 打以 平地 花海 百花争艳 主题 人文 故事 线索 养生 长寿 内涵 打造 天庭 文化 主题 特色 文化 休闲 景区 黔南州 独山 天洞 景区	n nr x n n v n nrt n n nr n n n n n b nr n m m nr n v n n n n n n n n a i n a v n ns l n n n n v ns n v n n n n n v n ns ns x n	155
489	自然类	景区 所在 东坪 地势 平坦 气候宜人 环境优美 民族 文化 浓厚 授予 苗族 芦笙 长鼓舞 艺术 传承 基地 称号 景区 河三脉 五区 河流 传统 村落 引导 围绕 景区 一周 漫游 景区 分为 传统 村落 片区 乡愁 建设 片区 沿河 观光 田园 片区 甲子屯 茶海 观光区 规划 结构 舒适 恬淡 田园 漫生活 主题 打造 景区 四季 有花 四季 游客 养心 养身 悠闲 最佳 选择 甲子屯 茶海 观光区 茶园 余亩 山顶 草原 观光 平台 观光 增设 东坪村 桐寨 甲子屯 登山 步道 游客 从此 步道 茶园 登上 甲子屯 开春 月份 漫山遍野 布满 姹紫嫣红 映山红 游客 仿佛 置身 美丽 的花海 甲子屯 最高点 云雾 万亩 大坝 风光 如数 尽收眼底 黔南州 贵定 云雾茶 旅游景区	n b ns n a n n n n a v nz nr i n v n n n ns ns n n n v v n m vn n v n n n n vn n ns n nr n x ns n n n a a nr x n v n m x m n n v z z v x ns n n m n n n n n v ns ns x ns n n c n n v x ns n i nr i nr n d v ns ns x n n m ns n n l ns n nr x	296
490	复合类	苗寨 荔波县 苗族 聚居 自然 村寨 全寨 有余 民宅 古朴 经典 依山 傍水 四面 环山 四条 清澈见底 小溪 高山 密林 深处 静悄悄 地向 寨子 中央 聚集 汇成 一条 小河 向东流 山上 人工 杉木 原始森林 交错 相融 绘成 绿色 林海 一道 天然 氧吧 笼罩 寨子 上空 接壤 风景秀丽 民风淳朴 民族 文化底蕴 丰厚 村民 如同 村貌 淳朴 干净 文明 和谐 静静地 月亮山 大山 折进 岁月 褶皱 一颗 镶嵌 漳江 源头 绿宝石 熠熠生辉 黔南州 荔波 佳荣大土苗 景区	x ns nz v d n n r n a n nr i mq n m l nr ns ns s z n n n v v m nr nr s n nz nr v n v n nr m b n v n v v i x n n a n d n a a nr a z nr ns v t n m v ns n nr i ns n x n	216
491	人文类	梦柳 布依 风情 小镇 景区 融合 布依族 传统 建筑 田园 自然风光 一体 涵盖 吃住行 游购 六大 要素 包含 民族 文化 旅游 特色 民俗 体验 非物质 文化遗产 展示 景区 铜鼓 广场 铜鼓 直径 据查 世界 直径 铜鼓 黔南州 荔波 梦柳 布依 风情 小镇 景区	nr nr n nr n vn nr n n nr l n v v vn j n v n n vn n n n x n v n n n n n v n n n ns n nr nr n nr n	109
492	人文类	龙里县 湾滩 河镇 孔雀 A级 景区 创建 规划 用地 公顷 创建 区域 以湾滩河 中心 整合 已有 旅游 基础设施 观光旅游 生态 休闲 民族 文化 发展 主题 线形 空间 形态 景区 跨河 桥梁 连接 划分 区域 创建 形态各异 民族特色 人文景观 生态 田园 黔南州 龙里 孔雀 景区	ns ns ns nr x n v n n q v n ns n v v vn n nz n v n n vn n n n n n n n v v n v l n n n nr ns ns nr n	126
493	自然类	朱家 景区 森林 覆盖率 景区 山峦起伏 林木 葱郁 河溪 清澈 空气 洁净 环境 古朴 清凉 景区 隶属 贵州 瓮安 朱家 国家森林公园 管理处 副科级 财政 全额 拨款 事业单位 景区 现有 游客 接待 中心 木屋 宾馆 接待 就餐 宾馆 现有 房间 床位数 景区 评为 科普 教育 示范 基地 国家 旅游景区 森林 康养 基地 试点 建设 单位 黔南州 瓮安 朱家 景区	nrfg n n n n i nr z ns a n z n a a n v ns ns nrfg nt n n n n v n n b n v n n n v v n b n n n v nrt vn v n n x n x n n vn n ns ns nrfg n	145
494	自然类	青云 国家级 森林公园 开放式 森林公园 位于 都匀市 文峰 公园 东面 始建 年月日 国家林业局 批准 评为 国家级 森林公园 一个集 森林 景观 水体 景观 民族风情 景观 资源 一体 城市 后花园 公园 总面积 公顷 青云 石门 螺丝壳 高山 草甸 三大 景区 景区 森林 覆盖率 公园 天然 次生林 面积 物种 多样 维管束 植物 千余种 常绿 阔叶林 绿染 峰岭 沟谷 珍稀 植物 古木 名树 点缀 其间 山花 野卉 争奇斗艳 秋叶 烟霞 如诗如画 隆冬 玉树琼枝 晶莹剔透 都匀 环城 林带 绿色 走廊 天然 肺叶 黔南州 都匀 青云 湖景区	ns b n nz n v ns n n f v t nt v v b n m n n n n n n n n ns n n n q ns n x ns n x n n n n n b n n n r n n m b n n n n a n nr x v r n n l t n l t nr i ns n n n n b n ns ns ns ns	227
495	主题公园类	双谷 生态 体育 公园 景区 规划 面积 平方公里 景点 包括 自行车 休闲 慢道 微型 景观 枫林 花田 谷地 自行车 驿站 接待 中心 柳岸引 瀑微 景观 梅园 香花 景观 梨园 春晓 游客 养生 康体 从商 悟道 探险 观光 休闲 度假 圣地 黔南州 福泉 双谷 生态 体育 公园 旅游区	n n vn n n n n q n v n v d b n ns nr n n n v n nr n n nr n n n t n v n v v n n v v n ns nz n n vn n n	111
496	自然类	龙里 大草原 五里 王寨 掌社 坪马郎坪 谷鸟坪 高山 鸭甸坪 大坪子 十几个 亮山 一万二千亩 最长 草坪 五里 公里 齐腰 原生 植被 很高 观赏 研究 价值 很高 利用 价值 龙里 大草原 独特性 唯一性 龙里 自然景观 一道 亮丽 风景线 很强 视觉效果 炎热 难耐 夏季 春意盎然 秋风 爽爽 葱绿 如毯 大草原 放眼 远眺 苍山 如海 群山 犹如 万马奔腾 天空 晴朗 早晨 夜晚 观看 日出 日落 更是 情趣 草原 天际 相连 霞光 万丈 朝霞 远山 草原 牛羊 清凉 冷意 交融 一幅 人与自然 和谐 美景 草原 四季 海洋 湿地 杜鹃 大白 杜鹃 红花 木莲 灌笼 白芍 适时 葱绿 草原 寒冷 冬天 万树冰凌 装点 独居 空旷 草原 天际 日落 余光 仿佛 听到 天籁 任何人 灵魂深处 圣洁 洗涤 黔南州 龙里 大草原 景区	ns x m x x nrt nr ns x x m x m a n m q v n n a v vn n a n n ns x b b ns l m a n a n a v t l nr a z n x v v ns ns n v i n a t t v v n d n n n d n m ns ns n nr a v n d i a n n m ns z nr n nr n nr x n ad z n a t x n v nr n n n nr d v n r i a v ns ns x n	365
497	自然类	龙滩 水电站 库区 多平方公里 高原 湖泊 中国 年轻 湖泊 高原 千岛湖 高原 千岛湖 深藏 贵州 广西 万山 丛中 一块 尚未 雕琢 翡翠 这块 翡翠 气魄 宏伟 景色 壮观 秀丽 一座座 青山 屹立 水中 苍翠 葱绿 密密丛丛 简直 和谐 透明 翡翠 般的 绿色 世界 树是 澄澈 如镜 湖水 一年四季 山花 遍野 点缀 于绿翠 世界 越加 显得 生气 盎然 黔南州 罗甸 高原 千岛湖 休闲 旅游区	ns n n m ns ns ns a ns ns ns ns ns ns ns ns ns f m d v n r n n a n a a n ns v s nr z z d a v n u n n n a x ns t n v v nr n d v n z ns ns ns ns v n	179
498	社会类	黄丝 旅游 度假 景区 规划 面积 平方公里 景点 包括 和善桥 姊妹 江边 河流 六千年 银古 杏树 沙坪 火车站 旧址 新型农村 综合体 黄丝 温泉 小镇 贵州省 观光农业 乡村旅游 示范点 贵州省 农村 建设 示范点 贵州 魅力 民族 村寨 黔南州 高效 生态农业 产业 示范点 最美 田园 自然景观 黔南州 福泉 黄丝 旅游景区	nr vn v n n n q n v x n s n m nr n ns n n nz n nr nr nr ns n x n ns n vn n ns n n n ns a n n n a nr l ns nz nr x	136
499	主题公园类	景区 占地面积 花卉 观赏 旅游 休闲 游乐 体验 景区 配套 游客 服务中心 票务 中心 停车场 观景 餐厅 婚庆 餐厅 观景 咖啡厅 观景 平台 电动车 观光车 电动 代步车 售卖 星级 厕所 监控 中心 警务室 公共服务 设施 设备 建设 儿童 游乐园 迷你 高尔夫球场 儿童 CS 营地 儿童 草场 大炮场 射箭场 乐园 影院 商业街 亲子 农场 烧烤区 露营 酒店 游乐 休闲 住宿 场所 全省 唯一 一家 花卉 观赏性 主题 吃住行 游购 综合性 旅游 度假区 黔南州 贵定 金海雪山 四季 花谷 旅游景区	n n n v vn v n n n a n n n n n n n t n n n n n n n n n v n n vn n n n n vn vn n n b n n eng n n n x n n n n n n x v n n v n n n b m n n n v v n vn n ns n x m n x	209
500	人文类	荔波 古镇 一处 仿古 旅游 综合体 项目 中国 古典建筑 园林艺术 贵州 荔波 民族 文化 传承 保护 展演 一体 旅游 运动 商务 休闲 娱乐 商业 配套 住宅 一身 涵盖 吃住行 游购 六大 要素 民族 文化 旅游 综合体 项目 黔南州 荔波 古镇 景区	n ns m d vn n n ns n n ns n n n v v v n vn vn n v vn n a n m v v vn j n n n vn n n ns n ns n	103
501	自然类	惠水县 涟江 公园 景区 一座 休闲 娱乐 康体 健身 避暑 消夏 植物 科普 夜间 观景 文化 活动 一体 城市 休闲 公园 惠水 境内 河流 涟江 流经 其间 得名 景区 座落 惠水县 江中 路旁 总面积 万平方米 黔南州 惠水 连江 公园 景区	ns x n n m v vn n v v n n nrt t n n vn n ns v n nr s n x n r v n n ns ns s n m ns nr ns n n	96
502	复合类	咕噜 景区 三都 县城 公里 景区 原生态 水寨 依山 居有 神秘 地质 奇观 产蛋崖 重达 余斤 石蛋 神奇 千年 神龟 护蛋闻 起舞 风流 水族 神秘 祭奠 仪式 水族 原生态 歌舞 表演 看点 令人 百思不得其解 石头 下蛋 称为 世界 之谜 黔南州 三都 咕噜 景区	o n x n q n n n nr v a n a n a m n a m n n v n n a v n n n n v n nrt i n v v n n ns x o n	114
503	自然类	公园 较为 完整 森林资源 保护 系统 区位 优势 公园 设有 贵州 高危 濒危 植物 繁育 中心 贵州省 亚热带 珍稀 植物园 贵州省 青少年 科技 教育 基地 全国 林业 生态 教育 示范 基地 贵州大学 教学 实习 基地 国家 生态 文明 教育 基地 现已 引种 培育 国家 二级 保护 植物 贵州 特有 种种 素有 植物 物种 基因库 之称 建有 观光 果园 温室 盆景园 生态 游览 公园 森林 覆盖率 空气清新 气候宜人 环卫工人 每日 清扫 管理 工作人员 热情服务 游客 营造 和谐 旅游 环境 黔南州 龙里 龙架山 景区	n d a n v n n n n v ns x v n v n ns n a n ns nr n vn n n n n vn v n nt n v n n n nr vn n d v vn n b v n ns b q v n n nr x v n n n n n vn n n n z n n r v vn n l n vn a vn n ns ns ns n	218
504	人文类	景区 河桥 抗战 遗址 纪念馆 黑山 雕塑 红山 雕塑 近年 打造 景点 河桥 大峡谷 古兰 谷关 九龙 瀑布 一线天 景点 自然天成 卢沟桥 河桥 河桥 中国 近代史 意义 河桥 景区 国家 AA A级 旅游景区 全国 青少年 教育 基地 国家 国防教育 示范 基地 贵州省 爱国主义 教育 基地 贵州省 国防教育 基地 红色旅游 景区 黔南州 独山 深河 抗日 文化园 景区	n ns nz n n ns n ns n t v n ns nz ns ns nz n l n l nr ns ns ns n n ns n n eng x x n nr vn n n l v n ns nz vn n ns l n nz n ns ns ns nz n n	163
505	人文类	文峰 公园 位于 城南 龙潭 西岸 剑江 三面 环绕 清代 石塔 文峰塔 主体 设计 布置 一座 开放式 休闲 公园 都匀 市民 休闲 娱乐 健身 场所 黔南州 都匀市 文峰塔 征地 主题 修建 文峰 文峰 采用 中国 传统 造园 手法 文峰塔 分为 若干 景区 景区 独立 成景 总体 和谐 交融 文峰 西面 北面 两个 入口 开放式 公园 北面 文峰 市区 相连 文峰 改建 独具 民族特色 风雨 全长 整座 建筑用 杉木 建造 不用 铆桥 雕刻 独具 地方特色 图案 文字 西面 入口处 巨石 重约 都匀 西部 常年 云雾 缭绕 螺丝壳 名为 云石 石壁 文峰 全国人大常委会 副委员长 田纪云 所题 字体 遒劲 饱和 园中 建有 古朴 雅致 长寿 民族特色 浓郁 祥和 仿古 罗马 风格 立柱 露天 歌舞 广场 卡通式 鸽苑 四周 砖石 平坦 广场 绿色 长廊 清乾隆 五十一年 修建 百子…	n n v ns ns s ns mq v t nr nr n vn n m nz v n ns n v vn v n ns ns nr n n v n n v ns n n n nr v m n n v n n a n n f f m ns nz n f n n d n v n n n n m n nz v v n n n x n n f i nr ns ns f d n v x v nr n n nt n nr n n a a s v a a ns n a nrfg d ns n nr v n n x n m n a n n n nr m v n d s nr n nr n n a n ns ns n n	386
506	自然类	都匀市 斗篷 山剑江 风景 名胜区 元月 国务院 批准 国家级 重点 风景 名胜区 景区 斗篷 景区 螺丝壳 景区 剑江 景区 都柳江 景区 凤啭 景区 五个 高山 草原 峡谷 飞瀑 河流 岩溶地貌 繁多 物种 城市 风光 民族风情 自然 交融 各具特色 了以 斗篷 龙头 江河 纽带 贵州 都匀 斗篷 山剑江 风景 名胜区 个性特征 风景 资源 黔南州 都匀 斗篷 景区	ns n nr n n t nt v b n n n n n n x n ns n nr n x n m ns n n n n n a n ns n n d n l v n n ns n ns ns n nr n n n n n ns ns n n	163
507	自然类	杜鹃 山水 鸟林 泉洞 全国 唯一 水上 杜鹃花 湖泊 杜鹃花 漫山遍野 开放 旅游 季节 年前 珍稀 银杏 付家院 崖画 翰林 徐霞客 遗址 可供 游览 贵州省 唯一 水上 杜鹃花 景区 原生态 旅游 休闲 度假区 国家 水利 风景区 黔南州 长顺 杜鹃 湖景区	nr ns n ns n b s nr ns nr i v vn n t a nr nr n nz nr n v vn ns b s nr n n vn v n n n n ns ns nr ns	120
508	人文类	普安镇 高酮村 聚居 苗族 水族 布依族 少数民族 同胞 典型 水苗 混居 特色 村寨 森林 覆盖率 自然 环境保护 高酮村 高平 民风 民俗 纯朴 民族 文化底蕴 浓厚 尤为 水族 苗族 融合 孝善 文化 素有 生态 高平 孝善 高平 美誉 野记 云海 云雾 缭绕 美轮美奂 农历 吃新节 苗族 妇女 身着 盛装 喜迎 各方 来客 节日期间 群众 自发 芦笙 苗歌 对唱 斗牛 打苗 犍等 丰富多彩 民族 活动 吸引 四村 八寨 村民 周边 县市 上万 游客 前来 游玩 黔南州 三都 景区	x x v nz n nr n n n n v n n n n d n x nr n n a n n a d n nz vn v n v n nr v nr n n ns n v nr n x nz n v v v r n l n v nr x v nz v n i n vn v ns n n f n m n t n ns x n	215
509	人文类	万户 水寨 社区 景区 依山傍水 自然风光 优美 民俗风情 浓郁 发展 民族 文化 旅游 优势 景区 水族 岭南 殷商 时期 三大 建筑风格 设有 民族 文化 体验区 民族 文化 发展 民族 文化 传承 民族 文化 博览 四大 功能区 水书 卯寨 五大 民族 文化 特色 板块 水寨 迎客 水族 寻踪 触摸 非遗 美食 美饰 神龛 祭祖 篝火 燃情 卯坡 对歌 端坡 赛马 九阡 豪饮 水寨 借端 水族 马尾绣 展示 文体活动 弘扬 优秀 民族 文化 黔南州 三都 万户 水寨 景区	m n n n i l a n a vn n n vn n n n ns nr n x n v n n x n n vn n n v n n nr j n n n j n n n n n nr n v v x n n n n n n n n ns nz ns n n n n x v l nr a n n ns x m n n	192
510	社会类	麻怀村 地处 贵州 罗甸 麻山 腹地 党性 教育 食用菌 药物 植物 种植 黑山羊 毛猪 养殖 养殖 科研 科普 体验 游览 功能 一体 建有 党性 教育 基地 食用菌 基地 养殖 基地 药材 种植园 垂钓 麻怀 隧道 亿苦思甜 大关 姊妹 体验 体验 观光 点数 建有 大关 精神 麻怀 干劲 陈列馆 体育 活动中心 劳模 工作室 荷花 垂钓 特色 景观 黔南州 罗甸 麻怀 景区	nr s ns ns nr n n vn n n n v nr n vn vn n nrt n vn n n v n vn n n n vn n n n v nr n x ns n n n n n v ns n nr a nr vn l n n n v n n ns ns nr n	151
511	社会类	贵州 百年 原址 文化 旅游景区 涉及 工业 旅游 人为 活动 旅游 商品 建筑 设施 遗址 遗迹 生物 景观 共个 主类 亚类 类型 多处 资源 单体 景区 文化 体验 主题 传统 生态 酿酒 特色 现已 融合 馆院 长廊 亭阁 园区 广场 文化 主体 景观 吃喝 游购 娱学 一体 格局 旅游业 可谓 一步 景点 一景 故事 景点 融入 茅台镇 酱酒 文化 千年 文化 元素 处处 彰显 百年 原址 酒业 浓厚 历史文化 积淀 园区 周边 田园 风格 森林 植被 气候 景观 地质 地貌 自然资源 布依族 文化 好花红 文化 文创 商品 人文资源 贵州 百年 原址 文化 旅游景区 推动 酒类 文化 高端化 模式 升华 开头 打破 行业 态势 酒业 商品 高端化 大健康 消费 酒类 品牌 推广 提供 营销 模式 工业 旅游业 当地 人文 风光 自然风光 资源 实体 疏密度 数量 众多 品种 …	ns m n n x v n vn n vn vn n n n n n n n b b x n m n n n n n n n n vn n d vn n n x n n n n n v v n n n n v m n n n n v ns n n m n n v v m n n a x v n f nr n n n n n n n l nr n x n n n x ns m n n x v n n nr n nz v v n n n n nr x vn n n v v vn n n n s n n l n n n n m n z x ns nr m n n x	374
512	社会类	贵州 苗姑娘 控股集团 一家 地地道道 本土 民营企业 苗姑娘 获誉 贵州省 省级 非物质 文化遗产 生产性 保护 基地 荣誉称号 苗姑娘 益肝 天然 植物 饮料 制作 技艺 国家级 非物质 文化遗产 苗姑娘 益肝 天然 植物 饮料 贵州省 名牌产品 首届 贵州 食品 最具 公众 影响力 十大 品牌 精心 打造 贵定县 首家 工业 旅游景区 深挖 布依族 苗族 传统 民族 文化 国家级 非物质 文化遗产 益肝 融合 传统 工业 制作 技艺 倾力 打造 特色 旅游 工业 观光 体验 项目 黔南州 贵定 苗姑娘 工业 旅游景区	ns x nz m n n n x v ns b x n n v n n x x b n n vn n b x n x x b n n ns n m ns n x n n j n n v ns m n x v nr nz n n n b x n x vn n n vn n n v n vn n n n n ns n x n x	211
513	人文类	贵定县 民族 文化 大观园 体验 感受 民族风情 民族 传统 文化 主题 原生态 大型 人文 景区 民俗 观光 休闲 避暑 历史 文化教育 旅游 功能 体验 另类 民族风情 享受 田园 风情 旅游胜地 黔南州 贵定 民族 文化 大观园 景区	ns n n n n v n n n n n n b n n n n v v n l vn n n n n v nr n n ns n n n n n	94
514	社会类	上隆 山谷 景区 气候 自然环境 景区 休闲 观光 生态 养殖 种植 知青 文化 民族 文化 功能 一体 景区 建有 民宿 休闲 溶洞 烧烤区 知青 文化馆 农耕 文化 体验区 多个 游客 休闲 娱乐场所 罗甸县 不可多得 休闲 旅游胜地 黔南州 罗甸 上隆 山谷 旅游景区	x n n n l n v n n vn v n n n n n n n v n v n x n n nr n x m n v n ns l v n ns ns x n x	112
515	主题公园类	景区 建成 景区 停车场 文化 广场 布依 风雨 建成 亲子 漂流 公里 漂流 码头 水上 乐园 山地 汽车 赛场 农家乐 建设 购置 观光车 运船 车辆 橡皮艇 建成 接待 中心 大楼 树屋 样板 房间 乡村 旅游区 大门 环区 步道 景区 道路 公里 时光隧道 绿化 面积 万平方米 种植 果林 生态 茶园 建成 大棚 平方米 初步 建成 水上运动 亲子 漂流 捉鱼抓虾 农事 体验 水果 采摘 野外 训练 生态 观光 森林 康养 休闲 避暑 山地 越野 汽车 拉力 民族风情 旅游 项目 民宿 农家乐 特色 烧烤 民族 歌舞 水上运动 吃住行 游购 娱为 一体 旅游业 初步 服务 功能 日趋完善 黔南州 长顺 姆丽迷奇 景区	n v n n n n nr n v n a q a n s n n n n nr vn v n x n n v v n n n n n n n n n n n n q n n n m v n n n v n q d v l n a x n n n v s vn n n n x v v n ns n nz n vn n n nr n v n n l v v n n n d vn n l ns ns nrt n	244
516	自然类	平塘 天坑群 景区 打代 天坑 安家 猫底陀 坑道 天坑 瑶人湾 天坑 天坑 世界 天坑群 天坑群 平方公里 深度 超过 天坑群 天坑 最为 险峻 打代 天坑 最为 深邃 壮美 天坑群 景区 原始 生态 保护 完好 自然景观 独特 天坑 四周 悬崖绝壁 原始森林 茂密 底部 草木 丰盛 珍稀 动植物 繁多 科学考察 旅游 价值 平塘 天坑群 规模 数量 地下 河流 岩溶 景观 繁多 地貌 发育 完整 地质 专家 称为 自然 天坑 博物馆 世界 岩溶 圣地 堪称 世界奇观 黔南州 平塘 天坑群 景区	ns x n x n ns x n n ns n n n x x q ns v x n d a x n d a nz x n v n v a l a n m i nr a f n a a n a n vn n ns x n n s n n n a n vn a n n v d n n n n n v nz ns ns x n	219
517	主题公园类	牙舟 文化产业 园区 分为 非遗 文化 展示中心 牙舟 文化 主题公园 生产 交易 体验 中心 三大 功能区 产业 发展 观光旅游 文化 研发 陶艺 体验 一体 综合性 园区 园区 特色 中国 十大 名陶 国家级 非物质 文化遗产 贵州 陶瓷 艺术 精绝 生产 始于 明代 洪武 年间 距今已有 六百多年 历史 黔南州 平塘县 牙舟 文化 产业园 景区	n n n v x n n n n n vn n n n x n n vn nz n j n n n n n n n ns j n b x n ns n n v vn d t nr t n m n ns ns n n n n	146
518	人文类	卡蒲 毛南族 全国 唯一 毛南族 贵州 毛南族 唯一 发祥地 卡蒲 民族 村寨 典型 毛南族 聚居 村寨 全寨 共有 全国 二十万 人口 少数民族 卡蒲 至今 古老 竖架 木柱 楼房 建筑风格 保存 着较 完好 古建筑 距今已有 多年 历史 古朴 古风 历历在目 黔南州 平塘县 卡蒲 毛南 风情园 景区	nrt nr n b nr ns nr b n nrt n n n nr v n n v n m n n nrt d nr n nr n n v d a nr n m n a n i ns ns nrt ns n n	137
519	度假类	景区 净心 开发理念 生态 文化 古镇 开发 主题 生态 文化 旅游区 景区 设计 儒道 三教 水族 苗族 布依族 城镇 三区 净心 湖荷 花园 梯田 景观 生态 茶园 化石 文化园 景观 世界 水族 土司 奎文 景点 黔南州 独山 奎文 景区	n n x n n ns v n n n n n vn n nz n nz nr ns ns n n n n n n n n n n n n n x n ns ns x n	109
520	自然类	映山红 景区 朱家 国家森林公园 景区 森林 草地 毛栗 灌丛 大型 溶洞群 文物古迹 自然景观 红军 长征 文化 主体 人文景观 交相辉映 森林公园 闲暇 来到 抛开 生活 工作 烦恼 高尔夫 练习场 潇洒 挥杆 击球 转体 体验 人与自然 有机 舒心 草坪 驾驶 跑跑 卡丁车 尽情 放松 丛林 深处 体验 真人 CS 大战 枪王 争霸 荣誉 黔南州 瓮安 映山红 景区	nr n nrfg nt n n n nr n b n n l n n n n n i n n v v vn vn a nr n a n v n n i n a n v v nz d v nr s n n eng nz n v nr ns ns nr n	166
521	人文类	东山 公园 一个集 花圃 园林 楼阁 摩崖 古遗址 一体 综合性 公园 东山 奎星 都匀 天际线 古建筑 始建 于明洪武 二十七年 清嘉庆 庚申年 改为 钟鼓楼 名为 奎星 内置 铜铸 巨钟 大鼓 清明 时期 东山 晓日 又称 东山 晓钟 都匀 八景 奎星 南北 两侧 保存 余年 城垣 东山 上有张 摩崖 多处 景点 黔南州 都匀 东山 公园 景区	ns n m nr n n ns x n n n ns x ns nz nr v nr m nr m v nr v x n n nr n a n ns nr n ns nr ns n x ns f v m ns ns nr ns m n ns ns ns n n	150
522	人文类	晴隆 阿妹 戚托 小镇 景区 处于 晴隆县 南郊 一侧 群山 之中 景区 道路 建筑物 景观 山体 公园 均依 极大 保留 山体 绿植 原始 面貌 走进 阿妹 戚托 小镇 一栋栋 独具 民族风情 雕栏 花窗 古色古香 民居 秀丽 大气 都市 环境 处处 呈现出 盎然 生机 蓬勃 朝气 搬出 文化 留住 乡愁 小镇 生活 写照 小镇 建有 苗彝 文化 广场 感恩 感恩 民族 文化 广场 购物 餐饮 文化娱乐 旅游 休闲 多功能 一体 独特 民族 文化 旅游 特色 小镇 小镇 拥有 切合 民族风情 景观 文化 演艺 游客 提供 吃住 游购 娱为 一体 全新 消费 体验 黔西南州 晴隆 阿妹 戚托 小镇 景区	nz nr nr nr n v ns ns f n r n n n n n n nz a v n nr v n v nr nr nr i n n n n n n a n ns n v v z n nr n v n v n nr vn v nr v nr n n v v n n n n n n vn v b n a n n vn n nr nr v v n n n n n v v v n n d vn n ns nz nr nr nr n	242
523	度假类	山地 旅游 运动 休闲 博览园 景区 包含 国际 会展中心 垒球 体育 公园 全龄 智能 运动 公园 鲁屯 古镇 四大 板块 景区 山地 文化 主题 山地 户外运动 历史 古镇 康养 休闲 生态 休闲 生态 居于 一体 一座 城中 景景 一步 一景 山地 文化 生态 景区 黔西南州 义龙 山地 旅游 运动 休闲 博览园 景区	n vn vn v n n v n n n vn n n n vn n nr ns j n n n n n n nz n ns x v n v n v n m s n m n n n n n ns nz n vn vn v n n	125
524	度假类	普安 茶文化 生态旅游 景区 普安县 温泉 度假 景区 江西 茶文化 生态旅游 休闲 度假 景区 茶文化 景区 依托 万亩 茶场 布依 茶源 小镇 设置 清茶 竹风 神农 福娘阁 茶马 古道 地标 建筑 旅游景点 构建 特色 景观 森林 温泉 水疗 户外 儿童 戏水 游泳池 森林 泡区 休闲 娱乐区 休息 大厅 电玩 自助餐厅 拥有 花园 豪华 套房 子房 情趣 温泉 单间 标间 房型 客房 舒适 典雅 景区 四球 古茶 源地 核心 打造 茶文化 体验 产业基地 最美 自行车道 户外运动 基地 康体 养生 度假区 布依族 民宿 体验区 民族 民俗文化 村寨 载体 旅游 度假区 黔西南州 普安 茶文化 生态旅游 景区	nz n n n ns nr v n ns n n v v n n n v m n nr n nr vn n n nz nr x n n n n v n n n nr n s n n n n n v n v n n n v n a n n n nr n n n n a a n n x n n v n n n a n nz n n v n nr n x n n n n vn n ns nz n n n	261
525	复合类	贵州省 安龙县 招堤 旅游景区 省级 文物保护 安龙 招堤 旅游景区 漫漫 十余里 水乡泽国 招堤 十里 荷香 绿海 海庄 民族 村寨 元宝山 卧龙 景点 招堤 旅游景区 历史 人文 自然风光 一体 评为 贵州 十大 魅力 旅游景区 景区 分为 陂塘 天榜 两处 陂塘 景区 特色 修建 康熙 年间 招公堤 横贯 平畴 中有 招堤 十里 荷塘 美誉 堤西 稻田 堤东 荷塘 极富 诗情画意 天榜 山则 文物古迹 黔西南州 安龙 招堤 旅游景区	ns ns n x b n nr n x a m ns n m n n ns n n nr ns n n x n n l n v ns j n x n v ns n m ns n n v nrfg t n v nr b n m ns n n n n ns a i n n n ns nr n x	192
526	自然类	万峰 湖景区 天生桥 电站 蓄水 高原 平湖 包括 马鞍 红椿 群岛 巴结 半岛 歪染 湖南 古寨 景点 休闲 度假 野营 户外运动 水上 游览 项目 黔西南州 兴义 万峰 旅游景区	m ns nz n n ns ns v nr nr n nr n v ns x n v v b nz s vn n ns n m x	78
527	自然类	贵州醇 景区 山峰 矗立 河谷 环绕 林木 葱郁 花海 浩瀚 地貌 高原 山地 海拔 高纬度 喀斯特地貌 典型 发育 山区 拥有 龙潭 瀑布 风雨 樱花 梅花 爱心 花海 爱情 长廊 多彩 广场 奇香楼 许愿 十多个 相互 相互 独立 景点 蘑菇 酒店 阳光 梦幻 王国 梦幻 丛林 历险 乐园 滑索 脚踏船 碰碰船 露天 啤酒 广场 不愧 酒楼 民族 文化 美食 业态 布局 一个集 观光 游览 主题 娱乐 餐饮 购物 休闲 度假 生态 人居 一体 综合型 国家 AAA A级 山地 旅游 目的地 黔西南州 兴义 贵州醇 景区	x n ns v ns v nr z ns a n ns n n n nz n vn ns v ns n n n nr n ns n n b n nz v m d d v n n n nr n ns n nr n n nr n l v n n a n n n n n n m n vn n vn n n v v n n n n n eng x n vn n ns n x n	218
528	自然类	马坪 景区 休闲 观光 文化 鉴赏 户外 体验 一体 山地 滑草 草原 露营 马坪 高山 草原 景区 山地 旅游 特色 景区 风光秀丽 景色 迷人 游客 体验 天人合一 追寻 浪漫 亲近 自然 旅游 宝地 黔西南州 兴仁 马坪 景区	ns n v n n v s n n n n n v ns ns n n n vn n n i n n n n l v a d d vn n ns nr ns n	89
529	人文类	贵州 晴隆 史迪威 二十四道 遗址 公园 二十四道 公路 观景台 安南 古城 美军 加油站 马帮 山寨 史迪威 小镇 二十四道 公路 景区 核心 雄奇 险峻 著名 史迪威 公路 标识 路段 全长 公里 第一 第二十四 直线 距离 垂直 高度 米坡 角度 抗战 期间 盟军 战区 交通 大动脉 中美 军民团结 抗战 象征 被誉为 抗战 生命线 黔西南州 晴隆 史迪威 道拐 旅游景区	ns nz nr x n n x n n ns ns j nt nr ns nr nr x n n n a a a nr n n n n q m m n n v n ns n nz f n n n n ns n nz v n nz n ns nz nr x x	166
530	自然类	三岔河 贵州 旅游 西线 云南 东线 三岔河 幽雅 迷人 旅游 观光胜地 湖区 山青 秀水 碧绿 葱郁 奇特 静雅 如诗如画 湖光山色 游人 心旷神怡 乐而忘返 不仅如此 如今 三岔河 数百万 风车 装饰 风车 转转 活动 带动 更是 美不胜收 游人如织 黔西南州 贞丰 三岔河 旅游景区	ns ns vn s ns n ns a n vn n ns n n z z nz z l n n i i l t ns m n n n v vn v d l l ns nz ns x	127
531	自然类	马岭河 峡谷 全长 公里 景区 北起 车榔 温泉 马岭河 盘县 兴义 高速 兴义 支线 峡谷 大桥 东西 峡谷 两岸 景观 车榔 温泉 喀斯特 峡谷 龙腾关 马岭河 大桥 木桥 瀑岸 壁画 中廊 龙头 景点 面积 平方公里 黔西南州 兴义 马岭河 峡谷 景区	nr n n q n s n nr nr ns n d n n n ns ns n f n n nr ns n nr nr ns nr n n n n n n q ns n nr n n	111
532	自然类	两座 兀立 石峰 形同 女性 丰满 双乳 逼真 女人 脸红 男人 心跳 当地 布依族 称为 圣母 世人 誉为 天下第一 奇峰 乳峰 黔西南州 贞丰 双玉峰 景区	m n n v n a nz v n n n v s nr v n n v l n n ns nz nr n	69
533	自然类	万峰林 景区 分为 东西 峰林 以西 峰林 景区 开发 万峰林 景区 气势磅礴 景观 奇特 中国 喀斯特 地质 地貌 发育 成熟 椎状 峰林 典型 代表 称为 天下第一 奇观 中国 最美 峰林 万峰林 中国 五大 最美 峰林 国家 A级 景区 兴义 市民 后花园 万峰林 国家旅游局 验收 命名 首批 全国 农业 旅游 示范点 登上 中国 国家 地理杂志 封面 评为 中国 最美 五大 峰林 春节 迎来 时任 中央 总书记 胡锦涛 同志 视察 年月日 韩国 百家 媒体 万峰林 采风 赞誉 万峰林 旅游 中国 精美 喀斯特 被评 定为 国家 AAA A级 旅游景区 万峰林 纳灰村 荣获 中国 最美 乡村 称号 首届 国际 山地 旅游 大会 景区 成功 举办 黔西南州 兴义 万峰林 景区	x n v ns nz f nz n v x n i n nz ns ns n n vn a n nz n n v l a ns a nz x ns j a nz n x n n n n x nt v n m n n vn n v ns n n n v ns a j nz t v n n n nr n v t ns m n x v n x vn ns a ns v v n eng x x x nz nr ns a n n m n n vn n n a v ns n x n	290
534	自然类	黔西南州 兴义 玉皇顶 风景区 亚热带 湿润 季风气候 区因 处于 低纬度 海拔 高原 山地 素有 春迟 夏短 秋早 冬长 干湿 分明 气候 特征 玉皇顶 景区 自然资源 森林 覆盖率 环境优美 迷人 早晨 傍晚 日出日落 景观 更是 美不胜收 体会 当临 绝顶 一览 众山 豪迈 不但如此 景区 生物 多样 国家 一类 保护 野生 动植物 旅游 度假 地方 景区 天然 独特 风光 悬崖 断层 风光 三叠纪 时期 较好 研究 观摩 兴义 国家 地质公园 重点 区域 为此 玉皇顶 景区 地学 科普 价值 景区 基础设施 相关 完善 所在地 半边 街村 评为 乡村旅游 乙级 村寨 黔西南州 兴义 玉皇顶 景区	ns n nr n n n l n v n n ns n v nr x t x a v n n nr n l n n n n t t i n d l n v m n n a r n n r n m v b n vn v n n b a n n n n t n a vn v n n n n n r nr n n nrt n n n v v n s n v x n n ns n nr n	270
535	自然类	东湖 湿地 公园 景区 区域 自然 水系格局 综合 园区 道路交通 体系 旅游 产业 配套 设施 布局 一带 五区 空间布局 一带 生态 水景 控制 五区 生态 文化园 入口 形象 展示 生态 泊车 滨水 观光 文化 展示 接待 管理 文旅 商水 入口 形象 展示 休闲 漫步 绿林 生态园 民俗 活动 节庆 表演 樱花 花海 生态 绿色 背景 生态 民俗 商业街 生态 民俗 商业 购物 樱花 花海 入口 形象 生态 绿岛 塔丘 山体 公园 生态 泊车 休闲 登山 健身 山体 公园 景区 场地 文化 设计 主题 城市 经济 发展 依托 湿地 旅游 发展 重点 改善 湿地 自然 生态环境 周边 城市 乡村 农业 旅游 行业 发展 带来 契机 自然化 城市 湿地 公园 景观 市民 游憩 娱乐 热点 黔西南州 兴仁 东湖 湿地 公园	ns z n n n d n vn n nz n vn n a n n n ns n n n n v n n n ns n v n n ns n n v v vn x n ns n v v vn n n n vn t v n ns n n n n n n n n n n n ns ns n n n ns n n n n v ns v n n n s n vn n ns n vn v z vn vn n v z d l f ns n n vn n vn v n l ns z n n n v vn n ns nr ns z n	286
536	社会类	大秦 金州 农耕 文化园 简称 园区 园区 重点 体现 生产 示范 旅游 文化 科技 四大 功能 游客 提供 百香果 繁育 观摩 农旅 产品开发 销售 游览 观光 园区 交通 农事 DIY 体验 露营 体验 温泉 养生 健康 民宿 生态 餐饮 会议 会展 婚庆 婚礼 服务 黔西南州 安龙 大秦 金州 农耕 文化园 景区	x ns nr n v n n n v vn v vn n n j n n v n v v j l vn vn n n n n eng n v n nr v a n n n n vn t n vn ns nr x ns nr n n	115
537	人文类	十八 南明永 王朝 十八位 朝臣 合葬墓 祠墓 占地 多平方米 十八 墓明 十八 祠堂 摩崖 石刻 全国 保存 较为 完整 南明 历史 遗迹 黔西南州 安龙 十八 景区	m nr nr m n n n v m m n m n ns n n v d a ns n n ns nr m n	83
538	复合类	马家坪 茶树 景区 黔西南州 第四届 旅游 产业 发展 大会 观摩 景点 景区 旅游 基础设施 建成 休闲 度假 理想 马普 公路 省道 海马 寨子 驱车 马家坪 方向 一条 黑黝黝 柏油路 公里 现称 朝圣 道路 两边 鲜花 盛开 透过 鲜花 延伸 便是 金黄 稻田 美不胜收 宛如 一幅 绝美 乡村 田园 风景画 夜郎 故地 四球 古茶 发源地 几千颗 茶树 古老 茶树 多年 树龄 看点 茶树 朝圣 道德 坝子 农家 小院 朝圣 广场 黔西南州 茶树 保护 条例 石刻 黔西南州 普安 马家坪 茶树 景区	nr n n ns m vn n vn n v n n vn n v v v n nr n n ns n n nr n m z n q n ns n f n v v n v v nr n l v d a n nr n n n n x n m n nr n m n n n ns nr n n n ns n ns n v n n ns nz nr n n	222
539	自然类	白水 瀑布 景区 上游 幽蓝 深邃 白水 水库 山涧 有个 地下水 出水口 二水 一出 汇成 水库 水质 水库 微波 涟涟 蔚蓝 瀑布 两层 悬崖 垂下 瀑布 两旁 数株 榕树 陪衬 树裙 清泉 飞溅 永不凋谢 浪花 百米 相向 冒出 汇合成 湾河 流淌 水花 白色 取名 白水 库坝 流出 卷起 层层 浪花 绿水 变白 斜坡 流下 三级 瀑布 寒潭 交替 美景 白水 古桥 位于 水潭 之边 瀑布 古桥 拱桥 石头 所建 已有 百余年 历史 百米 悬崖 瀑布 白水 流入 之潭 两边 悬崖 横生 老古榕 人才 环抱 横跨 险境 几观 好似 天生 古桥 西边 天生桥 小时 流水 桥上 翻滚 冬春 时节 白水 哗哗 流进 碧绿 最为 壮观 景点 白水 瀑布 龙洞 天险 岔河 抱石 交通 条件 普安县 兴中镇 灌子 普安县 白沙乡 公路 白水 瀑布 左上侧 普安县 晴隆县 花贡镇 县级 公路 瀑布…	nr n n f z a nr n nr r n n nrt m v n n n n z nr n m n v n f m n v n nz v x n m v v x ns v n n v nr ns v v n n n v n v b n n v n nr ns v n f n ns ns n v v m n m n n nr v ns f n v nr n n v n n v n ns s nz n n s v t n nr v v z d a n nr n nr n ns n n n ns ns x ns x n nr n f ns ns nr b n n f nr n nr vn n nr n q ns nz nr n n	397
540	社会类	黔西南州 册亨 香蕉 大数据 产业园 景区 珍稀 植物 金丝榔 名树 糯米蕉 面积 景区 自然村 居均 布依 村寨 八音 布依 礼乐 布依 摩经 布依族 刺绣 非物质 文化遗产 多项 锦绣 一条街 沙包 糍粑 休闲 观光 文化 传承 研学 营地 一体 旅游 项目 特色 节日 三月 六月六 数个 黔西南州 册亨 香蕉 大数据 产业园 景区 田园风光 民族风情 研学 教育 农事 体验 等为 一体 旅游胜地 黔西南州 册亨 香蕉 大数据 产业园 景区	ns n n x n n a n x x x n n n j nr n n nr n nr nz nr n x n m n n n n v n n v n n n vn n n t m x m ns n n x n n nr n n vn n n v n n ns n n x n n	182
541	自然类	黔西南州 望谟 郊纳紫茶 小镇 景区 森林 覆盖率 高达 素有 天然 氧吧 避暑胜地 之称 建设 房屋 古朴 外墙 景观 文化 广场 旅游 步道 文昌 六星 北斗七星 茶树 保护区 特色 景观 拥有 自然资源 孕育出 千年 茶树 万亩 茶园 景区 内紫茶 种植 面积 普查 茶树 树龄 古树 茶王 中国 紫茶 之乡 荣誉称号 黔西南州 望谟 郊纳紫茶 小镇 景区	ns nr x nr n n n nr v b n n x vn n a n n n n vn n nr x nz n n n n v l n m n m n n nr v n vn n n n n ns nr r n ns nr x nr n	162
542	人文类	景区 县城 公里 种植 杉木 油茶 通草 楠竹 板栗 养殖 黄牛 黑山羊 生猪 卡法村 红色 历史悠久 贵州 有名 红色 革命 老区 红七军 屯兵 整编 建设 革命 兵工厂 建立 贵州 第一个 军队 党支部 中国共产党 历史 留下 光辉 一页 望谟县 卡法 连队 原址 修建 红军 卡法 连队 支部 旧址 纪念馆 望谟县 革命 传统 教育 基地 旧址 列为 金州 十八 州委 州政府 命名 黔西南州 第一批 爱国主义 教育 基地 县委 县政府 授予 望谟 爱国主义 教育 基地 望谟 党员干部 革命 传统 教育 基地 中共党史 望谟 教育 基地 望谟 廉政 教育 基地 望谟 国防教育 基地 望谟 青少年 思想 政治 教育 基地 省委 省政府 命名 贵州省 爱国主义 教育 基地 黔西南州 望谟 卡法 连队 遗址 景区	n n q v nz n n n n vn nr nr n x n l ns a n vn n nr n v vn vn n v ns m n j nt n v nr m nr n n n v n nr n n n n nr vn n vn n n v ns m n n n ns m nz vn n n n v nr nz vn n nr n vn n vn n nz nr vn n nr nr vn n nr l n nr nr n n vn n j n n ns nz vn n ns nr nr n n n	299
543	复合类	油迈 山脊 瑶寨 位于 北盘江 河畔 北盘江 国家 湿地 公园 自然生态 优美 气候宜人 景区 保存 完好 瑶族 建筑 村落 来到 体验 传承 千年 刺绣 文化 观赏 万亩 芒果 采摘 体验 野钓 乐趣 感受 大自然 魔力 海豚湾 山清水秀 陶冶情操 休闲 度假 看得见 记得住 乡愁 地方 黔西南州 望谟 油迈 山脊 瑶寨 景区	z n nz v ns ns ns n z n l a n n v a nz n n v n v m n n v m n v n x a v d n x nr nr v v v v n n ns nr z n nz n	140
544	主题公园类	甬安 影视 摄影 基地 景区 原生态 自然景观 民族 文化 传承 灵魂 农耕 田园 基础 影视 拍摄 载体 典型 少数民族 村寨 融入 淳朴 民族 民情 优美 山水 田园风光 特色 休闲 康养 度假 生态 运动 多功能 一体 旅游景区 黔西南州 义龙甬安 影视 摄影 基地 景区	ns n n n n n l n n v n nr nr n n v n n n n v a n n a ns nr n v x v n vn b n x ns ns n n n n	115
545	人文类	黔西南 兴义州 贵州龙 地质公园 博物馆 景区 国土资源部 年月日 正式 批准 第三批 国家 地质公园 贵州省 首批 成立 贵州龙 地质公园 年月日 揭碑 开园 总面积 平方千米 乌沙 贵州龙 园区 三叠 峰林 园区 泥凼 石林 园区 三大 独立 园区 生物 演化 重大意义 海生 爬行动物 化石 产地 典型 喀斯特 锥状 峰林 峰丛 地貌 景观 组合 中心 内容 地质公园 荣获 中国 最美 地质公园 称号 兴义 古生物 化石 产地 国土资源部 评定 我国 第一批 国家级 重点保护 古生物 化石 产地 黔西南州 兴义 贵州龙 地质公园 博物馆 景区	ns x x n n n nt t ad v m n n ns m v x n t n ns n q ns x n m nz n x nr n x v n n v ns n n n n n ns n nz x n n v n n n nr ns a n n n n n n nt v r m b n n n n ns n x n n n	232
546	社会类	黔西南州 贞丰 北盘江 热带 果林 景区 郊游 休闲 养性修 强身健体 人间仙境 景区 依托 北盘江 沿岸 山水 风光 百香果 科技 示范园 芒果 科技 示范园 果园 着力 打造 培育 特色 热带 精品 水果 园区 观光 采摘 江景 民宿 特色 餐饮 烧烤 广场 滨江 栈道 休闲 垂钓 亲子 溯溪 旅游业 项目 采摘 果树 认领 垂钓 比赛 相关 农居 主题 活动 充分发挥 果林 经济 观赏 体验 休闲 科教 价值 游人 至此 可赏 可游 可摘 可品 回归自然 流连忘返 黔西南州 北盘江 热带 果林 景区	ns nz ns n n n n v nr l n n v ns f ns n n n n n n n n n v vn n n n n n n v n n n n v n ns n v v n x n n v n v v vn v n n vn n n n v n v n n n d v v v n i l ns ns n n n	195
547	自然类	黔西南州 普晴 林场 森林 康养 景区 项目 规划 面积 公顷 森林 覆盖 依托 和谐 美的 森林 景观 沁人心脾 森林 氧吧 健康 森林 食品 丰富多彩 民族 文化 历史悠久 茶文化 独特 厚重 抗战 文化 凉爽 宜人 气候 特色 优势 资源 普晴 森林公园 国内 特色 森林 康养 基地 山地 森林 休闲 度假 旅游 基地 景区 康养 核心 主打 森林 风景 观光 森林 保健 养生 林野 拓展 运动 森林 绿色 商务会议 茶文化 体验 林场 场部 木屋 别墅 沿线 打造 特色 餐饮 森林 酒吧 诊所 森林 特色 产品 展示 销售 购物 管理 员工 办公 住宿 森林 风情 一条街 黔西南州 普晴 森林 旅游区	ns nr n n x n n n n q n v v a nr n n i n n a n n i n n l n a a nz n a nrt n n n n nr n s n n x n n n v v vn n n x n n n n n n nr v nr v vn n n nt n n n n n n f v n n n n v n n n v vn n vn n n n n n n ns nr n n	242
548	人文类	册亨县 万古 四面 环山 相守 山水 格局 特征 立寨 清末 年间 历史 源远流长 数百年 历史 保存 完好 布依族 村寨 称为 布依 家园 景区 旅游 资源 既有 山清水秀 自然景观 奇险 俊秀 山水画 圈长壁 保存 完好 传统 古建筑 布依 吊脚楼 非物质 文化遗产 布依 哑面 布依 八音 布依 布依 摩经 艺术 观赏 文化 传承 布依 文化 农耕 文化 体验 基地 一体 美酒 锦绣 美食 古法 榨糖 染坊 木工 坊土 网红 秋千 建部 列入 第三批 中国 传统 村落 保护 名录 成功 申请 建立 中国 传统 村落 数字 博物馆 优秀 村落 黔西南州 册亨 板万 布依 古寨 景区	ns ns mq n v ns n n nr t t n i m n v a nr n v nr n n vn n c nr l n a n n v a n nr nr n x n nr x nr n nr nr nz n v n v nr n nr n n n n n n n n n n n n n nr n v m ns n n v n a v v ns n n n n a n ns n x nr x n	259
549	自然类	兴义市 泥凼 石林 景区 区位 优势 历史 人文 自然资源 后发优势 泥凼镇 接壤 广西 兴义市 之间 交通 便利 泥凼 石林 景区 发展 对外 辐射 提供 交通 条件 泥凼 石林 景区 镇区 公里 距离 兴义市 万峰林 景区 公里 泥凼 石林 景区 旅游 开发 价值 资源 单体 包括 二个 主类 资源 单体 景区 自然 旅游 资源 石林 溶洞 黔西南州 兴义 泥凼 石林 景区	ns x nr n n n n n l n x v ns ns f n a x nr n vn s v v n n x nr n ns q n ns x n q x nr n vn v n n n v m b n n n d vn n nr n ns n x nr n	156
550	度假类	普安 森林 温泉 景区 毗邻 森林公园 环境 常年 气候宜人 景区 森林 覆盖率 高达 空气 负氧离子 平均 浓度 立方厘米 万个 天然 避暑 度假胜地 温泉 出水 水温 纯天然 硅酸盐 温泉 水质 国家 二级 饮用水 标准 普安 森林 温泉 规划 占地面积 一期 投资 亿元 普安 温泉 大酒店 森林 温泉 度假区 花园酒店 两个 板块 建筑面积 万平方米 开工 建设 建成 投入 运营 景区 一家 温泉 养生 核心 餐饮 住宿 商务会议 休闲 娱乐 等融 商务 度假 一体 温泉 度假区 酒店 拥有 房间 温泉 大酒店 森林 温泉 酒店 餐饮 大小 包房 宴会厅 棋牌室 大小 会议室 共个 森林 温泉 景区 拥有 室内 室外 泡池 配备 spa 水疗馆 桑拿 设施 游泳池 休息厅 配套 大型 露天 停车场 车位 接待 住宿 就餐 温泉 沐浴 黔西南州 普安 森林 温泉 景区	nz n nr n v n n d n n n n nr n n a n q m b v i nr v n b nz nr n n b n n nz n nr n n d vn m nz nr n n nr n n m n n m v vn v v vn n m nr v n n n nt v vn n n v n nr n n v n nr n n nr n n b n n n b n b n nr n v s s n v eng x nr n n n a b v n n v n v nr v ns nz n nr n	340
551	度假类	蔗香 滨湖 康养 小镇 列为 蔗香 临港 经济 开发 试验区 城市 核心区 全省 示范 小城镇 定州 全省 旅游景区 全国 重点 建设项目 基于 农业 土地 资源 特色 创意 产品 发展 基础 辅以 园林景观 基础设施 围绕 支撑体系 生产 产业 经营 生态 服务 运行 打造 主题 园区 观光旅游 养生 度假 会议 博览 融合 功能 文化 创意 健康 养生 银发 儿童 娱乐 婚庆 培训 最终 一二三 产业 相结合 经济型 产业链 蔗香 滨湖 康养 小镇 初步 规划 涵盖 农耕 文化 体验 中心 民族 文化 风情街 红色 文化教育 基地 水上 乐园 创客 公社 布衣 茶廊 民俗 博物馆 观景台 花卉 摄影 基地 康养 小区 万果 采摘 流水 加工厂 产业 水肥 一体化 木屋 别墅 民宿 体验区 苗圃 示范 基地 柠檬 种植 基地 培训中心 个子 项目 黔西南州 望谟 蔗香 滨湖 康养 小镇…	n ns x nr v n ns n v n ns n n v nr ns n x n n n p n n n n v n vn n v n n v n vn n vn n vn v v n n nz v v n nr vn n n v a v n n vn t vn d m n v n n n ns x nr d n v nr n n n n n n n l n s n n n n n n n n n n n x n n v n nt n n l n n n x nr v n n v n n n n ns nr n ns x nr n	307
552	自然类	云屯 公园 依托 宜人 气候 条件 优美 自然风光 舒适 生态环境 新区 优质 避暑 修身 养性 之地云屯 生态 体育 公园 位于 义龙 新区 鲁屯镇 公园 地理位置 优越 位于 北纬度 世界 公认 黄金 气候 生态 带该 公园 贵州 万峰 集团 实业 有限公司 打造 生态 休闲 运动 康养 一体 综合 服务型 旅游胜地 占地面积 配有 餐饮 住宿 生态 农庄 丛林 拓展 户外 健身 多功能 场所 黔西南州 义龙云屯 生态 体育 公园 旅游景区	ns n v nrt n n a l a l ns n v v n ns n vn n v nz ns nr n n a v nr n v n n n v n ns m n n n v n v vn x n vn n n n v n n n n nr v s v b n ns ns n vn n x	180
553	自然类	景区 旅游 资源 特色 鲜明 内容 类别 多元 品位 景区 东接 间歇泉 景区 西邻 国家级 风景区 马岭河 峡谷 东峰林 旅游 资源 地理位置 优越 亚热带 季风 湿润气候 无霜期 光照 充足 雨量 充沛 具备 冬无严寒 夏无酷暑 优良 气候 条件 四周 山青水秀 天然 植被 空气质量 优良 堪称 生态 氧吧 楼纳村 环境 清幽 民风淳朴 游客 休息 小憩 采摘 果蔬 品味 绿色食品 体验 长寿 理念 绝美 黔西南州 义龙楼纳 景区	n vn n n a n n m n n b n n nr b n nr n nr vn n n a n n n t n a n a v x x z n n m nr b n n z v n n nr n z x n v nr v n n n n ns n a ns nz n	174
554	自然类	雨补鲁 天坑 景区 位于 贵州省 黔西南布依族苗族自治州 兴义市 境内 马岭河 峡谷 景区 上游 处于 云贵高原 广西 过渡 南盘江 裂谷 断层 地带 毗邻 国家级 风景区 马岭河 峡谷 万峰林 景区 兴义市 公里 景区 规划 面积 平方公里 景点 坝口 晒坝 望乡台 走幡道 山神庙 陈氏 宗祠 道德 堂防 匪门 手工 乡村 客栈 黄桷 回忆 湾煮 酒坊 遗址 牛马 淌水 灌田 古营盘 出马街 景点 黔西南州 兴义 雨补鲁 天坑 景区	nr n n v ns ns ns s nr n n f v ns ns v ns n n n v b n nr n x n ns q n n n q n s x ns x nr nr nr nr n n n n n n v x n n nr ns x x x n ns n nr n n	173
555	自然类	马家河 湿地 公园 位于 桔山 新区 兴义 体育中心 富康 国际 会展中心 中央 湿地 公园 称之为 马家河 湿地 公园 是因为 桔山 大道 北端 一条 河流 景区 川流 而过 原名 马家河 故而 如今 马家河 湿地 公园 特色 景点 游泳馆 网球馆 足球场 篮球馆 会议 中心 儿童乐园 艺术展 自行车 竟技 草坪 风筝 婚庆 摄影 河滨 野餐 湿地 植物 展区 欢乐 水岸 景点 黔西南州 兴义 马家河 湿地 公园 景区	nr z n v n ns n n a n n n z n v nr z n c n n f m n n n c n nr c t nr z n n n n n n n n n n n n x n n t n ns n z n n a s n ns n nr z n n	177
556	社会类	兴义 山地 旅游 户外运动 大会 会址 地处 兴义市 景峰 大道 距离 市区 公里 景区 分为 两个 景点 户外 会演 中心 万峰林 国际会议中心 会址 功能 户外 会演 赛事 活动 举办 国际 会议 贵州省政府 正式 国际 山地 旅游 户外运动 大会 永久性 会址 旅游 资源类型 风格 建筑 观光 游览 体验 特色 表现 文艺 汇演 会议 承办 建筑风格 两个 相连 会场 相辅相成 国际 山地 旅游 户外运动 大会 会址 景区 总体 架构 黔西南州 兴义 山地 旅游 户外运动 大会 会址 旅游景区	n n vn nz n n s ns nr n n n q n v m n s n n x nt n n s n n vn v n n nt ad n n vn nz n nr n vn n n n n vn n n v n vn n v n m d n i n n vn nz n n n n n ns n n vn nz n n x	214
557	自然类	安龙 国家 山地 户外运动 示范 公园 典型 岩溶 喀斯特地貌 很多 岩溶 盆地 呈现出 悬崖峭壁 神奇 险峻 具备 攀岩 开发 条件 包括 自然 岩壁 攀岩 人工 岩壁 体验区 露营 烧烤区 大型 接待 服务中心 功能 区域 黔西南州 安龙 山地 户外运动 示范 公园 景区	nr n n nz v n n n nz m n n v i a a v ns v n v d n ns n n x v x b v n n n ns nr n nz v n n	116
558	复合类	福尧 布依语 feadyeeuh 大鹏 展翅 福尧福 居住 地方 一只 大鸟 头部 东西 两侧 连绵起伏 山峰 两翼 寨子 对面 远远望去 福尧 一只 展翅欲飞 鲲鹏 就此 得名 福尧福 景区 森林 覆盖率 高达 全国 绿化 委员会 评为 全国 造林 绿化 千佳村 称号 福尧福 民风淳朴 勤劳 好客 布依 文化底蕴 浓厚 坐落于 茫茫 林海 之中 福尧村 文种 福树 着力 打造 福地 培育 福业 建设 福家 全力 打造 体验 文化 森林 徒步 休闲 养生 一体 乡村旅游 黔西南州 册亨 福尧福 景区	nr nr eng nr v nr v n m n n ns f l ns n n n i nr m nr n d v nr n n n nr n n n v n n n nr n nr x a n nr n a v z nr r nr n nr n v ns vn n vn nr n v n n n d v v n x ns n nr n	224
559	人文类	景区 气候 温和 冬无严寒 夏无酷暑 春早 夏长秋 新屯 布依 悠久 民族 文化 传统 文化底蕴 厚重 特别 传承 发扬 说唱 艺术 鲜明 民族特色 地域 文化 代表性 景区 新屯村 建于 宋朝 历史悠久 文化底蕴 深厚 州政府 命名 布依 说唱 艺术 之乡 最具 魅力 民族 村寨 黔西南州 望谟 新屯 布依 景区	n n a x x t nr ns nr a n n n n a d v v v n a n n n n n ns v t l n a n n nr v n r x n n n ns nr ns nr n	141
560	自然类	绿荫 景区 山体 公园 花海 景观 慢行 系统 湿地 公园 生态 科技馆 生态 游泳池 田园 客栈 八大 亮点 休闲 度假 亲近 自然 放飞 心情 绝佳 去处 黔西南州 兴仁 绿荫 景区	n n n n ns n d n z n n n n n nr n j n v v d d v n z v ns nr n n	73
561	度假类	薏品 田园 食药 康养 旅游 小镇 休闲 酒店 温泉 度假区 薏仁米 交易中心 田园风光 农家乐 商业 休闲 养生 文化 熏陶 健身 娱乐 一体 综合性 旅游 度假 中心 黔西南州 兴仁 薏品 田园 食药 康养 小镇 旅游区	n nr n x vn nr v n nr n n nt nr nr n v v n vn v vn n n vn v n ns nr n nr n x nr n	85
562	自然类	鲤鱼 景区 苗寨 布依 掩映 青山绿水 田园风光 清丽 民族风情 浓郁 山水 林湖 田园 自然景观 浓郁 民族风情 一地 景点 鲤鱼 苗寨 鲤鱼 鲤鱼 生态 公园 喳啦 古营盘 遗址 兴仁 苗族 博物馆 养生 娱乐 观光 休闲 度假 一体 黔西南州 兴仁 鲤鱼 景区	nz n x nr v ns nr a n a ns nr nr l a n s n nz x nz nz n n o x n nr nz n v vn n v v n ns nr nz n	112
563	度假类	金河 景区 康养 文化 主题 长寿 康养 园苗 医馆 田园 步道 体验 项目 生态 产业 旅游观光 休闲 娱乐 度假 养生 等为 一体 生态旅游 基地 黔西南州 兴仁 金河 景区	ns n x n n ns x n n nr n n n n n n v vn v v v n n n ns nr ns n	73
564	人文类	兴义 刘氏 庄园 中国 西南地区 近现代 社会 史迹 代表性 建筑 黔系 军阀 摇篮 刘氏 庄园 西南地区 封建社会 军阀割据 时期 历史 研究 价值 颇大 组集 地主 官僚 军阀 民居 一体 建筑群 建筑 工艺 淋漓尽致 真实 客观 西南地区 近现代 政治经济 文化 民俗 时代特征 黔西南州 兴义 刘氏 庄园 景区	n nr nr ns ns l n n n n x n v nr nr ns l n n n vn n x v n n n n n n n n i d n ns l n n n n ns n nr nr n	137
565	人文类	何应钦 故居 兴义市 最为 人文 景点 兴义 近现代 历史 最为 场所 故居 何家 大院 风波湾 禄园 何家 大仓 抚省 公祠 绍武宅 应钦小学 旧址 五台 何氏 祖茔 吴家寨 何母坟 万人坑 马路 德政 遗址 共计 建筑群 景区 占地面积 平方米 建筑面积 平方米 国内 资料 最为 完备 何应钦 专题 陈列馆 建成 开放 展区 有何家 大院 风波湾 禄园 何家 大仓 五台 何氏 祖茔 黔西南州 兴义 何应钦 故居 旅游区	nr n ns d n n n l n d n n r n x nr r ns ns n x x n m nr n nr x x n nr n v n n n q n q s n d v nr n nr v v n r n x nr r ns m nr n ns n nr n n	189
566	自然类	北盘江 流经 贞丰县 乡镇 境内 一条 公里 大峡谷 贵州省 峡谷 峡谷 峰林 溶洞 怪石 瀑布 伏流 花滩 旋塘 原始森林 植被 一体 萦绕 远古 壁画 古城 遗址 夜郎 文化 铁索桥 摩崖 石刻 古驿道 人文景观 贵州 西部 旅游线 新亮点 两岸 猿声 不住 轻舟 万重山 再现 公路 北盘江 大桥 俯瞰 深隧 幽长 大峡谷 千米 几公里 斧削 绝壁 犹如 波澜壮阔 气势磅礴 巨幅 长廊 壁画 特别 雾气 朦胧 烟云缭绕 更是 一种 仙境 般的 感觉 黔西南州 贞丰 北盘江 大峡谷 景区	ns n nr n s m q nz ns n n nz n n n n n n nr n n v ns n ns n n n nr ns n x n ns f n n f n v n nr v n ns ns v x n nz q m n n v i i n n n d n a i d m n u n ns nz ns nz n	220
567	人文类	贞丰 古城 原称珉 传统 布依语 MIANZGUZ 绵谷 缅谷 音译 布依族 先民 集镇 始于 汉代 初址 位于 珉球 大寨 扩至 珉球 东麓 凤山 西麓 之间 田坝 现址 持续 经历 魏晋 南北朝 唐宋元 明清 若干 朝代 贞丰 古城 明清 一条街 明洪武 年间 至今 汉民族 多民族 互融 通外 商埠 繁荣 贞丰 古城 文化 厚重 贞丰 文化 珍宝 珍贵 记忆 贞丰 古城 悠久 历史文化 传统 贞丰县 布依族 人民 历代 居住 之所 布依 文化 独特 符号 特征 如今 贞丰县 立足 打造 古朴 历史 民族 文化 吸引 游客 古城 观光旅游 寻找 历史 记忆 美丽 乡愁 古城 恢复 往日 繁荣 黔西南州 贞丰 古城 景区	nz ns nr n nr eng n ns n nr n n d t n v x ns v x f nr f f n n vd n nr t nr t m n nz ns t n nr t d x x n vn n a nz ns n a nz n nz a n nz ns a x n nr nr n n v c nr n a n n t nr d v a n n n v n ns nz v n n ns n ns v t a ns nz ns n	267
568	人文类	陂鼐 古寨 复合型 景区 陂鼐 八古 高台 舞狮 发源地 大寨村 农旅 一体 示范 基地 博园 景区 典型 喀斯特地貌 风光 迤逦 气候宜人 平均气温 景区 特有 八古 特色 古寨 镶上 神秘色彩 经历 余年 洗礼 景区 保留 洪武 年间 布依 屯堡 文化 陂鼐 居民 布依 传统 村落 保存 完好 陂鼐 古寨 古色古香 大寨村 贵州省 最具 魅力 村寨 国家级 非物质 文化遗产 布依 转场 舞及 省级 非物质 文化遗产 高台 舞狮 发源地 拥有 悠久 布依 文化 景区 休闲 观光 文化 鉴赏 户外运动 等为 一体 旅游胜地 黔西南州 册亨 陂鼐 古寨 景区	x x b n x t n n n ns j n v n n n n nz n z n n n b t n x v l n m nz n v nr t nr ns n x n nr n n v a x x n ns ns x n n b x n nr n ns b x n n n n v a nr n n v n n v nz v n n ns n x x n	232
569	自然类	万重山 景区 地处 土山 喀斯特地貌 相连接 之间 山体 景观 复杂多变 自然 地貌 独特 气候 凉爽 宜人 早晨 可观 太阳 傍晚 可揽 九天 星斗 万重山 层峦叠嶂 万峰 汇聚 放眼望去 青山 无尽 青山 山山相叠 山影成海 万峰 横向 连接 刚好 可谓 横看成岭 成峰 万重山 群峰 万山 朝宗 万象 众生 只为 一眼 博大 气势 自然 生态环境 完好 气候 温和 自然风光 宜人 适合 健康 养生 避暑 休闲 度假 疗养 山地 运动 休闲 康养 度假 旅游 好去处 黔西南州 册亨 万重山 景区	nr n s ns nz nr f n n l d n a n a nrt t a ns t l t n nr i m v i ns d ns x x m v v d v x n nr n ns nz n n c m a n d l a n a l nrt v a v v v v n n vn v x v vn l ns n nr n	210
570	主题公园类	广州 长隆 旅游 度假区 中国 拥有 主题公园 数量 规格 综合性 主题 旅游 度假区 旅游景区 酒店 餐饮 娱乐 休闲 一体 广州 旅游 颇具 代表性 景点 国家 文化部 命名 文化产业 示范 基地 广州 长隆 占地面积 万亩 采用 欧陆 风格 设计 长隆 欢乐 世界 长隆 国际 马戏 长隆 野生动物 世界 长隆 水上 乐园 长隆 飞鸟 乐园 广州 长隆 酒店 香江 酒店 主题乐园 设施 广州 市长 旅游 度假区	ns ns vn n ns v n n n n n vn n x n n vn v n ns vn v n n n n n n v n ns ns n m v ns n vn ns a n ns n n ns n n ns s n ns n n ns ns n ns n n n ns n vn n	166
571	自然类	白云山 南粤 名山 自古 羊城 第一 之称 多座 山峰 广东 最高峰 九连山 支脉 主峰 摩星 海拔 雨后 天晴 暮春 时节 山间 白云 缭绕 蔚为奇观 白云山 由此 得来 白云山 风景区 由麓湖 游览区 三台 游览区 春谷 游览区 摩星 游览区 游览区 蒲涧濂 白云 晚望 景泰 古代 羊城 八景 三个 全国 景点 广州市 白云山 风景区	nr ns n d ns m x m ns ns n ns n n nz n t nr t n n nr v l nr c v nr n nr n m n n n nz n n nr nr t nz t ns n m n n ns nr n	152
572	人文类	中山纪念堂 广州 人民 海外 华侨 纪念 孙中山 集资 兴建 广东省 全国 重点 文物保护 单位 纪念堂 一座 八角形 建筑 外形 庄严 宏伟 浓厚 民族特色 设计师 巧妙 建筑 力学 结构 原理 采用 钢架 钢筋 混凝土 混合结构 万多平方米 公园 四周 增建 铁栅栏 园内 栽种 很多 树木 花卉 广州 中山纪念堂	ns ns n s n n nr n v ns n n n n nr m n n n a a a n n a n n n n v n n n n m n m v n s vn m n n ns ns	136
573	自然类	广州市 莲花山 旅游区 广东省 省级 风景 名胜区 国家级 旅游区 莲花山 两个 节庆 活动 著名 莲花 桃花节 莲花 节于 观音 境内 举办 每逢 春节 莲花山 观音 圣境 莲花 桃花源 千树 桃花 迎春 怒放 正是 莲花山 一年一度 桃花节 莲花山 旅游区 景点 莲花 燕子岩 八仙 莲花 观音岩 飞鹰 神仙 望海 观音 广州市 番禺 莲花山 旅游区	ns ns n ns b n n b n ns m t vn a n n n v n s v v t ns n n n n n n nr v d ns l n ns n n n nr n n n nz n ns n ns ns ns n	172
574	人文类	宝墨园 园内 溪水 环绕 绿树 葱葱 建筑 园林 山水 石桥 布局合理 和谐 自然 体现 中国 天人合一 人文 理念 园内 亭台楼阁 错落有致 雕梁画栋 美不胜收 陶塑 瓷塑 砖雕 灰塑 石刻 木雕 艺术 精品 琳琅满目 不乏 惊世 宝墨园 一所 清宫 文化 岭南 古建筑 岭南 园林艺术 珠三角 水乡 特色 一体 园艺 艺术 公园 广州市 宝墨园	nr s n v n z n n ns ns n a d v ns l n n s n i i l n n n n n n n n i v v nr m n n ns nr ns n nz n n n n n n ns nr	137
575	人文类	黄花岗 七十二 烈士墓 又称 黄花岗 公园 墓园 纪念 年月日 孙中山 领导 中国同盟会 广州 二九 起义 牺牲 烈士 墓园 占地面积 万平方米 建筑 规模宏大 气魄 雄伟 园内 多米 层级 主干道 两旁 苍松翠柏 排列 有序 黄花岗 七十二 烈士墓 广州 近代 革命 策源地 见证 全国 重点 文物保护 单位 全国 爱国主义 教育 示范 基地 广州市 黄花岗 公园	nr m n n nr n n n t nr n nt ns m v v n n n m n l n a s m n n f nr v n nr m n ns t vn n v n n n n n nz vn v n ns nr n	154
576	人文类	西汉 南越王 博物馆 西汉 初年 南越王 第二代 陵墓 博物馆 建筑面积 多平方米 古墓 中心 依山 建将 综合 陈列 大楼 古墓 保护区 主体 陈列 大楼 几个 序列 空间 有机 西汉 南越王 博物馆 岭南 地区 发现 规模 较大 汉代 彩绘 石室 墓墓 出土 文物 文帝 行玺 金印 角杯 平板玻璃 铜牌 文物 历史 科学 艺术 价值 广州市 西汉 南越王 博物馆	ns nr n ns t nr m n n n m n n nr n vn nr n n n n nr n m n n n ns nr n ns n v n a t n n n v n n n nr n n n n n n n n ns ns nr n	160
577	度假类	碧水湾 温泉 度假村 位于 广州 流溪河 地处 公里 绿色 旅游 走廊 中心 四周 层峦叠嶂 树木 葱郁 碧水 环绕 碧水湾 温泉 度假村 占地 拥有 余个 风格 功能 各异 极富 养生 特色 温泉 浴池 豪华 房间 多功能 会展中心 风味 餐厅 商务中心 购物 商场 足球场 室内 羽毛球场 亲子活动 中心 配套 设施 一个集 餐饮 住宿 娱乐 大型 露天 温泉 一体 温泉 主题 度假村 广州 碧水湾 温泉 度假村	nr nr n v ns ns s q n vn n n m i n z nr v nr nr n v v m n n a a v n nr n a n b n n n nt n n n s n l n a n m n n vn b v nr n nr n n ns nr nr n	167
578	人文类	越秀 公园 广州 城市 中心 公园 新世纪 羊城 八景 白云山 联成 广州 城北 屏障 园内 清代 所建 一座 石牌坊 古之楚亭 不少 史籍 楚庭 楚亭 视为 广州 雏型 公园 镇海 古城墙 四方 炮台 中山 纪念碑 孙中山 读书 治事 处碑 伍廷芳 墓明 绍武 君臣 海员 五羊 石像 五羊 传说 雕塑 球形 水塔 景点 广州 越秀 公园	nr n ns ns n n nz ns n nr v ns s n s t v m n nr d n nr nr v ns n n ns nr m n ns n nr n v n nr n ns n n n n n n n n n n ns nr n	143
579	人文类	陈家 祠堂 又称 陈氏 书院 俗称 陈家祠 陈氏 书院 筹建 清光绪 十四年 二十年 落成 广东省 陈氏 宗族 捐资 兴建 合族 陈氏 宗族 子弟 省城 备考 科举 候任 交纳 赋税 诉讼 事务 提供 临时 居所 陈氏 书院 广东 规模 较大 装饰 华丽 保存 完好 传统 岭南 祠堂 建筑 被誉为 岭南 建筑 艺术 明珠 广东 民间 建筑 装饰 艺术 大成 巧妙 木雕 砖雕 石雕 灰塑 陶塑 彩绘 装饰 艺术 一座 民间 装饰 艺术 璀璨 殿堂 广州市 陈家祠 旅游景区	nrfg n n nr n v nr nr n v n m m v ns nr n v v n nr n n n v n n v n vn n v b n nr n ns n a n nr v a n ns n n n ns n n nr ns n n n n v a n n n n n n n n m n n n z n ns nr x	190
580	主题公园类	广州 华南 植物园 科学研究 物种 保育 科普 教育 旅游 休闲 功能 一体 普及 植物学 环境 科学知识 生态旅游 休闲 园地 命名 全国 青少年 科技 教育 基地 全国 科普 教育 基地 植物学 环境 教育 基地 华南 植物园 占地 建有 展览 温室群 景区 龙洞 景区 珍稀 植物 保育 中心 木兰 棕榈园 姜园 专类 园区 广州市 十佳 旅游景点 中国科学院 华南 植物园	ns ns n n n v nrt vn vn v n n ns n n n n v n n n nr n vn n n nrt vn n n n vn n ns n v v v nr n nr n a n v n nr n nr n n ns z n nt ns n	158
581	人文类	广州起义 烈士陵园 建于 新中国 成立 纪念 年月日 中国共产党 领导 广州起义 牺牲 烈士 修建 纪念性 公园 起义 烈士陵园 总面积 万平方米 陵区 园区 陵区 纪念 瞻仰 正门 门楼 陵墓 大道 广州起义 纪念碑 刑场 婚礼 雕像 广场 园区 血祭 轩辕 人民 血谊 中苏 人民 血谊 纪念 建筑 广州起义 烈士陵园	nz n v x v n t nt n nz v n v n n v n n m n n n n v d n n n nz n n n n n n n n n n ns n n n n nz n	143
582	主题公园类	广州市 动物园 兴建 国内 展览 动物 种类 数量 城市 动物园 广州市 动物 科普 生态 环境保护 教育 基地 广州 动物园 占地面积 公顷 园内 动物 分类 布局 分为 中心 展区 飞禽 大观 盘龙 三个 游览区 中心 展区 展出 哺乳类 狮山 虎山 山河 马池 熊猫馆 飞禽 大观 飞禽 多种 陈列 设计 庭园 形式 盘龙 展出 两栖 爬行 鱼类 动物 兼养 海豹 鸳鸯 广州 动物园	ns n v s v n n n ns n ns n nrt n n vn n ns n n q s n n n v n n n n nr m n n n v n x ns ns nr nr n n n m nr vn n n nr v b v n n v nz n ns n	178
583	人文类	广东 科学 中心 自然 人类 科学 文明 主题 营利 目的 社会 公益性 事业 机构 公众 提供 科普 教育 社会 科技 活动场所 广东 科学 中心 座落 广州 大学城 广东省 实施 科教 兴粤 战略 人才 战略 提高 全民 科学 文化 素养 大型 综合性 科普 场馆 广东 科学 中心 全国 科普 教育 基地 全国 科普 教育 先进集体 广东省 科普 教育 基地 国际 创意 科学 传播 荣誉称号 广州市 广东 科学 中心	ns n n d n n nr n n n n n n n n v nrt vn n n n ns n n n ns n ns v n ns n n n v n n n n b n nrt n ns n n n nrt vn n n nrt vn n ns nrt vn n n v n vn n ns ns n n	171
584	度假类	九龙湖 度假区 始建 背倚 连绵 数十公里 葱郁 群山 环仰 九龙湖 自然 生态环境 极其 优越 度假区 占地 经营 项目 包括 会员制 高尔夫球场 欧洲 风情 小镇 欧洲 庄园 项目 九龙湖 度假区 自然景观 户外运动 生态 休闲 养生 体验 时尚 娱乐 精品 演艺 一体 秉承 康养 运动 精致 度假 理念 国家 AAA A级 旅游景区 广州 九龙湖 度假区	ns n v x a m z n n ns d l d a n v vn n v n n ns n nr ns nr n ns n l nz n v v n n vn n n n v x vn a v n n eng x x ns ns n	144
585	主题公园类	石头记 矿物 园集 科教 购物 休闲 旅游 一体 一座 奇石 化石 宝石 主题 乐园 园区 占地面积 建筑面积 平方米 分为 地上 芝麻开门 地下 神秘 宝藏 园内 展出 各类 矿物 品种 超过 包括 陨石 矿物 宇宙 矿物 非晶 质体 自然 元素 矿物 化物 类似 化合物 矿物 含氧 矿物 广州市 石头记 矿物	n n n n n v vn n m n n nr n n n n n q v s ns s a nr s v r n n v v n n n n n n d n n n v n n n n ns n n	126
586	人文类	南海 神庙 又称 波罗 庙东 中国 历代 皇帝 祭海 场所 庙宇 占地面积 万余平方米 中轴线 上由南 依次 牌坊 头门 仪门 大殿 和昭灵 两侧 廊庑 西南 章丘 岗上 有浴 古代 观望 海上 日出 南海 神庙 中国 四大 海神庙 保存 规模 完整 海神庙 对外 交通 贸易 作用 古代 海上 丝绸之路 发祥地 对外贸易 交往 历史 见证 史迹 广州市 南海 神庙 景区	ns n n ns ns ns n n n n n n m nz ns d n n n n nr f n ns nr s v t v s v ns n ns j nr v n a nr s n vn v t s l n l v n v n ns ns n n	169
587	社会类	广州 天河 正佳 广场 坐落于 中国 繁华 商业 圣地 广州市 天河路 体验式 主题 购物 乐园 设计 定位 正佳 广场 当今 中国 贯彻 体验式 消费 模式 零售 休闲 娱乐 餐饮 会展 康体 旅游 商务 一体 现代化 购物中心 正佳 广场 率先 引进 世界 先进 体验 经济 模式 购物 体验 融合 超前 时代 三十年 商业 规划 成就 亚洲 首席 体验式 购物 乐园 地位 拉斯维加斯 纽约 第五 东京 银座 并肩 体验 经济 巨人 当今世界 第五 亚洲 第一 购物中心 典范 批准 国家 A级 旅游景区 广州市 正佳 广场 商贸 旅游区	ns ns z n v ns a n n ns ns n n n n vn n z n t ns v n vn n vn v vn n vn n vn n n vn n z n d v n a n n n n n vn v n m n n n ns n n n n n nrt ns m ns n d n n n i m ns m n n v n x x ns z n n n	222
588	自然类	水寨 风景 名胜区 北回归线 穿越 被誉为 北回归线 瑰丽 翡翠 山岳 风景 名胜区 景区 崇山峻岭 群峰 挺拔 海拔 山峰 最高峰 海拔 牛牯嶂 山体 高大 山势 险峻 线条 挺直 集雄 奇险 一身 水寨 风景 名胜区 拥有 原始森林 浅滩 湿地 峡谷 天池 广东 罕见 自然生态 资源 令人瞩目 当属 落差 高达 全国 内地 落差 瀑布 水仙 广州 水寨 旅游区	n n n l v n l z n ns n n n ns n v n ns n n n n a n a n v n n m n n n v nr n z n ns ns a l n i n a nr n n a n n ns n n	168
589	人文类	岭南 印象 景区 四面 环水 西临 洛溪 岛北 生物 东临 长洲 会展中心 所在 的琶洲 江相望 印象 典型 岭南 传统 风格 建筑群 民居 依水 窄门 高屋 高墙 岭南 印象 依托 天然 地域 优势 原练 溪村 深厚 岭南 民风 民俗文化 建立 文化 观光 趣味 游乐 特色 餐饮 休闲 购物 精彩 演艺 一体 大型 休闲 文化 旅游景区 广州市 岭南 印象 旅游景区	ns n n mq n ns ns s n ns ns n b ns nr n n ns n n n n n d n n ns n v b n n a n a ns n n v n n n n n n v n n n n b v n x ns ns n x	156
590	主题公园类	南沙 湿地 公园 广州市 湿地 公园 候鸟 迁徙 停息 夏季 观赏 荷花 荷叶 好去处 南沙 湿地 景区 分为 两期 建设 一期 面积 生态 保护 核心区 生态系统 科研 科普 教育 二期 面积 综合 开发 生态 旅游区 生态 观光 科普 教育 文化 影视 休闲 健康 综合 配套 一体 滨海 湿地 特色 生态旅游 休闲 广州市 南沙 滨海 湿地 景区	ns z n ns z n n v v t v n n l ns z n v f vn d n n v n l n nrt vn b n vn v n n n n nrt vn n n v a vn a n ns z n n v ns ns ns z n	154
591	人文类	道观 建立 道观 形状 八角 三重 天面 圆形 大厅 天花 太极图 寓意 天大 地圆 光明 无凝 主体 建筑物 包括 三清殿 太和 三清殿 凌霄 宝殿 纯阳 宝殿 元辰 宝殿 观音殿 黄大仙 道观 广东 道教 活动 中心 游客 游览 观光 胜地 广东 较大 道观 广东 道观	n v n n m m n n n n n n nz n n n n n v nr nz nr nr nr n nr nr nr n nr n ns nz vn n n vn n n ns a n ns n	118
592	社会类	广州 又称 广州 电视塔 昵称 小蛮 广州 建筑 高度 塔体 天线 桅杆 中国 第一 高塔 国家级 旅游景区 广州 地标性 景点 广州 都市 观光 高空 游乐 时尚 餐饮 婚庆 会展 影视娱乐 环保 科普 文化教育 购物 休闲 多功能 一体 旅游观光 中轴线 亮丽 景观 广州市 广州 景区	ns n ns n n nr ns n n n n n ns m nr b x ns x n ns ns n n n n n t vn n j nrt l n v b n n nz a n ns ns n	129
593	主题公园类	广州 百万 葵园 主题公园 向日葵 观赏性 植物 设计 超大型 主题 园林 公园 一家 采用 进口 种子 日本 向日葵 乐园 百万 葵园 占地面积 万平方米 种植 一百万 向日葵 建起 了有 多只 松鼠 居住 松鼠 乐园 白石 精雕细琢 弧型 环绕 薰衣草 花海 蚂蚁 王国 鲜花 动漫 白鸽 广场 神秘 玫瑰园 景点 广州 百万 葵园 主题公园	ns m n n n n n vn b n n n m v vn n ns n n m n n m v m n v v m n v n n nr i n v vn ns n ns n n n n a n n ns m n n	154
594	人文类	南沙 天后宫 依山傍水 天后宫 建筑 山势 层叠 殿宇 辉煌 楼阁 雄伟 广场 正中 石雕 圣像 圣像 高达 纪念 海上 女神 林默 南沙 天后宫 北京故宫 风格 南京 中山陵 气势 一体 规模 现今 世界 同类 建筑 被誉为 天下 第一 东南亚 妈祖庙 广州 南沙 天后宫	ns nr i nr n n z n a n a n d n n n nr n s n nr ns nr ns n ns ns n n n t n n n n s m ns n ns ns nr	128
595	人文类	北京路 文化 旅游区 一条 文化娱乐 商业 一体 街道 广州 底蕴 深厚 历史 完整 精华 区域 旅游区 总面积 平方公里 教育 路北 中山 五路 广卫路 东至 文德路 街区 汇聚 千年 王宫 遗址 千年 古道 遗址 千年 古楼 遗址 千年 水闸 遗址 千年 药洲 遗址 千年 大佛寺 诸多 悠久 文物古迹 广州 北京路 文化 旅游区	ns n n m n n n n ns n a n a nz n n n q vn s ns m nz ns nr s v m nr n m n n m n n m n n m n n m nz m a n ns ns n n	139
596	人文类	沙湾 古镇 景区 始建 南宋 多年 历史 岭南文化 古镇 中国 民间艺术 之乡 中国 历史文化 名镇 中国 兰花 名镇 全国 文明 国家 卫生镇 沙湾 古镇 传统 历史文化 民间文化 主体 岭南文化 文化遗产 非物质 文化遗产 资源 祠堂 庙宇 古建筑 商业 遗址 民居 遗址 保存 完整 广东音乐 飘色 龙狮 兰花 饮食 民间艺术 民俗文化 长盛不衰 广州市 沙湾 古镇 景区	ns ns n v t m n nt ns ns n r ns x n ns nr n n nr n nr ns ns n x n n nt n x n n n n nr n n n n v a ns v nr nr n n n l ns ns ns n	161
597	人文类	神农 草堂 全名 广州 神农 草堂 中医药 博物馆 创建 全国 首家 天然 文化 一体 敞开式 中医药 博物馆 综合 展示 中华 中医药 文化 岭南 医药 中医药 养生 药食同源 文化 药用植物 种植 内容 两期 工程 占地面积 平方米 游客 享受 淋漓尽致 中医药 文化 盛宴 深挖 中医药 养生 文化 岭南 凉茶 文化 王老吉 凉茶 博物馆 进驻 神农 草堂 岭南 医药 松乔宫 详细 展示 我国 凉茶 起源 传承 过程 王老吉 品牌 多年 发展 历史 广州 神农 草堂 中医药 博物馆	nz n m ns nz n nt n v n m b n n b nt n vn v nz nt n ns n nt v x n n v n f n n q n v i nt n n v nt v n ns n n nr n n v nz n ns n nr ad v r n n v n nr n m vn n ns nz n nt n	199
598	人文类	永庆 广州 位于 广州市 最美 骑楼 荔湾区 恩宁路 极具 广州 都市 人文 底蕴 西关 旧址 地域 城市 活力 总体 注入 时代 城市 生活 形态 广州市 致力 打造 历史文化 传承 当代 都市生活 融合 中国 时期 城市 有机 更新 标杆 西关 永庆 旅游区 著名 景点 李小龙 祖居 会馆 詹天佑 故居 泰华 广州市 西关 永庆 旅游区	ns ns v ns a n ns nr n ns ns n n ns n n ns n n v n ns vn n ns n v x v t n vn ns n ns n d n ns ns n a n nr n n nrfg n nz ns ns ns n	148
599	自然类	广东 石门 国家森林公园 总面积 公顷 森林 覆盖率 公园 风景区 田园风光 石门 风景区 石灶 风景区 天堂 风景区 峡谷 探险 自然景观 人文景观 森林 保健 功能 一体 生态型 森林公园 石门 国家森林公园 峰山 叠翠 云涛波 峡谷 千姿 幽谷 百态 绿水青山 相映 生辉 四季 景色 迷人 世外桃源 美称 广州市 石门 国家森林公园 景区	ns n nt n q n n n n nr n n n n n n n n l n n nr n n n n n nt n z nr n i n n nr v nr m n n n n ns n nt n	141
600	人文类	十九路 淞沪 抗日 阵亡将士 陵园 纪念 国民革命军 第十九路 军年 一二八 淞沪 抗日 战役 阵亡将士 华侨 捐资 建成 全国 保存 一二八 淞沪 抗日 纪念地 广州市 一处 保存 完好 抗日战争 纪念 建筑群 更是 日本 侵华 广州市 留下 历史 见证 陵园 占地面积 平方米 建有 凯旋门 先烈 纪念碑 英烈 题名 抗日 将士 战士 先烈 纪念馆 七处 烈士 纪念 建筑物 整座 陵园 建筑 规模 宏伟 布局 严谨 造型 庄重 典雅 一座 富有 古罗马 建筑风格 陵园 园内 纪念 建筑 花岗石 砌成 保存 民国时期 李济深 林森 宋子文 胡汉民 陈铭 吴佩孚 蒋光鼐 蔡廷锴 戴戟 知名人士 题词 广州市 十九路 淞沪 抗日 将士 陵园	m nr nz n n n nt m n m nr nz n n n v v n v m nr nz n ns m v a nz n n d ns v ns v n v n n q v nr a n a n nz n n a n m n n n m n n n a n a n a a m v ns n n s n n nr v v b nrfg nr nr nr nr nr nr nr nr n n ns m nr nz n n	272
601	人文类	洪秀全 故居 花都区 八景 故居 始建 清代 末期 一排 六间 砖瓦 木结构 平房 石砌 墙基 总面 阔米 进深 洪秀全 居室 单间 小屋 泥墙 间隔 洪秀全 故居 居住 生活 三十余年 青少年 时期 度过 故居 洪秀全 读书 教书 私塾 洪氏 宗祠 故居 建筑 清政府 焚毁 新中国 成立 重建 故居 建有 洪秀全 故居 纪念馆 洪氏 宗祠 纪念馆 辅助 陈列室 中华人民共和国国务院 公布 洪秀全 故居 第三批 全国 重点 文物保护 单位 广州 洪秀全 故居 纪念馆	nr n ns n n v t f m t n n n b n n n d nr n n n n n nr n v vn m nr n v n nr n n n nr nr n n nt v x v a n v nr n n nr nr n vn nr nt v nr n m n n n n ns nr n n	202
602	自然类	溪头 旅游 流溪河 三大 源头 被誉为 广东省 美丽 乡村 长寿村 美女 之称 环境优美 高林密 峡谷 幽深 溪流 清澈 奇石 错列 池潭 处处 踏进 溪头 谷口 迎面 一座 小山 山上 茂竹 藤萝 缠绕 翠绿 当中 裂开 一条 沟谷 一道 银白色 溪流 瀑布 沟谷 飞流 上泻 碧波荡漾 深潭 广州市 溪头 旅游	n vn ns x n n ns ns n x n x n nr n a n a n n nr v v n n d m nr s ns n v nr s v m n m n n n n n v nr ns ns n vn	139
603	社会类	丘园 农庄 前身 创园 大丘 有机 休闲 农庄 生产 蜜果 火龙果 农场 占地 多亩 农庄 占地 多亩 种植 蜜果 花卉 热带植物 经营 富有 地方特色 餐饮业 广州 仙蜜果 种植 基地 农庄 环境 优雅 空气清新 种植 产品 有机肥料 绝不 化学 药剂 化学肥料 农庄 维护 生态 保护 地形 地貌 随时随地 世界各地 引进 奇花异草 绿意 油然 鸟语花香 广州市 从化 丘园 农庄	n n r n ns n v n vn n n n v m n v m v n n l vn v x n ns n v n n n a z v n l d n n l n v n v n n l l v i n z n ns v n n	170
604	人文类	何仙姑 旅游景区 又称 小楼 仙源 增城 八景 景区 宗教 文化 景区 人文资源 独特 文化 历史悠久 中国 道教 八仙 之中 唯一 女仙 何仙姑 故乡 景区 何仙姑 家庙 庙顶 仙桃 仙姑 黄岩 仙洞 何仙姑 何仙姑 雕像 何仙姑 钟楼 千年 藤园 吉洲岛 何氏 梓里 村仙桂 名胜 景点 何仙姑 家庙 增城市 重点 文物保护 单位 旱河 何仙姑 始建 道光 元年 几次 修毁 港澳同胞 人士 捐资 重修 据传 增城 何仙姑 旱河 卧虎 盘山 驻足 停留 修道 之所 广州市 增城 何仙姑 景区	nr x n n n v n n n n n x a n l ns nz n r b n nr n n nr n n n n nr n nr nr n nr nr m n ns nr nrt nr n n nr n n n n n n nr v n t m v ns n v vn v v nr n n ns v v v c ns v nr n	204
605	主题公园类	宝趣 玫瑰 世界 国内 首个 玫瑰 文化 特色 主题公园 一个集 生产 销售 展示 科普 休闲 观光 一体 多功能 综合性 玫瑰 主题公园 充满 欧洲 风情 花仙子 广场 震撼 久久 玫瑰 世界 最长 玫瑰 长廊 见证 爱情 玫瑰 心连心 独一无二 千年 玫瑰 迷恋 星空 心语 童话世界 玫瑰 海洋 浪漫 世界 来到 宝趣 玫瑰 世界 感受 浪漫 花海 广州 宝趣 玫瑰 世界	n n n s m n n n n m vn vn v nrt v n n b n n n a ns n nr n v d n n a n n v n n i i m n v n n n n ns a n v n n n v a ns ns n n n	165
606	人文类	香园 纪念馆 建于 清道 晚清 广东 著名画家 居巢 居廉 故居 作画 之所因 院内 曾植 瑞香 夜来香 鹰爪 茉莉 夜合 珠兰 鱼子 白兰 含笑 十种 香花 故名 香园 香园 纪念馆 致力于 展示 岭南 书画 文化 传承 发展 致力于 维系 海内外 岭南 画派 传人 后人 致力于 服务 市民 游客 提供 岭南 书画 大师 艺术 成果 展示 当代 名家 书画艺术 原创 青少年 书画艺术 教育 实践 市民 文化 休闲 旅游 广州市 香园 纪念馆	ns n v n t ns n n nr n n c s nr nr nr n n n ns n nr v m n n ns ns n n v ns n n v vn n n s ns n n n n vn n n v ns n n n n v t n n n nr n vn v n n v vn ns ns n	196
607	人文类	邓世昌 纪念馆 落址 广州市 海珠区 邓氏 宗祠 轩昂 气派 岭南 祠堂 建筑 占地 平方米 碧墙 灰瓦 掩映 寻常 巷陌 榕荫 庭院 船台 三路 三院 格局 风情 典雅 通敞 透亮 移步 换景 石额 楹联 通花 木雕 点缀 重门 纳画 木石 风神 端庄 肃穆 古朴 洗练 花园 存有 邓世昌 手植 苹婆 一株 枯木逢春 灵芝 两枚 古树 婆娑 数棵 云台 功首 甲午 睹物思人 英雄 精神 养育 中华民族 无数 风流人物 人格 襟怀 激浊扬清 重塑 民族大义 广州市 邓世昌 纪念馆	nr n n ns ns nr nr nr n ns n n v q n n v a n n n n m j n n a l a vn n n n n n v n n n n ns a a v n v nr v n m i nrt m n z m ns n t i ns n vn nz m n n n i n nz ns nr n	189
608	人文类	艺术 收藏 我国 著名 雕塑家 潘鹤 大师 近现代 题材 雕塑 精品 室外 园区 潘鹤 大师 近现代 题材 城市雕塑 艺术品 陈列 功能 展示 跨越 世纪 中国 近现代 雕塑 代表作品 成名作 雕塑 连续 中国 近现代 历史 题材 背景 中国 历史 脉搏 潘鹤 雕塑 艺术 开放 艺术 园林 园内 云溪 果园 绿地 喷泉 休憩 长廊 露天 观众 讲台 潘鹤 雕塑 艺术馆 所设 多功能 展厅 雕塑 画廊 美术 培训中心 影像 会议室 艺术家 工作室 茶艺馆 配套 完善 高水平 公众 文化 活动场所 广州市 潘鹤 雕塑 艺术	n v r a n nr n l n n n s n nr n l n n n nr n v v n ns l n n n n a ns l n n n ns n n nr n n v n n s ns n n nz v n v n n nr n n v b n n n n n vn n n n n a v nr n n n ns nr n n	228
609	社会类	山村 广州市 农村 建设 示范村 该村 乡村 特色 建有 观光 长廊 凉亭 灰塑 鼓楼 景点 桃花 油菜花 接待 各方 来宾 该村 乡村 游带 村民 经济 提高 村民 收入 广州 九寨沟 之称 王子 森林公园 脚下 被誉为 广州市 最美 山村 春天 绽放 油菜花 夏季 清澈 透明 凉爽 溪水 秋天 稻田 风景优美 荷塘 水车 鼓楼 桃花岛 映衬 远方 郁郁葱葱 山峦 显得 格外 动人 周末 无数 广州 市民 前来 欣赏 山村 美景 广州市 梯面 山村 景区	ns ns n vn n r n n v n n nrt n n n n n v r n r n n n n v n v ns ns x nr n f n ns a ns t v n t a v a n t n i ns n n ns v s i n v d n t m ns n t v ns n ns n ns n	204
610	人文类	保存 完整 明清 年代 青砖 建筑 祠堂 书室 书院 共有 炮楼 门楼 共座 村内 多条 古巷 历史悠久 升平 人瑞 牌坊 青云 古建筑 品种 保存 建筑 规模 文化 内涵 著称 迄今为止 广东 保存 规模 古村落 广东省 首批 认定 古村落 评为 广州 十大 特色 街道 村落 保存 很多 明清 时代 岭南 建筑风格 古屋 尤以 代表 雅致 大方 古树 环村 相拥 环境优美 古屋 保存 完整 气势 宏伟 广州市 花都 景区	v a t t n n n n n v n n n s m n l n nz n ns nr n v n n n n a l ns v n nr ns m v nr v ns j n n n v m t n ns n n d n a n n n v n n v a n a ns ns n	218
611	主题公园类	珠江 啤酒 文化 创意 艺术 珠江 英博 国际 啤酒 博物馆 依托 磨碟 隧道 顶部 沿江 区域 全新 创意 建筑 打造 格调 啤酒 文化 艺术 平台 高端 餐饮 休闲 娱乐 地带 工业 年代 货运 码头 改造 游艇 观光 游船 停靠 水上 交通 码头 营造 生态 美态 兼容 优质 城市 公共 空间 一线 迷人 江景 纵横交错 绿地 花木 汇聚 温情 浪漫 自由空间 珠江 边上 璀璨 艺术品 都市人 娱乐 消遣 胜地 广州市 珠江 啤酒 文化 创意 艺术	ns n n v n ns ns n n n v n n f f n d v n v n n n n n n n v vn n n t n n v n n n v s n n vn n n v n ns b n m n n i n n v n a n ns s z n n vn v n ns ns n n v n	202
612	社会类	中国 皮具 文化园 又名 阳光 坐落于 中国 皮具 花都区 狮岭 全国 首家 皮具 箱包 主题公园 一家 时尚 休闲 箱包 设计 皮具 工艺流程 品牌 文化 体验 产业 孵化 一体 独特 产业 文化 旅游景区 园区 立足于 皮具 箱包 行业 致力于 构筑 中国 皮具 箱包 行业 高端 综合性 服务平台 年月日 中国 皮具 文化园 入选 花都区 旅游局 公布 首批 工业 旅游 示范点 广州市 花都区 旅游局 花都区 旅游 协会 联合 授予 广州市 花都区 工业 旅游 示范点 称号 中国 皮具 产业 文化 创意园	ns n n n nr v ns n ns ns n m n n n m n v n vn n n n n n n v n a n n x n v n n n n n ns n n n n n n t ns n n v ns n v m n vn n ns ns n ns vn n v v ns ns n vn n n ns n n n x	196
613	人文类	太古 码头 英国 太古 洋行 年间 修建 太古 轮船 公司 世纪 二十年代 广州 来讲 比较完善 仓储 码头 活化 作酒品 展销 餐饮 旅游 休闲 设计 等用 日本 侵华 时期 太古 码头 侵华日军 军事 物资 人员 转运 基地 太古 建造 初其 整体 设计 建筑材料 施工工艺 防潮 措施 至今 科学 严谨 定为 广州市 文物保护 单位 广州市 太古 码头	ns n ns ns n t v ns n n n m ns v l j n vn n v n vn v vn v ns v n ns n n n n n v n ns v d n vn n nt n n d n a v ns n n ns ns n	160
614	社会类	修学 体验区 游客 亲身 参与 体验 方式 知晓 礼仪 知识 调酒 泡茶 正确 流程 粤菜 咖啡 巧克力 插花 制作 过程 现学现用 逼格 顿时 高大 生态 休闲 设有 烧烤 营地 户外 拓展 训练场 篝火 晚会 朋友 游玩 体验 烧烤 美食 乐趣 户外运动 愉悦 科普 亲子 体验 活动 宝宝 娱乐 增长 知识 无忧 快乐 成长 游玩 增进感情 学生 社团 醒狮 文艺表演 团队 醒狮 表演 大型 文艺演出 尽情 领略 岭南文化 魅力 旅游 艺术 广东 修学 旅游 体验 广东省 旅游 职业 技术学校	n x n n v n n v n v vn n ad n n n nr n vn n n v d a n v v v n s v n n n n n n v n a nz a nrt n n vn nr vn v v v a v n n n n v n n v v b l d n nt n vn n ns n vn n ns vn n n	224
615	社会类	大埔 花海 美丽 魔方 广州 乡村旅游 示范点 的花海 拥有 挂牌 广州市 乡村 儿童活动 基地 亲蜜 农耕 儿童 游乐场 增添 休闲 骑行 篮球场 乡村 跑道 科普 长廊 景观 石刻 国学 名句 植物 动物 科普 项目 大埔 围村 历史悠久 世纪 古树 客家 老屋 东江 游击 纵队 革命 旧址 革命烈士 纪念碑 抗日战争纪念馆 大埔 美丽 乡村 景区 聚集 文艺 书画 美术 国学 传统 艺术 空间 荷塘月色 文体 中心 游客 服务中心 耒坊 华立 学生 创业 体验 基地 农民 画室 特色 乡村 文旅 项目 广州市 大埔 美丽 乡村 景区	ns ns ns n ns x n ns v v ns n l n a nr n n v v v n n v nrt n n n n n n n nrt n ns n l n n n n ns vn n vn n n n n ns ns n n v n n n n n n n ns n n n n ns nr n n n n n n n n x n ns ns ns n n	212
616	人文类	永华 艺术馆 珠三角 地区 收藏 研究 陈列 展示 红木 艺术馆 建筑 内外 采用 中式 仿古 风格 青砖 飞檐 庭院 典型 岭南 建筑风格 前庭 造型 宏伟 壮丽 庭院 明朗 开阔 后庭 庭院 深邃 楼阁 亭榭 掩映 其间 幽美 恬静 馆内 红木 藏品 陈列 众多 红木 家居 体验区 专设 红木家具 制作 工艺 工具 木种 展示区 配合 高科技 视听 系统 广州市 永华 艺术馆	nz n nz n v vn nr v n n n s v n d n n n n n ns n n n a a n nr v n n a n n v r a a ns n n nr m n n x vn l vn n n n n v nz v n ns nz n	146
617	主题公园类	广州 渔人 码头 多彩 小镇 环球 美食 特色 购物 体验 娱乐 等于 一体 城市 综合体 进驻 十几家 餐饮 商家 可品尝 海鲜 特色美食 生态园林 贯穿 街区 广州 渔人 码头 多彩 小镇	ns n n b nr n n n n n vn v n ns n v m n n v ns n n v s ns n n b nr	76
618	自然类	广州 二龙山 花园 森林 生态环境 山间 灌木丛 古树 成荫 山间 流水 潺潺 流淌 原始 气息 浓厚 梯田 瀑布 山涧 树林 自然风光 优美 二龙山 旅游景区 主题 项目 包括 薰衣草 森林 世界 可爱 动物 世界 瀑布 山泉水 乐园 橄榄 二龙山 文化 开心 农场 广州 二龙山 花园	ns ns n n l n n n n n n z v v n a n n nr n l a ns x n n v vn n n v n n n ns n n ns n v n ns ns n	112
619	人文类	广东 环亚 美容 化妆品 博物馆 坐落于 花团锦簇 风景 秀美 世界 云集 广州 科学 城内 港资 企业 广州 环亚 化妆品 科技 有限公司 两年 时间 精心 筹建 广东省 文化厅 批准 成立 中国 唯一 一家 名列 世界 美容 化妆品 行业 博物馆 该馆 始建 年月日 建设 广东 文化 年月日 博物馆 新馆 环亚 科技 工业园 二期 基地 落成 开馆 中国 美容 化妆 陈列 再现 美容 化妆 华夏 文明 广东 环亚 美容 化妆品 博物馆	ns ns n n n v i n a n ns ns n s n n ns ns n n n m n n v ns n v v ns b m n n n n n n r v t vn ns n t n n ns n n b n v n ns n n nr v n n ns nr ns ns n n n	180
620	人文类	广州市 迪士普 音响 博物馆 国内 首个 声频 系统 发展 主题 博物馆 开创 声频 行业 主题 博物馆 先河 馆内 陈列 音响 发展 历史 粤港澳 大湾 百年 工业 变迁 第一次 工业革命 时期 代表作品 古代 机械 打字机 古代 机械 计算机 古代 缝纫机 日本 明治维新 时期 工业品 广彩 广绣 在内 十三行 工艺品 电话机 发展史 明清 家具 几千 多件 藏品 一座 最具 代表 中国 古建筑 典型 特色 徽派 祠堂 收藏 完整地 移植 博物馆 广州市 迪士普 音响 博物馆	ns nr n n s m n n vn n n v n n n n n ns nr n vn n ns ns m n vn m nz n n t n l t n n t n ns nz n n a nz u j n n l t n m m n m x n ns nr n n n n v x v n ns nr n n	195
621	人文类	陈李济 创建 明朝 万历 年间 公元 中国 现存 历史 悠久 中成药 企业 广州市 古老 名牌 企业 陈李济 历经 四个 世纪 发展 历程 留下 创始人 李二公 济世 奇缘 药材 进贡 慈禧太后 同治 皇帝 御赐 商号 广告 歌谣 革命 暗号 传奇 故事 留下 蕴含 营销 理念 管理 思想 历史 痕迹 陈李 两家 轮流 担任 司理 堪比 股份制 改造 承担 社会 责任 打造 品牌 首创 蜡壳 包装 技术创新 陈李济 缘于 诚信 创始 诚信为本 同心 济世 企业 理念 服务 社群 推动 中药 现代化 弘扬 祖国 中药 历史 岭南 中药 文化 广州市 陈李济 中药 文化园	nr v t nz t q ns n n a nz n ns nr n n nr d m n vn n v n nr nrt n n v nr n n n n n n vn n n n v v vn n vn n n n nr m n v n ns n v v n n v n n n v l nr p nz v l n nrt n n vn n v n vn nr n n n ns n n ns nr n n	229
622	人文类	广州 地铁 博物馆 广州市政府 牵头 出资 筹建 社会 民生 基础设施 建设项目 广州 地铁 集团 承建 旨在 推进 青少年 科普 教育 市民 文化 生活 本馆 积聚 广州 地铁 参建 单位 优势 资源 科普知识 核心 首创 数字化 地铁 体验 空间 展览 教育 互动 游乐 一体 呈现 广州 城市 建设 轨道交通 行业 发展 成果 市民 打开 一扇 轨道交通 领先 技术 展示 城市 提供 多元化 公共 文化 服务 广州 地铁 博物馆	ns n n nt v vn v n n n n ns n n v v v nr nrt vn n n vn n v ns n v n n n n n n n n n n v vn d n n v ns ns vn n n vn n n v m n n n v ns v vn b n vn ns n n	172
623	人文类	广东省 凉茶 博物馆 设置 中医 凉茶 文化 趣味 互动 两大 主题 凉茶 起源 展示区 凉茶 发展 历程 展示区 岭南文化 展示区 展区 多方位 加深 市民 游客 广东 凉茶 广东省 凉茶 博物馆	ns n n vn j n n n d x n n n n n vn n n nt n n m v n n ns n ns n n	80
624	人文类	广州 博物馆 年月日 正式 对外开放 收藏 广州 历史文物 举办 陈列 展览 科学研究 专门机构 馆址 镇海 始建 明朝 洪武 十三年 距今已有 六百 三十多年 历史 广州 著名 古建筑 被誉为 五岭 以南 第一 镇海 层楼 越秀 层楼 清代 羊城 八景 广州 博物馆 发展 现除 镇海 展区 广州 美术馆 三元里 人民 抗英 斗争 纪念馆 二九 起义 指挥部 旧址 纪念馆 三个 展区 广州 博物馆	ns n t ad l v ns n v nr v n n n ns v t nr m n m m n ns a nr n nrt f m ns n nr n t ns n ns n vn v ns n ns nt t n nz vn n m v n n n m n ns n	176
625	人文类	孙中山 大元帅 纪念馆 俗称 大元帅 全国 重点 文物保护 单位 孙中山 大元帅 旧址 依托 建立 遗址 纪念馆 前身 孙中山 兴建 此地 大元帅 广州市 人民政府 斥资 人民币 重建 年月日 正式 对外开放 纪念堂 高空 鸟瞰 一中 地面 平视 山字 建筑 既有 浓厚 民族风格 充满 时代 特色 孙中山 大元帅 纪念馆	nr nr n v nr n n n n nr nr n v v n n r nr v r nr ns nt v n a t ad l nr n v s n n n n c a n a n n nr nr n	149
626	人文类	辛亥革命 纪念馆 纪念 孙中山 领导 辛亥革命 活动 一座 专题 纪念馆 纪念馆 周边 地块 东往 分为 西侧 万多平方米 中山公园 中部 纪念馆 东部 万多平方米 原生态 山丘 纪念馆 建筑群 布局 由北向南 轴线 分布 入口 牌坊 烈士 浮雕 纪念 塑像 景观 广场 馆舍 景观 广场 地势 起伏 景观 拟建 纪念馆 单体 建筑 建筑风格 中山陵 中山纪念堂 台北 孙中山 纪念馆 大体一致 孙中山 纪念 建筑 系列 辛亥革命 纪念馆	nz n n nr n nz vn m n n n f n t v f m ns f n f m n ns n n n nr n v ns n n n n n n n n n n n v n v n n n n ns ns ns nr n d nr n n q nz n	202
627	人文类	广州 艺术 博物院 全国 独有 多位 艺术家 名人 专题 展览馆 交流 展览馆 一体 现代化 大型 艺术类 博物院 岭南 画派 大师 关山月 赵少昂 黎雄才 杨善深 杨之光 书画艺术 赖少其 廖冰兄 收藏 欧初 泰来 艺博院 名字 命名 名人 广州 艺术 博物院 爱国主义 教育 基地 对外 免费 开放 入选为 第二批 国家 重点 美术馆 被评 定为 第四批 国家一级 博物馆 广州 艺术 博物馆	ns n n n v m n n n n n n n vn b n n ns n n nr nr nr nr nr n nr nr v nr ns n n n n ns n n nz vn n s vn v n m n n nt v v m b n ns n n	170
628	人文类	年月日 中国共产党 广州 第三次 全国代表大会 中国共产党 广东 区委 大会 委托 租赁 恤孤 街号 房子 恤孤 院路 会址 代表 宿舍 三大 历史 功绩 中国共产党 国民党 合作 建立 革命 统一战线 方针政策 推动 国民革命 运动 发展 三大 会址 抗日战争 时期 炸毁 仅存 遗址 定为 广东省 文物保护 单位 中国共产党 第三次 全国代表大会 会址 纪念馆	t nt ns m nt nt ns n n n v n n n n n n n n x n n nt nt vn v vn l n v nz vn vn x n nz n v v n v ns n n nt m nt n n	166
629	主题公园类	电影 小镇 增城 纸厂 区域 创意 开发 改造 电影 演艺 文创 美食 游艇 等于 一体 电影 特色 小镇 保留 年代 工业 建筑 主色调 建成 珠三角 水岸 巨幕 影城 电影城 剧场 创星 工厂 公里 万步 影廊 影视 产业 主体 广州市 电影 小镇	n nr v n n v v v n n n n n v n n n nr v t n n n v nz s n n n n n n q m n n n n ns n nr	98
630	人文类	毛泽东 同志 主办 农民 运动 讲习所 旧址 馆址 番禺 学宫 始建 于明洪武 三年 第一次 国共合作 时期 毛泽东 国民党 名义 广州 举办 农民 运动 讲习所 中国 革命 纪念性 博物馆 国务院 公布 旧址 全国 重点 文物保护 单位 省市 部门 公布 农讲所 旧址 首批 爱国主义 教育 基地 旧址 入选 全国 红色 旅游景点 景区 名录 毛泽东 同志 主办 农民 运动 讲习所 旧址 纪念馆	nr n b n vn n n n ns n v nr m m n n nr nt n ns v n vn n ns vn n n nt v n n n n n n n v j n m nz vn n n v n n n n n nr n b n vn n n n	160
631	人文类	广东 革命 历史博物馆 广州 近代史 博物馆 成立 广东省 建馆 时间 最早 专题性 革命 历史博物馆 隶属 广州市 文化局 馆内 绿林 成荫 环境 优雅 广州 近代 鸦片战争 中华人民共和国 成立 历史 发展 广东 革命 历史博物馆 基础 年月日 广州市 编制 委员会 批准 成立 广州 近代史 博物馆 两块 馆牌 馆舍 馆内 现有 文物 文献 藏品 万多件 历史 照片 万多张 广州 近代史 博物馆	ns vn n ns n n v ns n n d n vn n v ns n ns n n n a ns t nz ns v n vn ns vn n n t ns v n v v ns n n m n n ns b n n n m n n m ns n n	163
632	人文类	广州起义 纪念馆 广州 公社 旧址 隶属 广东 革命 历史博物馆 国民政府 广东省 公安局 爱国主义 教育 基地 中国共产党 张太雷 领导 发动 广州起义 建立 苏维埃政府 所在地 旧址 国务院 选入 全国 重点 文物保护 单位 广州起义 纪念馆 入选 全国 红色 旅游景点 景区 名录 广州起义 纪念馆	nz n ns n n v ns vn n nt ns nt nz vn n nt nr n vn nz v nt n n nt v n n n n nz n v n n n n n nz n	132
633	社会类	广州市 城市规划 展览 中心 规划 国土 综合 展示 城市 文化 展示 平台 兼具 规划 科普 政民 互动 学术交流 城市 综合信息 查询 规划 公示 功能 展厅 包括 广州 概况 城市 历史 名城 保护 广州 全域 沙盘 总体规划 交通 市政 重点 发展 地区 城市 科学 城市规划 立体 生动 展示 城市 建设 发展 脉络 足迹 广州市 城市规划 展览 中心	ns n v n n n vn v ns n v n v n nrt n d n ns nt v n v n n v ns n ns n n v ns n n n n n n vn n ns n n n vn v ns vn vn n n ns n v n	139
634	人文类	黄埔军校 旧址 纪念馆 大革命 时期 孙中山 中国共产党 苏联 建立 一所 新型 军事 学校 孙中山 创造 革命军 挽救 中国 危亡 办校 宗旨 亲爱精诚 校训 学习 苏联 建军 经验 培养 革命 军事 人才 军校 群英荟萃 名将 辈出 中国 近代史 军事史 意义 数据 显示 原有 建筑 环境 改变 较大 仅存 万平方米 黄埔军校 史迹 山水 相融 初步 重现 昔日 风姿 游览 好去处 爱国主义 教育 地方 广州市 黄埔军校 旧址 纪念馆	nt n n nz n nr nt ns v m b n n nr v n v ns v n n n n v ns n n v vn n n n i n v ns n n n n v v n n v a v m nt n ns n d v t n vn l nz vn n ns nt n n	194
635	主题公园类	广州 融创 文旅 城是 融创 文旅 全国 大城市 文旅 项目 拥有 业态 广州 融创 世界 广州 融创 世界 广州 融创 乐园 广州 融创 体育 世界 广州 融创茂 滨湖 酒吧街 度假 酒店 广州 融创 剧院 广州市 融创 文旅	ns vn x n vn x n ns x n v n ns vn n ns vn n ns vn n ns vn vn n ns nr ns n v n ns vn n ns vn x	92
636	社会类	福山 循环 经济 产业园 焚烧 垃圾 广州市 循环 经济 产业园 国内 规划 规模 垃圾焚烧 发电厂 广州市 福山 循环 经济 产业园	ns vn n n v n ns vn n n s n n vn n ns ns vn n n	63
637	人文类	余荫 山房 又称 余荫园 岭南 园林 代表作 余荫 山房 清代 举人 彬的 私家花园 始建 清代 同治 六年 同治 十年 落成 占地 总面积 平方米 小巧玲珑 布局 精细 艺术 特色 著称 表现 古代 岭南 园林建筑 独特 风格 高超 造园 艺术 余荫 山房 顺德 清晖园 东莞 佛山 梁园 一道 称为 岭南 四大 园林 余荫 山房 布局 巧妙 园中 亭台楼阁 山山水水 纳于 方圆 三百步 之中 充分反映 天人合一 文化 特色 表现 一种 人与自然 和谐 统一 宇宙观 余荫 山房 柳堂 檀香木 雕屏 刻有 晚清 三大 才子 梁山 船山 翁方纲 诗句 乾隆 大学士 刘墉 书法 手迹 广州市 余荫 山房 景区	nr n n nr ns n n nr n t n ns n v t n m n m v v n q i n a n n a v t ns n a n nr n n nr n nrt nr ns ns nr m v ns j n nr n n a s n ns v n m r i l n n v m i a vn l nr n nr nr n v t x n nr n nr n nr n nr n n ns nr n n	260
638	度假类	藏身 广州 桃花 小镇 背靠 大金峰 四面 环山 树木 环绕 山谷 地形 巧妙 融合 大金 峰径 主峰 海拔 森林 植被 空气 负离子 含量 极具 价值 天然 氧吧 森林 主题 围绕 文化 探索 惊奇 疗愈 四大 体系 重磅 打造 九大 业态 包括 文旅 综合体 儿童 动漫 产业 儿童 体验 教育 产业 幸福 婚庆 产业 户外 拓展 教育 产业 生物科技 健康 产业 爱情 木屋 酒店 森林 健康 民宿 AllardoHotel 世外桃源 酒店 充分发扬 天下 工匠 精神 打造 粤港澳 大湾 标杆 文旅 项目 广州市 天下 广州 国际 旅游区	n ns n nr v nr mq n n v n n a vn n n n n n n n n n n n b n n n v n v a v j n n v j n v x n n n n n n vn n a t n s v vn n n a n n n n n a n eng n n i s n n v ns ns n x n ns s ns n n	213
639	主题公园类	七彩 澳游 世界 生态 文化 旅游 度假区 打造 山水 田园 基础 袋鼠 IP 融合 亲子 运动 教育 内容 呈现 澳洲 独特 人文景观 澳洲 探险 科技 乐园 中心 水上 舞台 婚礼 教堂 婚礼 广场 袋鼠 厨房 马术 体验 澳洲 动物园 广州市 七彩 澳游 世界 旅游区	nz ns n n n vn n v ns nr n n eng vn n vn vn n v ns a n ns n n n n s n n n n n n n n n ns n ns nz ns n n	102
640	自然类	广东 流溪河 国家森林公园 林业部 批准 建立 首批 国家 十大 森林公园 第五批 全国 林草 科普 基地 流溪河 国家森林公园 人文景观 森林 保健 功能 一体 拥有 水上 游乐 同乐 民族 风情园 户外 拓展 多个 游乐 项目 建立 流溪 香雪 流溪 彩虹 珍稀 植物园 人文景观 开辟 三桠 幽谷 漓江 翡翠 群岛 湖滨 栈道 流溪 绿道 自然景观 广州市 流溪河 森林公园 景区	ns ns nt n v v m n j n m n nr nrt n ns nt n n nr n n v s n n n n s v m n n v n n n nz a n n v n n ns n n ns n n n l ns ns n n	156
641	人文类	正果 老街 江河 首批 广州市 特色美食 街区 濑粉 云吞 鱼面 地道 正果 美食 老街 建筑 新旧交替 人流 兴旺 一条 碧蓝 如洗 江河 正果 老街 蜿蜒 而过 古朴 老街 平添 几分 秀色 广州市 正果 老街 旅游区	n n ns m ns n s nr v n n n n n n n n ns m z v ns n n v c a n nr m n ns n n n	96
642	自然类	北纬 隐秘 遗世独立 风烟 林壑 尤美 十里 沙滩 五里 瀑布 七里 峡谷 百条 溪流 百亩 湖泊 千块 梯田 千亩 竹海 大自然 向往 直饮 泉水 疗养 空气 有机 土壤 上个世纪 年代 居民 迁出 经受 化肥 农药 工业污染 工业 文明 时代 天赐 福地 圣地 广州市 世间 香境 七溪 景区	b a i n nr nr m nr m n m n m n m ns m n m ns d d n ns n n n n t t n v v n n n n nr n n ns n ns n n ns n	135
643	复合类	平静 小镇 凤凰山 双龙 环绕 凤溪 贯穿 南平 家家户户 依山傍水 一步 风景 瀑布 溪石 竹林 枫林 景观 盛产 荔枝 红柿 青梅 乌榄 果品 保存 客家 古村落 风貌 广州市 平静 小镇 旅游区	a nr ns nz v nr v ns n i m n n n nz ns n n n nr nr nr n v n nr n ns a nr n	90
644	人文类	南粤 先贤 定位 展示 广州 历史文化 大观园 爱国主义 教育 基地 五仙 观现 寺观 建于 明洪武 十年 一座 祭祖 五仙 神庙 观属 道教 南门 上大 两广总督 瑞麟 书写 五仙 古观 四个 大字 五仙 观依山 现存 头门 东斋 西斋 五仙 观为 琉璃瓦 重檐 歇山顶 木构 保存 完好 玲珑 新巧 东侧 裸露 一块 红砂岩 脚印 古人 一向 仙人 拇迹 重点保护 明清两代 石洞 天和 仙霞 列入 羊城 八景 广州市 南粤 先贤 五仙 古观 文化 旅游区	ns n n v ns x n nz vn n n v n v nr m m n n n n nz ns j n nr n n n m n n nr n n nr nr n v ns n x n v a a n f v m n n n d n n n nr nr nz n v ns n ns ns n n n n n	211
645	主题公园类	稻草 农业 公园 引入 奥飞 动漫 特色 元素 充分运用 农田 稻草 蔬菜 乡村 元素 建设 面向 亲子 家庭 休闲游 乡村旅游 学生 春秋 游等 游客 力争 打造 农业 迪士尼 主题乐园 园区 包括 四季 海区 蔬果 种植区 萌宠 喂养 亲子 体验区 露营 野炊 区奥飞 游乐区 花园 民宿 区域 园区 百余 巨型 稻草 造型 星罗棋布 稻草 花海 交相辉映 景区 丰富多彩 亲子活动 编扎 稻草人 野炊 农田 寻宝 趣味 农耕 游客 玩乐 找到 回归自然 亲近感 广州市 西塘 稻草 农业 公园 景区	n n n v nr n n n l n n n n n vn n n n v x n t b n nz v n nr n n v m n n n v v n x v n nr n n n n n m b n n i n ns i n i l v n n n nr n nr n n v i n ns ns n n n n	201
646	社会类	香蜜山 一村 一品 乡村 游为 指导思想 成立 一九九九年 种植 面积 公顷 尝到 城市 不到 水果 鲜味 桃花 梅花 李花 争艳 闻到 柚花 幽香 听到 鸟语 溪水 共鸣 香蜜山 生态 果庄 占地面积 枇杷 杨梅 葡萄 柑橘 鲜果 一年四季 鲜果 广州市 香蜜山 生态 旅游区	nr n m n v n v m v n q v ns v n n n nr nr a v n n v nz n v ns n n n n nr n n n t n ns ns n n	140
647	社会类	工业 信息化 国家 广播电视 总局 中央 广播电视 总台 广东省 人民政府 主办 世界 超高 视频 KK 产业 发展 大会 广州 会上 中国 广州 超高 视频 创新 产业 示范园区 正式 揭牌 示范区 包括 花果山 超高 视频 产业 特色 小镇 广州 国际 媒体 简称 山一港 广播电视 网络 视听 超高 内容 制作 分发 传播 用户服务 技术 支撑 生态建设 版权 交易 核心 集聚 科技 创新 新视听 融合 发展 平台 云化 研发 实践 优势 资源 中国 广州 超高 视频 创新 产业 示范园	n n n nt n n nt n ns nt b n v n eng n vn n ns t ns ns v n v n n ad v n v nr v n n n nr ns n n v ns nt n v v n vn v vn n n v l n n n v n v n vn vn n ns j v n n ns ns v n v n n	208
648	社会类	麦田 生态园 坐落 从化 西塘 童话 小镇 园区 专注 打造 农业 观光 生态旅游 劳动 教育 深度 研学 体验 农业 科普 实践 相结合 特色 生态 文化园 认定 广州市 化区 研学 旅行 实践 基地 麦田 生态园 一期 占地面积 分为 农业 科普 实践 休闲 娱乐区 动力 设施 游戏 原野 花草 中草药 种植 试验区 果蔬 种植 体验区 创意 宠区 农社 餐饮 服务区 广州市 麦田 生态园 旅游区	nr n v v ns n nr n v v n n n vn vn ns n n n nrt v v n n n v ns n n vn v n nr n d n v n nrt v v n n n n n n nt v n n v x v n n n n ns nr n n	156
649	社会类	园区 占地面积 万平方米 包括 第六 资源 热力 电厂 一期 二期 炉渣 污水 处理厂 湿地 公园 广州市 仙村 循环 经济 产业园 碧潭 仙境 生态 明珠 主题 广州市 仙村 循环 经济 旅游区	n n m v m n n n d b n n n z n ns n vn n n nr n n nr n ns n vn n n	75
650	自然类	黄埔 水坑 风景区 广州市 黄埔区 南岗 镇内 广州市 新兴 风景 旅游区 地理位置 优越 景区 内有 佛迹 鸣石 水仙 丹水 龙泉 杨四 将军庙 笑翻天 乐园 景点 水坑 风景区 规划 铜鼓 景区 休闲 度假区 丹水 湖景区 体育 活动 中心区 商业 服务区 娱乐活动 六个 功能区 水坑 风景区 开发 成集 名胜 观光 体育 娱乐 会议 消闲 度假 一体 广州 旅游 重点 景区 广州市 水坑 风景区	ns n n ns ns ns ns ns b n n n a n b n n n ns nz nr n i n n n n n n n v n ns ns vn vn ns n n n m n n n v v n n vn vn n vn v n ns vn n n ns n n	164
651	主题公园类	深圳华侨城 旅游 度假区 长年 繁花似锦 绿树成荫 汇聚 中国 较为 文化 主题公园 文化 主题 酒店 文化 艺术 设施 首批 全国 文明 风景 旅游区 国家级 文化产业 示范园区 精彩 深圳 欢乐 流光溢彩 一张 城市名片 华侨城 锦绣 中华 中国民俗 文化村 世界之窗 欢乐谷 四大 主题公园 核心 深圳市 华侨城 旅游 度假区	ns vn n d i l v ns d n n n n n n n n m n nr n n b n n n ns a l m x ns n nz n n nz n j n n ns ns vn n	139
652	度假类	深圳市 观澜湖 休闲 旅游区 一座 规模 庞大 乡村 俱乐部 深圳 观澜湖 度假村 运动 休闲 商务 休闲 养生 休闲 会议 旅游 文化娱乐 美食 购物 功能 一体 包括 观澜湖 高尔夫球会 网球 乡村 俱乐部 多家 酒店 国际会议中心 生态 休憩 运动 餐饮 文娱 游乐 设施 深圳市 观澜湖 休闲 度假区	ns l v n m n a n n ns l n vn v n v v v n vn n n n n n v l nz n n n m n nt n v vn n n n n ns l v n	128
653	自然类	深圳市 仙湖 植物园 植物 收集 研究 科学知识 普及 旅游观光 休闲 一体 多功能 风景园林 植物园 中国 观赏植物 科学研究 基地 深圳市 植物学 基础 研究 植物 多样性 保护 利用 研究 工作 专业 机构 仙湖 植物园 占地 公顷 整体 地势 四周 山地 丘陵 水体 地形 多变 自然 山水 骨架 一座 风景优美 科学内涵 植物园 深圳市 仙湖 植物园	ns ns n n v vn n ns n v n b n n ns l n n ns n n vn n l v n vn vn n n ns n v q n n m n nr n n v d ns n m i n n ns ns n	167
654	度假类	深圳 西部 海上 田园 旅游区 珠江 口岸 亚热带 海滨 湿地 生态系统 依托 旅游观光 休闲 度假 生态 科普 会议 培训 多种 功能 一体 生态旅游 度假区 海上 田园 占地面积 万平方米 大致 分为 三个 区域 北区 基塘 田园 红树林 观赏 中部 区域 观光 游乐 休闲 度假 产品 南区 保留 原始 鱼塘 地貌 属待 开发 区域 深圳市 西部 海上 田园 旅游区	ns f s nr n ns s n ns z l v n v v n nrt n vn m n n n n s nr n m d v m n ns n nr nr v f n n n v v n ns v v n n v v n ns f s nr n	149
655	社会类	深圳 观澜 山水 田园 一家 美食 住房 温泉 游乐 演艺 拓展 水上 乐园 一体 生态旅游 景区 旅游 度假 国画 创作 主题 中国 观澜 山水 国画 产业基地 观澜 山水 田园 占地 多亩 依山傍水 富有 趣园 设有 温泉 农家 采摘 钓鱼 小型 动物园 游乐场 设备 适合 周末 家庭 出游 休闲 度假 深圳市 观澜 山水 田园 农庄 景区	ns n ns nr m n n nr n n v s n n n n vn v n vn n ns n ns n n n ns nr v m i v n v nr n v n b n n vn v t n vn v v ns n ns nr n n	136
656	主题公园类	深圳市 野生 动物园 一家 放养 野生 动物园 动物 森林 植物 科普 多种 特色 观赏 功能 一体 亚热带 新型 园林 生态环境 系统 风景区 深圳 野生 动物园 占地面积 多万平方米 园内 放养 多种 万头 野生动物 世界 珍禽 名兽 中国 二级 保护 动物 华南虎 金丝猴 东北虎 麦哲伦 企鹅 动物园 繁殖 珍稀 众多 虎狮兽 狮虎兽 深圳市 野生 动物园	ns b n m v b n n n n nrt m n v n n n b n l n n ns b n n m s v m m n n n n ns b v n nz n nr nr n n v a m i n ns b n	160
657	主题公园类	深圳市 青青 世界 旅游区 一家 休闲 度假 主题 观光 农场 深圳市 著名 精致 农业 观光旅游 相结合 生态 旅游景点 鹏城 十景 青青 世界 占地面积 万平方米 景区 侏罗纪 公园 蝴蝶谷 瓜果 陶艺 园艺 建有 欧陆 风情 木屋 别墅 酒店 客户 中餐厅 游泳池 钓鱼 蝴蝶谷 生活 轻松 生命 飞舞 昆虫 乐园 几十种 数千只 蝴蝶 生息繁衍 深圳市 青青 世界 旅游区	ns nr n n m v v n n n ns a a n nz v n n ns n nr n n m n t n n n n n v ns n n n n n n n n n vn a vn n n n m m n i ns nr n n	171
658	度假类	深圳市 东部 华侨城 旅游 度假区 休闲 度假 观光旅游 户外运动 科普 教育 主题 一体 大型 综合性 国家 生态旅游 示范区 深圳 东部 华侨城 打造 包含 生态 景区 主题 酒店 健康 水疗 郊野 球场 大型 演艺 内容 一系列 生态旅游 精品 分为 大侠 生态 乐园 溪谷 度假 公园 云海 体育 公园 酒店 群天麓 大宅 六大 板块 体现 人与自然 和谐 共处 深圳 东部 华侨城 旅游 度假区	ns f ns vn n v v nz nz nrt vn n n b n n n n ns f ns v v n n n n a n n n b n n m n n v nr n n n v n ns vn n n n n j n v i a d ns f ns vn n	158
659	社会类	光明 农场 拥有 平方公里 山林 万亩 果园 森林 覆盖率 深圳 光明 农场 大观园 深圳 绿色 环保 天堂 常有 国内外 旅游 团体 光明 农场 品尝 乳鸽 美味 牛奶 淳香 水果 鲜甜 观览 奶牛 风姿 落地 皇鸽 神采 光明 农场 全国 农业 旅游 示范点 广东省 青少年 科技 教育 基地 深圳市 科普 教育 基地 深圳市 光明 农场 大观园 景区	n n v q ns m n n n ns n n n ns n j n b s vn n n n v n nz n nr n a v n n n n n n n n n vn n ns nr n vn n ns nrt vn n ns n n n n	140
660	度假类	海丰 水底 温泉 庄园 露天 温泉 池区 高端 别墅 温泉水 乐园 一体 汕尾市 迄今为止 规模 较大 装修 豪华 档次 较高 大型 休闲 娱乐 度假村 环境 清幽 庄园 占地 万亩 原生 森林 包容 之中 拥有 森林 河谷 珍贵 自然资源 拥有 粤东 极大 温泉 池区 水底 旅游 度假区	nz n nr nr v nr n n n nr n n ns l n a v a n a b v vn n n z nr v m n n v r v n ns a l v ns a nr n n vn n	113
661	主题公园类	观光 深港 位于 深圳市 标志性 黄金 建筑 大厦 层层 楼高米 香港 盛利 集团 有限公司 巨资 投资 建成 亚洲 第一 高层 主题 观光旅游 景点 深港 都市 景观 高科技 娱乐 相结合 趣味性 知识性 一体 设有 游乐区 依次 世纪 创举 深港 巡礼 南望 香港 深港 百年 深港 通衢 商机 无限 湖光山色 一夜 趣味 生态 中央 揽胜 休闲 空间 北瞰 深圳 海盗 传奇 美食 风情 购物 天堂 深圳市 观光 深港 景区	n ns v ns n n n n n nr ns nr n n n vn v ns m n n nz n ns ns n nz vn v n n n v n d n v ns n nr ns ns m ns n n v n m n n n v v n v ns n n n n n n ns n ns n	176
662	社会类	丝绸 文化产业 创意园 位于 中国 第一村 南岭村 广东 丝绸 文化 地标 深圳市 龙岗区 认定 重点 文化 企业 连续 第五 七届 文博会 分会场 深圳市 文化产业 基地 深圳市 文化 旅游 示范 基地 深圳市 科普 教育 基地 广东省 科普 教育 基地 国家 文化产业 示范 基地 年月日 中共 深圳市 龙岗区 委员会 深圳市 龙岗区 人民政府 授予 中丝园 第五届 文博会 龙岗区 承办 工作 先进 单位 称号 深圳市 中丝园 景区	n n x v ns nz ns ns n n n ns n v n n n a m m nr n ns n n ns n vn v n ns nrt vn n ns nrt vn n n n v n t j ns n n ns n nt v n m nr n v vn a n n ns n n	172
663	自然类	深圳 园山 风景区 人与自然 接触 空间 一个集 休闲 度假 观光 娱乐 一体 生态 文化 主题 旅游景区 繁忙 都市生活 一道 亮丽 风景线 园山 风景区 占地 平方公里 山峦起伏 沟谷 弯延 幽深 植被 保留 自然生态 被誉为 都市 后花园 园山 评为 龙岗 八景 园山 主峰 海拔 景区 有康 溪谷 老虎沟 碧玉 关帝庙 老虎沟 景点 烧烤场 果园 卡丁 赛车 乐园 游玩 项目 深圳市 园山 风景区	ns n n i v n m v v n vn n n n n x a n m a n n n v q i n v a n v l n ns n n v nr n n n n n a n nr nr nr nr n x n nrt n n n n ns n n	179
664	社会类	华强北 科技 时尚 文化 特色 街区 华强北 求先 求变 脚步 始终 停歇 三来一补 高新技术 产业 转型 工厂区 电子 交易 全国 第一 华强北 步行街 AA A级 景区 华强北 商业区 升级成 科技 时尚 文化 特色 街区 中国 电子 第一 全球 科技 时尚 建设 主题 华强北 八景 展示 街区 人文 历史 拥有 各种类型 电子 专业 市场 涵盖 电子 产业链 上下游 各个环节 拥有 大规模 零售 百货 特色 餐饮 服装市场 黄金珠宝 商场 多种 业态 业态 共生 共荣 大型 综合性 商圈 电子科技 兼具 时尚 设计 文化 创新 特性 特色 综合 文化 街区 中国 改革开放 创新 创业 先行 全球 最新 科技成果 展示 时代 创业精神 发扬 深圳市 华强北 步行街 景区	ns n n n n s ns v v n d v i n n n n n n n m ns n eng x n ns n l n n n n s ns n m n n n vn n ns n v s n n v l n n n v n n j l v b vn n n n n nr n m n n n v b n n n v n vn n v n n vn n s ns nz v n n n d n v n n v ns ns n n	285
665	主题公园类	玫瑰 海岸 位于 大鹏湾 婚纱 摄影 爱情 电影 拍摄 婚庆 典礼 旅游 度假 功能 一体 复合型 婚庆 旅游 度假村 深圳 周边城市 婚纱 摄影 热门 外景地 玫瑰 海岸 总面积 万平方米 沙滩 面积 万平方米 植被 覆盖面积 万平方米 绵延 质地 细软 沙滩 洁净 清澈 海水 廊桥 思梦 彩虹 日出 同心 锁情 景点 一幅 风景迷人 美丽动人 浪漫 诗篇 深圳 玫瑰 海岸 文化 旅游 度假区	n s v nr n n n n v t n vn v n n b t vn n ns ns n n n n n s n m nr n m n n m v n a nr z a n ns nr nz v n n n d i nz a n ns n s n vn n	171
666	社会类	专注 精细 理念 红木 文化 载体 建设 光明 深圳市 文化 展示 民俗风情 美食 养生 特色 集市 创意 孵化 等为 一体 特色 文化 小镇 游客 提供 全方位 多层次 文化 体验 生活 服务 深圳市 光明 红满庭 红木 文化 小镇 景区	v a n n n n vn n ns n v n n v n n v v v n n n nr n v m m n n vn vn ns n nr n n nr n	96
667	度假类	欢乐 港湾 坐落于 深圳 宝安 南部 滨海 地带 华侨城集团 集合 城市 运营 经验 打造 新一代 文旅 综合体 产品 项目 投资 亿元 占地约 秉承 国际 视野 原创 设计 开放 共享 绿色生态 四大 开发理念 打造 海滨 文化公园 滨海 体验式 商业街 区高 湾区 摩天轮 建筑面积 约万 深圳 滨海 演艺 中心 建筑面积 JW 万豪 酒店 光之翼 多元 业态 滨海 休闲 文化 旅游 艺术 体验 生态 办公 一体 国际 湾区 滨海 生活 创想 深圳市 欢乐 港湾 旅游景区	a ns v ns nr f ns n nt v ns vn n v t x n n n vn m nr v n n n vn v v n j x v ns n ns n n nrfg ns nz n nrt ns ns n n n eng nr n i m n ns v n vn n n n n n n ns ns vn n ns a ns x	192
668	人文类	中国 百师 创建 年底 旨在 保护 传承 中国 非物质 文化遗产 弘扬 中华 优秀 传统 文化 深圳 北京 上海 广州 潮州 开设 百师 机构 百师 现已 汇聚 三百多 工艺美术 大师 非遗 代表性 传承 文化 研究 传播 服务 综合型 文化产业 平台 艺术 生活化 生活 艺术化 理念 融入 工艺美术 展示 文创 产品开发 研学 旅游 一体化 综合 发展 园区 设有 多个 非遗 传统工艺 展馆 各类 非遗 项目 展演 宣传 举办 各类 展览 讲座 培训 研学 体验 活动 深圳市 百师 非遗 旅游区	ns n v t v v v ns x n nr nz a n n ns ns ns ns ns v n n n d v m l n x n v n vn vn vn n n n n vn vn n n v l v n l n vn l vn vn n v m x n n r x n v vn v r v n vn n n vn ns n x n	206
669	主题公园类	珠海市 圆明 新园 北京 圆明园 蓝图 精选 圆明园 四十 十八 比例 修建 成圆明 新园 古典 皇家 建筑群 江南 古典 园林 建筑群 西洋 建筑群 一体 一座座 仙山琼阁 散落 福海 徐福 海中 寓意 东湖 命名 福海 浓厚 清宫 文化 惊雅 别致 亭台楼阁 气势磅礴 大型 舞蹈 表演 吸引 无数 国内外 游客 珠海市 圆明 新园	ns n ns ns n nr v n m m n v nr ns ns n n ns ns n n ns n n n nz v ns nr s n ns n ns a n n a v n i b n v v m s n ns n ns	145
670	社会类	罗西尼 工业 旅游区 分为 罗西尼 钟表 博物馆 手表 工艺 生产 观览 企业 文化 长廊 品牌 腕表 展示 钟表 主题 园林 厂区 主题 参观 罗西尼 钟表 博物馆 分为 大部分 包括 古代 计时 仪器 展览 近现代 钟表 展览 钟表 科普 展览 多媒体 互动 体验区 瑞士 珠海 罗西尼 工业 旅游景区	nr n n v nr n n n n vn v n n n n n v n n n n n n nr n n v m v t n n v l n v n nrt v n d x ns ns nr n x	117
671	度假类	珠海 御温泉 度假村 景区 一家 四星级 温泉 休闲 旅游 渡假村 温泉 沐汤 健康 调养 膳宿 会务 休闲 娱乐 服务项目 一体 几十种 温泉 齐全 健康 调养 设施 养生 项目 御温泉 温泉 养生 系统 珠海 御温泉 出水口 水温 高温 偏硅酸 温泉 舒筋活络 强身健体 润肤 养颜 安神 定惊 抵抗 衰老 作用 珠海市 御温泉 渡假村 景区	ns n n n m b nr v vn n nr nz a v n n v vn n n m nr nr a v n v n n nr v n ns n n n n nz nr l l n nr nr v vn a v ns n n n	140
672	度假类	东澳岛 石奇水 花木 葱茏 空气清新 美丽 小岛 东侧 的东 澳湾 锲入 中部 约米 一块 部故 东澳岛东 澳岛 南北 沿岸 危崖 山坡 巨石 林立 环岛 近岸 礁石 东澳岛 完整地 保留 原始 自然 生态环境 洁白 沙滩 湛蓝 海水 明媚 阳光 岛上 浓绿 森林 构造 东澳岛 几近 完美 生态旅游 环境 珠海市 东澳岛 旅游 度假区	ns nr n z z ns n f ns ns i f nrt m n ns ns ns f n ns nr nr n s n ns x v v d l z nr z n a nr s z n v ns d a n n ns ns vn n	153
673	自然类	伶仃 珠三角 地区 进出 南太平洋 国际 航线 必经之地 战略地位 伶仃 孤立 在外 伶仃 故名 伶仃 岛外 伶仃 地势 东西 高北 东部 沿岸 陡外 伶仃 奇峰 异石 造型 生动 别致 空气 清鲜 岛上 伶仃 湾塔湾 东湾 沙滩 沙质 细腻 海水 清澈见底 垂钓 游泳 滑浪 好去处 珠海市 伶仃 旅游 度假区	a nz n v ns n n l n a v v a n a s a n ns ns f f a a n x n vn v n a s a ns ns nr n a n l v vn nz l ns a vn n	136
674	社会类	汤臣 透明 工厂 广东省 保健品 食品行业 第一家 AAAA 景区 展现 企业 打造 健康 工业 旅游区 实力 绿意盎然 环境 清幽 特色 全过程 透明化 包括 原料 生产 检验 仓储 办公 区域 全方位 透明 参观者 透明 工厂 国家 营养 原料 高标准 加工 生产 最终 包装 成品 环节 除去 参观 享受 营养 知识 科普 美味 营养餐 趣味 健康 互动 体验 珠海市 汤臣 透明 工厂 景区	nr v n ns n n m eng n v n v a n n n l n z n n n v n vn vn j n n m v n v n n n n n vn vn d v n n t n v n v nrt nz n n a d n ns nr v n n	175
675	人文类	桂山 原名 垃圾 尾岛 广东省 珠海市 著名 旅游 海岛 珠海 万山 海洋 开发 试验区 政治经济 文化 中心 被誉为 一国两制 交汇点 极其重要 战略地位 桂山 独特 人文 历史 价值 拥有 文天祥 雕像 桂山 烈士 纪念碑 妈祖庙 军事 教育 基地 坑道 博物馆 人文景观 网箱 养鱼 著称 石斑 白军 曹章红 名贵 鱼种 珠海 桂山 风景区	ns n n n ns ns a vn ns ns ns ns v n n n n n l n i n ns a n n n v nr n ns n n n n vn n n n n n n a n nr nr n n ns ns n	151
676	度假类	星乐度 露营 小镇 珠海 露营 乐园 琴岛 奇航 主题 首创 自驾 露营 乐园 新型 度假 体验 珠海 房车 露营地 广东省 休闲 露营地 国家标准 执行 营地 营地 总体 背山面水 粤港澳 大湾 地理位置 突显 殊异 生态 资源 完好 繁华 独寻 野趣 配套 服务 完善 休闲 度假 理想 珠海市 星乐度 露营 小镇 景区	n v nr ns v n n v n n v v n b v n ns n n ns v n n v n n n n ns ns n a a n n a a v n a vn v v v n ns n v nr n	131
677	主题公园类	文化 创意 主题 综合 旅游 娱乐 项目 青年 提供 创业 发展 空间 激发 无穷的 创意 火花 致力 打造 港澳台 文创 孵化 基地 最新 科技 元素 融入 娱乐 文化 内容 带来 个性化 美好 体验 项目 包括 狮门 娱乐 天地 国家 地理 探险家 中心 皇家 马德里 足球 世界 杜卡迪 摩托车 主题 体验 中心 哈罗 礼德 学校 横琴 凯悦 酒店 概念 零售 餐饮 狮门 娱乐 天地 全球 首座 狮门 影业 国际 电影 主题乐园 珠海市 横琴 丽新 创新 旅游区	n v n vn vn vn n t v n vn n v z v n n v m n v n d n n v vn n n v n a n n v n vn n n n n n n nr n n nr nz n n n nrt n n n nr n n vn n n vn n n m n vn n n n ns n nr v n	179
678	自然类	汕头 风景区 汕头 八景 之首 风景 名胜区 风景 绮丽 丘峦 簇拥 怪石 古朴 民居 殖民地 洋楼 并存 海湾 环抱 亚热带 植物 特色 滨海 自然风景 名胜区 海山 石洞 景观 要素 雄奇 自然 人文景观 汕头 风景 名胜区	ns n ns n nr n n n a n v n a n n n v ns n n n n ns l n ns nr n n a d n ns n n	107
679	度假类	汕头 中海 度假村 四星级 旅游 涉外 酒店 高尔夫球场 相互 配套 国家 AAA A级 旅游区 素有 天然 氧村 之称 汕头 八景 龙滩 美誉 美丽 黄金 沙滩 绵延 数公里 海岸线 花园式 别墅群 完善 休闲 服务设施 旅游观光 休闲 度假 商务洽谈 绝佳 胜地 汕头市 中海 度假村 景区	ns ns n b vn v n n d a n eng x n v b n x ns n ns n ns n nr v m n n x v v n n v v n z n ns ns n n	123
680	复合类	南澳岛 南澳岛 周边 岛屿 素有 粤东 屏障 闽粤 咽喉 之称 汕头 南澳岛 总面积 平方公里 主岛 面积 平方公里 海域 平方公里 岛内 山水 景致 浑然天成 拥有 天然 植物园 之称 黄花 国家森林公园 候鸟 天堂 之称 岛屿 自然保护区 亚洲 第一 岛屿 风电场 历史悠久 总兵府 南宋 古井 太子 遗址 众多 文史 古迹 寺庙 景点 汕头 南澳岛 生态 旅游区	ns ns f n v ns n ns n x ns ns n q n n q n q s ns a i v b n x n nt n n x n n ns m n n l x t n n n m n n n n ns ns n n	150
681	度假类	莲华 乡村 旅游区 潮州 澄海 饶平 黄金 三角点 区内 山清水秀 自然 风光旖旎 万亩 果蔬 基地 醉人 特色 农产品 远近闻名 乡村 建筑 构思 颇具 风格 民风淳朴 拥有 远东 国兰 莲花山 温泉 度假村 大自然 休闲 农庄 旅游景区 莲华 乡村 旅游区 自然景观 文化 多样性 景观 生态型 乡村 旅游区 汕头市 澄海区 莲华 乡村 旅游区	nz n n ns ns nr n n s nr d i m n n n n n i n n v v n x v ns nz ns nr n d v n x nz n n l n l n n n n ns ns nz n n	135
682	主题公园类	汕头 方特 欢乐 世界 水星 主题公园 粤东 地区 科幻 题材 娱乐 科教 休闲 一体 参与 高科技 主题公园 全园 银河 广场 星际 航班 西部 传奇 恐龙危机 海螺 嘟噜 嘟比 农庄 儿童 王国 主题 区域 百个 游乐 景观 项目 突破 传统 旅游 项目 局限于 观赏 引入 国内外 高科技 内容 游客 营造 寓教于乐 游玩 环境 汕头市 方特 欢乐 世界 水星 景区	ns nr a n n n ns n n n vn n v n v nz n n n n n n f n n n o v n n ns n n m n n n vn n vn n n v v s nz n n vn l n n ns nr a n n n	154
683	人文类	美村 历史悠久 海外 华侨 众多 潮汕地区 著名 古村落 汕头市 著名 侨乡 美村 评为 广东省 旅游 特色 广东省 古村落 广东省 最美 乡村 汕头市 美古 村侨 文化 旅游区	ns l s n m ns a nr ns a n ns v ns vn n ns nr ns a n ns ns n n n	78
684	自然类	莲花峰 风景区 主峰 莲花峰 南海 岸边 拔地而起 一座 小山峰 一大堆 瓣状 纵裂 花岗石 陆上 观像 一朵 莲花 含苞待放 海上 远眺 盛开 莲花 故称 莲花峰 景区 海洋性气候 冬暖夏凉 四季如春 水陆空 交通 登高 眺望 寻古问 旅游胜地 汕头市 潮阳 莲花峰 风景区	ns n n ns ns s i m nr m n v nr s n m n i s v v n n ns n l nr l n n v v nr n ns ns ns n	116
685	人文类	太安 中医药 博物馆 潮州 柯氏 十三 中医药 世家 历史渊源 太安 发展 轨迹 陈列 情节 线索 展示 珍贵 太安 历代 传人 医药业 遗物 柯氏 家族 秘藏 中医药 器物 古旧 医书 明清 时期 诊疗 器具 膏丸 炮制 器具 药方 广告 老照片 药品 旧家具 锦旗 牌匾 本馆 真实 历史 史料 珍贵 历史 物品 展示 太安 十三 代近 五百年 传承 中医药 文化底蕴 中医药 特色 潮汕 特色 太安 特色 融为一体 参观者 呈现出 一幅 祖国 中华 医药 长河 瑰丽 画卷 汕头市 太安 中医药 博物馆	ns nt n ns nr m nt n l ns vn n nr n n v a ns n n n n nr nz ns nt n a n t n v n n n n n n n n n ns n n d n n a n n v ns m v m v nt n nt n ns n ns n l n v d n nz n ns z n ns ns nt n	222
686	人文类	和平 大峰 风景区 地理位置 优越 交通 山青水秀 四季如春 授予 潮阳区 青少年 爱国主义 教育 基地 大峰 风景区 纪念 宋代 高僧 大峰 祖师 创建 海内外 离乡 人士 寻根 谒祖 潮汕 知名 风景区 风景区 整体 规模宏大 号称 粤东 第一 木结构 大峰 祖师 核心 规划 景区 建筑 吸引 游人 争相 来访 景区 大门 叶选平 题字 南疆 一峰 牌坊 亭亭 花岗岩石 形象 昂藏 伟岸 游人 入门 拾级而上 风格各异 亭台 建筑 接踵而至 石级 两旁 喷水池 玉观音 养生 位列 绿叶 红花 映衬 情趣 汕头市 潮阳区 和平 大峰 风景区	nz n n n a n nr l v ns nr nz vn n n n n t nr n n v s v n nr v ns v n n n l v ns m n n n n n n n v n n v n n nr n ns m n n nr n v n n ns l l n n i n f n nr v v n n v n ns ns nz n n	236
687	主题公园类	广东省 汕头市 中山公园 民国 汕头市 奠基 兴建 位于 市区 月眉 河畔 汕头市 八景 汕头市 中山公园 粤东 地区 建园 历史 最早 规模 深厚 历史 人文 内涵 综合性 公园 公园 四周 环水 月眉 环绕 园区 中山 月眉 迎春 三座 桥梁 公园 市区 陆地 连在一起 园区 鉴湖 面积 百亩 风光 绮丽 名闻 海内外 园内 游乐 服务 配套 设施 完善 园区 游艇 现有 红头 老爷车 激光 战艇 脚踏 划艇 类型 百艘 游艇 提供 划艇 赏景 服务 钓鱼 垂钓 亲水 平台 临湖 建是 休闲 垂钓 绝佳 去处 游乐场 引进 激流勇进 旋风 骑士 大型 游乐 设备 填补 粤东 地区 空白 游乐场 项目 布局合理 海盗船 碰碰车 太空 漫步 金龙 滑车 十几个 游乐 项目 老少皆宜 进园 游客 乐而忘返 地方 儿童 嬉戏 建于 游乐场 旁边 建有 三座 滑梯 大沙池 环境优美 绿树成荫 …	ns ns ns n ns n v v n n ns ns n ns ns ns n n n d n a n n n n n n m n n v n ns n nr m n n n n l n ns n m n a n s s n vn a n v n n b n n n n v n n m n v n n vn n v n n ns v v v z v n v l n n b n vn v ns n n n n n n v n vn nr n m n n nr n n i n n v v n f v m n ns n l n n v z n ns n v t n n ns ns	370
688	复合类	妈屿 德洲岛 升旗 山成 鼎足之势 汕头 屏障 岛上 妈祖 得名 昔日 渔民 出海 经此 妈祖 必备 活鸡 放生 故又名 鸡山 景点 海关 老妈 宫新妈 东海 普陀山 寺海 龙王庙 望海 观世音 印石 观海 汕头市 龙湖区 妈屿 旅游区	n ns n nr i ns n s n v t n v d n v n v l ns n ns n nr ns ns ns nr ns n n ns ns ns n n	106
689	社会类	多年 历史 东华 潮艺 潮俗 潮汕 美食 特色 文化 传统 节庆 活动 较大 影响力 拥有 生态 纯粹 农田 侯乌 栖息 湿地 潮汕 民俗 特色 生态环境 鲜明 特色 资源优势 首个 极具 潮汕 水乡 特色 文化 内涵 旅游 村庄 汕头市 潮南区 东华 村潮 旅游景区	m n nz n a ns n n n n t vn a n v n a n nr v z ns n n l a n n m n ns n n n n vn n ns ns nz n x	118
690	自然类	西樵山 广东 四大 名山 国家 重点 风景 名胜区 国家森林公园 国家 地质公园 区内 自然风光 清幽 秀丽 旅游 文化底蕴 厚重 民俗风情 古朴 自然 明清 文人雅士 群贤毕至 旅人 游子 纷至沓来 秀美 西樵山 名噪 南粤 旅游 热点 岭南 西樵山 源远流长 百越 文化 发祥地 更是 岭南文化 杰出代表 充分体现 岭南文化 兼收并蓄 多元 包容 与时俱进 特质 佛山市 西樵山 景区	ns ns j n n n n n nt n n s l z a vn n a n a d t n i n n i a ns v ns vn n ns ns i nz n n d nt n v nt i m v l n ns ns n	164
691	主题公园类	长鹿 旅游 博园 农庄 始建 岭南 历史文化 顺德 水乡 风情 农家 生活 情趣 特色 玩赏 娱购 一体 综合性 景区 长鹿 尖叫 童话 动物 王国 海底 世界 主题公园 军事 主题公园 农家乐 主题公园 湿地 主题公园 长鹿 度假村 十大 主题乐园 十大 园区 各具特色 精彩纷呈 休闲 娱乐 旅游 度假 商务会议 场所 更是 团队 拓展 集体 旅游 合适 基地 佛山 市长 旅游 博园	ns vn n n v ns x nrt n n n vn n n v vn n n n ns v n n ns s n n n n nr n z n ns n j n j n l i v vn vn v nt n d n v n vn a n ns n vn n	167
692	主题公园类	佛山市 三水 荷花 世界 世界 上规模 较大 品种 资源 较为 建筑 雕塑 荷文 机动 游戏 酒店 饮食 一体 荷花 观赏 旅游景区 三水 荷花 世界 占地 面积 王莲 睡莲 生产 科研 育种 区籽 莲区 八个 园内 观赏 珍稀 荷花 品种 太空 培育 太空 辽宁省 出土 古代 珍稀 品种 佛山市 三水 荷花 世界	ns n n n n b a n n d n n nz n n n n n n v x n n n v n nr n vn n v n n m s v a n n n vn n ns v t a n ns n n n	136
693	度假类	三水 森林公园 华南地区 圣园 鳄鱼湖 动物园 无情 鸳鸯 游玩 景点 园内 林木 覆盖率 三水 森林公园 配套 设施 完备 包括 酒店 度假村 会务 中心 配套 设施 各方 游客 悠闲 度假 陶冶 情怀 绝妙 堪称 经典 佛山市 三水 森林公园	n n ns ns n n n n n n s nr n n n a n v v n n n n a n r n z v nr n a v n ns n n	107
694	人文类	佛山市 清晖园 始建 明代 岭南 园林建筑 岭南 四大 园林 清晖园 构筑 精巧 布局 紧凑 建筑 艺术 建筑物 形式 轻巧 灵活 庭园 空间 主次 分明 结构 清晰 利用 碧水 绿树 古墙 漏窗 亭台楼阁 交互 融合 中国 古代 建筑 园林 雕刻 诗书 灰雕 艺术 一身 清晖园 景点 草堂 六角亭 惜阴 书屋 书屋 凤来峰 佛山市 清晖园	ns nr v t ns n ns j n nr n a n a n n n n a a n n b v n a n nr n n n n v vn ns t n n n n n n m nr n n ns nr n n nr ns nr	144
695	人文类	南风 古灶 旅游区 始建 景区 围绕 南风 高庙 林家 重点 文物保护 单位 建立 旅游观光 生产 习艺 研讨 参与 购物 一体 国家 AAA A级 旅游景区 景区 汇聚 山公 微雕 古作车 大缸 草鞋 传统工艺 精华 集合 舞狮 武术 粤剧 剪纸 民间艺术 精粹 吸引 来自 全世界 佛山市 南风 古灶 旅游区	nr n n v n v nr n n n n n v n vn n vn v n n n eng x x n v n n n n n n nz v n n n n n a v v n ns nr n n	146
696	自然类	海湾 森林 生态园 珠三角 腹地 一块 净土 景区 内神 跌宕 飞流 成瀑古竹森列 藤萝 层峦叠翠 溪涧 幽深 泉瀑 充盈 原生态 自然 气息 沁人心脾 海湾 森林 生态园 道教 文化 底蕴 养生 文化 特色 森林 生态 文化 旅游 资源 优势 集古雄 清幽 一体 国家 AAA A级 旅游景区 逃避 都市 灰霾 享受 清新 空气 养生 休闲 好去处 佛山市 海湾 森林 生态园	ns n n nz n m n n n v n ns n i n a ns a n d n i ns n n nz n n v n n n n n vn n n n z n n eng x x v ns n v a n v v l ns ns n n	155
697	社会类	陈村 花卉 世界 景区 坐落于 素有 千年 花乡 美誉 顺德区 陈村镇 交通 便利 景区 布局 花卉 主题 现代农业 观光旅游 中心 构想 花卉 生产 销售 科研 花卉 展览 花卉 观光旅游 一体 大型 花卉 交易中心 花卉 文化 主题公园 区内 一座座 造型 各具特色 精致 庭园 既有 中式 小桥流水 西式 园林景观 蓝天 碧水 风车 青草 美丽 鲜花 一幅幅 绚丽多彩 优美 画卷 佛山市 顺德区 陈村 花卉 世界	nr n n n v v m n n ns nr n a n n n n n nz n v n vn vn n n v n nz n b n nt n n n s n n l a n c n ns n n nr nr n n ns n d i a n ns ns nr n n	172
698	社会类	罗浮宫 国际 家具 博览 中心 正面 主体 建筑 层楼 采用 混凝土 钢架 结构 网架 屋面 拥有 先进设备 先进 管理系统 观光 梯人 电梯 罗浮宫 国际 家具 博览 中心 采购 展览 观光旅游 餐饮 货运 一体 设计 新颖 建筑 宏伟 功能齐全 世界 家具 展览馆 时代 经典 杰作 佛山市 顺德 罗浮宫 国际 家具 艺术 博览 中心 景区	nr n n nr n ad n n n v n n n n n v n a n n n n nr n n nr n v v nz n n n vn a n a i n n n n n n ns nrt nr n n n nr n n	131
699	人文类	佛山市 祖庙 博物馆 广东省 爱国主义 教育 基地 广东省 中华文化 传承 基地 广东 十个 文明 旅游景区 示范点 一座 明清 古建筑 艺术 佛山 传统 文化 一体 专题 博物馆 博物馆 占地面积 万平方米 景点 祖庙 古建筑群 孔庙 黄飞鸿 纪念馆 叶问堂 佛山市 祖庙 博物馆	ns n n ns nz vn n ns nt v n ns m nr x n m t nr n ns n n n n n n n m n n n nr nr n nr ns n n	116
700	度假类	佛山市 皂幕 旅游 风景区 自然风光 主题 融合 生态 休闲 运动 养生 宗教 文化 度假 娱乐 多种 元素 一体 综合性 旅游景区 包括 皂幕 森林公园 杨梅 观音 禅寺 丽堂 农业 观光 基地 潜龙 金水 漂流 银海 高尔夫球场 茶场 沙湖 景点 佛山市 皂幕 旅游 风景区	ns n vn n l n vn n v vn v n n v vn m n n n x v n n nr n n nr n n n n n a ns n n ns n ns n vn n	117
701	主题公园类	佛山 盈香 生态园 坐落于 珠三角 九寨沟 之称 佛山市 高明区 凌云 山麓 广东省 佛山市 高明区 著名 农业 观光 生态旅游 科普 教育 国学 文化 艺术 会展 休闲 养生 山水 娱乐 中华 传统武术 企业 团队 拓展 竞技 特优 农产品 贸易 等于 一体 大型 综合性 旅游 服务 生态园 盈香 生态园 占地面积 园内 设施 包括 凌云 飞渡 玻璃 水上 乐园 百亩 花海 科普 王国 开心 农场 尖叫 欢乐 世界 开心 牧场 信店 佛山市 广东 盈香 生态园	ns n n v nz ns x ns nr nr n ns ns nr a n n n nrt vn n n n vn v v ns vn nz n n n v n b n vn v n b n vn vn n n n n s n v nr v n s n m ns nrt ns v n v a n v n n ns ns n n	177
702	社会类	平洲 玉器 加工 翡翠 货光 玉器 远近闻名 平洲 玉器 行内 出名 国家 A级 景区 中国 珠宝首饰 特色产业 基地 中国 四大 玉器 市场 三大 缅甸 翡翠 加工 生产 批发 基地 玉器 产品 玉镯 玉扣 鸡心 吊胆其 加工 技术 精湛 尤以玉 品种 居多 样样 俱全 平洲 闻名遐迩 不少 港澳台 游客 慕名而来 佛山市 南海 平洲 玉器 景区	ns n vn n n n i ns n n v n x n ns nz n n ns j n n x ns n vn vn v n n n n n n i vn n a nr n d n v ns l d m n l ns ns ns n n	150
703	社会类	国际 会展中心 IEC 家具 名城 位于 家具 十里 长街 之首 顺联 北区 家具城 罗浮宫 家具 博览 中心 东恒 东方 国际 家具 汇展 中心 十里 长街 一道 重彩 经营范围 涵盖 家具 类型 国际 会展中心 IEC 家具 名城 AB 两座 拥有 一流 设备 先进 管理系统 商务中心 休闲 设备 宽带网 中央空调 实时 监控 设备 数十台 自动扶梯 观光 梯人 电梯 一应俱全 大型 户外 电子广告 闪亮 夺目 佛山市 国际 会展中心 景区	n n eng n n v n m ns f ns ns n nr n nr n nr s n n vn n m ns m a n v n n n n eng n n eng m v n vn a n nt v vn n n d vn vn m n n n n i b s n z v ns n n n	191
704	主题公园类	中央电视台 南海 影视城 始建 中央 广播电视 总台 直属 影视 摄制 基地 影视 拍摄 休闲 旅游 户外 拓展 婚纱 摄影 品牌 展示 一体 南海 影视城 占地 余亩 天朝 宫殿 江南水乡 港澳 文化区 休闲 表演区 景点 皇宫 江南水乡 香港 澳门街 余处 影视 拍摄 景观 明清 民国时期 文化 背景 仿古 建筑群 自年 影视城 演绎 十月 围城 帅哥 无数 经典影视 故事 奠定 深厚 影视文化 基础 中央电视台 南海 影视城 景区	nt ns n v n nt n n n v n n v v vn s v n n n v n ns n v m t nr ns j n v n n n ns ns ns m n v n t b n n d n r n v t n nr m n n v a n n nt ns n n	184
705	人文类	水乡 旅游 小镇 核心 旅游景区 公里 水岸 贯穿 郁水园 富寿园 情园 书香园 艺术 河畔 五大 主题 景区 河岸 风光旖旎 蜿蜒 游船 穿梭 凭栏 碧波荡漾 柔风 洒遍 三岸郁水 情怀 火船 夜泊 绵绵 乡情 郁水园 富寿园 情园 书香园 岭南 水乡 风情 古迹 文物 名人 传记 历史 典故 人文 风俗 岭南文化 情怀 艺术 河畔 丝竹 乐观 琴棋 对弈 舌尖 文化 感里 新风 夜来 桨声 细诉入 幽梦 佛山市 水乡 景区	n vn nr n x q s v nr nr n n n ns j n n s i v n v n nr n a i n n n z n nr nr n n ns n n n n n n n n n n nt n n ns n a n v n n n n t n n n ns n n	184
706	主题公园类	史努比 缤纷 世界 正式 开园 引入 全球 知名 卡通 IP 史努比 打造 综合性 游乐园 占地约 万平方米 园内 有趣 主题 活动 有趣 机动 游戏 梦幻 婚礼 游客 展示 充满 童真 快乐 漫画 世界 佛山市 史努比 缤纷 世界 景区	nr z n ad ns v n v nz eng nr v n n nr m s a n vn a n n n n n v a nr a n n ns nr z n n	100
707	社会类	周大福 珠宝 文化 中心 展示 珠宝 产业 文化 推广 伦教 珠宝 产业 发展 高品位 文化 旅游点 评为 国家 AA A级 旅游景区 綜合 旅游景区 设有 播放 周大福 品牌 發展 历史 短片 多功能厅 展现 珠宝 时尚 文化 揭开 制造 珠宝 神秘 面纱 周大福 珠宝 文化 中心 免费 公众 开放 丰富多彩 活动 盛事 合作伙伴 提供 沙龙 特惠 品鉴 专享 活动 參觀 提供 文化 旅游 体验 佛山市 顺德区 周大福 珠宝 文化 中心	nr nz n n v nz n n v nt nz n vn n n n v n eng x x vn x v v nr n vn n n n v nz n n v v nz a n nr nz n n vn n v i vn n n v nr nr n v vn n v n vn n ns ns nr nz n n	187
708	人文类	水乡 堪称 岭南 水乡 绝有 广东 周庄 之称 水乡 锦鲤 江畔 水资源 环境 空气清新 宜人 自然环境 和谐 岭南 古村 格局 犹存 古屋 百余间 古树 遍布 石板 古道 纵横 简村 梁刘 李三 大族 各族 中人 涌为 枕河 存有 石拱桥 祠堂 百年 古屋 庙宇 庵堂 百年 古树 多棵 留落 民间 文物 佛山市 顺德区 杏坛 水乡	n v ns n v ns nr x n n ns n n z nrt l a ns nr n v n m n v n n v n nr nr nz r n v n v nr n m n n n m n m v n n ns ns n n	159
709	人文类	南国 丝都 丝绸 博物馆 广东省 首家 民营 丝绸 博物馆 旨在 再现 顺德 桑基 鱼塘 生态景观 保留 南国 丝都 辉煌 历史 记忆 展示 顺德 制造 源头 丝绸 产业 明代 走过 历程 唱响 丝绸之路 悠扬 骊歌 宏扬 顺德人 赖以 辉煌 开拓进取 求实 兼容 精神 博物馆 陈列 图片 文字 标本 古代 原始 设备 设施 工具 物品 服饰 丝绸 精品 参观者 亲自 体验 桑养蚕 缫丝 剥茧 织布 染布 活动 佛山市 南国 丝都 丝绸 博物馆 景区	ns n n n ns m b n n v v nrt nr n l v ns n a n n v nrt v n n n t v n n l a ns a nrt v a l v v n n nr n n n t v vn n n n n n n n d n nr n n v v vn ns ns n n n n	181
710	人文类	柏林 艺术馆 位于 著名 南国 陶都 石湾 陶醉 文化 街区 中国 工艺美术 大师 柏林 离游 石湾 二十年 故土 艺术 殿堂 柏林 艺术馆 设计 理念 未来 历史 艺术 自然 和谐 统一 旧厂房 红砖 烟囱 利用 古朴 中式 木饰 点缀 环绕 翠竹 庭院 潺潺 流水 亭台 水榭 一步 一景 景致 布局 陶瓷 艺术 相映 得彰 所到之处 感受 高雅 艺术 气息 佛山市 禅城区 柏林 艺术馆	nr n v a ns n ns nr n s ns l n nr v ns m n n n nr n vn n t n n d a vn x n n n a n n v v nr n z n n n m n a n n n v v l v nr n n ns n nr n	166
711	人文类	九江 博物馆 用于 九江 酿造 技艺 非物质 文化遗产 保护 推广 国内 首个 米酒 博物馆 市民 免费 开放 预约 提供 免费 导游 服务 筹建 一期 工程 建成 对外开放 悠久 历史 九江 文化 继承 发扬 现已 九江 酒厂 九江镇 一张 精美 企业 名片 文化 名片 佛山市 南海区 九江 博物馆	ns n v ns vn n x n v v s m n n n vn v v v vn n vn v d n v l a n ns n v v d ns n ns m a n n n n ns ns ns n	144
712	人文类	碧江 金楼 明清 时期 建筑 已有 几百年 历史 金楼 古建筑群 泥楼 职方 第金楼 南山 龙门 遗塾 慕堂祠 砖雕 照壁 三兴 大宅 多座 建筑 宅第 祠堂 书斋 园林 功能 保留 干打垒 水磨 山墙 岭南 特色 古建筑 实物 佛山市 碧江 金楼 景区	ns n t n n v m n n n n n nz ns ns n nr n n b n m n n n n n n v n n n ns n nr n ns ns n n	114
713	社会类	陈太吉 酒庄 创立 清朝 道光 十年 佛山 莲塘 陈屏贤 创立 集酒 参观 展览 酒趣 休闲 游乐 美酒 文化 体验 一体 旅游景点 国家 AA A级 景区 景区 包括 石湾 玉冰 非遗 酿制 技艺 展示区 包装 展示区 岭南 文化 博物馆 多个 区域 游客 领略 陈太吉 酒庄 传统 酿酒 工艺 全过程 欣赏 文化 物件 佛山市 陈太吉 酒庄	nr n v t n m ns ns nr v n n v n v n n n n n n n eng x n n v ns nr x vn n n v n ns n n m n n n nr n n vn n n v n n ns nr n	136
714	社会类	容桂 渔人 码头 项目 容桂 街道 改造 活化 重点项目 容桂 时光 项目 试点 示范区 三期 打造 一期 二期 建成 开放 三期 建设 渔人 码头 项目 开放 广大群众 各方 游客 好评 容桂 街道 顺德区 休闲 旅游 地标 佛山 市容 渔人 码头 景区	nr n n n nr n v vn n nr n n n n t v d b v v t vn n n n v nr r n v nr n ns v vn n ns n n n n	116
715	社会类	紫南 文化 旅游区 引进 打造 信坤 艺术 紫南 洛神 云筑 民宿 阿农湾 农耕 文化园 紫南 上游 房车 营地 广州 玉明 绘画 学校 多个 文旅 项目 业态 汇聚 文旅 产业 集群 佛山市 禅城区 紫南 文化园	ns n n v v n n ns nr n n ns nr n ns f n n ns nr n n m x n n v x n n ns n ns n	91
716	主题公园类	佛山市 三水 荷花 世界 世界 上规模 较大 品种 资源 较为 建筑 雕塑 荷文 机动 游戏 酒店 饮食 一体 荷花 观赏 旅游景区 三水 荷花 世界 占地 面积 王莲 睡莲 生产 科研 育种 区籽 莲区 八个 园内 观赏 珍稀 荷花 品种 太空 培育 太空 辽宁省 出土 古代 珍稀 品种 佛山市 三水区 百威 佛山 啤酒 工业 旅游 体验	ns n n n n b a n n d n n nz n n n n n n v x n n n v n nr n vn n v n n m s v a n n n vn n ns v t a n ns ns n ns n n vn n	146
717	社会类	佛罗伦萨 小镇 广佛 名品 奥特莱斯 意大利 风格 大型 名品 折扣 购物中心 延续 佛罗伦萨 小镇 一贯 设计 理念 意大利 经典 建筑风格 灵感 精致 意式 设计 浪漫 异国 情怀 多样 品牌 选择 诱人 高额 折扣 完善 客户服务 华南地区 消费者 时尚 旅游 选择 佛山市 佛罗伦萨 小镇 景区	ns nr ns n x ns n b n v n v ns nr m vn n ns n n a a n vn a n n r n v n n v v n ns n n vn v ns ns nr n	129
718	社会类	中国 游客 喜爱 十大 夜市 佛山 经济 集聚 佛山 创意 产业园 小时 吃喝玩乐 狂欢 胜地 全力 打造 小时 不夜城 步行街 餐饮 一条街 酒吧 一条街 娱乐 一条街 购物 一条街 泡泡 市集 美食 云集 拴马桩 CHINA 功夫 雕塑 磨盘 蒸汽机车 文化 广场 绿荫 喷泉 风铃 公仔 景点 佛山 创意园 文化 旅游景区	ns n v j n ns n v ns v n n i v n n v n i n n n n n vn n n n n n n ns n eng n n n n n n n nz n n n ns x n x	140
719	人文类	岭南 当代 新建 岭南 传统 园林 遵循 中国 传统 山南 水负 阴抱阳 景观 建园 形式 岭南 传统 造园 手法 融汇 岭南 园林 明清 清末 民初 民国 新中国 四个 发展 阶段 园林设计 语汇 营造 多变 园林 空间 采用 岭南 传统 建筑 建筑 工艺 艺术 传承 广府 园林 精髓 展现 山水 街市 岭南 水乡 生活 画卷 园区 定期 举办 地方特色 演出 节庆 活动 涵括 广府 百艺 粤剧 粤曲 顺德 美食 园林 文化 致力 打造 展示 岭南 园林艺术 传承 广府 优秀 文化 国家级 旅游景区 园林 博物馆 佛山市 顺德区 岭南 景区	ns t ns ns n n v ns n ns n nr n n n ns n n n n ns n t t b n x m vn n n n vn v n n v ns n n n n n v n n n v ns n ns n vn n n vn v x v t vn v n n n ns nrt n n n n v v ns n v n a n b x n n ns ns ns n	220
720	主题公园类	顺德 欢乐 海岸 PLUS 主题公园 板块 欢乐 时光 主题公园 玛雅 海滩 公园 占地面积 一期 占地 华侨城 文旅 融合 标杆 粤港澳 大湾 最佳 城央 文化 旅游 项目 广东省 十三 旅游业 重点 规划 项目 佛山市 顺德区 欢乐 海岸 PLUS 景区	nrt a s eng n n a n n nr ns n n d v ns x vn n ns ns z n n vn n ns m n n n n ns ns a s eng n	106
721	社会类	阳光 城堡 海天 味业 消费者 游客 精心 开发 大型 工业 旅游 项目 工程 历时 年月日 正式 对外开放 阳光 城堡 英文 yummy 美味 阳光 城堡 表达 海天 传统 阳光 酿晒 酿造 酱油 工艺 阳光 城堡 便是 海天 美味 阳光 城堡 佛山市 高明区 阳光 城堡 景区	nr ns nz n n n n v b n vn n n n t ad l nr ns nz eng nz nr ns v nz n nr v vn n n nr ns v nz nz nr ns ns nr nr ns n	133
722	人文类	西江 文创 古镇 三水 人类文明 发源地 多年 银洲 贝丘遗址 见证 沧桑 巨变 西江 文创 古镇 依托 文化 资源 富饶 农业 资源 山清水秀 生态 资源 打造 了孝文 琼冈 陈氏 宗祠 创意 粮食 博物馆 七彩 花田 西江 院子 艺文 创村 千年 水道 西江 河鲜 美食街 系列 景点 佛山 文创 古镇 景区	ns n ns n l n m n n v ns nz ns n ns v n n a n n nr n n v nr nrt nr nr v n n nz nr ns n n n m n ns ns ns q n ns n ns n	126
723	自然类	南丹 森林王国 位于 素有 中国 绿色 名镇 三水区 山镇 境内 度假区 拥有 华南地区 第一个 原始森林 区内 古树 山势 险峻 野生 动植物 种类 名符其实 亚热带 动植物 博物馆 南丹 历史悠久 佛道 文化 名山 山内 开元寺 万寿宫 已有 一千多年 历史 佛山市 三水区 南丹 森林王国 景区	ns nr v v ns n n ns ns s n v ns m nr s n n a b n n i n n n ns l n n n s ns nr v m n ns ns ns nr n	124
724	自然类	丹霞山 山岩 砂石 渥如 灿若明霞 得名 向以奇 雄险 古广 著称 广东省 四大 名山 韶关 丹霞山 山势 绵亘 峰林 陡峭 红岩丹 发育 典型 类型 齐全 造型 景色 优美 丹霞地貌 丹霞山 风景 上中下 三层 各具特色 观光 游览 度假 避暑 胜地 全国 世界 丹霞地貌 研究 基地 科普 教育 教学 实习 基地 韶关市 丹霞山 景区	nr ns n ns i v nr n nr a ns j n ns nr n v nz a nr vn n n nr n n a nz nr n f m l n vn v v n n n nz vn n nrt vn n v n ns nr n	154
725	度假类	曹溪 温泉 度假村 荣获 中国 四星级 饭店 中国 餐饮 名店 中央 省直 党政机关 出差 会议 定点 单位 荣誉称号 曹溪 温泉 度假村 占地 万平方米 有个 富含 偏硅酸 养生 温泉 多栋 别墅 多间 别墅 享受 房间 大型 会议室 度假村 绿水 环绕 空气清新 闻百铃 思慧智 身心 休闲 度假 不错 选择 韶关市 曹溪 温泉 假日 度假村	nr nr n nr ns b n ns n n n j nt v n n n n nr nr n v m r v nz v nr m n m n v n b n n n v z nr nr n v v a v ns nr nr t n	135
726	自然类	广东 大峡谷 又称 粤北 大峡谷 广东 乳源 大峡谷 广东省 峡谷 峡谷 山沟 盆地 燕山 造山运动 影响 地壳 承受 地块 抬升 扩张力 地块 张裂 下陷 裂谷 乳源 石灰岩 地貌 大峡谷 溶洞 石灰岩 红色 砾岩 成因 大峡谷 地貌 丹霞山 地貌 韶关市 广东 大峡谷 景区	ns nz n ns nz ns n nz ns n n ns n ns l vn n v n v n n nr v n n n n nz n n n n n nz n nr n ns ns nz n	150
727	自然类	广东省 乳源 云门山 海拔 高峰 直入 云天 云雾 常罩 峰顶 云门山 顶峰 古称 乳源 八景 乳源 云门山 我国 佛教 禅宗 五大 支派 云门宗 发祥地 山上 云门寺 云门山 大觉 禅寺 桂花 钟鼓 虚云 纪念堂 胜景 休闲 参禅 旅游 绝妙 胜地 韶关市 云门山 生态 文化 旅游区	ns n ns n nr v nr n n n ns n n n n n ns r nz n j n nr n s ns ns n n nr n n nr n v v vn a n ns ns n n n	128
728	自然类	古佛 洞天 又名 古佛岩 石笋 钟乳石 形状 似佛 前人 安放 佛像 洞口 建有 佛寺 得名 古佛岩 大型 石灰岩 溶洞 重叠 三层 最高处 达米 总面积 多平方米 常年 气温 摄氏度 岩洞 景区 分为 佛殿 观音殿 王母 皇宫 西游 逍遥 金龙殿 七个 宫殿 游程 韶关市 古佛 洞天 景区	nr n n nr n n n d n v n n v nz v nr b n n v m z nrt n m d n n n n v nz n nr n f a nr m nr n ns nr n n	138
729	度假类	丽宫 国际 旅游 度假区 华南地区 温泉 养生 动感 游乐 商务会议 休闲 旅游 一体 大型 综合性 度假胜地 度假区 群山环绕 自然风光 优美 建筑风格 当地 文化 情景 相融 彰显 绿色 人文 休闲 养生 俨然 一幅 镶嵌 地上 人间 仙景 一幅 巧夺天工 写意 山水画 韶关市 丽宫 旅游区	nr n vn n ns nr v n n nt v vn n b n i n l l a n s n n n v n n v v v d v s n n d i v n ns nr n	118
730	自然类	南岭 国家森林公园 广东省 较大 自然保护区 珍稀 动植物 宝库 南岭 山脉 逶迤 连绵 存留 广东省 完整 原始森林 完整 自然生态 系统 广东 天然 生态 保护 屏障 多种 植物 多种 野生动物 生活 国家 二级 保护 动植物 达种 华南虎 栖息地 南岭 享有 广东 物种 宝库 美誉 韶关市 南岭 国家森林公园	ns nt ns a n a n nz ns ns z a v ns a nr a l n ns b n v n m n m n vn n b v n v nz n ns v ns n nz n ns ns nt	147
731	人文类	珠玑 巷原 敬宗巷 始建 南宋 全长 多米 巷道 多用 鹅卵石 铺砌 巷内 古楼 古塔 古榕 古桥 古建筑 遗址 湖水 池塘 小河 文物古迹 珠玑 古代 中原 江南 通往 岭南 驿道 商业 重镇 全国 三大 寻根 被誉为 广东 第一 梅关 古道 总长度 公里 广东地区 保存 较好 古巷 古道 韶关市 珠玑 梅关 古道 景区	nz n nr v t n m n b n v s n nr nr ns nr n ns ns nr n nz t ns ns d ns n n ns n x nr n ns m ns n n q ns v a n n ns nz ns n n	139
732	度假类	温泉 距离 广州 小时 深圳 小时 车程 韶关 新丰 云天 温泉 原始森林 度假村 占地面积 多亩 豪华 客房 西餐厅 大型 露天 温泉 康体 娱乐 大中小型 会议室 一体 度假型 温泉 酒店 选址 全国 生态建设 示范县 新丰县 梅坑 镇利坑 角脉 高山 密林 县城 中心 公里 云髻 风景区 多公里 紧靠 国道 广州市区 公里 深圳市 公里 交通 便利 韶关市 新丰 云天 原始森林 度假村 景区	nr n ns n ns n n ns nz nr nr nr n n m a n n b v nr n vn b n n n nr n n n l n ns ns ns n ns ns n n q n n m a n ns q ns q n a ns nz nr nr n n	159
733	度假类	经律 文化 旅游 小镇 坐落 小坑 国家森林公园 经律 文化 旅游 小镇 森林 温泉 世界 曲江 旅游 新亮点 五星 旅游景区 标准 打造 温泉 旅游 度假区 经律 文化 旅游 小镇 曲江 美丽 小坑 国家森林公园 盛装 开园 韶关市 贯彻落实 广东省 粤东 西北 跨越 发展 建设 国家级 旅游 产业 集聚 骄人 成果 旅游 城市 文化 旅游 经律 文化 旅游 小镇 温泉 森林 自然生态 文化 完美 融合 我市 大型 文化 旅游 相结合 综合 旅游 度假 项目 韶关市 经律 文化 旅游 小镇 景区	n n vn nr v n nt n n vn nr n nr n ns vn n nz x n v nr vn n n n vn nr ns ns n nt v ns ns i ns ns ns v vn vn b vn n v n n vn ns n vn n n vn nr nr n l n a vn r b n vn v vn vn v n ns n n vn nr n	228
734	自然类	华山 风景区 集山 美峰 奇水 秀洞幽 一体 喀斯特地貌 遍布 鬼斧神工 奇峰怪石 有如 珠岩 狮子山 灵通 五指山 象山 笔架山 卧虎山 龙脊 风景秀丽 景色 迷人 景区 东华 珠岩 鸡公 灵通 五指山 五大 景区 景区 风光旖旎 奇峰 异石 林立 雄伟 挺拔 形象 逼真 令人 叹为观止 景区 广东省 颇具 特色 宗教 旅游胜地 韶关市 华山 风景区	ns n ns ns n z n nz v i i v ns ns a ns ns n ns n i n n n nz ns n a ns j n n i n x nr a v n v nrt i n ns v n n n ns ns n	150
735	人文类	满堂 客家 大围 始建 清道光 十六年 竣工 咸丰 十年 历时 富豪 官乾荣 所建 始兴县 现今 保存 客家 围楼 完整 一座 满堂 客家 大围 中国 民居 建筑 中方 系列 杰出代表 岭南 第一 美誉 闻名于世 始兴 广东 一处 客家 围楼 建筑 既有 古代 雄浑 朴实 气势 近代 精致 高雅 韵味 古代 近代 客家 民俗风情 近现代 建筑 源流 发展 变化 提供 宝贵 实物 韶关市 始兴县 满堂 客家 大围 景区	nr n n v nr m v ns m n nr nr v ns t v n n a m nr n n ns n n f q n ns m n l d ns m n v n c t z a n t a nr n t t n n l n n vn vn v nr n ns ns nr n n n	187
736	自然类	广东 天井 国家森林公园 地处 南岭 五岭 支脉 南麓 广东省 拥有 原始森林 面积 森林公园 素有 广东 西双版纳 之称 公园 最高峰 广东 第三 高峰 天井 主峰 上有 天然 湖泊 形似 天井 当地人 称之为 天井 天井 由此 得名 广东 天井 国家森林公园 一处 养生 度假 探险 觅奇 科学考察 科普 教育 一体 国家级 森林公园 韶关市 乳源 天井 森林公园	ns n nt s ns nrt n f ns v nr n n v ns ns x n n ns m nr n n v b ns v n n v n n c v ns n nt m v v n nr n nrt vn n b n ns n n n	162
737	度假类	韶关 乐昌 龙王 全称 韶关 龙王 生态 旅游区 温泉 绿湖奇 一体 龙泉 龙湖 龙谷 三大 分区 故又称 三龙 生态 旅游区 广东省 唯独 优势 资源 组合 韶关市 龙王 生态 旅游区	ns nr nr n ns nr n n nr nr n nz ns n x n l nz n n ns d n n v ns nr n n	81
738	自然类	金鸡岭 旅游区 因岭 西北 峰顶 巨石 貌似 雄鸡 昂首 北望 引颈 故而 得名 广东省 八大 风景 坪石 中心 街处 金鸡岭 大门 拾级而上 高耸入云 丹崖 绝壁 一字峰 峰长 余米 似一 屏障 看成 侧视 成峰 俯瞰 成龙 京广铁路 乘火车 边界 坪石 发现 悬崖 横亘 面前 古称 广东 八景 省级 风景 名胜区 金鸡岭 韶关市 金鸡岭 风景区	nr n n ns n nr v n v nr n c v ns j n ns n s nr n l i nr n n n m d n v v n v nr nz n n ns v n v f n ns n b n n nr ns nr n	174
739	自然类	广东 仙门 奇峡 风景区 典型 喀斯特 岩溶地貌 乳源 大峡谷 必经之地 民族风情 生态旅游 休闲 度假 一体 多元化 旅游 度假 景区 韶关市 乳源 仙门 奇峡 景区	ns ns n n n ns n n nz l n n v v n vn vn v n ns n ns n n	73
740	度假类	新丰江 温泉 首期 占地面积 平方米 县城 公里 处距 广州市区 公里 深圳市 公里 韶关市 公里 香港 深圳 饮水 源头 水质 清澈 透明 饮用 温泉水 山庄 依山傍水 拥有 豪华 中式 客房 最多 名贵 银杉 红豆杉 罗汉松 百年 桂花 国家 保护 珍稀 树木 几十个 造型各异 大小 露天 温泉 水池 私家园林 温泉 水池 容纳 用餐 中餐厅 园林 景色 名贵 树木 森林 氧吧 天然 温泉 浑然一体 星级 酒店 会议 KTV 餐饮 服务 配套 齐全 综合 旅游 度假区 韶关市 新丰江 温泉 旅游 度假 山庄	ns nr t n q n q v ns q ns q ns q ns ns n n n a v n nr ns i v a n n d n n nz nr m nr n v a n m l b v nr n n nr n nr n n n n n n n n b nr l n n n eng n vn a nr vn vn n ns ns nr vn v ns	213
741	人文类	马坝人 遗址 包含 石峡 遗址 两座 石灰岩 孤峰 科学 普及性 娱乐性 旅游区 马坝人 遗址 风景区 山水 洞石 兼收并蓄 考古 旅游 知识性 娱乐性 融为一体 广东省 著名 大型 考古 旅游胜地 景区 设有 建筑面积 平方米 马坝人 博物馆 陈列 古人类 化石 动物化石 新石器 时代 文物 命名 国家 重点保护 文物 单位 韶关市 马坝人 遗址 景区	n n v ns n m n nr n nr n n n n n ns n i vn vn n n l ns a b vn n n v n q n n nr n n n n n n n n n n n ns n n n	160
742	自然类	帽子 森林公园 国营 帽子 峰林 基础 建立 省级 森林公园 林地 林木 权属 国家所有 全年 气候 温和 雨量 充沛 冬季 降雪 呈现出 南方 少有 雪景 气候 很多 地方 保留 原始森林 风貌 野果 满山遍野 林场 四季 鸟语花香 飞禽走兽 林间 出没 树木 花卉 众多 四季 飘香 特别 深秋 季节 林场 银杏 金黄 层林尽染 摄影 发烧友 追捧 粤北 九寨沟 美誉 韶关市 广东 帽子 旅游景区	n n n n nz n v b n n nr n i m n a n a t n v f v n n m n v nr n n i n m n i n v n n m m v d t n n nr nr i n n v ns ns n ns ns n x	162
743	人文类	石塘 古村 广东省 韶关市 仁化县 历史悠久 古建筑 规模 庞大 保存 最为 完好 古村落 明朝 洪武 年间 可求 福建 移居 石塘 古村 石塘 建村 已有 多年 历史 年月日 住房 城乡 建设部 国家文物局 北京 公布 第五批 中国 历史文化 名镇 名村 名单 共有 入选 仁化县 石塘 古村 名列 韶关市 唯一 中国 历史文化 名村 推动 仁化县 历史 文化遗产 保护 利用 工作 增强 该县 历史文化 积淀 提升 该县 全国 影响力 知名度 发展 该县 特色 文化 旅游 推进 宜居 城乡建设 提供 崭新 平台 契机 韶关市 仁化县 石塘 古村 景区	ns nr ns ns ns l nr n a v d a nr t nr t v ns v ns nr ns n v m n t n n nt nt ns v m ns x n n n v v ns ns nr n ns b ns x n v ns n n v n vn v r x v v r n n n vn r n n vn v ns l v b n n ns ns ns nr n	232
744	度假类	枫湾 温泉 度假 国际 四星级 酒店 标准 设计 建造 建筑风格 独特 古代 园林 浓郁 气息 枫湾 温泉水 硅酸 温泉 CaHC O型 成分 少量 含有 阴离子 硫酸根 碳酸氢 根氯 阳离子 钾钠 多种 人体 必需 微量元素 饮用 枫湾 温泉 温泉 碳酸 微量元素 医疗 作用 枫湾 温泉 温泉 极品 碳酸氢钠 泉水 浸泡 配合 各式 保健 按摩 延年益寿 功效 韶关市 枫日泉 生态 温泉 度假村 景区	ns nr v n b n n vn v n a t n a n ns nr nz nr eng n n m v n nz nz n n nz m n v n n ns nr nr n n n v ns nr nr n nz ns v v r nr v n n ns nz n nr n n	193
745	社会类	幽兰谷 原名 幽兰 山庄 位于 韶关 翁源县 城镇 森林公园 梅兰竹菊 传统 文化 背景 题材 打造 特色 餐饮 休闲 农庄 生态农业 生态旅游 休闲 度假 一体 多元化 旅游 度假 山庄 幽兰谷 现已 具备 接待 就餐 餐饮区 住宿 徽派 建筑风格 总会 吸引 游客 青睐 会议室 建有 自然 山泉水 常年 恒温 游泳池 山泉水 鱼塘 垂钓区 兰花 文化 长廊 兰花 书画 一体 展示厅 传统 绿色 农业 体验区 茶叶 蔬菜水果 竹林 梅花 品种 兰花 专业 种植 大棚 游客 提供 夏赏 清幽 竹林 冬闻 梅兰 飘香 场所 韶关市 幽兰谷 风景区	n n n ns v ns nr ns n nr n n n n v n n v n n n v v n vn vn v ns n d v v v x n n n n v n v n v d ns d nz n ns n x nr n n nr n n n n n n x n n nz nr n nr n v n n v nr z nz n nr v n ns n n	229
746	社会类	仁化县 五马 生态园 韶关市 农科所 食用菌 示范 基地 广东省 食用菌 行业 协会会员 国家 AA A级 景区 五马 生态园 占地面积 科研 生产 包装 销售 生态旅游 一体 企业 园内 食用菌 主题 沉淀 浓厚 灵芝 文化 游客 旅游 过程 休憩 放松 驿站 韶关市 五马 生态园 景区	ns ns n ns nt n v n ns n n n n eng x n ns n n n vn v vn n n n s n n v a nrt n n vn n v v n ns ns n n	120
747	主题公园类	九福 兰花 公园 兰花 主题 依山 独特 江南 园林式 设计 大型 兰花 主题 展馆 兰花 客栈 兰花 餐厅 集食 功能 一体 寻找 乐昌 文化 魅力 欣赏 园林 风光 体验 山林 乐趣 好去处 公园 成功 入选 第一批 韶关市 文化 旅游 融合 发展 示范区 韶关市 乐昌 九福 兰花 公园	nz nr n nr n nr a ns n vn b nr n n nr n nr n n n n v nr n n v n n n ns a l n a v m ns n vn vn vn n ns nr nz nr n	116
748	度假类	香草 世界 森林公园 规划 总面积 生态化 产业化 集约化 市场化 一体 生产 流通 示范 推广 一身 观光旅游 休闲 度假 生态 养生 一域 现代农业 生态旅游 度假 园区 香草 世界 森林公园 各类 花木 种植区 农家乐 开心 牧场 观光 农场 观景 餐厅 水上 休闲 中心 蒙古包 露营 草场 儿童 游乐园 山水 客栈 中心 度假 山庄 生态 养生 公寓 功能区 韶关市 香草 世界 森林公园	n n n n n n n n n n vn vn v v m nz v v n v n n n v n n n n r n n nr v n n n n n s v n nz v n n n ns n n v ns n v n n ns n n n	162
749	社会类	一家 还原 生态 古法 种植 培育 沙田柚 农业 示范 基地 园内 占地面积 沙田柚 果树 万株 中华 名果 生长 地带 园区 背靠 五马 景观带 风景优美 仁化县 政府 重点 旅游 配套 开发 区域 拟将 大力发展 休闲 娱乐 一体 旅游 度假 集中区 现代农业 休闲 农业 示范 区域 韶关市 景区	m v n n v vn n n v n s n n n m nz n n n n v ns n i ns n n vn a v n d nz v vn n vn v n n v n v n ns n	132
750	社会类	江尾 农耕 文化园 农业 观光 休闲 自然 科普 教育 农业 新品种 推广 农耕 体验 一体 综合 景区 景区 农业 旅游 资源 景色 秀丽 青山 蜿蜒 溪水 丘陵 山坡 池塘 田园 错落有致 农作物 品种齐全 瓜果 满园 飘香 各色 花草 遍布 农产品 深加工 技艺 发达 镇村 客家 民居 星罗棋布 农耕 文化 历史悠久 农政 思想 底蕴 深厚 韶关市 江尾 农耕 文化园 景区	ns nr n n n v d nrt vn n n v nr n n vn n n n vn n n a ns v n nr ns ns nr i n i n ns v r n v n nt n v ns n n i nr n l n n n a ns ns nr n n	142
751	主题公园类	广东 凡口 国家 矿山 公园 深圳 凤凰山 韶关 芙蓉 广东省 第三个 国家 矿山 公园 矿产资源 凡口 铅锌矿 依托 建设 广东省 首个 矿山 建成 国家级 矿山 公园 公园 设置 野营 休息 疗养 游乐 接待 服务 行政 管理 区域 广东 凡口 国家 矿山 公园 建筑 体现 矿山 特色 采用 矿石 矿井 井塔 铲斗 钻探 建筑 元素 风格 抽象 形体 博物馆 主碑 犹如 一尊 托起 矿石 巨人 屹立 挺拔 寓意 矿业 高昂 宏大 景象 景点 矿山 公园 博物馆 矿山 公园 主碑 主碑 广场 机械设备 展示区 科普 影视厅 科普 长廊 岩心 韶关市 凡口 国家 矿山 公园	ns ns n n n ns ns ns n ns m n n n n n n v vn ns m n v b n n n vn b v n n v vn n vn n ns ns n n n n v n n v n n nr v v n n n v n n n v m v n n v v n n nr a n n n n n n n n n n n n nrt x nrt n n ns ns n n n	235
752	社会类	红梨村 入选 中国 美丽 休闲 乡村 名单 红梨村 近年 不断完善 乡村 休闲 旅游 基础设施 打造 大安 古村落 大安 客家 祠堂 竹苞松茂 围楼 公里 澄江 河滨 绿道 客家 农耕 文化 体验 客家 精品 民宿 聚集 客家 文化 特色 产业园 项目 举办 节庆 活动 大力推广 乡村旅游 韶关市 始兴县 红梨村 景区	nr v ns ns v n n nr t l n v vn n v nz nr nz n n n n q ns ns n n nr n n n n n v n n n n n v t vn nz x ns ns nr n	120
753	社会类	开心 农庄 重点 打造 多种 旅游 项目 农业 科普 研学 九曲 彩虹桥 动物 乐园 珍稀 花卉 观赏 游乐场 农庄 特色美食 野外 露营 节庆 活动 农业 观光 自然风光 农业 养殖 科普 教育 农业 新品种 推广 农耕 体验 康养 休闲 户外 体育 一体 生态旅游 工程 韶关市 始兴县 开心 农庄 景区	v n n v m vn n n nrt n m n n n a n v n n n s v t vn n n l n vn nrt vn n n v nr n x v s vn n n n ns ns v n n	117
754	人文类	湖心 客家 群楼 始建 明朝 正统 年间 多年 历史 占地面积 万平方米 建筑面积 万平方米 共有 座围 年久失修 倒塌 拆除 改建 古建筑 主体 结构 艺术 特色 历史 原貌 长安 围外 大夫 第三 门楼 广东省 省级重点 文物保护 单位 韶关市 翁源县 湖心 客家 群楼 景区	n n n v t n t m n n m n m v n l v v v nr n n n n n n ns v n m n ns n n n ns nr n n n n	124
755	社会类	农业 公园 围绕 产业 富民 稻虾 生态 循环 立体 种养 园区 背山 地势 平坦 农田 环绕 河流 穿过 田园风光 秀美 一个集 农业 生产 示范 休闲 娱乐 旅游 度假 科普 教育 文化 体验 多功能 一体 原生态 度假 旅游区 韶关市 南雄市 农业 公园 景区	n n v n n n n vn n n n n n a n v n v nr a m n vn v v vn vn v nrt vn n n b n n v n ns ns n n n	110
756	自然类	云髻 本名 阿婆 主峰 海拔 亚热带 亚热带 过渡 自然生态 系统 地区 辖区 面积 公顷 云髻 山远观 山顶 阿婆 头上 发髻 得名 广东 省级 自然保护区 东江 发源地 云髻 自然保护区 总面积 平方公里 自然保护区 自然景观 一体 山岳 风景 旅游区 韶关市 新丰县 云髻 景区	n n nr n n n n v l n n n n q n nr n nr s n v ns b n ns n n n n q n l n ns n n ns ns n n	125
757	社会类	位于 百林湾 总面积 五千亩 乡村 生态景观 度假区 旅游 娱乐 休闲 自然生态 风光 田园 文化 等为 一体 四季 亦可 赏花 粤北 盆景 观赏 基地 韶关市 曲江 区百林 景区	v ns n m n l n vn vn v l n nr n v n m v n ns n v n ns ns nr n	77
758	自然类	丹霞山 溪河 森林 旅游 度假 公园 中国 飞索 漂流 十八 旅游 架空 索道 漂流 相结合 溪河 漂流 全长 公里 漂流 时间 小时 溪河 大峡谷 观光 索道 全长 单线 乘坐 时间 分钟 韶关市 丹霞 灵溪 景区	nr ns n vn v n ns v a m vn s nr a v ns a n q a n n ns nz n nr n n v n q ns nr nr n	87
759	人文类	广东 核工业 教育 基地 年月日 开放 红色 爱国主义 教育 基地 希望 铀矿 陈列馆 专家 地质 土法 遗址 坑道 勘探 工具 图书室 天然 放射性 实时 监测 系统 大部分 一个集 军工 红色 文化 爱国主义 教育 科普 红色旅游 一体 教育 基地 现已 列为 中共广东省委 党校 教学 培训 南岭 干部 学院 现场 教学 基地 教育 基地 拥有 生动 珍贵 地质 素材 档案资料 多件 地质 档案 实物 多件 珍贵 历史 图片 韶关市 广东 核工业 教育 基地 景区	ns n vn n t v n nz vn n v n nr n n n n n vn n n b n d vn n m m n n n nz vn nrt nz n vn n d v nt n n vn ns n n n n n vn n v vn a n n n m n n n m a n n ns ns n vn n n	189
760	自然类	蓝山 度假区 温泉 湖泊 山地 植被 景观 主体 自然 风景区 景区 湖光山色 森林 覆盖率 山脉 迤逦 连绵 温泉 汤池 浸润 水土 负氧离子 充盈 串联 连绵 壮阔 飞瀑 一方 不可多得 世外桃源 韶关市 蓝山 旅游区	nr n nr ns n n n n d n n n n n ns z a nr nr v n n a ns a a n m l n ns nr n	93
761	社会类	山城 阳光 湖农旅 公园 高科技 智慧 农业 研学 科普 旅游 定位 始终 秉持 绿色 低碳 环保 持续 发展 经营 理念 一座 现代化 农业 产业园 中小学生 研学 旅行 观光 休闲 旅游 度假 科普 教育 一体 综合性 农旅 公园 韶关市 乳源 山城 阳光 湖农旅 公园 景区	ns nr nt n nz nr n n nrt vn n d v n x j vd vn vn n m vn n n j n vn n v vn v nrt vn n n j n ns n ns nr nt n n	113
762	社会类	山外 文旅 首个 景区 毗邻 丹霞山 核心 景区 占地 住宿 露营 野炊 烧烤 亲自 采摘 蔬果 赏花 垂钓 非常适合 聚会 地方 韶关市 山外 文旅 景区	s x m n v nr n n v n v n v d v n n v i n n ns s x n	72
763	自然类	河源市 万绿湖 风景区 开发 景点 万绿湖 水月湾 龙凤 镜花缘 客家 风情 绿谷 万绿湖 西双版纳 鼎湖山 称为 地球 北回归线 沙漠 腰带 东三奇 称为 珠三角 后花园 全国 极少数 位于 城市边缘 生态 旅游区 河源市 万绿湖 风景区 国家 AAA A级 旅游区 著名 国家森林公园 国家 湿地 公园 首批 中国 水源地 中国 天然 氧吧 中国 最具 吸引力 地方 中国 自然风光 景区 顾客 满意 最具 影响力 品牌 众多 荣誉称号 河源市 万绿湖 风景区	ns nr n v n nr nr nr n n n n nr ns ns v n l n n nr v nz n n m v n n n ns nr n n eng x n a nt n z n m ns n ns b n ns x n n ns l n nr v x n n m n ns nr n	195
764	度假类	临门 温泉 度假村 酒店 别墅 餐饮 娱乐 会议 休闲 大型 露天 温泉 功能 一体 别具 巴厘岛 风情 温泉 度假村 温泉 总面积 平方米 分为 温泉 田园 温泉 山地 温泉 三个 区域 温度 高达 流量 多立方米 水质 晶莹 透澈 略带 硫磺 气味 富含 多种 矿物质 河源市 临门 温泉 度假区	ns nr n n n n vn n v b v nr n n n ns n nr n nr n q v nr nr nr n nr m n n nr n m n a a v n n v m n ns ns nr n	125
765	度假类	地处 九连山 和平 温泉 独特 设计 理念 国家建设部 中国 环境 艺术 委员会 评为 中国 环境 艺术 示范 基地 旗下 热龙 温泉 度假村 热水 漂流 项目 正式 营业 有余 住宿 余人 会议 接待 能力 风格 迥异 优势互补 经营 实体 河源市 和平 温泉 旅游区	s ns nz nr a vn n nt ns n n n v ns n n v n n n nr n n a n ad n r n n n v n n a i vn n ns nz nr n	114
766	自然类	景区 青山 碧水 林带 宛如 一幅幅 山水画 得名 游客 称为 东江 诗篇 乡村 画卷 东江 画廊 风景区 客家 风情 田园风光 科普 教育 爱国主义 教育 农业 科技 休闲 娱乐 一体 全新 旅游 风景区 河源市 苏家围 东江 画廊 旅游景区	n ns nr n v d n v n v ns n n n ns n n n n nr nrt vn nz vn n n v vn n d vn n ns nr ns n x	98
767	度假类	叶园 温泉 旅游区 打造 客家 生态 温泉 主题 发扬 传统 客家 文化 宗旨 有个 功能 各异 温泉 神秘 神山 溶洞 配套 大型 休息厅 美食 健身房 桌球 乒乓球 网吧 休闲 项目 叶园 温泉 旅游区 一家 温泉 养生 休闲 度假 观光旅游 商务会议 一体 综合型 国家 A级 旅游景区 河源市 叶园 温泉 旅游区	nr nr n v n n nr n v n n n n r n a nr a ns n a b n n n n n n v n nr nr n m nr v v v nz nt n n n x x ns nr nr n	129
768	度假类	天下 水晶 温泉 国际 度假区 原是 龙源 温泉 度假 城是 中国 温泉 度假胜地 度假区 整体规划 百万 平米 南北 大规模 别墅 区域 设有 平米 温泉 度假区 规划 建设 配套 项目 包括 政府 接待 中心 商务 豪华酒店 地中海 风情 别墅群 区内 拥有 原生态 自然环境 负离子 纯净 鲜氧 大自然 灵韵水 独特 矿物质 温泉 灵魂 岭南文化 精髓 河源 天下 水晶 温泉 国际 旅游 度假区	s n nr n n n n nr v n ns nr i n b m q ns b n n v q nr n n vn a n v n v n n n ns n x s v n l n a n d nr a n nr n nt n n s n nr n vn n	160
769	度假类	巴伐利亚 庄园 中国 广东省 德国 巴伐利亚州 缔结 友好 命名 划分 两区 六镇 省级 旅游 度假区 中国 旅居 养老 示范 基地 文旅 健康 旅居 度假 庄园 中国 河源 巴伐利亚 庄园	ns nr ns ns ns ns v a n v n ns b vn n ns n nr v n x a n v nr ns n ns nr	79
770	主题公园类	河源 恐龙 博园 合称 两馆 一塔 公园 展示 河源 历史 客家 文化 恐龙 文化 窗口 园区 游玩 内容 极为 既有 文化 场馆 自然风光 世界 罕见 恐龙蛋 恐龙 骨骼 恐龙 脚印 三位一体 龙蛋 共生 历史 智能化 立体化 方式 感受 客家 民俗文化 一览 列为 河源 八景 东江 第一 美誉 古建 风光 欣赏 园林 花卉 享受 大自然 无穷 魅力 河源市 恐龙 博园 景区	n nz n v n n n v n n n n nz n s n n n d c n n l n a n nz n nz n l n n n nr vn n v n n n v n n ns m n ns n v n n v d d n ns nz n n	168
771	自然类	龙川 霍山 广州 名山 海拨 约米 奇特 山形 清幽 岩宇 悠久 历史 著名 丹崖 奇岩 石碧泉 云影 取胜 丹霞地貌 风景区 丹霞山 美誉 河源 霍山 风景区 共有 二十七 四十八 十一 泉池 八大 洞府 名胜古迹 建有 公里 凌空 栈道 包括 玻璃 栈道 平方米 大型 玻璃 观景 飘台 欣赏 文人墨客 高僧 道士 留下 足迹 诗文 河源市 霍山 旅游 风景区	ns nr ns n nr nrt nz n z n a n a ns n nr n v nz n nr n n nr n v m m m ns j n n v q nr n v n n q b n n v v n nr n v n n ns nr vn n	161
772	度假类	九连山 原始森林 度假村 一块 无山 四季 飘香 鸟鸣 世外桃源 由此 上溯 可访 大埠 内莞 峰林 九连 林涛 山色 水影 如诗如画 度假村 连平县 公里 交通 便利 度假村 拥有 别墅 多套 商务酒店 一所 配套 项目 山泉 游泳池 山泉 休闲 电站 库区 观光 娱乐 配套 设施 齐全 度假村 依托 河漂流 项目 建设 经营 打造 旅游 娱乐 休闲 一体 高级 度假 酒店 会所 冷水 泳池 恒温 桑拿 按摩 健身 戏水 十多 项目 一体 河源市 九连山 原始森林 度假村 景区	ns nr n m ns m v v n c v v n ns nz ns nr n n l n ns q n a n v n m nt m a n ns n ns v n n n vn a n nr n v n n vn vn v vn vn v n b v n n n n nz nr v v n m n n ns ns nr n n	211
773	自然类	黄龙 畲族 风情 旅游区 狮型 水库 黄龙 岩洞 侧身 岩石 七个 溶洞 畲族 文化 展览厅 畲族 风情 表演 项目 黄龙 岩溶洞 面积 平方米 幽深 奇险 素有 地下 龙宫 之称 碧波荡漾 狮型 水库 禾雀花 岭南 罕见 奇花异草 景区 一道 绚丽 风景 景区 畲族 图腾 展厅 畲族 风情 表演 领略到 独特 畲族 风情 文化 河源市 黄龙 畲族 风情 旅游区	nr nz n n n n nr n v n m n nz n n nz n v n nr n n q a n v s nr x nr n n n ns a i n m a n n nz n n nz n v l a nz n n ns nr nz n n	167
774	人文类	历史 始于 秦朝 千年 古镇 广东省 首批 历史 文化名城 县城 规划区 城乡 一体化 建设 重镇 水产 水果 蔬菜 该镇 三大 农业 支柱产业 特别 镇内 龙眼 种植 已成 规模 面积 称为 龙眼 之乡 城镇 南越王 赵佗 兴王 发迹 之地 秦代 中原 文化 南下 百越 文化交流 千百年来 东江 中上游 地区 政治经济 文化 军事 重镇 五代 南汉 明初 循州 治所 河源市 景区	n d t m ns ns m n n n n n l vn ns n n n r x n n d ns n v v n n v n r ns nr nrfg n n r t ns n f nz n l ns f n n n n ns t ns t ns v ns n	175
775	自然类	越王山 最高峰 海拔 丹霞地貌 南越王 赵佗 得名 越王山 丹霞地貌 数十个 石山 险峻 秀美 主峰 海拔 四面 绝壁 谷底 山脚 植被 茂盛 苍翠 远处 主峰 屹立 群山 簇拥 之中 一位 大王 士兵 护卫 之下 巡视 东江 两岸 广阔 土地 一座 王者 气派 雄伟 大山 河源市 越王山 风景区	nr n n nz nr nr v nr nz m ns a a n n mq n t ns n a nr s n v n v r m nrt n nz f v ns f a n m n n a ns ns nr n	129
776	主题公园类	东江 野战 俱乐部 东江 军体 素质 培训基地 设有 综合 服务部 野战 娱乐区 户外 培训基地 武器 展览 河源 国防教育 基地 烧烤区 军营 篝火 晚会 军营 餐厅 军事 培训 教育 基础 开设 野战 系列 拓展 培训 两个 主打产品 军事 娱乐 主题公园 河源市 东江 野战 俱乐部 景区	ns nz n ns n n nz v vn n nz n s nz n v n l n x n n n n n n vn vn n v nz q v vn m n n vn n ns ns nz n n	116
777	社会类	乡村 四月 民宿 核心 区域 水井 特色 民宿 文化 旅游区 评为 国家 A级 旅游景区 水井 特色 民宿 文化 旅游区 接待 游客 万人次 带动 街道 住宿 餐饮业 休闲 娱乐业 特色 农产品 销售 相关 产业 发展 旅游 收入 万元 河源市 源城区 水井 特色 民宿 文化 旅游区	n m n n n n n n n n v n x x n n n n n v n m v n n n v n n n vn v n vn vn v m ns n n n n n n	117
778	度假类	和平县 荣佳国 温泉 度假村 深圳 旭生 实业集团 有限公司 旗下 一家 住宿 餐饮 休闲 娱乐 商务会议 温泉 养生 度假 功能 一体 综合性 温泉 度假村 拥有 间套 温泉 豪华 客房 木屋 别墅 独具匠心 露天 温泉 泡池 配备 中餐厅 大中小型 多功能 会议室 卡拉 OK 娱乐 项目 温泉 拥有 人工 温泉 瀑布 石板浴 螺旋 水浴 动漫 水上 乐园 泳池 孔雀园 设施 新颖 温泉 蒸汽浴 充满 神秘色彩 溶洞 一应俱全 游客 各式各样 消费 需求 河源市 和平县 荣佳国 温泉 度假村	ns nr nr n ns nrt n n n m n n v vn nt nr v v n n n nr n v b nr a n n n i v nr n v n b b n nrt eng vn n nr v n nr n x n n n s n n nr n a nr n a l n i n l vn v ns ns nr nr n	206
779	社会类	五色 茶岭 景区 种植 面积 油茶 火龙果 景观 绿化 名贵 树种 水产 养殖 教育 研学 乡村旅游 度假 农业 示范园 为辅 农业 景区 河源市 龙川县 五色 茶岭 景区	n n n v n n n n n n n n vn vn n x v n n v n n ns ns n n n	81
780	自然类	野趣 沟面 三面 环山 面临 山势 层峦叠嶂 巍峨 峻秀 古藤 巨树 遮天盖日 飞瀑 流泉 百重 千层 奇石 水秀 野趣 占地约 平方公里 规划 四个 功能区 游客 接待 人工湖 依托 玩水 内容 野鸭 娱乐区 沿途 趣味性 景观 和约 变化多端 杉木 狐狸 步行 野猪林 绿观 响水 休闲 景区 配套 休闲 设施 篮球场 羽毛球场 乒乓球室 游泳池 野炊 漂流 水上 速滑 多项 娱乐 项目 河源市 源城区 野趣 旅游区	n n mq n v n i z x nr n i n n n m n nr n nr q n m n n v n v n n n n b n n n l nz n n nz n n v n a v n n n n n n a s v m vn n ns n n n	190
781	社会类	川县 赤光 镇绿 油花 果树 小镇 景区 绿树成荫 空气清新 风格 迥异 民宿 客房 错落 镶嵌 山坡 池塘 景区 配套 设施 绿油 民宿 充分利用 农村 闲置 房屋 农房 客房 依托 景区 农耕 体验 休闲 采摘 游乐 项目 深化 民宿 模式 助力 乡村 振兴 河源市 龙川县 油花 果树 小镇 景区	ns n ns n n nr n l z n a n n n v ns ns n a n n n n n n n n n v n nr n v v n n j n n n n v ns ns n n nr n	133
782	自然类	水坑 生态旅游 娱乐区 国家级 AA 旅游区 广东省 河源市 龙川县 公里 林海 茫茫 山泉 潺潺 风光 鸟语花香 环境 清幽 景观 迷人 素有 世外桃源 之称 访古 好去处 绿色生态 水坑 游森 林莽 清泉 天外来客 卫星 罩希世 珍宝 仅此 空气 罐装 出口 鸟语花香 清幽 移步 换景 中行 到此一游 增益 水坑 生态旅游 风景区 自然生态 依托 独立 创意 开发 建设 颇受 钟爱 游乐 休闲 圣地 被誉为 城市 世外桃源 河源市 水坑 生态 娱乐 旅游区	n n n b eng n ns ns ns q nr z ns z n n n z n n v n x vn l n n nr nrfg nz i nr nz nz d n n vn n z vn n j l n n n n l v v v v vn v nr n v n n ns n ns n n vn n	193
783	人文类	新丰江 大坝 新丰江 一座 水库 大坝 兴建 竣工 河源 市区 公里 混凝土 结构 坝顶 长度 世界 第一座 经受 六级 地震 考验 百米 混凝土 大坝 溢洪 设有 年月日 日月 大坝 两次 开闸 泄洪 新丰江 电厂 大坝 社会主义 建设 初期 奇迹 人类 改造 自然 趋利避害 典范 亲临其境 想象 一座 百米 大坝 背后 山中 海洋 脚下 高楼 林立 人影 绰约 中等城市 河源市 新丰江 电站 大坝 旅游区	ns ns ns m n ns v v n n q n n n ns n m v m n vn m n ns n v t t ns m v v ns n ns n vn t n n v d i n i n m m ns f s ns f n nr n n n ns ns n ns n	196
784	度假类	梅州市 雁南飞 景区 茶叶 生产 生态 公益林 改造 园林绿化 旅游观光 度假 一体 生态农业 示范 基地 旅游 度假 景区 雁南飞 度假村 占地 总面积 平方公里 自然 山峦 生态 林区 标准化 茶田 果园 人文景观 旅游 度假 设施 六大部分 博大精深 茶文化 客家 文化 主题 景点 设施 果园 茶亭 美食街 网球场 人工湖 山水 瀑布 梅州市 雁南飞 景区	ns nr n n vn n n v n n v n n v n vn v n nr n v n q d n n n vn n n n vn v n x nr n n n n n n n n ns n n ns n ns nr n	164
785	度假类	雁山 国际 花园 度假区 雁鸣 旅游 度假村 全国 农业 旅游 示范点 观光 休闲 度假 养生 健身 娱乐 生态 环境保护 主题 生产 生态 并重 农业 旅游 齐飞 发展 模式 观光旅游 休闲 娱乐 养生 健身 一体 旅游 度假胜地 景区 面积 万亩 自然 山峦 生态 林区 果园 人工湖 高尔夫球场 大部分 梅州市 雁山 国际 花园 度假村	ns n n n nr vn n n n vn n n v v v v vn n n n vn n v n vn nr vn n nz v vn v v n vn i n n m d n n n n n n m ns ns n n n	141
786	人文类	叶剑英 纪念 展现 伟人 风范 弘扬 客家 文化 推进 生态旅游 一体 全国 红色旅游 经典 景区 纪念 荣获 全国 重点 文物保护 单位 全国 爱国主义 教育 示范 基地 国家 AAA A级 旅游景区 荣誉称号 纪念 规划 占地面积 分为 人文 秀区 纪念 景区 旅游 休闲 服务区 生态 林区 四个 功能区 梅州市 叶剑英 纪念	nr n v n n nr n n v n n n nz n n n nr n n n n n nz vn v n n eng x x n n n n v n n n n vn v n n n m n ns nr n	131
787	复合类	梅州 灵光 风景区 国家 A级 旅游景区 广东省 自然保护区 广东省 风景 名胜区 灵光 旅游区 位于 叶剑英 元帅 故乡 梅州市 雁洋镇 核心 景点 灵光 始建 唐代 宗咸通 四年 公元 距今已有 多年 历史 寺内 供奉 阴那山 开山祖 惭愧 祖师 灵光 旅游区 秀美 自然 山水 人文 历史 神奇 故事 传说 独特 庙堂 建筑 吸引 来自 海内外 万千 游客 梅州 观光 必游 景点 梅州市 灵光 旅游区	ns nr n n x x ns n ns n n nr n v nr nr n ns ns n n nr v t nr m q n m n s v ns ns a n nr n a d ns n n a n n a n n v v s m n ns n vn n ns nr n	170
788	社会类	梅州 天下 景区 原生态 自然 山峦 东升 工业园 大水库 吃住行 游购 教育 科研 文化 一体 梅州 天下 景区 文化 浓郁 风情 醇厚 风景优美 人文景观 独具特色 人文 传统 悠久 梅州市 解放思想 绿色 崛起 先锋 世界 客都 一张 名片 梅州市 天下 景区	ns s n n d n nr n nz v v vn n n n ns s n n a n a i n l n n a ns i n v n n n m n ns s n	117
789	自然类	州长 旅游区 闽粤赣 三省 交界 地区 一川 绿水 碧波荡漾 两岸 青山 形似 巫峡 景似 漓江 之称 州长 旅游区 山水 风光 客家 风情 闻名 粤东 著名 大型 山水 生态 旅游区 梅州市 长潭 旅游区	n n j ns n n n n nr f ns v ns a ns x n n ns n n n v ns a b ns n n ns ns n	84
790	人文类	百侯 名镇 旅游区 一个集 古镇 观光 历史 探寻 文化 休闲 科教 娱乐 民俗 体验 功能 一体 客家 古镇 文化 旅游区 景区 占地约 平方公里 分为 百侯 印象 耕读 世家 古巷 风韵 虚市 旧梦 侯北 五个 主题 片区 景点 包括 陶行知 教育 基地 肇庆 通议 大夫 第百 侯古巷 仙人 古圳 鸳鸯 祠马 山寺 百侯 骑楼 老街 梅州市 百侯 名镇 旅游区	n n n m ns n n v n v n vn n n n n n ns n n n nr q v n n v n n n n n nr m n n n v nr vn n ns n n m nr n ns n n ns n n n ns n n n	138
791	人文类	泰安 客家 文化 旅游 产业园 客家 建筑 一大 奇观 中国 世界 民居 建筑史 文化 瑰宝 景区 用地 面积 分为 旅游 服务区 文化 展示区 文化 休闲 游憩 商务区 休闲 度假区 生态 游憩区 六个 功能区 建设 客家 风情 文化 休闲 八骏图 茶艺馆 休闲 广场 生态 绿洲 张位 舞台 浮雕 景墙 儿童乐园 景点 梅州市 泰安 客家 文化 旅游 产业园	ns n n vn n n n a a ns n n n n n n n n v vn n n n n v v nt v n n x m n vn n n n v nz n v n n n nr n n n n n ns ns n n vn n	141
792	自然类	五指 风景 名胜区 粤东 著名 丹霞地貌 旅游胜地 景区 规划 面积 平方公里 汇聚 丹霞地貌 森林 生态 人文 古迹 三大 景观 兼具 雄险 奇秀 幽古 特色 拥有 剑门 石林 聪明 元塔 一线天 青云路 淡静 数十处 胜景 梅州市 五指 风景 名胜区	j n n ns a nz n n n n q v nz n n n n x n v n a n n v ns nr a nr l ns a m n ns j n n	102
793	复合类	神光 国家森林公园 神光 自然景观 宗教 文化 特色 历史文化 客家 文化 游览 登山 健身 休闲 娱乐 一体 城区 公园 公园 大雄宝殿 石古 大王 山大王 墨池 千年 古榕 烈士 纪念碑 人文 古迹 望兴亭 慈母 映读 山顶 平台 休闲 景观 梅州市 神光 旅游区	n nt n l n n n x n n vn ns v v vn n n n n nr ns nrt nr ns m nr n n n n nr nr v n n v n ns n n	120
794	度假类	鹿湖 温泉 度假村 位于 全国 特色 小镇 丰顺县 留隍镇 酒店 温泉 区惠仁 三大 区域 粤东 地区 一家 潮客 文化 主题 住宿 餐饮 会议 温泉 疗养 娱乐 功能 一体 大型 温泉 度假 景区 休闲 度假 康养 禅学 一体 国家 康养 旅游 示范 基地 梅州市 鹿湖 温泉 度假村	nr nr n v n n nr nr ns n nr nr x n ns n m n n n n n n nr n vn n n b nr v n v v x n n n x vn v n ns nr nr n	116
795	人文类	熙和湾 客乡 文化 旅游区 客家 文化 主题 旅游 休闲 体育 度假 综合性 产业园 景区 依托 厚重 客家 文化 建设 围龙 活力 门户 客商 文化 风情区 人文 体验区 客居 生活 客商 配套 生活区 五大 版区 区内 客家 博物馆 民居 民俗 雕塑 长廊 耕读 传家 慈母 教子 诗书 广场 状元 人文 景点 讴歌 客家人 勤劳 朴实 崇明 重教 传统美德 梅州市 熙和湾 客乡 文化 产业园	nz n n n n n n vn v vn v n n n v a n n vn n n n n n n n x n vn n a n j n s n n n n n n v n nr n n n n n n v n a a nrt nz nz ns nz n n n	154
796	人文类	张弼士 东南亚 中国 大江南北 豪宅 难计其数 百年 风风雨雨 战火 洗礼 完整 保留 屈指可数 东南亚 唯一 保留 完整 张弼士 故居 槟城 蓝屋 广东 省级 文物保护 单位 大埔 客家 民俗文化 张弼士 故居 民俗 自然 观赏 游玩 一体 旅游景区 梅州市 张弼士 故居 旅游区	nrfg ns ns ns n i m i n nz a v i ns b v a nrfg n n n ns b n n ns n n nrfg n n d v n n x ns nrfg n n	131
797	度假类	当地 汤湖 矿泥 优质 温泉 国家 权威机构 检测 汤湖 矿泥 温泉 富含 余种 化学元素 人体 必需 微量元素 治疗 多种 疾病 治疗 多种 疾病 游客 光临 山庄 泡温泉 泥浆 尽情 游玩 身心 舒坦 医治 风湿 皮肤病 坐骨神经 并有 减肥 美容 保健 功效 奇特 景区 全国 两处 一处 辽宁省 鞍山市 岗子 鞍山 岗子 五华 汤湖 广东省 独一无二 旅游 产品 梅州市 五华 矿泥 山庄 景区	s ns n n nr n n vn ns n nr v m n n v n v m n v m n n v ns nz n d n n a n n n i v v n nr n nz n n m m ns ns n ns n nz nr ns i vn n ns nz n ns n	179
798	自然类	益塘 水库 五华县 西北部 五华 流域 竣工 集水 面积 平方公里 库容 亿立方米 库区 郑塘廖塘 上围 水库 处于 五华县 中部 位置 切断 五华 东南西北 之间 交通线路 五华 经济 发展 较大 影响 库内 大小 库湾 多个 各具特色 小岛 山上 奇花 异树 到处 林木 茂密 四季 花果 飘香 库水 碧绿 天然 山水 相映成趣 一大 独特 景观 梅州市 益塘 水库 旅游区	nr n ns f nz n v n n q n m n ns f n v ns f v v nz ns f n nz n vn a vn nrt b ns m l n s n n d nr a m n v n z b ns i a a n ns nr n n	167
799	自然类	丰顺 龙鲸 河漂流 又名 冰臼 河漂流 位于 龙华镇 黄金 清溪 河段 漂程 公里 落差 米龙鲸 河漂流 采用 动力 充气 橡皮艇 顺流而下 惊涛骇浪 感受 中流 水浪 飞舟 刺激 激发 拼搏 进取 豪情 有惊无险 体验 勇者 乐趣 潇洒 冰川 分布 国内 规模 数量 保存 完好 类型 齐全 冰臼群 三百多万 年前 古冰川 遗迹 令人 叹为观止 龙鲸 河漂流 景区 树木 繁茂 山清水秀 风光旖旎 负离子 含量 回归自然 生态旅游 体育 探险 游泳 绝佳 选择 梅州市 龙鲸 河漂流 旅游区	nz nr n n ns n v ns n ns n n q a nr n v n n n i i v n n nz v v v v n i n n a a ns v s n n v a n nr n m t nr n nrt i nr n n n a nr i n n i n vn n vn z v ns nr n n	203
800	社会类	大埔县 中国 青花瓷 之乡 大埔 高陂 广东 四大 陶瓷 古镇 素有 白玉 城南 瓷都 美誉 高陂 八百多年 制瓷 历史 积淀 陶瓷 文化 精湛 陶瓷 技艺 富大 陶瓷工业 旅游区 座落 高陂 陶瓷工业 园内 创办 富大 陶瓷 有限公司 主体 陶瓷工业 观光 体验 科普 教育 一体 旅游区 评为 广东省 科技 旅游 示范 基地 广东省 工业 旅游 示范 基地 富大 陶瓷工业 旅游区 来宾 陶瓷 技艺 发展 器型 花面 创新 新工艺 诸方面 领略 古今 陶瓷 艺术 魅力 感受 陶瓷 历史文化 熏陶 梅州市 富大 陶瓷工业 旅游区	ns ns n r ns ns ns j n ns v nr ns n n ns m n n v n n a n n nr n n n ns n s v a n n n n n n nrt vn n n v ns n vn v n ns n vn v n a n n n n n vn n n v n m n t n n n v n x vn ns nr n n	229
801	复合类	坪山 梯田 旅游区 集观 梯田 风景 神奇 泉水 将军 故居 特色 民居 一体 国家 AA A级 旅游景区 山村 历史 文化底蕴 深厚 人文资源 文物古迹 众多 自然生态 优美 因其 始建 元末 形态 原始 线条 优美 千亩 梯田 享有 广东 元阳 美誉 山村 开国 少将 杨辉图 故乡 山村 评为 广东省 古村落 坪山 梯田 评为 广东省 乡村旅游 示范 基地 省级 摄影家 采风 创作 基地 梅州市 坪山 梯田 旅游区	ns n n n n n a ns n n n n n n eng x x ns n n a x n m l a c v t n v n a m n v ns nr n ns ns n nr n ns v ns nr ns n v ns x v n b n v vn n ns ns n n	172
802	人文类	八一 起义军 三河坝 战役 纪念 全国 重点 烈士 纪念 建筑物 保护 单位 广东省 文物保护 单位 梅州市 大埔县 爱国主义 教育 基地 八一 起义军 三河坝 战役 烈士 纪念碑 八一 起义军 三河坝 战役 纪念馆 朱德 雕塑 浮雕 门楼 长廊 花架 凉亭 三河坝 战役 纪念 入选 全国 红色 旅游景点 景区 名录 八一 起义军 三河坝 战役 烈士 纪念碑 兴建 广东省 批准 重点 文物保护 单位 省市 爱国主义 教育 基地 梅州市 三河坝 战役 纪念	m n ns n n n n n n n v n ns n n ns ns nz vn n m n ns n n n m n ns n n nr n n n n n nrt ns n n v n n n n n m n ns n n n v ns v n n n n nz vn n ns ns n n	181
803	度假类	大埔 江畔 休闲 旅游 度假村 宾客 来到 江畔 景区 下榻 人气 度假村 度假村 充满 情调 温馨 氛围 四种 类型 风格 房间 简约 充满 地方特色 情调 大埔 江畔 休闲 旅游 度假村 所处 青溪镇 中央苏区 红色 交通站 唯一 未曾 破坏 红色 交通线 革命战争 年代 周恩来 朱德 邓小平 多名 党政 骨干 青溪 到达 苏区 革命 胜利 作出 贡献 梅州市 江畔 休闲 度假区	ns ns v vn n nr v ns n v n n n a n nr n m n n n d a x n ns ns v vn n n ns nt n n b d v n n nz t t nr nr m n n ns v ns vn vn v n ns ns v n	171
804	度假类	上举 客家 相思 广东 文化 旅游 特色 重点 发展 梅州 生态 文明 示范区 核心区 健康 休闲 养生 领略 浪漫情怀 体验 客家 风情 旅游胜地 上举 相思 景区 粤东 地区 大规模 峡谷 瀑布群 独具 魅力 云雾 梯田 保留 完好 千年 古木 百年 村庄 景区 森林 茂密 森林 覆盖率 三省 交界处 连片 面积 常绿阔叶 林区 被誉为 平远 绿色 心脏 规划 景区 建设 一个集 旅游 度假 休闲 娱乐 生态农业 健康 养生 相关 配套 产业 一体 大型 旅游 度假区 建设 内容 包括 森林 徒步 中医药 旅游 小镇 南药 养生 禅心 相思 七仙女 瀑布 仓子 画卷 云端 休闲 体验 项目 梅州市 上举 相思 景区	v n v ns n vn n n vn ns n nr n n a v v n n n n n n v v n ns n b n n n n n n v a m nr m n n n a n n ns n n n nr n n a n n n n vn m vn v v vn n a v v a n n b vn n vn n v n d nt vn nr n v n v nr n n n n v n n ns v v n	259
805	自然类	松溪 全长约 多公里 多米 松溪 水碧山青 两岸 万木争 奇岩 怪石 形态各异 山上 碧绿 树木 繁多 梁木 檀木 奇岩 蟾蜍 开口 生命 神龟 迎客 简直 桂林 景区 清道光 年间 松溪 依然 完好 松溪 桥边 三株 清代 栽种 古梅 依然 枝繁叶茂 此地 革命战争 年代 红四军 活跃 地方 桥旁 年代 久已 观音庙 梅州市 松溪 风景区	ns n m m ns nr f nz n n l s z n a nr nr n n n vn n nr d nr n nr t ns d a ns s m t vn nr d i r nz t nr vn n s t d n ns ns n	160
806	度假类	梅州 樱花 爱丽丝 庄园 生态 开发 宗旨 科研 种植 养殖 旅游 休闲 一体 绿色 生态园 综合型 休闲 农业 旅游景区 全园 欧式 度假 木屋 森林 特色 商店 建筑 数十 点缀 山林 欧式 教堂 氛馆 咖啡屋 仿旧 火车站 无处 体现 浪漫 气氛 令人 流连忘返 爱丽丝 庄园 称为 梅州市 十佳 赏花 景区 四季 群芳争艳 三大 珍奇 花园 游客 不许 远行 享受 外国 花香鸟语 梅州市 爱丽丝 庄园 樱花 景区	ns n nr nr n v n n v vn vn v n n n n v n x n n v n n n n n m v ns n n n n d n d v a n nrt l nr nr v ns z n n m l x a n n d v v ns nr ns nr nr n n	179
807	社会类	梅州市 南寿峰 健康 产业园 建设 神秘 客家 药王 养生 国家级 养生 养老 胜地 战略 发展 目标 文化 休闲 养生 养老 主题 计划 客家 特色 浓郁 中医药 养生 技术 先进 养生 养老 功能齐全 主题 休闲 度假 健康 产业园 南寿峰 生态 客家人 古老 文化 中医中药 养生 理念 有机 创造性地 以山 体以 植被 人体 结构 融入 养生 理念 之中 建造 神秘 客家 药王 养生 国家级 养生 养老 胜地 梅州市 南寿峰 旅游景区	ns nr a n vn a n n v b v nr n n vn n n v v nr n n n n a nt v n a v nr i n v v a n nr n n nr n nt v n n n ns v n n n v v n r v a n n v b v nr n ns nr x	198
808	社会类	金穗谷 养生 旅游区 构筑 一个集 休闲 养生 科普 示范 亲情 体验 文艺家 创作 交流 一体 特色 旅游景区 依山傍水 空气清新 环境 幽雅 休闲 观光 食宿 接待 场所 金穗谷 养生 旅游 梅州市 金穗 生态农业 发展有限公司 投资 兴建 我县 四大 农业 产业园 原生态 农业 生产 基础 高品质 旅游 提升 生态农业 产业 抓手 体验型 农业 休闲 延伸 人文 农业 融合 价值 走向 打造 旅游 娱乐 度假 教育 一体 休闲 农业 典范 金穗谷 养生 旅游 发展 中国 山区 生态旅游 农业产业 高品位 示范区 梅州市 金穗 休闲 旅游区	nr v n n m v v nrt v n n l vn n n n x i z n a v n n v n nr v vn ns nr n x vn v r j n n n n vn n n vn v n n v n n v v n n vn n v v vn vn v vn n v n n nr v vn vn ns ns n n n n ns nr v n	225
809	人文类	李光耀 新加坡 华人 新加坡 前任 总理 国务 资政 内阁 资政 新加坡 独立 崛起 做出 卓越贡献 被誉为 新加坡 国父 李光耀 新加坡 开国元老 现今 新加坡 政坛 极具 影响力 人物 年月日 李光耀 退出 新加坡 内阁 标志 时代 终结 景区 李光耀 祖居 中翰第 核心 李光耀 曾祖父 李沐文 建造 下山 虎式 客家 民居 建筑 砖木结构 建设项目 李光耀 纪念馆 游客 中心 溪湖 纪念馆 四个 展厅 图文 视频 蜡像 形式 介绍 李光耀 一生 新加坡 历史 李光耀 祖居 旅游景区	nr ns n ns n n n n n n ns v v v nr n ns n nr ns n t ns n n n n t nr v ns n n n v n nr n nz n nr nr nr v ns n n n n n n nr n n n ns n m n n n n n v nr m ns n nr n x	218
810	自然类	龙归寨 瀑布 来源于 丰顺 海拔 释迦 山脉 被誉为 广东省 黄果树 瀑布 粤东 第一 那天 晴空万里 天蓝 清秀 高山 碧水 百丈 悬崖 飞泻 下伴 阵阵 轰鸣 化作 数十条 白龙 直奔 深潭 带来 朦朦 水气 龙归寨 瀑布 景色 壮丽 气势 磅礴 令人 叹为观止 龙归 瀑布 被誉为 广东省 黄果树 瀑布 粤东 第一 梅州市 龙归寨 瀑布 景区	nr n v nz n nr ns n ns nr n ns m r i b a ns nr m n v v q v n m nr v ns v z n nr n n a n v nrt i nr n n ns nr n ns m ns nr n n	138
811	主题公园类	曼佗 山庄 十年 积累 倾力 打造 山茶花 主题 生态园 山庄 遍布 品种 山茶花 堪称 山茶 物种 宝库 严寒 冬日 山茶 姹紫嫣红 沐浴 茶花 世界 感受 蕴含 茶花 一丝 祥瑞 小桥流水 诗词 楹联 曼佗 十八 目不暇接 赏心悦目 平远 永不凋谢 春色 四季 繁花 怒放 海洋 千姿百态 万紫千红 一簇簇 一丛丛 似火 黄似金 白如雪 如玉 梅州市 曼佗 山庄 景区	nrfg ns m v n v nr n n ns v n nr v n n nz a t n i v n n v v n m nz ns n n nr m i i a x n m n v ns i nr m m l nr nr nr ns nrfg ns n	178
812	社会类	西河 北塘 乡村 旅游区 该县 乡村旅游 一道 亮丽 风景 更是 花卉 园林 观赏 娱乐 休闲 游玩 婚纱 写真 摄影 好去处 步入 北塘 仿若 人间仙境 北塘 计划 基础 对外 教育 活动 发展 农业 观光 体验 活动 建成 金三角 停车场 长寿 蔬菜 示范 基地 农耕 体验 农场 漳河 明珠 大埔 侨领 洋务运动 展览馆 大埔 法治 文化园 北塘 红军 小学 红色 文化 展馆 游客 接待 中心 茶米 古道 项目 配套 设施 梅州市 北塘 乡村 旅游区	ns ns n n r x m a n d n n v vn v n n v n l n ns v n ns n n s vn vn vn n n n vn v nz n ns n v n nr n n ns nr ns n n n ns n n ns n n n n n n v n n n n a n ns ns n n	169
813	社会类	形山 乡村 旅游区 形山 森林公园 基础 升级 扩展 成该 旅游区 形山 森林公园 心轴 串联 东山 官厅 李花坡 特色 景点 梅州市 形山 乡村 旅游区	n n n n n n vn v v n n n n ns ns n nr n n ns n n n	69
814	社会类	汉光 超顺 农旅 黄龙 基地 游客 旅游观光 休闲 体验 亲子 采摘 农耕 文化 科普 教育 户外 拓展 活动 多功能 一体 田园 综合体 分为 观光区 采摘 生产区 展销 美食城 儿童乐园 种植 无花果 葡萄 蓝莓 杨梅 杨桃 潮州 草莓 水果 配备 了供 游客 休闲活动 垂钓 中小学生 社会 实践 活动 教育 文化 长廊 儿童乐园 美食城 田园 住宿 宾馆 一系列 配套 设施 梅州市 汉光 超顺 农旅 景区	nz nz j nr n n n v n n v nr n nrt vn s v vn b n nr n v n v n v ns n v i n n nr nr ns n n v v n i v j n v vn vn n n n ns nr n n m a n ns nz nz j n	164
815	人文类	大观 天下 文化 旅游 产业园 地处 叶帅 故里 国际 梅州市 雁洋镇 景区 苏州园林 客家 风情 设计 打造 收藏 文化 客家 文化 民俗文化 一体 文化 旅游 综合体 建设 大观 博物馆 大观 天池 特色 风情 文旅 古街 文化 项目 客家 风情 浓郁 民宿 梅州 大观 天下 文化 旅游 产业园 景区	n s n vn n s nr n n ns ns n ns n n vn v v n n n n n n vn n vn n n n ns n n x ns n n n n a n ns n s n vn n n	119
816	度假类	韩山 历史文化 生态区 精品 会议 养生 韩愈 文化 体验 有机 茶园 观光 山地 休闲 览胜 宗教 文化 朝圣 一体 度假 旅游 圣地 韩山 平均海拔 韩山 常年 云雾 笼罩 变幻 多端 景观 壮丽 古称 丰顺 八景 景区 体验 一览 众山 舒畅 愉悦 借以 天然 氧吧 颐养 身心 亦可 感受 高山 品禅 闲情 雅趣 借以 林中 木屋 乐享 逍遥 一处 远离 城市 喧嚣 云游 湖光山色 绝佳 养生 目的地 梅州市 韩山 历史文化 生态区	ns x n n n v nrfg n n n n n n v v n n ns n v vn n ns n ns d n v v m n a n nz n n n n n a a v b n v n v v ns n n a v s n nr a m v ns v n n z v n ns ns x n	177
817	度假类	梅州 瑞山 生态旅游 度假区 内含 休闲活动 中心 瑶台 花海 渔池 圆梦 舞台 如意 圆梦 彩绘 石廊 琴心 瑞福园 登山 步道 环山公路 天池 星斗 帐篷 营地 旅游 项目 梅州市 瑞山 生态旅游 度假区	ns ns n n v i n n ns n n n v n n n n nr ns n n ns n n n vn n ns ns n n	83
818	人文类	五华县 球王 故里 文化 旅游区 奥林匹克 体育中心 正门 广场 球王 李惠堂 雕像 工匠 之乡 宜居 五华 石碑 工匠 博物馆 五华 奥林匹克 体育中心 石碑 惠堂 体育场 五华 铭记 光辉 历史 传承 红色 基因 体验 足球 科技馆 威光 体育馆 广东 状元 周边 配套 建设 户外 小型 足球场 羽毛球场 篮球场 自行车 骑行 赛道 体育设施 市民 健身 娱乐 文化交流 足球 竞技 等为 一体 体育 文化 旅游 综合体 梅州市 球王 故里 文化 旅游区	ns n n n n nz n d n n nr n n r ns nz n n n nz nz n n nr n nz n nr n v n n n n n n n ns n f a vn s b n n n n v n n n v vn n n n v n vn n vn n ns n n n n	173
819	度假类	岩山 茶乡 度假村 位于 大埔县 枫朗 镇西 山上 自然生态 三高农业 旅游 度假 一体 西岩 茶乡 度假村 优势 自然生态 农业 旅游 休闲 度假 一体 场所 区内 万亩 有机 茶园 幽泉 山涧 飞瀑 风光秀丽 景色宜人 亲水 亲山 避暑 好去处 梅州市 大埔县 岩山 茶乡 度假村	n n n v ns ns ns s l nz vn v n nr n n n l n vn v v n n s m n n n nr n i nr n n v l ns ns n n n	123
820	自然类	丰顺县 粤东 大峡谷 景区 赞誉 广东 最美 大峡谷 行走 山清水秀 鸟鸣 蝶舞 大峡谷 观赏 瀑布 飞泉 奇石 流水 林野 山花 珍稀 植被 呼吸 山林 流水 纯净 无比 清新 空气 犹如 置身于 世外桃源 之中 梅州市 丰顺县 粤东 大峡谷 景区	nr ns nz n n ns a nz v nr v n nz v n nz n n nr n a n v ns n a v a n v l n r ns nr ns nz n	105
821	度假类	广东 温泉 度假村 当地 优良 生态环境 温泉 资源 特色 特色 温泉 酒店 水上 游乐 科普 教育 特色美食 主体 打造 观光 休闲 游乐 养生 美食 科普 文化 体验 功能 一体 温泉 度假村 梅州市 丰顺县 温泉 度假村	ns nr n s z l nr n n n nr n s n nrt vn n n v n v n v n nrt n n n n nr n ns nr nr n	98
822	社会类	五华县 新丰 休闲 农业 旅游区 观光 休闲 体验 养生 度假 一体 现代农业 产业园 打造 生态 食品 种植 采风 休闲 运动 美食 娱乐 度假 农业 文化 体验 展示 一体 综合性 休闲 旅游 基地 梅州市 五华县 新丰 旅游景区	ns nz v n n n v n v v n n n v n n v v v vn n vn v n n n v n n v vn n ns ns nz x	94
823	人文类	中国 客家 博物馆 一间 收藏 研究 展示 客家 历史文化 综合性 博物馆 主馆 客家 博物馆 分馆 黄遵宪 纪念馆 梅州 大学校长 梅州 将军 梅州市 华侨 博物馆 客家 匾额 梅州 名人 展览 中心 客家 文博 杂志社 主馆 占地面积 平方米 建筑面积 万平方米 馆内 设有 固定 陈列 客家人 主题 展览 何来 客家 风情 地标 围屋 人文 秀区 客家 腾飞 展陈 客家 渊源 客家 风俗 展示 客家 积淀 深厚 历史 文化底蕴 梅州市 中国 客家 博物馆 景区	ns n n m v vn v n x n n n n n n nr n ns n ns n ns n n n n ns n v n n nr n n n q n m ns v a nr n n v d n n n n n n n nr x n n n n v n v a n n ns ns n n n	189
824	度假类	中国 梅州 康养 文旅 综合体 项目 客家 建筑 文化 基础 元素 客乡 老街 大型 实景 演艺 引擎 文化 体验 康养 度假 内设 客乡 老街 原乡 剧场 度假 酒店 文创 产业园 康体 颐养 社区 会展中心 板块 致力 打造 实景 演出 民俗 体验 地方 美食 休闲 度假 康体 颐养 社区 功能 一体 华南 文旅 地标 梅州市 文化 旅游区	ns ns x x n n n n n n n n n b n n n n n x v n n n n n v n n n n v n n n n v n v n n n n v v n v n n n ns x n ns n n	144
825	自然类	南台 卧佛 天然 大佛 海拔 天然 形象 逼真 世界 第一 天然 大佛 梅州市 平远县 南台 卧佛 景区	ns ns b d n b n v n m b d ns ns ns ns n	42
826	主题公园类	卡拉 比丘 数学 世界 旅游区 一个集 数学 科普 研学 数学 文化 创意 娱乐 体验 会展 旅游 接待 服务 寿乡 文化 展示 一体 数学 文化 旅游区 规划 建设 丘成桐 国际会议中心 数学 公园 书院 精品 民宿 无穷 世界 数学 体验 中心 十多个 旅游 项目 梅州市 蕉岭县 卡拉 比丘 数学 世界 旅游区	nrt ns n n n m n nrt n n n v vn n vn vn v vn ns n v n n n n n vn nr nt n n n n n d n n n n m vn n ns n nrt ns n n n	120
827	人文类	中国 内地 足球 发源地 五华 遗址 景区 梅州市 文物保护 单位 国家体育总局 确认 五华 中国 内地 足球 发源地 规划 用地 面积 投资 万元 复建 书院 足球场 东门 西门 环山 跑道 旧址 新建 瞭望台 毕安 得志 雕像 游客 服务中心 足球 之路 师德园 足球 文化 启蒙 景观 道路 景区 设施 年月日 正式 对外开放 梅州市 中国 内地 足球 发源地 五华 遗址 景区	ns n n n nz n n ns n n nt v nz ns n n n n n n vn m v n n ns ns n v n ns n nr n n n n n f nr n n v n n n n t ad l ns ns n n n nz n n	169
828	社会类	龙山 旅游景区 生态农业 林业 田园 综合体 休闲 观光 古建筑 传统 村落 重点 景区 历史 人物 古民居 古村落 基础 宣传 当地 历史 人物 千年 古寨 西门 世界 球王 李惠堂 项目 一期 规划 面积 初具规模 生态 餐厅 木屋 住宿 茶园 观光 果园 采摘 儿童 游乐场 码头 赏鱼 水上 游乐 呐喊 喷泉 项目 落成 打造 生态 农林 观光胜地 文化 特色 旅游景区 梅州市 五华县 龙山 旅游区	ns x n n nr n v n nr n n n n n n n nr n vn s n n m x ns n n nr n d n n l n n n n n n n v n n n n s n v nz n v v n n n n n x ns ns ns n	175
829	自然类	罗浮山 素有 蓬莱仙境 之称 中国 道教 十大 名山 山上 自然景观 众多 自然 人文景观 一体 拥有 山水 泉瀑池 观寺 塔林 景观 独特 天际 轴线 两重天 山分 四季 十里 自然 特征 中草药 资源 极其丰富 惠州 罗浮山 风景区 山势 雄伟壮观 植被 繁茂 常绿 林木 高大 森古 神仙 洞府 超凡脱俗 特色 吸引 古今 无数 名仙 名人 游客 惠州市 罗浮山 景区	nr v nr x ns nz j n s l m d n n v ns ns n ns n a n n z n m m d n nt n i ns nr n n l n a b nr a n n n i n v t m n n n ns nr n	155
830	自然类	惠州 西湖 风景 名胜区 素雅 幽深 山水 特征 历史文化 底蕴 休闲 观光 功能 国家级 风景 名胜区 惠州 西湖 风景 名胜区 西湖 红花 湖景区 总面积 平方公里 水域 面积 平方公里 素以 六湖 九桥 十八 闻名 古色古香 亭台楼阁 隐现 树木 葱茏 之中 景域 天成 苎萝 西子 美誉 有大 中国 西湖 三十六 惠州 杭州 史载 惠州市 西湖 旅游景区	ns ns n n a a ns n x n v n n b n n ns ns n n ns n ns n q n n q v ns ns m v n n v n z r n nr n n n a ns ns m ns ns nr ns ns x	159
831	自然类	南昆山 地属 惠州市 龙门县 南昆山 自然景观 石河 奇观 川龙 瀑布 九重 远眺 观音 仙霞 瀑布 蛇松 神鹰 十几处 清幽 山林 怪石 流泉 飞瀑 特色 野味 观音 山坑 螺山 水豆腐 更是 山上 饮食 绝再 加上 地势 重山 围绕 冬暖夏凉 平均温度 二十三 消闲 度假 疗养 避暑 胜地 南昆山 旅游 旺季 月份 高峰期 月份 消暑 特色 国家旅游局 环保部 认定 广东省 惠州市 南昆山 生态 旅游区 国家 生态旅游 示范区 惠州市 龙门县 南昆山 生态 旅游区	ns n ns ns ns l ns a ns n m v n n n n nz m z ns n n n n n n ns n n d s n d v n ns v nr n m vn v n v n ns vn n n n n v n nt n v ns ns ns n n n n n ns ns ns n n	208
832	度假类	惠州 龙门 铁泉 度假区 温泉 养生 森林 度假 商务会议 休闲 娱乐 一体 国家级 旅游 度假区 拥有 三大 独特 设有 露天 温泉 泡浴 温泉水 文化 乐园 别墅 旅馆 风味 餐饮 理疗 保健 郊野 闲情 服务项目 龙门 铁泉 拥有 矿泉水 资源 温泉 水温 高达 摄氏度 富含 有益 矿物质 元素 温泉 池区 万平方米 共有 大小 功能 各异 温泉 惠州市 龙门 铁泉 旅游 度假区	ns ns n n nr v n v nt v vn n b vn n v x a v v nr nz nr n n n n n n n nr n n n ns n v n n nr n nr n v n n n nr n m v b n a nr ns ns n vn n	153
833	度假类	南昆山 温泉 大观园 一家 国家 A级 景区 标准 建设 综合性 旅游 度假区 第二届 南昆山 生态 旅游文化节 山水 龙门 农民画 品牌形象 主会场 设在 据介绍 龙门 国家 生态 示范区 试点县 国家 文化部 颁发 中国 民间 绘画 画乡 惠州市 南昆山 大观园 生态 度假区	ns nr n m n x n n vn n vn n m ns n n ns ns n n n v n ns n n n n n n v ns n n n ns ns n n n	118
834	度假类	惠州 海滨 温泉 旅游 度假区 旅游 度假 商务会议 餐饮 住宿 健身 休闲 温泉 疗养 中外 贵宾 接待 一体 综合型 大型 度假区 海滨 温泉 来自 深海 地热 泉水 微咸 泉水 清澈 透明 爽滑 富含 氯化钠 偏硅酸 硫铁 多种 有益 人体 健康 矿物质 元素 三料 合一 温泉 度假区 占地面积 环境优美 地势 起伏 延绵 平湖 峡谷 交错 到处 山泉 清例 遍山 林木 青苍 空气清新 惠州市 海滨 温泉 旅游 度假区	ns ns nr vn n vn v nt n n v v nr n f ns v n n b n ns nr v ns n ns v ns a v a v nz nz n m n n a n n n vn nr n n n n v nr ns n v d ns n v nr ns z ns ns nr vn n	164
835	度假类	滨海 旅游 度假区 三面 环山 临海 拥有 公里 海岸线 水奇清 沙奇 白石 奇美 滨海 沙滩 绵延 数千米 海底 平坦 坚实 海水 清澈 碧绿 沿岸 礁石 奇美 素有 中国 马尔代夫 美誉 多年 秀美 宜人 亚热带 风光 吸引 国内外 数以百万计 游客 前来 观光旅游 惠州 国际 滨海 旅游 度假区	ns vn n mq n ns v q n nr nr nr nz ns nr v m s a ad n a z f n nz v ns nrt n m a nrt n n v s i n t nz ns n ns vn n	122
836	度假类	惠州 天然 花海 温泉 小镇 一个集 温泉 养生 度假 住宿 商务会议 休闲 娱乐 特色美食 野外 拓展 旅游 地产 等为 一体 都市 近郊 温泉 度假 小镇 当地 特有 客家 文化 融入 客房 餐饮 温泉 方方面面 山顶 苏打 温泉 公园 亚洲 罕见 温泉 温泉水 出水 温度 高达 摄氏度 富含 多种 人体 有益 矿物质 苏打 偏硅酸 成分 被誉为 液态 黄金 惠州市 天然 花海 温泉 小镇	ns b ns nr nr m nr v v n nt v vn n s v vn n v n ns s nr v nr s b n n v n n nr n n ns nr n ns a nr nr v n nr n v m n n n ns nz n n n n ns b ns nr nr	153
837	人文类	叶挺 将军 纪念 一座 完整 展示 叶挺 将军 生平事迹 纪念 园内 叶挺 故居 腾云 学堂 练武 育英 历史 建筑 叶挺 纪念馆 新馆 叶挺 铜像 广场 牌坊 门楼 池塘 果园 惠州市 叶挺 将军 纪念 景区	nr n n m a v nr n n n s nr n ns n nr nrt n n nr n n nr n n n n ns n ns nr n n n	86
838	度假类	五矿 施塔特 旅游 小镇 中国 五矿 集团公司 开发 运营 文旅 小镇 中国 一家 奥地利 风情 小镇 小镇 青山 环绕 拥有 天然 泉眼 湖面 山水 景观 资源 优势 分为 峡谷 湿地 生态 游乐区 主题 旅游 核心区 主题 酒店 接待 区哈 施塔特 湖水 旅游区 别墅区 二期 开发 六个 惠州 五矿 施塔特 旅游 小镇	j nr vn nr ns j n v vn x nr ns m ns n nr nr ns v v b n n ns n n n v n z n n n vn n n n v nr nr ns n n b v m ns j nr vn nr	139
839	度假类	南昆山 云顶 旅游 度假区 休闲 养生 主题 打造 休闲 养生 度假 一体 综合 度假区 景区 占地面积 拥有 多个 风格 独特 功能 各异 中医药 温泉 浴池 豪华 客房 豪华 别墅 并有 容纳 多名 游客 用餐 赏月 食府 国际会议中心 建有 土特产 龙门 十大 旅游 超市 休闲吧 桌球室 乒乓球室 健身房 KTV 棋牌室 烧烤场 室外 羽毛球场 儿童 游乐区 湿地 公园 立体 停车场 登山 健步 在建 养生 公寓 筹备 配套 设施 惠州市 南昆山 云顶 旅游 度假区	ns ns vn n v v n v v v v n vn n n n v m n a n a nt nr n a n a n c nr m n n n n nt v n ns j vn v n n n n eng n x s n n n z n n n ns vn v v n v a n ns ns ns vn n	194
840	自然类	大亚湾 红树林 城市 湿地 公园 淡水 交汇 河口 湿地 河口 红树林 湿地 景观 特色 生态 保护 游览 观光 休闲 健身 科普 教育 功能 生态 公园 惠州市 大亚湾 红树林 城市 湿地 公园	ns nr ns z n n n ns z ns nr z n n n v vn n v v nrt vn n n n ns ns nr ns z n	79
841	自然类	香溪 风景区 神秘 古堡 风情 秀丽 田园风光 主题 竹筏 漂流 古堡 探幽 竹林 乐园 特色 自然风光 文化 古韵 一体 知识性 娱乐性 趣味性 参与性 一身 新型 旅游区 溪河 竹筏 漂流 饱览 沿河 两岸 异景 奇观 观赏 参考 河中 抛网 捕鱼 竹笼 饶有趣味 活动 耳目一新 心旷神怡 竹林 乐园 设有 竹林 餐厅 竹林 别墅 垂钓 沙滩 泳场 竹车 兜风 烘烤 露营 活动 项目 尽情 享受 中游 中乐 幽野 情趣 惠州市 香溪 旅游区	ns n a ns n a nr n n a ns nr nz n n l n x n n n n n m b n ns n a v ns f n a v v ns v v n l vn i i nz n v nz n nz n v nr n n n v v vn n d v f ns n n ns ns n	198
842	人文类	惠州 科技馆 惠州 市委 市政府 八大 民心工程 大型 综合性 科技馆 科技馆 主体 建筑 四层 一层 展区 内设 序厅 AB 展厅 二四 两层 各类 青少年 科技 活动 实践 场所 三层 城市规划 生态 野生动物 标本 科技成果 专题 展厅 惠州 科技馆 探索 远航 主题 外形 酷似 一艘 海上 远航 巨轮 体现 市委 市政府 建设 科普 惠民 理念 惠州 科技馆 科普 展览 教育 培训 实践 学术交流 科技 文化 活动 全方位 多功能 科技 传播 需求 惠州 科技馆 景区	ns n ns n n j l b n n n n n m m n n n eng n m m r nr n vn v n m n n n n n n n ns n v v n n v m s v n v n n vn nrt nr n ns n nrt v vn vn v n n n vn m b n vn v ns n n	197
843	度假类	海湾 旅游 度假区 拥有 高山 峡谷 海湾 岛屿 温泉 罕有 旅游 资源 景区 旅游 资源 致力于 打造 一站式 海陆空 旅游 产品 海湾 海峡 漂流 连接 大海 生态 原始 海湾 壮观 海岛 壮丽 峡谷 山峰 幽深 险峻 怪石 奇异 溪水 清澈 得名 海湾 红墙 绿树 碧海 蓝天 特别 晴朗 日子 岸边 西欧 建筑 旁边 现代化 高楼大厦 相互辉映 既有 历史 沉淀 浪漫 惠州市 海湾 旅游 度假区	ns vn n v ns n ns n nr a vn n n vn n n v b n vn n ns ns a v ns n v ns a ns a n ns a a n a n a v ns n n ns nr d a n s ns n f vn nz i c n v a ns ns vn n	172
844	社会类	广东 伊利 工业园 景区 游客 参观 全球 先进 设备 包括 超高温 瞬时 灭菌 酸奶 采用 全自动 控制系统 采用 中央 电脑 自动 控制系统 全国 先进 利乐 灌装 设备 国内外 酸奶 灌装 设备 广东 伊利 工业园 景区	ns nz n n n n n a vn v nz t v n v nz l v n n vn l n a n n vn s n n vn ns nz n n	93
845	复合类	全国 最早 区级 苏维埃政府 所在地 称为 东江 近年 大力发展 红色旅游 游客 前来 缅怀 革命先烈 陈设 展出 众多 革命 历史 图片 文字 实物 资料 百庆楼 旁边 一口 红军 汩汩 流出 清泉 品尝 依然 甘甜 中洞 四周 高山峻岭 古树 参天 怪石嶙峋 羊肠小道 曲折 崎岖 农田 阡陌 交错 农舍 星罗棋布 青山绿水 田野 村舍 一幅 恬静 优美 诗意 盎然 田园 风景画 惠州市 高潭 中洞 红色 旅游区	n d n nt n v ns t nz nz n t ns i nr v m vn n n n n n nz f m n o v nz v d nr ns m ns n v l n a a n n v n i ns nr n d a a n z nr n ns ns ns n n	174
846	社会类	博罗 航天 农业 科技 示范园 国家 A级 风景区 博罗 建设 美丽 乡村 发展 生态农业 观光 休闲 旅游 典范 前身 博罗县 农业 科技 示范场 始建 拥有 国有土地 全国 第一个 县级 航天 育种 示范 基地 如今 展示 推广 航天 福田 菜心 航天 小黄瓜 航天 甜椒 优新 农业 品种 推广 面积 累计 超过 万亩 发展 惠州市 现代农业 展示 窗口 现代农业 发展 农业 科技 孵化器 广东 航天 农业 科技 生态园 景区	nr n n n n n x n nr vn ns n vn n n v vn n r ns n n n v v n n m b n v v n t v v n ns n n n n n a n n v n v v m vn ns n v s n vn n n nz ns n n n n n	180
847	社会类	天堂 入选 惠阳区 旅游局 推荐 惠州市 旅游景区 质量 等级 评定 委员会 组织 评定 种种 流程 定下 惠州市 旅游局 局长 张莉兰 天堂 入选 景区 惠州 旅游业 发展 惠州 旅游 总数 亿排 全国 排名 壮观 天堂 龟及 中医药 博览 馆里 展览 多种 奇特 标本 大开眼界 购物中心 商品 琳琅满目 软糖 龟苓膏 纪念 T恤 通通 购买 惠州市 天堂 景区	n v ns n v ns x n b v n v v q n v ns n n nr n v n ns n vn ns vn n m n v a n ns nt nr ns v m nz n i n n i n n n n vn v ns n n	187
848	社会类	家庄 产品 荣获 惠州 年度 十大 旅游 商品 拥有 家庄 乐乐 两个 自主 品牌 食品 系列 多个 单品 据悉 家庄 国家 AA A级 旅游景区 评审 社会 公示 发布公告 程序 成功 创建 A级 旅游景区 惠城区 A级 工业 旅游景区 零的突破 惠城区 打造 中部 城市 休闲 长廊 奠定 坚实基础 区内 何家劲 影视作品 展示区 墙体 展示 演艺圈 影视作品 何家劲 饰演 包青天 中展 一角 戏服 多年 保存 惠州市 家庄 景区	n n nr ns n j vn n v n a m v n n q m n v n n eng x x vn n v n n a v x x ns x n x i ns v f ns v n v l s nr n n n v n n nr n nr j m n m v ns n n	202
849	社会类	亚维 浓园 前身 惠州市 苗木 种植 基地 园内 目之所及 植物 郁郁葱葱 稀有 植物 百种 价值 数亿元 棕榈林 遍地 翠绿 户外 清爽 宜人 清凉 避暑 圣地 亚维浓 园内 休闲 娱乐 板块 包括 亲子 科普 拓展 训练 户外 露营 婚纱 摄影 餐饮 住宿 团队 会议 观光 休闲 绿色 果蔬 采摘 惠州市 亚维浓 生态园 景区	nr n r ns nr v n s i n i v n m n m n v nr s a nrt a v n nr s v vn n v n nrt v vn s v n n n n n n n v n n v ns nr n n	145
850	人文类	东平 北宋 年间 公元 北宋 广东 三大 民间 窑场 东平 窑址 月底 惠州市 惠城区 东平 窑头 发现 挖掘 占地面积 平方公里 三处 堆满 瓷片 废窑 品形 山岗 包含 瓷土 采挖 作坊 晾晒 堆放 一座 龙窑 当地 群众 惯称 窑头 研究 北宋 惠州 陶瓷 宝库 相关 考古 挖掘 史料 记载 北宋 东平 烧造 黄釉 青釉 划花 印花 装饰 特色 日用陶瓷 器皿 粤东 当地 消费 需求 惠州市 东平 陶瓷 文化园 旅游景区	ns t t q t ns x n n ns n t ns ns ns n v v n q m v n n n ns v n v n v v m nz s n n n vn t ns n nz v vn v n v t ns v nr n v n n n nz n ns s vn v ns ns n n x	187
851	社会类	清水 农庄 坐落于 山水 之间 自然环境 一流 山泉 水质 空气清新 清水 登山 垂钓 参观 传统 古法 酿酒 榨油 生态 农场 体验 愿望 祈福 淳朴 风情 抛开 烦恼 痛快 享受 休闲 假日 惠州市 清水 农庄 景区	n n v ns f l n ns n z n ns v n n n vn n n n n v nz a n v a a v v t ns n n n	91
852	社会类	惠州 华贸 中心 项目 三栋 甲级 写字楼 一座 国际 购物中心 金融街 精品 居所 智能 公寓 广场 珠三角 地标 属性 高端 城市 综合体 粤港澳 大湾 战略 推进 深莞 一体化 进程 加快 惠州 华贸 中心 地标 属性 社会 影响力 美誉度 显现 城市 综合体 商业中心 全国 建筑 工程装饰 国家 优质 工程 城市 生活 推动 来自 政府部门 主流 媒体 社会 机构 颁发 百余 荣誉 推动 城市 升级 区域 融合 典范 惠州 华贸 中心 景区	ns nz n n m b n m n n n n n n n n nz n n n ns n ns ns n v ns l n v ns nz n n n n n n v ns n nt n n n n n n ns vn v v n b n n n v m nr v ns vn n vn n ns nz n n	190
853	自然类	惠州市 海龟 旅游区 位于 广东 惠东 海龟 国家级 自然保护区 科普 教学 住宿 餐饮 等于 一体 特色 文化 旅游 目的地 旅游区 游客 欣赏 优美 海域 风光 游走 科普 场所 保护 珍稀 海洋生物 重要性 惠州 海龟 旅游区	ns n n v ns nr n b n nrt n n n v n n n vn n n n v a n n v nrt n v a nt n ns n n	107
854	自然类	广东 景峰 国家森林公园 森林 覆盖率 地形 起伏 多变 最高峰 海拔 多米 最低 米左右 得益于 多样 地形 温和 湿润 气候 天然 阔叶树 乔木 草木 藤木 多层次 生长 多姿多彩 自然生态 奇山 奇水 幽谷 山溪 流水 飞瀑 洞穴 天象 古树名 自然景观 星罗棋布 优美 风光 广东 梁化 国家森林公园 景区	ns nr nt n n n v v n n m a nr v r n a n n b n nr n nr m n i l n n n ns n n n n nr l i a n ns nr nt n	136
855	社会类	惠阳 环境 地势 开阔 山青水秀 科研 科普 环保 工业 旅游 一体 综合性 环境 国家 AA A级 景区 惠阳 环境 园共分 主辅 两个 功能区 功能区 焚烧 发电厂 辅助 功能区 包括 生活 垃圾 卫生 填埋场 生活 垃圾 分拣 中心 处理厂 沼气 发电厂 划分 办公 生活区 绿色 景观 休闲 用地 惠州市 惠阳 环境 景区	nr n n v nr n nrt j n vn n n n n eng x n nr n n n m n n v n vn n v vn n an n vn n v n n n n v n n n n v n ns nr n n	136
856	度假类	白鹭 体育 旅游 小镇 位于 惠州市 雅居乐 白鹭 水上运动 野战 基地 房车 营地 体育 教育 体育 商业 等为 一体 滨水 体育 综合体 项目 依山 湖光山色 绿草 遍地 惠州市 雅居乐 白鹭 体育 旅游 小镇 景区	nr vn vn nr v ns nr nr l nz n n n vn vn vn n v n n vn n n nr n n v ns nr nr vn vn nr n	87
857	度假类	良民 地处 湖畔 依山傍水 拥有 栋间 环境优美 富有 特色 主题 民宿 客房 湿地 公园 民宿 亲子 野趣 休闲 一体 全域 旅游 村企 合作 旅游 示范村 惠州市 良民 生态 旅游区	n s ns i v n n v n n n n z n n n n v n n vn j vn vn n ns n n n	80
858	社会类	李艺 金钱龟 生态园 月份 正式 对外开放 景点 包括 李艺 金钱龟 生态园 参观 展示厅 李艺 金钱龟 基因 种群 金钱龟 科学 养殖 技术 展示厅 金龟 李艺 金钱龟 文化 艺术 收藏 广东 博罗 李艺 金钱龟 生态园 景区	nr nr n n ad l n v nr nr n n n nr nr n n nr n vn n n nr nr nr n n v ns nr nr nr n n	90
859	社会类	位于 惠阳 南部 山谷 古老 客家 围屋 风韵 轻奢 民宿 融合 清雅 布局 当中 透留 历史 沉淀 适合 家庭 亲子 休闲 度假 感受 客家 传统 民俗 体验 乡野 生活 快活 田间 漫步 人文 自然资源 丰厚 保有 乡村 资源 当地 客家 文化 拥有 客家 围屋 古建筑群 长谷 程度 利用 村落 原貌 尊重 传统 文化 原有 村落 建筑 肌理 修缮 更新 植入 观光 休闲 餐饮 娱乐 民俗 演绎 文化 体验 多种 文旅 功能 活化 传统 乡村 生活空间 打造 粤港澳 客家 文化 传承 体验 深莞 田园 亲子 娱乐 综合体 广东省 市民 农庄 先行 实践 惠州市 凤悦秋 长谷 旅游区	v nr f n nr n n n i n vn a n s v n v v n n v v v n n n n n vn d n vn n l a v n n s n n v n n n ns n n n n a n n v n n n v d n n v n vn n v n n m x n vn n n n v ns n n v n ns nr n vn n ns n n n v ns nr ns n	239
860	社会类	生态园 占地面积 自然环境 优美 观赏 采摘 美食 多方 位于 一体 带来 轻松愉快 放松 惠州市 生态园 景区	n n l a v v n m v n v z v ns n n	54
861	人文类	客家 景区 处于 广东 罗浮山 汇聚 客家 千年 文化 韵味 博罗县 时代 文明 实践 特色 基地 客家 景区 展示 豆腐 创始人 淮南 王刘安 雕像 八公 问道 百磨 长廊 豆腐花 工业 长廊 客家 往事 本堂 家头 教尾 客家 茶馆 客家 泥塑 艺术展 岭南 第一 景观 惠州市 客家 景区	n n v ns nr v n m n n ns n nr v n n n n v n n ns nr n m n nz n n n n n v n n n n n n n n ns m n ns n n	118
862	社会类	广东 海纳 现代农业 生态园 一心 一园 一区 三个 区域 包含 现代农业 综合 展示中心 水稻 文化公园 由有 鲤稻 海纳 仙眷 花洲 花海 景区 现代农业 科学技术 示范区 庄园 四个 区域 现代农业 综合性 示范区 惠州市 广东 海纳 现代农业 生态园 景区	ns ns n n d n n m n v n vn n n n c n ns n ns ns n n n n nr m n n n n ns ns ns n n n	118
863	人文类	古村 荟萃 岭南 特色 文化 古村落 景区 娱乐 文化 膳食 商业 体育 功能 版块 一体 游客 展现出 古村 独特 风情 富力 养生 游览 古村落 惠州市 富力 古村 旅游景区	n v ns n n nr n vn n n n vn n n n n v n a n n v vn nr ns n n x	83
864	复合类	山多地 典型 贫困村 蓝田 瑶族乡 少数民族 蓝田 整合 资源 打造 上东 瑶乡 风情 旅游景区 面积 融合 蓝田 特色 瑶乡 文化 休闲 观光 主题 教育 乡村旅游 文旅 元素 提供 游客 多元化 旅游 体验 景区 民族风情 独特 群山 环抱 山河 穿村而过 优质 温泉 小河边 水泡 竹林 古木 郁郁葱葱 可谓 山水 文旅 资源 惠州市 瑶乡 风情 旅游景区	ns n n nr ns n nr v n v ns nz n x n vn nr n nz n v n n vn x x n v n vn vn n n n a n n ns x n nr nr n nz nr i v ns x n ns nz n x	160
865	度假类	雷公 漂流 景区 位于 博罗 泰美镇 著名 惠州市 森林公园 全力 打造 休闲 旅游 度假 娱乐 观光 一体 大型 综合 生态 旅游区 惠州 雷公 漂流 景区 旅游区 配套 设施 齐全 设有 激情 漂流 农家 中餐 豪华 客房 野营 无公害 菜园 优质 果林 山谷 攀爬 拓展 培训基地 野狼 野战 基地 烧烤场 游泳池 钓鱼 特色 土特产 购物 休闲 娱乐 服务项目 惠州市 雷公 生态 旅游区	nr a n v nr ns a ns n n v v vn v vn n n b vn n n ns nr a n n a n nr v n a n n a n b l n n n n v v nz n nz n x n n n n n v vn n ns nr n n	152
866	主题公园类	永记 生态 园内 环境质量 自然风光 优美 景观 设施 项目 采用 澳大利亚 开放式 建筑设计 浓厚 外国 风情 生态园 度假 酒店 会议 中心 餐饮 设施 彩虹 俱乐部 奇幻 迷宫 鱼乐 跑马场 服务设施 游玩 项目 永记 生态园 休闲 旅游 娱乐 会议 度假 一身 现代化 生态园 团队 拓展 训练 踏青 秋游 素质教育 理想 基地 惠州市 永记 生态园 景区	nz n s n l a n n n v ns nz n a ns n n v n n n n n nz n n n n n n n n nz n v vn vn n v m vn n n v vn z n n n n ns nz n n	148
867	社会类	南宝 文化 产业园 年底 评为 国家 A级 旅游景区 人文 绿色 创新 品牌 特征 打造 玉器 文化产业 综合体 深耕 珠宝 文化 创意 科技 旅游 产业 市场 发展 模式 努力 建设 惠州 新型 工业 旅游胜地 惠州市 宝玉 文化 产业园 景区	nr n n t v n x x n n v n n v n n n v nz n v n vn n n vn n ad vn ns b n n ns nr n n n	97
868	人文类	邓仲元 故居 辛亥 元勋 民国 名将 邓仲元 淡水 故居 惠阳区 文物 修缮 工作 重点 月底 修缮 完工 开辟 名人 主题 文化 展示馆 面向 公众 免费 开放 邓仲元 故居 中式 客家 建筑 西洋 建筑 相结合 代表性 建筑 邓仲元 旧居 主题 文化 展示馆 正式 对外开放 馆内 展室 展板 较为 完整 重现 功绩 卓著 辛亥 元勋 民国 名将 邓仲元 短暂 光辉 一生 惠州市 惠阳区 邓承修 故居 邓仲元 旧居 主题 文化 展示馆 景区	nr n m nr n n nr n n ns n v vn n t v v v n n n n n n vn v nr n n n n ns n v n n nr n n n n ad l ns n n d a v n a m nr n n nr a nr m ns ns nr n nr n n n n n	179
869	人文类	玄武 景区 汕尾市 宗教 活动场所 汕尾市 文化 传播 地点 景区 总面积 万平方米 集元 山寺 宗教 文化 旅游 田尾 海底 公园 海滨 旅游 一体 自然环境 优美 风景 宜人 区内 山寺 历史悠久 精美绝伦 建筑 工艺 释道 汇流 特色 名家 牌匾 石刻 美丽动人 传说 吸引 国内外 游客 前来 观光 汕尾市 玄武 旅游区	nr n ns n n ns n vn n n n m n ns n n vn nr s n ns vn n l a n nrt s ns l i n n v n n n n n nz n v s n t n ns nr n	141
870	人文类	凤山 祖庙 旅游区 位于 品清 湖畔 汕尾市 著名 风景区 粤东 地区 百姓 沿海 渔民 朝拜 妈祖 地方 景区 总面积 万平方米 宗教 旅游 滨海 风光 旅游 市区 公园 一体 融合 宗教 文化 民俗文化 海洋 文化景观 典型 中国 滨海 风情 建筑 凤山 公园 凤山 祖庙 凤仪 妈祖 圣母 石像 大部分 汕尾市 凤山 祖庙 旅游区	nr n n v n ns ns a n ns n n f n ns n n n n m n vn ns n vn n n n vn n n n ns nz n ns ns n n nr n nr n nr n n n m ns nr n n	142
871	度假类	莲花山 度假村 位于 广东省 汕尾市 海丰县 莲花山 省级 森林公园 景区 风景 俊秀 泉水 宗宗 奇花异草 珍禽 走兽 古木参天 怪石 林立 气候宜人 自古以来 广东省 旅游胜地 世外桃源 美称 莲花山 度假村 显示 天人合一 人与自然 和谐 养生 文化 理念 文化 品位 一家 饮食 娱乐 住房 运动 旅游 度假 会议 多功能 一体 标准 四星级 度假型 酒店 汕尾市 海丰 莲花山 度假村	ns n v ns ns ns ns b n n n a ns nr i n n nr n nr n l ns n n n ns n v l i a v n n n n m n vn n vn vn v n b n n b n n ns nz ns n	159
872	自然类	红海湾 旧称 汕尾 位于 广东省 汕尾市 沿海 半封闭 海湾 三面 环海 中国 观浪 第一 之称 景区 湖泊 岛屿 港湾 交错 沙滩 蜿蜒 连绵 沿岸 礁岩 多姿 公里 漫长 海岸线 滨海 风光秀丽 人文 古迹 众多 独特 亚热带 海滨 风光 海边 休闲游 大热 汕尾 红海湾 旅游区	ns n ns v ns ns f b ns mq ns ns n m x n ns n ns v nr v a f n n q n n ns i n n m a n ns n s v n ns ns n	117
873	人文类	海丰 红宫 红场 旧址 彭湃 烈士 故居 红色旅游 景区 成功 获批 国家 AAA A级 旅游景区 擦亮 海丰 城市名片 进一步 提升 红色旅游 知名度 影响力 进一步 打造 文明 和谐 幸福 宜居城市 注入 强劲 动力 红色 精神力量 获批 国家 AAA A级 旅游景区 水底 旅游 度假区 海丰 红宫 红场 旧址 彭湃 烈士 故居 红色旅游 景区 一处 爱国主义 教育 红色 文化教育 革命 传统 教育 生物 景观 遗址 遗迹 建筑 设施 人文 活动 一体 红色旅游 经典 景区 接待 国内外 游客 多万人次 汕尾市 海丰 红宫 红场 旧址 彭湃 烈士 故居 红色旅游 景区	nz nr n n nr n n nz n a v n eng x x v nz x d v nz n n d v nr a a ns v a n n n v n eng x x n vn n nz nr n n nr n n nz n m nz vn n l vn n vn n n n n n n n vn n nz n n v s n m ns nz nr n n nr n n nz n	232
874	社会类	陆河 世外 梅园 景区 位于 中国 青梅 之乡 榕江 水系 发源地 全村 种植 青梅 万亩 粤东 地区 连片 梅园 每逢 大寒 万亩 梅花 争妍 怒放 清香 飘远 壮观 游客 纷至沓来 热闹 场面 吸引 众多 媒体 记者 争先 报道 梅园 山水 石林 自然景观 独有 神奇 旅游 资源 休闲 农业 乡村旅游 发展前景 汕尾市 陆河县 螺洞 世外 梅园 旅游区	nr s nr n v ns nr r ns n n n v nr m ns n n nr v b m nr v v nr d a n i a n v m n n vn v nr ns nr l v a vn n v n x l ns ns n s nr n	155
875	人文类	福山 妈祖 旅游区 位于 陆城 福山 山麓 交通 便利 地理环境 区内 天后宫 背靠 福山 面向 螺河 依山傍水 风景迷人 天后宫 原建 陆城 城内 雍正 九年 公元 搬迁 现址 初建 一小 修建 现已 扩建 一处 相当规模 古典式 庙宇 建筑 青砖 红柱 黄瓦 造型 古朴 富有 中国 传统 殿堂 建筑 特色 汕尾市 陆丰 福山 妈祖 旅游区	ns n n v nr ns n n a n s nr v ns n n i i nr v ns s nr t q v n v d v d v m l n n n n nr ns n a v ns n n n n ns nr ns n n	139
876	主题公园类	河南 花海 生态 度假区 位于 广东省 森林 小镇 花海 观赏 趣味 娱乐 民宿 购物 等为 一体 精细化 旅游 项目 河南 花海 第一期 项目 种植 玫瑰 月季 绣球 石尾草 季节性 花卉 设有 花海 观赏 花卉 观赏 休闲 观光 步道 趣味 娱乐 城堡 驿站 项目 第二期 项目 包括 落林 管护 直升机 降落点 儿童乐园 风情 购物 第三期 草原 体验区 包括 草原 放牧 环保 跑马场 蒙古 体验 设施 建设 汕尾市 河南 花海 旅游区	ns ns n n v ns n nr ns v n vn n n v n n vn n ns ns m n v n t n nr n n v ns v n v v n n n vn ns n n m n v n vn n n n n n m n x v n v j n ns n n vn ns ns ns n	178
877	度假类	汕尾 铜鼎 旅游区 汕尾市 后花园 游客 休闲 度假 运动 首选 铜鼎 紧紧围绕 食住行 游购 六大 旅游 要素 融入 城区 地方 文化 特色 内涵 拥有 优美 风光 富有 野趣 深受 喜爱 景区 铜鼎 郊野 公园 景点 农家乐 盆景 景观 林区 酒店 木屋 游泳池 项目 一体 自然景观 设有 高尔夫球场 足球场 汕尾市 铜鼎 旅游区	ns n n ns n n v v vn v n l n vn j vn n v n n n n n v a n v n v v n n n n n nr n n n n n n n n l v n n ns n n	157
878	人文类	晨洲村 汕尾 地区 海滨 乡村 经典 素有 中国 白鹭 之称 喜欢 美誉 晨洲 明清 时期 神洲 多年 已有 岛上 居住 邓姓 居住 青草 圩黄氏 置换 居所 黄氏 开枝 散叶 后裔 历经 数百年 社会 动荡 特别 新中国 成立 开启 围海 造田 四周 滩涂 面积 大幅 减少 保留 原有 岛上 原生态 面貌 该村 汕尾市 定为 建设 社会主义 农村 示范村 美丽 乡村 创新 发展 排头兵 汕尾市 城区 旅游景区	n ns n ns n n v ns nr x v n n t n ns m v s v nr v n n v n nr n n n d m n v d x v v n n m n n d v v v s n n r ns v vn n n n ns n v vn n ns n x	197
879	复合类	陆丰市 深度 开发 红色旅游 资源 红色旅游 景观 自然景观 人文景观 有机 整合 打造 红色 堡垒 黄金海岸 主题 形象 现代化 滨海 全域 旅游 示范区 金厢滩 处于 观音 岭下 海滩 长达 公里 海中 距岸 米处 水深 距岸 米处 水深 天然 游泳 海滩 奇石 众多 周恩来 叶挺 同志 大革命 渡海 遗迹 龙石 汕尾市 境内 石刻 镇海 石明 钦差大臣 成大酋 郑岳 山刻 镇海 石水 扬威 镇海 该处 海沙 兼备 闻名 中国书法家协会 主席 启功 粤东 旅游 黄金海岸 于石 上现 该处 滨海 旅游区 海水 泳场 沙白 柔软 著水 清坡 缓称 誉为 粤东 旅游 黄金海岸 汕尾市 陆丰 金厢 滨海 红色 旅游区	ns ns v nz n nz n l n n v v n n nr n n vn ns n vn n nz v n s ns ns q s n n n n n n b vn ns n m t nr n nz ns n n ns s n ns nr i ns ns n ns n ns ns r ns v v nt n v ns vn nr nr v r ns n n n nr a n n v v ns vn nr ns nr nz ns n n	251
880	人文类	山村 位于 全国 十三块 红色 革命 根据地 广东 海丰县 全省 首批 红色 村前 丽江 江河 依山傍水 海丰 八景 丽江 月色 所在地 自古 崇文 尚武 人才辈出 中国共产党 成立 农民 运动 先驱 彭湃 宣传 发动 农民 运动 村民 踊跃 投身 革命 人民 解放事业 抛头颅 洒热血 涌现 吕培 一门 英烈 广为传颂 壮烈 事迹 资源 禀赋 缺乏 产业 支撑 山村 和平 年代 发展 滞后 一度 贫困村 如今 山村 红色 革命 精神 指引 挖掘 红色 资源 保留 古色 印记 建设 绿色 乡村 已然 焕发 出新 活力 存着 新山 农会 旧址 义平 农军 赤卫队 队部 旧址 红色 史迹 汕尾市 海丰 山村 红色 旅游区	ns v n m n vn n ns ns n m n x ns ns i nz n ns n n d nrt nr i nt v n vn n nr vn vn n vn n ad n vn n nz i l v nr m a nr a n n n v n v ns nz t vn v mq n t ns n vn n v v n n v n n vn n n d v v n v ns n n n n n n n n n ns nz ns n n	260
881	自然类	莲花山 旅游 风景区 位于 莲花 山脉 处于 海丰 八景 莲峰 叠翠 银瓶 飞瀑 之间 县城 公里 海银 公路 通达 风景区 方圆 万亩 其间 崇山峻岭 峰峦 秀峰 奇石 异林 水绿 鸟语花香 景色宜人 海拔 莲花 山脉 主峰 更是 游人 登高 赏景 汕尾市 海丰 莲花 生态 旅游区	ns vn n v n ns v nz n n z n n f n q nt n nr n n m r ns n n n n b n nr n n ns n d n v n ns nz n n n	114
882	人文类	东尾村 保存 东尾村 农会 旧址 狮岭 农会 旧址 东尾村 赤卫队 旧址 革命 遗迹 成立 丰田 苏维埃政府 位于 该村 广东省委 组织部 红色 村庄 省定 贫困村 东尾村 全力 推进 农村 建设 红色 村庄 建设 着力 发展 乡村旅游 描绘 景美 产业 美的 蓝图 评为 广东省 文化 旅游 特色 汕尾市 红海湾 东尾 红色 文化 旅游区	nr v n n n ns n n nr n n vn n v nz nt v r nt n n n n n nr n v n vn n n vn n vn x v nz n nr nr v ns n vn n ns ns ns n n n	157
883	人文类	鸦片战争 博物馆 虎门 林则徐 纪念馆 海战 博物馆 三个 馆名 一套 班子 始建 纪念性 遗址 相结合 专题 博物馆 林则徐 销烟 虎门 炮台 旧址 全国 重点 文物保护 单位 鸦片战争 时期 历史 见证 鸦片战争 博物馆 负责 收藏 研究 陈列 林则徐 销烟 鸦片战争 文物 史料 保护 林则徐 销烟 虎门 炮台 旧址 文物 利用 文物 资料 广大观众 爱国主义 宣传教育 东莞市 鸦片战争 博物馆	nz n ns nr n nz n m n m n v n n v n n nr n ns n n n n n n nz n n v nz n v v vn nr nr n nz n n v nr n ns n n n n n n nt nz nr ns nz n	169
884	自然类	松山湖 东莞 中心 组团 核心 组成部分 园区 拥有 平方公里 湖面 平方公里 湿地 平方公里 生态 绿地 绿化 覆盖率 超过 园区 交通 便捷 建成 公里 城市道路 绿道 区内 莞惠 城际 轨道 高速 常虎 高速 松山湖 大道 生态园 大道 贯穿 全境 周边 国道 公路 石大 公路 公路 环绕 交通 路网 四通八达 松山湖 景点 东莞 八景 之首 松湖 烟雨 松湖 花海 桃源 公园 状元 公园 中心 公园 东莞市 松山湖 生态 景区	ns ns n n n l n v q n q z q n n n n v n n a v q n n s l n n d nr d ns n n n v n f n n nr n n v n n i ns n ns n f ns n ns ns n n n n n n ns ns n n	179
885	自然类	广东 观音山 国家森林公园 中国 首家 民营 国家森林公园 规划 面积 平方公里 东莞市 较大 较完整 原始 次生林 被誉为 南天 灵秀 胜境 森林 康养 福地 公园 国际 生态 旅游 示范 基地 广东 喜爱 旅游 目的地 森林 美景 摄影 粤港澳 大湾 年度 最佳 生态旅游 企业 殊荣 观音山 观世音 菩萨 初抵 中华 国土 第一个 落脚点 南天 圣地 秘境 美誉 坐落 海拔 山顶 观音 禅寺 始建 于后 时期 观音 广场 供奉 一尊 重达 多吨 世界 花岗石 观音 圣像 东莞市 观音山 国家森林公园	ns n nt ns m b nt n n q ns a z v n n t a n n x ns n n n vn v n ns v vn n n n n ns ns n z n n v n n n d nz n m n t n n n v n n n n v c n n n v m a m n nr n n ns n nt	218
886	人文类	东莞市 科学技术 博物馆 东莞 科技馆 展示 面积 万平方米 展示 制造业 科技 信息 高新技术 两大 主题 兼顾 启蒙 科技 网上 科技馆 影视 天地 三大 辅题 国内 东莞 特色 意义 专题 科技馆 评为 广东省 科普 教育 基地 广东省 青少年 科技 教育 基地 东莞市 巾帼 文明 东莞市 先进集体 市级 青年文明 荣誉称号 东莞市 科学技术 博物馆	ns n n ns n v n m v n n n n x n v v n s n n n x n s ns n n n n v ns nrt vn n ns nr n vn n ns b nr ns n n l n ns n n	153
887	社会类	龙凤 山庄 婚庆 文化 特色 龙凤 山庄 感受 新人 幸福 独特 风景线 度假 休闲 婚纱 摄影 蜜月 旅游 亲子 娱乐 一体 一站式 幸福 体验 旅游 目的地 龙凤 山庄 占地 万平方米 四大 风情园 交相 映衬 龙凤 八大 景各 特色 四大 功能区 镶嵌 筑成 一座 甜蜜 浪漫 梦幻 绮丽 伊甸园 华南 特色 婚纱 摄影 外景 评为 东莞市 五大 特色 景区 被誉为 中国 最佳 拍摄 基地 东莞市 龙凤 山庄 影视 旅游区	nr ns t n n nr ns v n a a n v v n n n vn n vn n b a n vn n nr ns v m j n n v nr j nr n j n v v m a a n a ns ns n n n n v ns j n n n ns z v n ns nr ns n n	174
888	主题公园类	东莞 香市 动物园 占地 四十六 公顷 大规模 野生动物 种群 放养 观赏 特色 东莞市 首家 饲养 观展 野生动物 内容 大型 专类 一个集 野生动物 饲养 繁育 科普 科研 保护 一体 大型 主题公园 香市 动物园 展出 动物 百余种 二千余 突破 笼养 传统模式 采用 大圈 散养 混养 方式 利用 水面 岛屿 玻璃 栅栏 自然环境 新型材料 隔断 着力 营造 自然 动物 生存环境 东莞市 香市 动物园	ns ns n v m q b n n v v n ns m v vn n n b n m n v v nrt n v n b n ns n v n m m vn v l v m v v n n n n n n l n v n vn d n l ns ns n	178
889	人文类	东莞 展览馆 展览 面积 平方米 一座 展示 东莞 名城 风采 目标 宏大 场景 翔实 资料 艺术 构思 高科技 手段 生动 形象 再现 东莞 发展 历程 发展 成就 发展 图景 浓缩 东莞 未来 精华 宣传教育 咨询 娱乐 功能 一体 现代化 展览 场馆 获评 国家 二级 博物馆 东莞市 展览馆	ns n v n q m v ns n n n a n a n n v nz n vn n v ns vn n vn n vn n v ns t nz nr vn vn n n vn v n v n b n ns n	124
890	人文类	东莞 广东 东江纵队 纪念馆 收藏 研究 展示 东江纵队 革命 史迹 纪念性 专题 博物馆 展示 广东 人民 抗日 游击队 东江纵队 历史 专题 纪念馆 第四批 全国 青少年 教育 基地 广东 东江纵队 纪念馆 分为 大岭 抗日 根据地 旧址 东江纵队 主题 展览 东江纵队 主题 展览 占地面积 平方米 陈列 展厅 临时 展厅 报告厅 贵宾室 楼顶 观景台 可尽览 大王 抗日 古村落 百花 战场 大岭 山镇 新貌 东莞市 广东 东江纵队 旧址 景区	ns ns nt n v vn v nt vn n n n n v ns n nz n nt n n n m n nr vn n ns nt n v ns nz n n nt n v nt n v n q nr n b n n n n n l nrt nz nr n n ns ns nz ns ns nt n n	183
891	自然类	银瓶 森林公园 东莞市 面积 较大 森林公园 主峰 银瓶 海拔 东莞 第一峰 层峦叠嶂 碧水 萦绕 溪谷 幽深 竹木 苍翠 鸟语花香 山上 终年 云雾 缭绕 云雨 变幻 万千 素有 九寨沟 美誉 银瓶 千峰 竞秀 万木 长春 一个集 旅游 休闲 科教 一体 旅游胜地 公园 动植物 资源 名副其实 植物 王国 雀鸟 天堂 东莞市 清溪 银瓶 森林公园 景区	n n ns n a n n n n ns m i nr v n a n nr n s m n v nr v m v ns n n m n nr ns m vn v n n n n n n i n ns n n ns ns n n n	146
892	人文类	南社 古建筑群 木雕 石雕 古建筑 亮点 珠江三角洲 著名 古村落 南社 明清 古村落 明清 所建 民居 祠堂 门楼 古巷 古井 古墓 融为一体 明清 古村落 围墙 炮楼 里巷 祠堂 书室 民居 古井 池塘 古榕 两座 古村 保留 精美 石雕 木雕 和灰塑 建筑 构件 生活 生产 用具 保存 较高 历史 科学 艺术 价值 东莞市 南社 古建筑群 景区	ns n n n nr n ns a nr ns t nr t v n n n n n n l t nr n n ns n n n n ns nr m nr v a n n nz n n vn vn n v a n n n n ns ns n n	158
893	人文类	东莞 博物馆 始建 清朝 道光 三十年 公元 可园 园林建筑 依托 收藏 展示 研究 古典 园林建筑 岭南 画派 文物 作品 传播 岭南 建筑 文化 岭南 画派 艺术 专题性 博物馆 列为 全国 重点 文物保护 单位 东莞 可园 小巧玲珑 设计精巧 著称 住宅 庭院 书斋 艺术 合在一起 顺德 清晖园 番禺 余荫 山房 佛山 梁园 合称 清代 广东 四大 名园 东莞市 博物馆 景区	ns n v t n m q n n v v v vn ns n ns n n n vn ns n n ns n n n n v n n n n ns n i x a n n n n i nrt nr ns nr n ns nr v t ns j n ns n n	153
894	人文类	颐艺舍 博物馆 环境 幽雅 设计 独特 筹建 建筑 总面积 平方米 馆内 主体 建筑 展览 四合院 贵宾 艺舍 藏品 仓库 大楼 四合院 设有 主题 展厅 展示 创办 我馆 陈氏 家族 世纪 七十年代 收藏 各类 精美 藏品 藏品 涵盖 古今 书画 瓷器 唐宋元 明清 民国 青铜器 商周 春秋战国 秦汉 明清 家具 犀角 雕象 牙雕 田黄石 藏界 好评 评为 国家级 景区 东莞市 颐艺舍 博物馆 景区	i n n a vn a v n n q ns n n v nt ns n n n n nt v n n v v r nr nz n m v r a n n v t n n nr t n n t nr nr t n n n n nr n v v b n ns i n n	166
895	主题公园类	东莞 隐贤 山庄 景区 景色 优美 交通 便利 山灵水秀 文化底蕴 深厚 隐贤 山庄 纪念 明末 刑部 尚书 李觉斯 隐居 于此而 得名 历史文化 资源 唯一性 景区 快活 摩天轮 过山车 空中 摆锤 高空 飞翔 三十 多项 动感 刺激 游乐 项目 老少皆宜 玻璃 动物园 恐龙 水上 乐园 飘雪 乐园 立体 花园 游乐 观赏 项目 东莞 隐贤 山庄 景区	ns n ns n n a n a nr n a n ns n t n n nr v c v x n b n d nz n s n n nz m m n v n n nr n n nz s n v n n n n v n ns n ns n	144
896	人文类	香市 文化 旅游区 景点 特色 鲜明 核心 景区 包括 中国 沉香 文化 博物馆 香慧寺 香市 公园 香市 文化 旅游区 融合 历史 人文景观 自然 生态景观 一体 中国 极具 地方特色 文化 旅游景区 中国 沉香 文化 博物馆 国内 首座 文化 博物馆 该馆 展示 中国 文化 发展 演变 历程 展出 世界各地 精品 沉香 沉香 艺术品 近距离 感受 沉香 魅力 东莞 香市 文化 旅游区	ns n n n n a n n v ns v n n nr ns n ns n n vn n n d l n ns n x n x ns v n n s m n n r v ns n vn v n v l n v v n l v v n ns ns n n	163
897	人文类	森晖 自然 博物馆 座落 东莞市 城区 园路 广东 四大 名园 可园 可园 博物馆 岭南 画院 文学院 一路 交相辉映 相得益彰 文化氛围 森晖 自然 博物馆 占地面积 多平方米 古玩城 展馆 建筑面积 多平方米 展馆 分为 大型 根雕 观赏石 精品 观赏石 观赏石 文化 走廊 古生物 化石 东莞 一家 规模 藏品 设施 完善 功能 齐备 自然 科普性 博物馆 东莞市 森晖 自然 博物馆 景区	nr d n n ns n n ns j n n n n ns n nt m i v v nr d n n m nr n n m n v b n n n n n n n n n ns m n n n v n nr d n n ns nr d n n	169
898	人文类	唯美 陶瓷 博物馆 称为 唯美 中国 建筑 陶瓷 博物馆 东莞市 镇级 国字号 博物馆 中国 陶瓷 行业 博物馆 企业 兴建 产业 资源 博物馆 唯美 陶瓷 博物馆 春节 期间 正式 东莞市 亮相 免费 公众 开放 唯美 历史 陈列室 一系列 展示 参观者 感受 唯美 企业 背景 发展 历程 中国 建筑 陶瓷 展厅 中国 博大精深 建筑 陶瓷 文化 受欢迎 应属 互动型 展厅 陶艺 观者 参与 陶艺 制作 回味无穷 东莞市 唯美 陶瓷 博物馆 景区	a n n v a ns n n n ns n n n ns n n n n v n n n a n n t f ad ns n vn n v a n nr m v n v a n n vn n ns n n n ns nr n n n v vn n n n n v n vn i ns a n n n	195
899	人文类	东莞 仙溪 福地 欧公 文化 景区 占地面积 平方米 欧仙院 核心 欧公祠 仙溪 福地 牌坊 龙桥 八角亭 遗址 配套 多处 文物古迹 园林 环境 石龙 旅游 新亮点 隐于 市仙 福地 欧公 文化 景区 纪念 黄家 尊敬 欧仙公 环境 清幽 古迹 遍布 欧公祠 第一次 建庙 至今 存有 民国 年间 建造 水磨 青砖 水泥 西洋式 平房 建筑 东莞市 仙溪 福地 欧公 文化 景区	ns ns ns nt n n n q nr n ns ns ns n ns ns n a m n n n nr vn n v n ns nt n n n n v nr n z n v nr m n d v n t v n n n nz n n ns ns ns nt n n	164
900	人文类	稻香 饮食文化 博物馆 展品 该馆 顾问 香港 收藏家 罗金成 世界各地 搜罗 展览 定位 自然 东莞 放眼世界 希望 观众 展览 人类 发展 历程 茶文化 展示区 宣扬 东莞 爱茶之 走近 稻香 饮食文化 博物馆 一座 设计 红色 框形 眼前 东莞 放眼世界 八字 篆书 这家 位于 横沥 饮食 博物馆 定位 进门 右手边 图文 展板 自然 介绍 东莞 饮食文化 陈设 相关 饮食 器具 最能体现 东莞 右手边 茶文化 展示区 东莞市 稻香 饮食文化 旅游区	n l n n r nr ns n nr l nz v n d ns n v n v n vn n n n v ns nr v n l n m vn n n t ns n n n r v nz n n n v n n n d v ns l nr v n n l ns n n n ns n l n	212
901	社会类	香街 国家级 非物质 文化遗产 老街 香街 拥有 多处 文化 知识 包括 中国 十大 香馆 东莞市 沉香 协会 香神 文化 广场 祖源 纪念 女儿 古井 制香 工坊 天下 沉香 余座 各具特色 风格 店铺 包括 第一家 海外 旗鉴 台湾 香馆 两岸 知名 宗教 用品 连锁 百货 富山 檀香 本地 颇具 知名度 李莞香 来自 云南 颇具规模 岁月 沉香 开设 第一家 门市 东莞市 香街 文化 旅游区	ns b x n n ns v m n v v ns j ns ns v n n n n n n n n n n s v m l n n v m s n ns n f v n n vn n ns nr r v n nr v ns l t v v m n ns ns n n	173
902	社会类	食品 文化 体验区 厚街鑫源 食品 公司 打造 展示 食品 文化 窗口 食品 文化 体验 区分 序厅 放映厅 展览 专卖 DIY 五大 区域 生动 形式 游客 展示 省级 非遗 项目 腊肠 传统工艺 精髓 东莞市 食品 文化 体验区	n n x nz n n v v n n s n n n n n n v v eng j n vn n n v b x n n n n ns n n x	111
903	自然类	华阳 国家 湿地 公园 位于 东莞 麻涌镇 麻涌 著名 岭南 水乡 公园 绿树成荫 环境 优雅 多条 纵横交织 连通 华阳 湖麻 香蕉 闻名中外 公园 保留 大片 香蕉园 花海 漂流 自行车 骑行 项目 乘坐 游览 骑行 绿道 散步 钓鱼 放风筝 赏花 野餐 华阳 欣赏 麻涌 独特 乡村 美景 体验 古梅 乡村 充满 历史 底蕴 古老 宗祠 闻名遐迩 八景 满载而归 批准 国家级 湿地 公园 试点 东莞市 华阳 湖景区	ns n z n v ns nr nr a ns n n l n a m n a ns n n l n v n nr ns a n v n v vn v n n n n n n ns v nr a n n n nr n a n n nr nr l n i v b z n n ns ns ns	189
904	自然类	大王 国家森林公园 地处 粤桂 交界 风光秀丽 西江 南岸 郁南县 城镇 东北面 面积 公顷 大王 国家森林公园 大王 山体 典型 南方 丘陵 山地 地貌 特征 山体 有如 一平 放在 平地 拳头 山脊 四面 放射性 展开 地形 优美 自然 生长 茂密 森林公园 植物 科属 多种 野生动物 森林 覆盖率 森林 景观 地文 景观 人文景观 天象 景观 可借 景观 资源 内涵 资源 组合 优势 东莞 清溪 大王 森林公园 景区	nrt nt s j n i ns f nr ns f n q nrt nt nrt n n f nr n n n n v m v n n n mq n v n a d n a n n n m n n n n n x n n n n v n n n n v n ns ns nrt n n	181
905	人文类	企石 黄大仙 公园 始建 清代 同治 年间 黄大仙 公园 建筑 金校 椅岭 古庙 背墙 金校 椅岭 好像 半圆形 围着 建筑物 公园 面积 平方米 石奇 林茂 风凉 景幽 著称 黄大仙 公园 祈福 圣地 农历 七月 十五日 二十五日 黄大仙 诞期 期间 信众 香客 云集 庙会 传统 民俗文化 节日 空闲 时间 父母 黄大仙 公园 观光 散步 烧香 东莞市 黄大仙 公园 景区	n nr n v t n t nr n n n n ns n n n v n v n n n q nr nr a x a nr n nz n n t m m nr v f n n ns n n n t n n n nr n n n n ns nr n n	168
906	人文类	东莞市 旅游景区 中国 较大 古典 私家园林 传承 古老 文化 瑰丽 宝库 观光 度假 休闲 娱乐 艺术 鉴赏 拓展 培训 大型 会议 一体 旅游 避暑胜地 一处 岭南 民俗风情 岭南 古建筑 艺术 园林艺术 雕刻 艺术 戏曲 艺术 珍藏 艺术 一体 文化 宝地 整体 布局 精妙 楼馆 亭台 水榭 曲廊 一百零八个 园林 景点 蕴含 清雅 别致 古韵 遗风 东莞市 旅游景区	ns x ns a ns n v nr n z nz n v v vn n v v vn b n n vn n m ns n ns nr n n n n n n ns n n n n n n a n n n n m n n v a v x n ns x	155
907	人文类	孙中山 故里 旅游区 涵括 孙中山 故居 纪念馆 翠亨村 山城 辛亥革命 纪念 公园 犁头 尖山 五个 核心 景区 全方位 呈现 孙中山 出生 成长 革命 活动 相关 历史 遗迹 孙中山 故里 旅游区	nr n n v nr n n nr ns nz n n n ns m n n m v nr v v vn vn v n n nr n n	81
908	人文类	中山 詹园 又名 中山 大宅门 景区 分为 詹园 祝寿 歧江 廊桥 詹府 种福 三个 区域 建筑 苏杭 园林 基调 综合 中国 古典 园林 精髓 岭南 水乡 布局 脉络 结构 简洁 凝重 风格 古朴 洒脱 中山 詹园 取材 民间 古旧 材料 一砖一瓦 一门 凝聚 历史 痕迹 阐释 园林艺术 人文景观 融合 高尚 审美 理念 中山市 詹园 景区	ns nr n ns n n v nr nr nz ns nr nr m n n ns n n vn ns ns n n ns n n n n a v n a v ns nr v n a n i m v n n v n n vn n vn n ns nr n	136
909	社会类	中国 红木 文化 博览 景区 简称 博城 中国 红木家具 产业 广东省 中山市 红木家具 产业 升级 力作 博览 占地 建筑面积 万平方米 博城 馆之宝 珍稀 名贵 存世 经典 崖柏 黄花梨 乌木 孔雀石 景泰蓝 工艺精品 九座 大师 红木 主题 邮局 中国 红木 文化 博览 景区 岭南 江南 徽派 仿古 建筑风格 一体 古典 中式 建筑群 中山市 中国 红木 文化 博览 景区	ns n n nr n v ns ns l n ns ns l n vn n nr v n m ns n a n v n n nr nr nr nr n m n n n n ns n n nr n ns ns n d n n ns n n ns ns n n nr n	167
910	社会类	中山 华艺 广场 景区 娱乐 购物 休闲 文化娱乐 一站式 商业 生活 新体验 地方 景区 建筑面积 超过 万平方米 区内 华艺 国际 灯饰 广场 核心 配套 购物中心 温德姆 维也纳 星级 酒店 甲级 写字楼 宴会厅 五大 功能区 下设 中式 欧美 灯光 制定 水晶 进口 六大 灯饰 多家 灯饰 品牌 进驻 中山市 中山 华艺 广场 景区	ns nr n n vn n v n b n vn n n n n v m s n n n n n a n nr ns n n b n n j n v n ns n v n vn j n m n n v ns ns nr n n	136
911	社会类	咀香 中华 老字号 称号 创始人 潘雁 湘咀 香园 发展 经历 三个 阶段 清朝 末年 萧家 自梳 佣工 制成 名饼 民国时期 假冒 刊登 打假 广告 新中国 成立 打饼 沿用 木印 饼模 咀香 六个 系列 杏仁 系列 广式 月饼 饼干 系列 蛋卷 系列 曲奇 系列 速食 系列 百年 老字号 咀香 始创 咀香 秉承 传统 秘方 现代科技 不断创新 发展 珠江三角洲 港澳地区 久负盛名 生产 正宗 中山 特产 传统 产品 颇具 特色 颇具 竞争力 开发 生产 加工 销售 一体 现代化 食品 企业 中山市 咀香 工业 旅游景区	v nz n n n nr ns ns vn n m n t t nr n n v n b v v v n x v n v n n v m q n q b n n q n q nr q n q m n v v v v n n n l vn ns j l vn nz ns n n n v n v n v vn vn vn n vn n n ns v n x	222
912	社会类	仙踪 龙园 位于 广东省 中山市 桂山 山麓 中山 全国 唯一 仙人掌 文化 文化 文化 三者 集于一身 大型 农业 生态 文化 观光 园内 吸引 眼球 天尺 仙人掌 南美洲 传说 神仙 测量 高度 得名 量天尺 月份 开花 一朵花 果实 火龙果 一半 火龙果 美味 千姿百态 仙人掌 园内 还养 多种 动物 园内 餐厅 提供 特别 仙人掌 制作 菜肴 仙人掌 山坑 甲鱼 仙人掌 山水 豆腐 游客 中山市 仙踪 龙园 景区	n ns v ns ns ns n ns n b n n n n n l b n n n n s v n q n ns n n vn n v i n n n d n m n nz i n s v m n s n v d n vn n n ns n n ns n n ns n ns n	208
913	社会类	中山 卓旗 山庄 会议 培训 产权 别墅 度假 户外 拓展 山水 泳池 烧烤 垂钓 农庄 野炊 别墅 KTV 红木 旅游 工艺品 一体 综合性 旅游景区 中山市 省级 森林 示范 基地 国民 休闲 度假 示范 基地 广东省 中医药 文化 养生 旅游 示范 基地 卓旗 山庄 占地 配备 完善 道路 园林绿化 公共 水电 通信 消防 办公 基础设施 设有 度假 中心 烧烤场 露天 酒吧 钓鱼 游乐园 康体 灵芝 培植 多功能 会议 中心 户外 拓展 中山市 卓旗 山庄 景区	ns nr ns n vn n n v s v ns n v v n n n eng n vn n n n x ns b n v n n v v v n ns nt n v vn v n nr ns v v v n n b n j n n n v v n x v n n n n nrt v b n n s v ns nr ns n	182
914	社会类	伊泰莲娜 集团 有限公司 四十多年 发展 一家 首饰 研发 生产 销售 旅游 产业 一体 大型 首饰 跨国企业 设立 国内 生产 基地 中山 伊泰莲娜 工业区 占地 万平方米 施华洛 世奇 首饰配件 品牌 IB 计划 选定 国内 唯一 合作伙伴 伊泰莲娜 品牌 国际 权威机构 AC 尼尔森 评定 国内 时尚 首饰 认知度 第一 品牌 工业区 创立 国家级 旅游 示范 景点 伊泰莲娜 DIY 地带 国内 首家 首饰 主题公园 中山市 伊泰莲娜 DIY 地带 景区	nr n n m vn m n j vn vn vn n n b n n v s vn n ns nr n v m nr n n n eng n v s b n nr n n n eng nr v s n n n m n n v b vn v n nr eng n s m n n ns nr eng n n	188
915	社会类	秉承 创造 品牌 引领 行业 核心 价值观 星光 联盟 创新 发展 与时俱进 星光 联盟 打破 传统 灯饰 卖场 经营 模式 以往 单一 产品 经营 思路 转变成 创意 文化 依托 工业 旅游 发展 驱动 模式 星光 联盟 正式 授予 国家 AA A级 旅游景区 称号 古镇 首个 国家 AA A级 旅游景区 商客 提供 贴心 服务 星光 联盟 集团 秉承 理念 星光 联盟 设立 游客 服务中心 提升 服务质量 给予 客商 朋友 贴心 更具 人性化 购物 体验 中山市 星光 联盟 全球 品牌 灯饰 中心 景区	v v n v n n n n j v vn l n j v n n n vn n t b n vn n l v n v n vn vn vn n n j ad v n eng x x n ns m n eng x x n v v vn n j n v n n j v n n v n v n n v v n n n ns n j n n n n n	205
916	社会类	万亩 种植园 百年 酿酒 文物 陈列 一条 现代化 生产线 小榄 中断 近年 的荼薇 传统 上午 小榄 酒厂 工业 旅游景点 正式 开门 迎客 中山 开业 第六个 工业 旅游景点 平日 游客 参观 酿酒 车间 欣赏 小榄 文化 传承 可品尝 当地 特有 菊花 酒和荼 DIY 菊花 中山 名点 清明 姹紫嫣红 的荼薇 种植园 难得一见 风景 小榄 菊花 早已 名满天下 有人 小榄 酿酒 传统 菊花 历史悠久 中山市 小榄 菊城 酒厂 景区	m n m vn n nr m vn n n ns t n n t n n n n ad v nr ns n m n n t n n vn n v n n v v s b n i eng n ns n a i n n d n n n d i r n vn n n l ns n n n n	209
917	社会类	中山市 伟丰 农场 位于 广东省 美丽 乡村 自然生态 新伦村 一个集 生态农业 旅游观光 休闲 度假 娱乐 拓展 特色 餐饮 健康 养生 一体 农业 生态 旅游区 伟丰 农场 沿河 四面 环水 环境优美 园内 总面积 设有 花卉 观赏 有机 蔬果 品尝 户外 拓展 儿童 游乐 水上 餐厅 野炊 烧烤 农夫 实践 体验 休闲 游玩 项目 游客 远离 喧哗 都市 体验 淳朴 水乡 农家 生活 享受 回归 田园 感觉 中山市 民众 镇伟 农场 景区	ns nz n v ns ns n l ns m n n v v vn v n n a v n n n n nz n ns mq n n s n v n v n n v s v n n s n n v n v n v n n n v v ns n a n n vn v v nr n ns n a n n	170
918	主题公园类	悦来 亲子 王国 景区 分为 五大 版块 松鼠 乐园 智趣 冰雪 王国 大象 东方 蜡像馆 岭南 蔬果 新城 食街 世界 名人 蜡像 梦幻 冰雪 王国 开心 农场 娱乐 元素 生态 文化 符号 巧妙 打造 寓教于乐 亲子 梦幻 王国 珠中江 地区 家庭 游乐 王国 萌宝 主题 生态 乐园 华南地区 特色 主题 生态 乐园 来自 全球 地区 松鼠 见面 恍如 置身 松鼠 世界 园区 分为 观赏 喂养 游乐 科普 四大 功能 区域 中山市 悦来 亲子 王国 旅游景区	nz n ns n v j n n n n n ns n s n ns n ns n n n n n n ns v n vn n n n n a v l n n ns ns n n n ns nz n n n ns n n n n v n n n n v v n n n v v v n nrt j n n ns nz n ns x	183
919	社会类	大信 古镇 坐落于 中国 古镇 当地 最具 游乐 体验性 大型 商业 综合体 配套 停车楼 提供 余个 车位 垂直 同步 停车 模式 通道 楼层 购物 项目 配套 云顶 星河 游乐 王国 万平方米 设有 大型 音乐 喷泉 项目 紧邻 城市 主干道 数条 快速 干道 连接 辐射 镇区 覆盖 中山 江门 佛山 城市 百万 消费 客群 进驻 大润发 苏宁 屈臣氏 麦当劳 云顶 星河 游乐 王国 品牌 聚合 城市 优质 商业 资源 融合 时尚 潮流 购物 休闲 娱乐 文化 旅游 商业 元素 精髓 旨在 打造 珠江 西岸 地标 一站式 时尚 潮流 购物中心 中山市 大信 古镇 景区	nz ns v ns ns s x n n b n n a n v m n v d v n v n n n a ns n n ns m v b n nz n v ns n m d v v v ns v ns ns ns ns m vn n v nz ns nr nrt ns n n ns n v ns n n n vn n n n v vn n vn n n n v v ns s n b n n n ns nz ns n	241
920	社会类	创益 文化园 利用 旧厂房 升级 改造 美食 游乐 休闲 购物 一体 街区 服务业 新兴 业态 综合体 园区 包含 咸水歌 展览馆 国家 非物质 文化遗产 开心 园林 球馆 巨幕 影城 蹦床 公园 健身 中心 集装箱 特色 购物 特色美食 儿童乐园 风情 酒吧街 业态 中山市 创益 文化园 景区	n n n x vn v n n v n n s n b n n n v nr n n x n v n n n n v n v n n n n n n n n n ns n n n	122
921	社会类	大盛 陶艺 一家 国家 AA A级 旅游景区 家居饰品 设计 研发 生产 销售 文化教育 研学 旅游 一体 综合 企业 坐落 历史悠久 新石器 时代 沙丘 遗址 助清 时期 古瓦密 遗址 板芙 白溪村 民间 有先 白溪村 香山 中山市 说法 开设 手工 陶艺 制作 釉彩 彩绘 沙画 油画 中华 花艺 茶道 文化 雕塑 体验 项目 中山市 大盛 陶艺 景区	nz n m n eng x x n vn j vn vn l n vn n vn n v l n n nr n b n nr n nrt nr n d nr ns ns v v n n vn n n n n nz n n n n n n ns nz n n	146
922	主题公园类	海洋 文化馆 独具 南方 园林 特色 旅游景区 置身 园中 美妙 海洋环境 热情 簇拥 充满 热带 气息 海藻 错落有致 主题 鱼池 完美 青翠 绿意 优美 诗意 喧闹 烦嚣 都市 一份 休闲 自然 色彩 景区 总面积 平方米 拥有 生物 多种 数量 高达 三万 展示 海洋生物 科普 教育 旅游 休闲 一体 现代化 科教 旅游 走进 园区 置身 园中 仿佛 小鱼 热情 包围 满园 生物 零距离 互动 游戏 浑水摸鱼 项目 耐性 休闲 垂钓 项目 技巧 捞鱼 项目 园内 角落 精心 海洋 科学 科普 专区 组合成 一座 有趣 海洋 知识 宝库 青少年儿童 遨游 探秘 神秘 海洋世界 亲子 研学游 必选 中山市 海洋 文化馆 景区	ns n n f n n x v s a l n v a n n n i n n a nr n a n v a ns m v d n n n q v n m n nr m v nt nrt vn vn v n vn n vn v n v s d n n v ns n n d n i n n v v n n v n s n n ns n nrt n l m a ns v nz l v nr a x n n v ns ns n n	299
923	人文类	参宫 野山参 文化 博物馆 科普 展示 科研 收藏 交流 一体 博物馆 收藏 众多 人参 珍品 建设 大型 展览 中心 科研 中心 会务 中心 系列 传承 弘扬 人参 文化 中山市 参宫 文化 博物馆 景区	n nz n n nrt v n v n n n v m n n vn b v n n n n n q v nr n n ns n n n n	80
924	社会类	中国 盆景园 集结 休闲 农业 旅游 互联网 现代农业 智能 展示 至今 承办 多项 花卉苗木 盆景 博览会 包括 承办 国际 盆景 中国区 大展 评为 国家 A级 旅游景区 授予 中山市 农业 公园 称号 景区 占地 多亩 投资 超过 亿元 人民币 包含 盆景 交易中心 盆景 拍卖 中心 盆景 科教 中心 盆景 展览 中心 盆景 文化 博物馆 大片 一个集 盆景 展示 交易 科普 教育 生态 休闲 一体 大型 盆景 盛会 中山市 中国 盆景 展览 景区	ns n v v n vn n n n v d v m nr n n v v n n nt vn v n x x v ns n n n n v m vn v m n v n nt n v n n n n n v n n n n n m n v n nrt vn n v n b n n ns ns n v n	183
925	主题公园类	中山 泉林 欢乐 世界 依山傍水 绝佳 地理 优势 促成 出行 优势 无论是 商务 出差 全家 旅游 便利 空气清新 富含 负离子 天然 氧吧 中山 泉林 欢乐 世界 含有 游乐 项目 一座 娱乐 休闲 会议 户外 拓展 科普 度假 体育项目 一体 大型 体育 旅游 公园 园区 摩天轮 空中飞人 高空 飞翔 滑索 滑道 水上 游船 余项 机动 项目 全长 最高点 多米 陡仅 观光 缆车 极速 卡丁车 炫酷 ATV 刺激 山地 自行车 真人 实弹 彩弹 射击 体育项目 中山市 泉林 欢乐 世界 景区	ns ns a n i z n n v v n c n v n vn a z v n b n ns ns a n v n n m vn v n s v nrt v n n b vn vn n n nz n n nz nr v s n m n n n n m d n n d nz a eng v n n n n n vn n ns ns a n n	212
926	人文类	据说 多年 古树 多年 古屋 形换 亭台楼阁 古色古香 置身 岭南 风格 仿古 建筑群 仿佛 斗转星移 时空 变换 一草一木 尽显 荔景 古雅 气质 园中 多年 历史 荔枝树 很多 想见 古树 荔景 得名 荔景 主人 孙仲池 出资 西区 隆昌 社区 打造 公益 岭南 风格 景区 云浮市 新兴县 发现 荔枝树 迁移 福建 发现 这间 古屋 据说 一间 私塾 极富 年代 雕梁画栋 高超 建筑 技艺 着迷 拆除 组装 复原 中山市 荔景 景区	v m n m n v n n v ns n d n d i n v i v n nr n s m n ns m v n n v n n nr vn ns nr n v n ns n n ns ns v ns v ns v r n v m n a t i nr n n v v v n ns n n	224
927	社会类	大尖山 露营 公园 茶园 占地 一个集 旅行 度假 体育 娱乐活动 一体 综合性 农业 旅游 休闲 场所 亲子 农业 研学 圣地 中山市 大尖山 露营 公园 景区	nr v n n v m vn v vn n n n n vn v n n n n n ns nr v n n	68
928	社会类	远近 知名 乡村 游网 村村 稻田 连片 风景优美 左步 多年 历史 人文 底蕴 深厚 村内 历史文化 遗迹 列入 市级 文物保护 单位 文物 漫步 居民 巷中 百年 历史 碉楼 住宅 祠堂 古建筑 随处可见 左步 实施 乡村 振兴 战略 挖掘 本土 人文资源 创建 生态 宜居 美丽 乡村 示范村 发展 稻田 风光 特色 乡村旅游 人气 带动 村民 就业 增收 左步 被评 定为 国家 A级 旅游景区 左步 周边 中山 翠亨 国家 湿地 公园 崖口村 乡村 景点 中山 东部 乡村 连片 发展 区域 中山市 左步 乡村 旅游景区	t v n n n n n i m m n n n a s x n v n n n n vn n s m n n n n nr l m v n v n v n x v n ns ns n n vn n n n x n v n v v m v v n x x m f ns nr n z n n n n ns f n n vn n ns m n x	238
929	人文类	罗三妹 原名 锣鼓 又名 仙姑 山因 孝女 罗三妹 传说 得名 邓小平 同志 登山 时所 留下 走回头路 名言 名闻遐迩 公园 小平 同志 登山 路径 山势 建造 小平 同志 经典语录 碑刻 摸着石头过河 景观 丰碑 廊仙池 高尔夫 观景 平台 多个 景点 山上 原有 孝女 罗三妹 文化景观 进一步 保护 挖掘 修缮 仙姑 增建 孝德 浮雕 三妹 牧牛 情景 雕塑 中山市 罗三妹 走回头路 主题公园 景区	nr n n n n n n nr n v nr n ns n v l n i n n n ns n n v n n n n l n nz ns nr n n m n s v n nr nz d v v v n v nrt n n n n n ns nr l n n	181
930	人文类	改革开放 灯饰 中山 古镇 支柱产业 古镇 总产值 多亿元 庞大 灯饰 产业 集群 全镇 共有 灯饰厂 多家 从业人员 万多 灯饰 商铺 多家 产品 全国 民用 灯具 市场 市场份额 出口 世界 多个 国家 地区 世界 灯饰 专业 生产 基地 销售市场 古镇 中国 轻工业 联合会 中国 照明 电器 协会 授予 中国 灯饰 称号 中山市 古镇 文化 博物馆	nz n ns ns n ns n m a n n n n v n m l m n n m n n n n n n vn n m n n n n n vn n n ns ns n nt ns v n n v ns n n ns ns n n	164
931	人文类	中山市 龙泉 博物馆 国家文物局 信息 显示 现有 藏品 件套 教育 活动 参观 人数 万人次 中山市 龙泉 博物馆 景区	ns nz n nt n v b n n vn vn n n m ns nz n n	50
932	人文类	开平 碉楼 文化 旅游区 华侨 文化 园林艺术 中西 建筑 文物古迹 原生态 自然环境 风土 民俗 科普 教育 元素 一体 景区 旅游区 由立园 自力 碉楼 群马 降龙 古村落 三大 景区 有机 区内 高雅 独特 园林 传统 古朴 民居 中西合璧 碉楼 周边 山水 池塘 田野 稻田 完美 和谐 共融 构建 一道 别具特色 人文景观 江门市 开平 碉楼 文化 旅游区	ns n n n n n n ns n n n l n n nrt vn n n n n nr n n n n nr x n n s nr a n n a n ns n f ns ns nr n a a n v m l n ns ns n n n	150
933	度假类	金山 温泉 度假村 山清水秀 空气清新 地下 资源 乡土 文化 洋溢 四周 恬静 优美 大自然 景色 独特 的的 旅游 资源 南方 旅游 新景点 江门市 金山 温泉 旅游 度假区	nr nr n nr z s n n n v m a a d n a u vn n f vn n ns nr nr vn n	73
934	自然类	峰山 国家森林公园 中国 大陆 最南端 国家森林公园 境内 最高峰 云峰山 海拔 米圭 峰山 山势 雄伟 区内 湖泊 星罗棋布 山顶 绿护屏 一马平川 夹于 圭峰 云峰 叱石 三峰 三山 胜景 山上 常年 水气 蒸腾 云雾 缭绕 云峰 烟雨 东岭 晨曦 自然景观 夹带 高山 密林 湖泊 清新 空气 宛如 人间仙境 江门市 峰山 风景区	n nt ns n f nt s n ns n ns n n a s ns i n n ns v ns ns i m ns n s d n v n v nr n ns n l n ns ns ns a n v n ns n n	137
935	度假类	新会 古兜 温泉 旅游 度假村 一个集 自然风光 历史 文化娱乐 休闲 健身活动 商务会议 一体 旅游 度假胜地 古兜 温泉 度假村 建有 占地 万平方米 唐式 欧式 日式 三大 温泉 服务 配套 设施 温泉 建有 面积 万平方米 水流 日夜 不息 山泉 泳场 建有 较为 齐全 服务设施 游玩 设施 餐饮 住宿 会议 办公 设施 一应俱全 江门市 新会 古兜 温泉 旅游 度假村	n n nr vn n m l n n v l nt n vn i n nr n v v m nr n n x nr vn a n nr v n m n t v ns n v d nr n n n n n n n n i ns n n nr vn n	152
936	度假类	锦江 温泉 旅游 度假区 住宿 饮食 娱乐 保健 商务 会务 休闲 大型 露天 温泉 融于 一体 中国 温泉 文化 经典 度假胜地 锦江 温泉 水质 清澈 晶莹 爽滑 富含 偏硅酸 氟锂 多种 人体 有益 微量 矿物质 元素 被誉为 三料 温泉 江门市 锦江 温泉 旅游 度假区	ns nr vn n n n vn nr n n v b v nr v n ns nr n n i ns nr n a a a v nz nz m n n n n n n n nr ns ns nr vn n	113
937	度假类	江门 川岛 旅游 度假区 旅游 资源 闻名 港澳台 享誉 东南亚 理想 海滨 度假 旅游胜地 川岛 旅游 度假区 川岛 川岛 两座 岛屿 位于 碧波荡漾 南海 之中 拥有 多处 总长 三十多公里 优质 海滨 沙滩 川岛 旅游 度假区 主区 川岛 沙滩 旅游区 川岛 王府 旅游区 牛塘湾竹湾 姊妹 川东 大湾 观音山 登高 音响 龙床 景点 江门市 川岛 旅游 度假区	ns ns vn n vn n v m v ns n ns v n ns vn n ns ns m n v nr ns r v m n m n ns nr ns vn n n ns nr n ns nr n ns n ns ns n v n nz n ns ns vn n	161
938	度假类	康桥 温泉 度假村 环境优美 特色 鲜明 休闲 度假 文化娱乐 健身 疗养 主体 生态型 度假 旅游景区 度假村 开发 健康 悠闲 浪漫 主题 自然 水体 湿地 资源 设计 充分利用 水体 湿地 山地资源 人与自然 和谐 生态环境 限度 保留 原有 民居 植被 水系 自然生态 系统 度假村 掩映 生机盎然 江门市 康桥 温泉 景区	nr nr n n n a v v n v n n n v x n v a z a n d n z n vn n n z x i a l n v v n n n l n n v l ns nr nr n	150
939	度假类	山泉 温泉 旅游 度假区 占地 多亩 一座 集齐 养生 温泉 亲子 度假 国际 品质 旅游 度假 拥有 山泉 温泉 酒店 山泉 湾畔 旅游 地产 西班牙 风情 商业街 系列 项目 山泉 温泉 出水 温泉 水质 清澈 富含 几十种 人体 健康 有益 微量元素 温泉 拥有 多个 各具特色 温泉 设有 温泉 冲浪 温泉 水滑梯 儿童 水国 大型 游泳池 娱乐 项目 江门市 山泉 旅游景区	ns nr vn n v m m v v nr n v n n vn v v ns nr n ns ns vn n ns n n q n ns nr v nr n a v m n a n n nr v m l nr v nr nz nr n n n b n vn n ns ns x	152
940	度假类	那琴 半岛 地质 海洋公园 位于 北陡 南部 海湾 游览 观光 健身 娱乐 商务会议 培训 活动 婚庆 景观 项目 多功能 一体 旅游 度假 乐园 海岸线 全长 多米 拥有 多亩 独特 自然 石林 五湾 五山 众多 景点 星罗棋布 规模宏大 地中海 建筑群 举办 多个 节庆 多种 专题 活动 江门市 那琴 半岛 地质 海洋公园	nr n n n v ns f ns vn n v vn nt vn vn t n n b n vn v n n n m v m a d nr ns ns m n i l ns n v m t m n vn ns nr n n n	137
941	自然类	大雁 风景区 因其 形似 大雁 展翅 直扑 西江 俯首 饮水 得名 主峰 海拔 分为 板块 旅游观光 宗教 历史文化 板块 快乐 成长 体验 板块 生态 森林公园 板块 户外运动 拓展 板块 广场 山门 半山 海会 狮子 雁山 平等 旅游景点 江门市 大雁 风景区	n n c v n v n ns v n v n n v n n n x n a v n n n n n nz v n n ns ns n n ns a n ns n n	114
942	社会类	泉林 黄金 小镇 广东省 省级 特色 小镇 户外 体育 小镇 现今 中国 华南地区 户外运动 目的地 年月日 恩平 温泉 嘉年华 粤港澳 大湾 大河 赛车 文化周 盛大 开幕 侨乡 文化 体验 广东省 户外 体育运动 特色 小镇 拥有 复星 爱必侬 大河 体育 知名品牌 旅游业 体育产业 文化产业 旅居 产业 一体 休闲 养生 户外运动 甜蜜 度假 安养 居家 理想 江门市 恩平 泉林 黄金 小镇 休闲 旅游区	ns n nr ns b n nr s vn nr t ns ns nz n t nr nr nz ns ns ns n nr b v n n n ns s n n nr v nz nr ns vn n n n n n n n v v nz a v v n n ns nr ns n nr v n	163
943	社会类	古典家具 位于 中国 古典家具 广东 中国 古典家具 行业 市场 地标 占地面积 二十多 公顷 进驻 最具 实力 厂商 数百家 完整 产业链 制作 古典家具 产品 秉承 广作 古典家具 传统 风格 融合 时尚 元素 充分体现 高品位 家居生活 优雅 尊贵 古典家具 文化 博物馆 位于 古典家具 博览 中心 四楼 新会 古典家具 商会 日常 管理 地区 全国 古典家具 爱好者 古典家具 文化交流 理想 场所 江门市 古典家具 景区	n v ns n ns ns n n n n n m q v x n n m a n vn n n v vn n n n vn n n v n i a a n n n v n nr n ns n n n d vn n n n n n n n n ns n n	200
944	自然类	古劳 水乡 又称 围墩 水乡 史载 至今已有 多年 历史 水乡 地处 西江 岸边 明洪武 二十七年 古劳人 冯八秀 奉旨 兴建 劳围 从此 古劳便 滩涂 泽国 美丽 岭南 围墩 地理 命名 的意 堤围 一个个 古劳 堤内 水网 纵横交错 小艇 穿行 如梭 两岸 蕉林 摇曳 万亩 鱼塘 明镜 耀目 千顷 桑地 绿海 翻波 青青 田畴 精雕 翡翠 好一派 旖旎 南国 水乡 风光 纵横交错 村民 外出 喜欢 小船 代步 路桥 畅通 见到 野渡 无人 自横 景象 江门市 鹤山 古劳 水乡 景区	nr n n n n nr l m n n s ns s nr m nrt nr v v n c nr n ns ns ns n n n d n m a s n i n v v f nrt v m n n n m n n v nr nr n n m a ns n n i n v v n n ns a v n n a n ns ns nr n n	214
945	社会类	宝骏 小冈 香业 小冈 业协会 携手 新会 双水镇 镇政府 携手 打造 华南 首席 商旅 一体 新型 宗教 民俗文化 用品 商贸城 江门 文化 特色 小镇 核心 项目 国家 A级 旅游景区 项目 三期 建设 开发 一期 香业 商贸城 二期 配套 仓储 物流园 三期 山东鲁能 集团 投资 百亿 宝骏 携手 打造 文化 特色 产业园 项目 建成 全世界 宗教 用品 流通 集散中心 江门市 新会区 宝骏 小冈 香业 景区	nr nrt n ns n v n n nt v v ns n n n b n n n n ns n n nr n n n x x n t vn v d n n b a j n t ns n vn m nr v v n n n n v n n n vn n ns n nr nrt n n	183
946	复合类	石板 西江 泥沙 充积 小岛 橄榄球 石板 沙村 并不大 公路 环岛 一周 公里 沿途 欣赏 富有 特色 壁画 特色 观赏 花树 村屋 布局 精致 瓦房 白墙 青瓦 仿佛 置身于 江南水乡 江门市 石板 风情	n ns n n n n n nr v n n m q b v v n n n v n n n a n n ns d l ns ns n n	103
947	人文类	开平市 博物馆 综合性 博物馆 开平市 博物馆 成立 中共 开平 市委 市政府 兴建 开平市 博物馆 新馆 新馆 奠基 年底 主体 建成 年月日 正式 对外开放 截至 开平市 博物馆 藏品 数量 件套 珍贵文物 件套 江门市 开平 博物馆	ns n n n ns n v j ns n n v ns n n n n t n v t ad l v ns n n n n i n ns ns n	97
948	人文类	周文雍 铁军 烈士陵园 纪念 中共广东 早期 工人运动 杰出 领袖 周文雍 亲密 战友 铁军 江门市 周文雍 铁军 烈士 纪念	nr n n n ns t l a n nr a n n ns nr n n n	59
949	度假类	恩平 大泉 项目 三大 天然 小苏打 泉眼 配备 异国 温泉 小镇 运动 中心 商业中心 会议 中心 大酒店 风情 酒吧街 社区 医疗 配套 打造 一个集 旅游观光 商务 住宅 一体 旅游 综合体 江门市 大泉 旅游 度假区	nr nz n x b nr n v n nr nr vn n nt n n n n n n n a v m n n n n vn n ns nz vn n	91
950	人文类	台山市 华侨 文化 博物馆 展馆 华侨 文化 华侨 名人 城市规划 展示 华侨 文物 内容 展馆 实物图片 影视 多种 方式 华侨 文化 历史 故事 予以 展示 整合 浓缩 侨乡 历史 特色 民俗文化 非遗 文化 利用 声光电 技术 观众 直观 台山 社会 经济 建设 侨乡 历史文化 发展 江门市 台山市 华侨 文化 博物馆	ns n n n n n n n n n v n n n n n n m n n n n n v v v v n n n n x n n n n n n ns n n vn n x vn ns ns n n n	132
951	度假类	台山 颐和 温泉 占地 万平方米 分为 温泉 会馆 室内 水疗 露天 水疗 大唐 盛世 南洋 风情区 SPA 屋区 六大 功能 区域 温泉 别墅 酒店 拥有 宽敞 新颖 客房 设计 理念 萃取 东方 人文 时尚 元素 独具 魅力 颐和 温泉 历史悠久 一千多年 宋代 建成 广东省 第三 工人 疗养院 旧址 多位 革命 前辈 国家 领袖 疗养 江门市 台山 颐和 温泉 养生 度假区	ns nz nr v m v nr n s n v n nz nr ns n x s j n n nr n n v a a n vn n v s n n n n n nz nr l m t v ns m n n n m vn n n n n ns ns nz nr v n	162
952	人文类	伍炳亮 黄花梨 艺博馆 创建 中国 侨乡 广东 台山 二零一 四年 始建 二零一 八年 落成 占地 三万 六千 六百 平方米 建筑面积 两万八千 平方米 传统 家具 设计 中国 工美 艺术大师 伍炳亮 亲自 定位 设计 八幢 古代 重檐 楼宇 对称 布局 其事 大气 恢宏 人杰地灵 物华天宝 之园 伍炳亮 研学 中国 家具 凡四 十余载 守护 经典 推陈出新 本馆 创建 二十多年 宿愿 传奇 人生 真实写照 一千三百余 艺术 精品 时期 伍氏 代表 既有 明清两代 经典 家具 传承 珍品 承古 甄选 海南 黄花梨 绝世 良材 创新 佳作 江门市 伍炳亮 黄花梨 艺博馆	nr nr n v ns n ns ns m m v m t v v m m m q n m q n n vn ns vn n nr d n vn m t n nr v n r n a i nz ns nr n ns n nr m v n i n v m n n n n m n n n nr n c nr n n v n ns v ns nr v n v n ns nr nr n	238
953	度假类	距离 珠海 小时 距离 中山 小时 运来 温泉 湖光山色 四周 村野 碉楼 交通 便利 台山 三合 旅游区 毗邻 峰山 国家森林公园 凤凰 野战 漂流 立园 洋楼 交通 极为 便利 地理位置 运来 温泉 景区 秀山 环绕 晨雾 飘渺 撩人 绿化 园林 叠翠 鸟语花香 台城 公里 台海 公路 相通 交通 便捷 新台 高速公路 广州 小时 分钟 沿海 高速公路 珠海 小时 车程 快速 客轮 直通车 往返 香港 时间 两个 半小时 江门市 台山 运来 温泉 度假区	n ns n n ns n v nr n m n n n a ns j n v n nt nr nz a nr n n d a n v nr n ns v n a v n n z n ns q ns n v n a n n ns n q f n ns n n d n n v ns n m b ns ns v nr n	195
954	社会类	长廊 生态园 一个集 农耕 体验 旅游观光 休闲 度假 健康 养生 教育 文化 多功能 一体 现代农业 生态园 占地面积 万平方米 乡村 风格 原生态 基础 融入 亲子 乐趣 科普 教育 元素 长廊 生态园 划分 生态 观光区 农耕 体验区 风情 美食 动物 互动 教育 体验 营地 评为 广东省 农业 科学院 科学 合作 示范 基地 江门市 科普 教育 基地 江海区 摄影 基地 江门市 长廊 生态园	n n m nr n n v v a v vn n b n n n n m n n n n v n a nrt vn n n n v n n nr x n n n d vn n n v ns n n n vn v n ns nrt vn n ns n n ns n n	162
955	人文类	江门市 华侨 华人 博物馆 俗称 华博 弥补 空白 华博 广东省 第一个 国内外 华侨 华人 文物 内容 综合性 华侨 华人 博物馆 馆藏 文物 大概 包括 新宁 铁路 早期 地区 建筑 各式 出国 口供 华侨 书信 银信侨 海外 社团 筹款 抗日 航空 救国 各类 华侨 证照 华侨 融入 当地 社会 生活 过程 实物 史料 展示 多件 精品 文物 将五 华侨 一个多 世纪 命运 抗争 时代 俱进 步伐 展现 世人 面前 江门 华侨 华人 博物馆	ns n n n v nr v n nr ns m s n n n n n n n n ns n d v ns n t n n r v v n n nr s n n nz n n r n n n v s n vn n n n v m n n t n m n n nz n v n v n f ns n n n	187
956	自然类	小鸟 天堂 又名 天堂 独特 鸟类 生态 风景 主题 生态旅游 文化 旅游 健康 旅游 休闲 旅游 一体 旅游 风景区 小鸟 天堂 位于 天马 河心 沙洲 全国 较大 天然 赏鸟 乐园 小鸟 天堂 景区 再次 改造 扩建 打造 独特 鸟类 生态 风景 主题 湿地 公园 江门市 小鸟 天堂 景区	n n n n a n n n n n n vn a vn v vn n vn n n n v ns n ns n a b n n n n n d v v v a n n n n z n ns n n n	125
957	人文类	梁启超 故居 全国 重点 文物保护 单位 建于 光绪年间 一幢 古色古香 青砖 土瓦 平房 故居 怡堂 书室 回廊 建筑 建筑面积 多平方米 故居 正厅 饭厅 耳房 两厅 天井 梯级 直达 顶部 楼亭 书房 远眺 崖海 风光 怡堂 书室 梁启超 曾祖父 所建 梁启超 少年 读书 接受 儒家 传统 思想 地方 清光绪 十八年 夏天 梁启超 携同 新婚 妻子 李蕙 回乡 居住 书室 偏房 长女 梁思顺 生于 缅怀 任公 矢志不渝 爱国 情怀 教育 学术 卓越贡献 建成 梁启超 故居 纪念馆 建筑面积 平方米 建筑 形式 中西合璧 既有 晚清 岭南 侨乡 建筑 韵味 隐现 天津 饮冰 风格 兴建 纪念馆 鱼池 江门市 梁启超 故居 纪念馆 景区	nr n n n n n v n m n n ns n n nz n n n n m n n n n n n n v f nr n v ns n nz n nr nr v nr m n v n n n n n m t nr v v n nr v v n n n nr v ns nr i ns n vn n nr v nr n n n q n n ns c t ns n n n v ns n n v n n ns nr n n n	284
958	人文类	歇马 举人 风景区 滨临 锦江 两岸 极具 侨乡 田园 魅力 颇具 古代 文化 男巷 女巷 主题 民间传说 全国 罕见 元朝 至正 年间 立村 已有 历史 培育 多名 举人 朝廷 官员 闻名遐迩 举人 近现代 该村 培育 美国 飞虎队 队员 梁汉 粤剧 名旦 著名 书法家 梁鼎光 香港 巨商 梁煜 名人 中国 历史文化 名村 江门市 歇马 举人 景区	ns n n ns ns f n n nr n v t n n n n l n a t d t nr v n vn m n ns n l n l r vn ns n n nr n n a n nr ns n nrfg n ns x n ns ns n n	159
959	人文类	台山市 海宴 五丰 国务院 侨办 委托 广东省 侨办 创立 至今 居住 印尼 越南 缅甸 东南亚 国家 地区 归侨 归侨 后代 成片 东南亚 风格 建筑 植物 全国 唯一 归侨 文化 博物馆 东南亚 风情园 演艺 东南亚 美食街 独具特色 五丰 散发 浓浓 侨乡 悠悠 国情 江门市 五丰 东南亚 风情 旅游区	ns n nz nt v n ns v v d v ns ns ns ns n n n n t n ns n n n n b n n n ns n n ns ns l nz v z n z n ns nz ns n n	130
960	人文类	台山市 大纲 红色 革命烈士 林基路 生于 林基路 红色 教育 基地 林基路 生平事迹 林基路 纪念 公园 林基路 故居 大讲堂 成功 评定 国家 AAA 景区 我市 第一个 A级 红色 景区 江门市 林基路 红色 教育 基地 景区	ns n n n nr v nr n vn n nr n nr n n nr n n a v n eng n r m x n n ns nr n vn n n	106
961	人文类	启明 江门市 城区 百年 华侨 古村落 华侨 黄黎阁 首建 启明 片区 由此 得名 启明 往后 归侨 陆续 启明 购地 建房 人气 鼎盛 世纪 七十年代 原住民 陆续 搬出 百栋 老宅 年久失修 归于 沉寂 江门市 启明 里南 芬里 首批 外立面 动工 升级 改造 同步进行 广场 建设 三线 巷道 维修 交通 优化 工作 启明 片区 修旧如旧 活化 利用 如今 江门市 外地 游客 打卡 江门市 启明 景区	v ns n m n nr n nr v v n c v v t n d v v n n z n m n d v m n l v a ns v ns ns m n n vn v j n vn m n v n vn vn v n x vn n t ns n n v ns v n	182
962	自然类	龙潭山 风景区 位于 梧镇 龙潭山 生态 自然保护区 境内 森林 植被 保护 完好 峰峦叠嶂 树木 苍郁 瀑布 成群 碧水 如镜 被誉为 鹤山 西双版纳 江门市 鹤山 梧镇 龙潭山 风景区	ns n v ns ns n n s n n v a i n a n n nr x n ns ns ns ns ns ns n	71
963	度假类	海陵 大角湾 海上 丝路 旅游区 海泳 度假 海鲜 海味 一体 综合型 滨海 旅游区 景区 亚热带 季风气候 景点 大角湾 马尾 海市 适合 自行车 游玩 景观 别致 风味 开发 冲浪 水上 快艇 碰碰车 骆驼 沙滩 激光 射击 游玩 项目 食住行 游购 日益完善 阳江市 海陵 大角湾 海上 丝路 旅游区	ns ns s n n n v ns n n n ns n n n l n ns nrt ns v n n n v n v nz s n v n nr n vn n n n vn i ns ns ns s n n	138
964	自然类	凌霄岩 景区 喀斯特 岩溶地貌 特征 自然 山水 溶洞 风景 名胜区 广东省 颁布 风景 名胜区 景区 雄伟壮观 著称 被誉为 南国 第一 洞府 内童 乳石 千姿百态 神奇 变幻 加上 彩灯 装点 显得 七彩缤纷 惟妙惟肖 景点 凌霄岩 玉溪 三洞 古雅 崆峒 白水 瀑布 阳江市 凌霄岩 风景区	nr n ns n n d ns n n n ns v n n n l a n ns m n n n i a v v n n v i i n nr nr ns nr ns nr n ns nr n	126
965	度假类	旅游 度假 山庄 高标准 高品位 打造 咸水 温泉 核心 温泉 养生 休闲 保健 生态旅游 完善 食住 娱购 配套 设施 一体 的的 温泉 养生 旅游 度假区 阳江市 阳西 咸水 温泉 景区	vn v ns n n v ns nr n nr v v nr n v v vn a n n u nr v vn n ns ns ns nr n	83
966	自然类	湾镇 地处 漠阳江 上游 名胜 奇多东 有通 真岩 龙宫 天马 西有 金鸡岭 春湾 湖畔 通天 蜡烛 山峰 奇秀 湖山 相映 垂柳 轻飘 景色 迷人 桂林 之称 龙宫 莲花 石林 春湾 石林 通真 岩石 拱桥 温泉 度假区 遗址 铜陵 乌桥 中山公园 名胜 春湾 秀色 迷人 一幅 奇峰 田园 风景 映入眼帘 峰林 怀疑 人间仙境 陶渊明 世外桃源 阳江市 春湾 风景区	ns s ns f n ns vn n nr ns nr nr nr ns n n ns a ns v n z n n nr x nr n nr nr nr nr n ns nr n n ns n ns n nr n n d n nr n l nz v n nr n ns nr n	175
967	人文类	大澳 渔村 古老 渔港 坐落于 著名 国家级 中心 渔港 东平 新港 东侧 海边 大澳 渔村 秦时 南海 郡汉 时属 合浦 六澳之首 中国 古代 海上 丝绸之路 必经 港口 渔村 民风 朴实 渔风 郁郁 深厚 渔家 文化 特色 广东省 较为 完整 保存 原始 渔家 小屋 风貌 渔村 评定 国家 AA A级 旅游景区 称号 广东省 摄影 基地 称号 命名 中国 古村落 阳江市 东平 大澳 渔村 景区	ns n nr n v a b n n ns ns f s ns n t ns ns n ns m ns t s l d n n n a n a a n n n ns d a v v n n n n v n eng x x n ns n n n n ns nr ns ns ns n n	168
968	社会类	阳江 十八 集团 创建 是从 手工 生产 碳钢 菜刀 发展 现代化 机械化 规模 生产 规格 千种 刀具 产品 科研 炼钢 产销 旅游 配套 服务 一条龙 全方位 经营 综合 大型 品牌 企业 产品 畅销 全国 美加 东南亚 港澳台 多个 国家 地区 国内 阳江 十八 占据 刀具 市场 被誉为 中国 第一刀 创始人 李良辉 制刀 行业 多年 中国 刀王 之称 公司 主打产品 十八 子作 国家 工商行政 管理 总局 认定 中国 驰名商标 国家 商务部 列为 重点 培育 发展 出口 名牌 阳江市 阳江 十八 集团 工业 旅游景区	ns m n v v n vn n n vn vn n n vn n m n n n n v vn a vn i m vn vn b n n n v n ns ns m m n n s ns m v n n n ns m n nr n n m ns n x n n m n n n vn n v ns l n nt v n vn vn vn n ns ns m n n x	210
969	度假类	海天 旅游 度假 健康 环保 主题 海上 观光 运动 游乐 休闲 度假 一体 独具特色 海滨 旅游 度假区 区内 既有 完善 综合 服务设施 纵观 全貌 度假 碧水 岛屿 星罗棋布 云峰 树木 葱茏 远离 都市 烦嚣 尽纳 三川 游客 白昼 搏浪 嬉水 轻舟 垂钓 海上 运动 乐趣 晚上 银滩 漫步 渔火 听涛 细品 浪漫 人生 海天 旅游 度假 海湾 海水 碧蓝 波浪 实为 海浴 冲浪 理想 阳江市 阳西县 沙扒湾 海天 旅游区	nz vn v a j n s n vn n v v n l ns vn n s c v vn n n n v nr n i nr n z v ns a v ns n nr v v n v s vn a t n vn n nr n a n nz vn v ns n z nz v nz nz n ns ns ns nz n	179
970	人文类	阳江市 夫人 将军 文化公园 一处 人文景观 旅游 文化 国防教育 廉政 教育 基地 一体 阳江 粤西 地区 文化 旅游 教育 基地 公园 一处 人文景观 旅游 文化 国防教育 廉政 教育 基地 一体 阳江 粤西 地区 文化 旅游 教育 基地 建筑风格 鲜明 建筑 结构 严谨 结构力学 巧妙 线条 明快 简洁 造型 大方 雍容华贵 气度 恢宏 阳江市 江城区 夫人 将军 文化公园	ns n n n m n vn n l nr vn n n ns ns n n vn vn n n m n vn n l nr vn n n ns ns n n vn vn n n a n n a n a n a a n n nr n a ns ns n n n	171
971	社会类	福兴 园距 阳江市 公里 占地 多亩 内设 停车场 停车 多辆 酒店 接待 阳江 望海楼 动物园 多个 景观 福兴 依托 农村 自然生态 美丽 田园风光 园区 总面积 多亩 建筑面积 平方米 福兴 建有 农家 饭馆 野营区 烧烤区 垂钓区 蔬菜水果 采摘 登山 探险 农耕 活动区 农家乐 旅游 项目 阳江市 阳东 福兴 生态园 景区	ns n ns q v m n n v m n v ns nr n m n ns v n l ns nr n n m n q ns v n n n x x n v ns n nr n nr vn n ns ns ns n n	137
972	人文类	阳江 漆艺 国家 非物质 文化遗产 项目 保护 单位 广东省 非物质 文化遗产 传承 基地 广东省 非物质 文化遗产 生产性 保护 示范 基地 广东省 传统 漆艺 工作站 创作 研发 基地 广东省 十佳 研学 旅行 目的 广东省 研学 旅行 实践 基地 阳江市 振兴 传统工艺 漆艺 工作站 阳江市 人文 社会科学 普及 基地 阳江 漆艺 院内 阳江 漆器 博物馆 配套 游客 中心 雅韶 渔村 阳江 特产 专卖店 大型 停车场 传承 创作 展示 旅游 研发 教学 生产 销售 一体 地方特色 文化 展示 阳江 漆艺 旅游区	ns n n x n n v n ns x n v n ns x n n v v n ns n n n vn j n ns z n vn n ns n vn v n ns v n n n ns n nt ns n ns n s ns n n a n n nr n ns n n b n v vn v vn j n vn vn n x n v ns n n	200
973	度假类	海陵 大角湾 海上 丝路 旅游区 海泳 度假 海鲜 海味 一体 综合型 滨海 旅游区 景区 亚热带 季风气候 景点 大角湾 马尾 海市 适合 自行车 游玩 景观 别致 风味 开发 冲浪 水上 快艇 碰碰车 骆驼 沙滩 激光 射击 游玩 项目 食住行 游购 日益完善 阳江市 海陵 北洛 秘境 景区	ns ns s n n n v ns n n n ns n n n l n ns nrt ns v n n n v n v nz s n v n nr n vn n n n vn i ns ns ns n n	134
974	度假类	欢乐 黄金海岸 敏捷 集团 巨资 精心 打造 堪称 世界级 度假 王国 独有 奇迹 般的 滨海 水晶 湖及 五公里 私家 休闲 度假 海滩 五公里 私家 海滩 提供 私密 滨海 浴场 游客 冲浪 玩耍 提供 众多 趣味 亲子 沙滩 娱乐 项目 沙滩车 沙滩 足球 儿童 戏沙 风筝 湛蓝 海上 新奇 刺激 观光 快艇 海上 摩托艇 海上 飞板 海上 极限 游乐 设施 游玩 水晶 湖内 拥有 众多 新颖 娱乐 休闲 项目 平米 边际 泳池 缤纷 儿童 独木舟 水上 冲锋舟 水上 自行车 水上 跳床 水上 帆船 盛夏 海岸 新天地 阳江市 敏捷 欢乐 黄金海岸 景区	a nr a n n n v v n v ns v n u ns n ns m n v v ns m n ns v a ns n n nz v v m n n nr vn n n nr n n n n z s nrt v n n s n s n s a n n n n s v m a vn v n q n n z n i s i s n s v s n nr s nz ns a a nr n	235
975	自然类	湖光 风景区 联合国 地质 专家 称为 研究 地球 地质 科学 天然 年鉴 景区 总面积 平方公里 园区 火山 地质 地貌 主体 兼有 海岸 地貌 构造 地质 地貌 多种 地质 遗迹 自然生态 公园 景区 雷琼 世界 地质公园 博物馆 楞严 李纲醉 雕像 美食 欢乐 风林火山 地质 遗迹 高密度 负离子 董公亭 陈济棠 将军墓 白牛 仙女 雕像 景点 自然景观 人文景观 一体 旅游区 湛江 湖光 风景区	nz n nt n n v vn n n n b n n n q n n n n n v s n v n n m n n l n n nr n n n n nr n n a n n n n n nr nrfg n nr n n n l n n n ns nz n	180
976	度假类	湛江 蓝月湾 温泉 度假 园林式 涉外 宾馆 座落 宁静 广州 湾畔 三面 环海 占地面积 万平方米 素有 南国 钓鱼台 粤西 国宾馆 美誉 多年 湛江 市委 市政府 接待 基地 江泽民 李鹏 朱镕基 朱德 叶剑英 胡耀邦 民主 也门 总理 中外 政要 下榻 湛江 海滨 宾馆 湛江 蓝月湾 温泉 度假	ns nr nr v n v n n nr ns ns mq ns n m v ns ns ns nt n m ns n n v n nr nr nr nr nr nr n d n f n v ns ns n ns nr nr v	127
977	度假类	金沙湾 滨海 休闲 旅游区 海岸 景观 城市 生活 完美 综合性 风景区 总面积 万平方米 绵延 公里 眺望 港城 地标 湛江 奥体中心 海湾大桥 景区 举办 各式 节庆 活动 湛江 海洋 主会场 举办 国家 风筝 精英赛 沙滩 画展 沙滩 音乐节 啤酒节 多项 活动 湛江市 金沙湾 滨海 休闲 旅游区	ns ns v n s n ns vn a n n n m v q v n n ns nt ns n v r t vn ns ns n v n n n nr n nr n n m vn ns ns ns v n	126
978	自然类	三岭 国家森林公园 三座 山岭 相连接 得名 公园 荣获 国家级 森林公园 广东省 森林 生态旅游 示范 基地 荣誉称号 公园 总面积 公顷 绿化 覆盖率 降低 城市 空气污染 净化 空气调节 气候 涵养 水分 环保 作用 被誉为 湛江市 美丽 后花园 湛江市 三岭 森林公园	ns nt m ns nr v n nr b n ns n n v n n n n q n n v ns i n n n v n j v n ns ns n ns ns n	116
979	度假类	茂德 公鼓 旅游 度假区 交通 便利 四通八达 鼓为 主题 元素 打造 度假区 景区 多处 景观 采用 元素 雷州 文化 旅游 名片 度假区 占地 建筑面积 万平方米 投资 多亿 雷州 城池 参照 融入 雷州半岛 古民居 建筑风格 商业 业态 分布 齐全 设有 主题 文化 酒店 剧院 特色 食街 中西餐 茶楼 咖啡馆 电影院 土特产 民俗 特色 工艺 晚上 大型 雷州 民俗文化 舞台剧 表演 湛江市 茂德 公鼓 度假区	nrt n vn n n a i v n n v n n m n v n ns n vn n n v n m vn m ns n v v ns n n n n v nr v n n n n n n j n n n n n n n t b ns n n v ns nrt n n	172
980	度假类	龙湾 国际 海洋 度假区 星级 酒店 环球 特色 小镇 海洋 主题 地产 海洋 度假 休闲 海洋 文化 体验 多维 业态 一体 全球 旅游 度假 综合体 度假区 占地 区内 滨海 水上 乐园 萨斯 世界 萨斯 牛仔 小镇 文化 特色 商业街 情人 沙滩 风情街 之角 风情街 美术馆 景点 湛江市 龙湾 国际 海洋 旅游区	ns n ns n n n n n nr ns n n ns v v ns n n m n n n vn v n n v s ns s n nr n nr nr nr n n n n nr n f n nt n ns ns n ns n	127
981	度假类	天成 度假村 AA A级 景点 位于 乌石港 港门 右侧 北拳 海滩 沿海 沙滩 长达 多公里 沙滩 沙层 深厚 沙质 柔软 颗粒 适中 洁白无瑕 专家 评价 世界 一流 沙滩 度假村 面临 北部湾 海水 清洁 平浪 静无 暗流 鲨鱼 海水 一年四季 温差 很小 适合 全年 游泳 海滨浴场 度假村 椰风 海韵 环境 幽雅 气候宜人 四季 鸟语花香 绿化 覆盖率 度假村 地下 热水 蕴藏量 温泉水 富含 硫化物 钙化 矿物质 水温 平均 为对 人体 多种 皮肤病 关节炎 症状 疗效 湛江市 雷州 天成 旅游 度假村	nr n eng x n v ns n f n ns f nr ns m nr n a n a n v i n n n n nr n v nr n a nz l n n n t n a v m vn nz n n n n a n m n n n n s n n nr v n v n n a p n m n n n n ns ns nr vn n	216
982	人文类	湛江市 遂溪 孔子 文化城 儒家文化 孔子 学院 孔庙 主体 旅游观光 休闲 度假 儒家 文化教育 等为 一体 旅游 项目 景区 建成 孔庙 文昌阁 柱状 节理 杏坛 南大门 东大门 门楼 广场 在建 工程 水上 飞狮 立体 演艺 举办 丰富多彩 意义 大型 活动 湛江市 遂溪 孔子 文化城	ns ns nr n nz nr n nr n n v v n l v n vn n n v nr nr nz n n ns x n n v n s nz n n v i n b vn ns ns nr n	121
983	度假类	唐府 螺岗 小镇 一家 观光旅游 餐饮 住宿 休闲 娱乐 会议 科普 教育 农业 观光 体验 一体 旅游 单位 湛江 湖光 旅游区 中点 小镇 地理 优势 拥有 雷州半岛 第一 高峰 螺岗岭 湛江 第九 小镇 常年 林木参天 风光秀丽 原始 次生林 资源 旅游 优势 接待 游客 高达 数十 万人次 被誉为 湛江 旅游 名片 深受 市民 喜爱 小镇 气候 独特 冬暖夏凉 日照 充足 气温 恒定 适宜 休闲 度假 养生 小镇 古色古香 城墙 古塔 星月 风情 餐厅 特色 民宿 会议 中心 游玩 特色 风情 美食 遂溪 非物质 文化遗产 醒狮 中小学生 研学 拓展 草坪 特色 迷你 火车 特色 萌宠 乐园 观光 采摘 葡萄 草莓 莲雾 桑葚 青枣 红橙 优质 果园 湛江 唐府 螺岗 小镇 景区	nr n nr m nz n n v vn n nrt vn n n n n vn n ns nz n n nr n n v ns m nr n ns m nr d nr i v n n vn n v n nr m m n ns vn n v n v nr n a nr n a n nz a v v v nr n n nr t n n n n n n n n n n ns x n v j n v n n b n n v n n v n n n nr n nr n n ns nr n nr n	271
984	社会类	田园 廉江市 田园 农业 发展有限公司 响应 国家 乡村 振兴 战略 开发 大型 田园 综合体 粤西 地区 开发 面积 万亩 大型 乡村旅游 项目 田园 坐落于 风景秀丽 四季如春 廉江市 山村 开发 建设 一家 旅游 度假 康养 玩乐 民宿 餐饮 休闲 农业 商业 一体 生态旅游 康养 基地 湛江市 廉江 田园 田园 综合体 景区	nr ns nr n x v n n v n v b nr n ns n v n m b x n nr v i l ns ns v vn m vn v x n n n v n n n n x n ns nr nr nr n n	140
985	自然类	廉江 樱花 公园 城北 广场 园路 绿化 休闲 景观 湖面 大部分 公园 设计 集中体现 本土 风貌 本土 文化 城市 特色 建成 山岭 生态 公园 绿道 连成 一体 市民 游客 登山 健身 休闲 散步 廉江 城市 客厅 城北 公园 定位 樱花 公园 种植 樱花 樱花 迎春 绽放 花团锦簇 晚上 更是 景色 迷人 韵味 游玩 热门 目的地 湛江市 廉江 樱花 公园 景区	nr n n s n n n v n n m n vn l n n n n ns n v ns n n n nrfg n n n ns v v n nr ns n s n n n n v n n nr v i t d n n n n n n ns nr n n n	155
986	度假类	鼎龙天 海湾 集团 海南 对岸 布局 文旅 大城 公里 黄金 海岸线 天然 温泉 资源 滨海 温泉 度假 项目 配套 海上 果岭 滨海 温泉 乐园 最南端 酒吧 天海 商业街 彩虹 停机坪 珊瑚 游艇 码头 星海 沙滩 规划 一线 海景 精装 洋房 温泉 别墅 致力 打造 轻奢 度假 生活 方式 湛江市 鼎龙天 海湾 旅游景区	i ns n ns n n x ns q n n b nr n ns nr v n a s nrt ns nr n f n ns n nz n n n n ns nr n m n n n nr n n v i v vn n ns i ns x	125
987	人文类	茂德 大观园 辣酱 文化 基础 重现 雷州半岛 传统 酿酒 制酱 制糖 制瓷 石雕 工艺 茂德 大观园 嫁接 国内 东南西北 地区 特色 建筑 东部 代表 建筑 徽派 大宅 北部 代表 建筑 蒙古包 西部 代表 建筑 窑洞 南部 单体 雷派 建筑 三间 代表 三间 茂德 夫妇 故居 参照 放大 修建 大观园 拥有 乡村 文化 主题 餐厅 主题 精品 酒店 雷州 特色小吃 乡村 农民 纯朴 真挚 爱情故事 牵手 广场 湛江市 茂德 大观园	nrt n n n n v ns n vn n n n n n nrt n v s ns n n n f n n n n f n n nz f n n n f n nr n m n m nrt n n v v v n v n n n n n n n ns n n n a a i v n ns nrt n	198
988	自然类	天鹅湖 庄园 占地 名贵 花卉苗木 品种 多达 千种 黑天鹅 打造 婚纱网 拍摄 基地 东南亚 风格 拥有 高达 打卡 湛江市 品胜 天鹅湖 旅游景区	ns nr v n nr n nrt m nz v n v n ns n v nr v ns n ns x	69
989	复合类	雷州 西湖 公园 一座 风景秀丽 人文荟萃 自然风光 圣迹 游乐 项目 一体 园林式 综合性 公园 目睹 独具 南天一 风貌 顷耳 聆听 一曲 情节 起伏 雷州 史话 雷州 西湖 古迹 苏公亭 四柱 重檐 荷池 苏轼 石雕像 文天祥 姚文田 雷州 贤堂 记碑 汉白玉 线刻 寇准 苏轼 苏辙 秦观 王岩叟 任伯雨 李纲 赵鼎 李光 胡铨 书院 莱泉井 龙王庙 西湖 状元 牌坊 点缀 平湖 柳岸 回廊 曲桥 园内 建有 规模 颇大 游乐场 湛江市 雷州 西湖 公园	ns ns n m i i l n n n n n n n v n nr n i v m n v ns n ns ns n nr m n ns nr n nr nr ns n n nr n nr nr nr nr nr nr nr nr nr nr n ns nr ns n n v ns nr n ns s v n x n ns ns ns n	214
990	人文类	雷祖祠 依山傍水 风景秀丽 雷岗 雷阳 八景 广东省 地方 民间 信仰 雷祖祠 始建 唐贞观 十六年 公元 纪念 唐代 雷州 首任 刺史 陈文玉 雷祖 祠堂 年月日 国务院 公布 第四批 全国 重点 文物保护 单位 雷祖祠 依山 北村南 山下 一望无垠 万顷 洋田 其势 极其 雄伟壮观 祠分 三进 山门 正殿 殿后 东西 钟鼓楼 碑廊 建筑 建筑 中轴线 布局 山门 青石板 台阶 抬级 直通 占地面积 万多平方米 岭南 地区 较大 洞堂 湛江市 雷州 雷祖祠 游览区	nr i i nr ns n ns n n n nr v nr m q n t ns n n nr nr n t nt v m n n n n nr n ns s i m n d d l n nz ns n s ns nr n n n nz n ns n n v n n m ns n a n ns ns nr n	211
991	人文类	三元 公园 园内 闻名遐迩 省级 文物保护 单位 三元 定为 广东省 文物保护 单位 两级 政府 拨款 重修 从此 古塔 气势 非凡 南天 如今 三元 历史 文化名城 雷州 著名 古迹 吸引 不少 国内外 游客 登临 凭栏 远眺 雷州 胜境 古城 新貌 尽收眼底 俯瞰 城内 高楼 参天 鳞次栉比 遥望 郊外 西边 群山 叠翠 东隅 良田万顷 极目 洋铺 锦绣 诗情画意 人间 令人 胸怀 开阔 心旷神怡 湛江市 雷州 三元 公园	m n s l b n n m v ns n n m n v vn c nr n d t t m n n ns a n v d s n v n v ns n ns nz l v s n v i v s s n z f l n n n i n nrt n v i ns ns m n	180
992	自然类	又名 原名 汾州山 位于 白区 南部 沿海 据传 海船 一只 岛上 以予 放生 祈求 平安 名放鸡 岛岛 面积 平方公里 海域 水深 能见度 可达 米东 北岸 长年 风浪 冲刷 岩石 耸立 千姿百态 气势 雄奇 远处 水天一色 烟波浩淼 海上 游乐 世界 美丽 神秘 潜水 旅游 圣地 岛上 植被 覆盖率 广东省 海岛 茂名市 海上 游乐 世界	n n ns v n f f v n m s v v v a n n n q n n n v ns f d n vn n v i n a s i i s n n ns a n vn n s n n ns ns ns s n n	156
993	主题公园类	茂名 森林公园 旅游观光 休闲 娱乐 好去处 更是 展示 生物 多样性 奇妙 性传播 百科知识 科研 科普 生态 环保 教育 理想 场所 园内 有情人 勇敢者 游乐 广场 动物园 动物 表演场 游艇 俱乐部 水禽 棕榈园 盆景园 树木园 瓜廊 景点 茂名 森林公园	a n n v vn l d v n l a n l n nrt n j vn n n s l n n n n n n n n n n n n n n a n	111
994	度假类	御水 温泉 度假区 温泉 旅游 餐饮 住宿 会务 培训 休闲 娱乐 项目 一体 大型 度假区 度假区 东西 北三面 碧绿 山丘 连绵 环绕 山野 烂漫 南面 远眺 南海 享受 迎面 吹来 海风 空气清新 区内 奇石 千姿百态 荔林 沃野 稻花 飘香 自然风光 茂名市 电白 御水 温泉 度假区	n nr n nr vn n n n vn v vn n n b n n ns nr z ns a v ns z f v ns v d v n z s n i nrt nr n v l ns n n nr n	120
995	度假类	茂名市 浪漫 海岸 景区 旅游观光 休闲 度假 美食 海鲜 海上 娱乐 商务会议 婚礼庆典 拓展 训练 等为 一体 滨海 旅游 度假 目的地 茂名 浪漫 海岸 国际 旅游 度假区 东南亚 异域 建筑风格 浪漫 主题 文化 特色 拥有 公里 海岸线 依山 拥有 奇石 椰林 银滩 海湾 渔港 自然 人文资源 茂名市 浪漫 海岸 景区	ns a s n n v v n ns s vn nt n v vn v n ns vn v n a a s n vn n ns n n a n n n v q n nr v n n n ns n d x ns a s n	135
996	度假类	中国 第一 旅游 度假区 称为 茂名 滨海 公园 区内 环境 幽雅 风光旖旎 既有 伟岸 雄浑 温柔 恬静 山水 相映 风景 美不胜收 天然 海水浴 沙滩 日光浴 理想 场所 东方 夏威夷 之称 一条 全国 第一条 营造 成功 最长 沿海 防护林带 长达 公里 容纳 畅游 观光 碧海 银滩 茂名市 南海 旅游 中国 第一 景区	ns m vn n v a ns n s n a i c n z a a ns v n l b nr nr nr n n s nr x m n m vn a a f n ns q nr v n ns n ns ns vn ns m n	144
997	人文类	太夫人 故里 文化 旅游景区 我国 历史 民族英雄 太夫人 出生地 归葬 景区 规划 总面积 区内 冼庙 核心 建有 沉香 文化 综合 体验 岭南 圣母 文化 广场 民族风情 表演 岭南 圣母 牌坊 铜像 广场 太夫人 文化 长廊 廉政 展览馆 太夫人 铜像 百越 文化街 太夫人 文化 博物馆 景点 茂名市 太夫人 故里 文化 旅游景区	nrt n n x r n n nrt n v n n n s nr n v v n vn n ns n n n n v ns n n n n nrt n n nr n nrt n nz n nrt n n n ns nrt n n x	142
998	主题公园类	广垦 茂名 国家 热带 农业 公园 创建 公园 被评 定为 广东省 科普 教育 基地 公园 依化 中化 最高峰 巍峨 连绵 中火 四周 环绕 潋滟 六竹 水库 依山傍水 占地面积 公园 分为 中心区 科普 体验区 主题 农业 园区 主题 酒店 游乐区 五大 板块 国家 农业部 直属 广东 农垦 投资 兴建 国家级 农业 主题公园 茂名市 广垦 茂名 国家 热带 农业 公园	nz a n n n n v n v v ns nrt vn n n v j n z a n m v z n n i n n v ns nrt x n n n n n n j n n nt n ns n vn v b n n ns nz a n n n n	145
999	人文类	窦州 古城 古称 窦州 建于 唐武德 四年 历代 并治 距今已有 多年 历史 粤西 地区 保存 最为 完整 古城 古村落 年月日 窦州 古城 景区 评为 国家 AAA A级 旅游景区 评为 全国 传统 村落 广东 名村 广东省 历史文化 名村 广东省 古村落 古城 现有 书院 书院 公祠 核心 景点 包括 文明 门楼 学宫 书院 黎照 书院 李廷 枢公祠 茂园 蔡公祠 简斋 书院 李孝式 故居 兄弟 进士 牌坊 温泉 莲花 禅寺 景点 拥有 驰名 省内外 非物质 文化遗产 镇隆 飘色 茂名市 信宜 窦州 古城 景区	nr ns n nr v nr m n v n m n ns n v d a ns nr t nr ns n v n eng x x v n n n ns n ns x n ns nr ns b n n n n n v nr n n n nr n nr n ns nr nr n nr n n n n nr n n n v v s x n ns v ns n nr ns n	216
1000	自然类	仙人洞 风景区 地处 云开 山脉 腹地 冬暖夏凉 远近闻名 空调 自然生态 保存 负离子 含量 天然 氧吧 仙人洞 自然 风景区 森林 瀑布 分布区 该区 分布 大片 杜鹃 千亩 竹海 原始森林 天然 瀑布群 珍稀 植物 禾雀 该区 原始森林 密布 空气清新 荡涤 心尘 洗脱 尘嚣 森林浴 追求 健康 好去处 茂名市 高州 仙人洞 旅游景区	ns n s nr ns n nr i n l v n n b n ns d n n n n r v n nr m ns nr b n a n n r nr v z v n v n nr v a l ns ns ns x	154
1001	度假类	西江 温泉 度假村 地理环境 优良 温泉 水质 配套 齐全 旅游 项目 游客 流连忘返 西江 温泉 水质 珍稀 温泉 氟泉 度假村 占地面积 多亩 地下 热源 平方公里 拥有 露天 泉涌 多处 区内 形态各异 泳池 喷泉 亭台 水谢奇 水异 园林 山水 一座 全方位 多功能 如诗如画 大型 度假村 度假村 兴建 室内 泡温泉 温泉 宾馆 度假 别墅 提供 露天 自然 温泉 建有 大小 会议 中心 学生 旅馆 篮球 网球 羽毛球 乒乓球 烧烤 健身 娱乐场所 茂名市 西江 温泉 度假村	ns nr n n z nr n a nr vn n n l ns nr n a nr nz n n m s n q v v n m s l n nz n nr n n ns m m b l b n n v s nz nr n v n v v d nr v b n n n n n n n n v v n ns ns nr n	217
1002	自然类	天马山 自然生态 旅游区 满目 苍翠 空气清新 负氧离子 含量 加上 保持良好 原始 生态 溪水 湍流 瀑布 珠林 深树壮 鸟语花香 堪称 人间仙境 神鹿 飞瀑 蝴蝶谷 天马山 天池 高山 万亩 草原 景色 美不胜收 流连忘返 天马山 旅游区 现已 建成 天马 瑶寨 马场 天池 游乐 山泉 浴场 景区 茂名市 旅游 度假胜地 粤西 地区 全省 旅游观光 新亮点 富有 香格里拉 之称 信宜 天马山 生态旅游 风景区 茂名市 天马山 生态 旅游区	ns l n n nr z n n v n v n n n n nz ns n v n n n n ns ns ns m n n l l ns n d v ns nz n ns n ns n n ns vn i ns n n n n v nrt x n ns n n ns ns n n	195
1003	社会类	白区 中国 沉香 集散地 被誉为 中国 沉香 之乡 电白 林业部 中国 经济林 协会 颁发 中国 沉香 之乡 牌匾 中国 绝大部分 野生 成品 沉香 出自 白区 观珠镇 沉香 文化之乡 电白 区委 区政府 十分重视 沉香 文化 建设 忠良 打造 沉香 文化 特色 步行街 大手笔 如今 忠良 一条 建筑风格 鲜明 基础设施 完备 管理 完善 拉动 经济 文化 发展 沉香 文化 特色 步行街 提升 城市 文化 品位 茂名市 白区 水东 忠良 沉香 特色 步行街 景区	n ns v n n ns v r n n ns n n v ns v r n ns m b n v v n n v l n n n l v n vn a v v n n n n t a m n a n v vn v v n n vn v n n n v ns n n ns n n a v n n n	203
1004	社会类	茂名 六韬 珠宝 创意 产业园 项目 规划 面积 全球 规模 产业链 齐全 一个集 设计 生产 展示 销售 一体 多元化 新型 城市 综合体 国内外 珠宝商 前来 采购 加工 交易 首选 项目 规划 建设 现代化 厂房 国际 珠宝 交易中心 展览 中心 商务 办公楼 珠宝 步行 一条街 配套 设施 银行 酒店 餐厅 公寓 超市 电影院 运动场 展览 中心 全球 客商 定期 国际性 珠宝展 客户 提供 珠宝 文化 产品 展示 加大 企业 成交量 企业 成功 交易 提供 保障 茂名市 白区 六韬 珠宝 创意 产业园 景区	a nrfg nz v n n n n n n n nr m vn vn v vn n vn b ns n s nz t v vn n v n n vn vn n n nz nt v n n n nz n n a n n n n n v n n v n n n vn n nz n v nz n n v v n n n a n v v ns n nrfg nz v n n	219
1005	社会类	南越 文化 创意 南越 文旅 荣誉 执导 名字 源于 茂名 建市 时间 南越 文化 主题 特色 步行街 木偶 IP 形象 文化 主题 创意 街区 南越 文化 创意 挖掘 本土 特色 文化 主题 文化 创意 街区 跨界 美食 艺术 美学 文教 娱乐 创客 空间 重点 商业 业态 组合 设有 南越 美食村 木偶 公社 民俗 茂名 印记 艺术 街区 南越 艺术馆 天空 农场 互动式 喷泉 景点 茂名市 茂南区 南越 文化 创意 景区	ns n v ns x nr v n v a n n ns n n n n n eng n n n v s ns n v v n n n n n v s n n n n nz vn n n n n n v v ns nr n n n a n n s ns n n n n nz n ns ns ns n v n	171
1006	主题公园类	高州 古郡 水城 高州市 明丰 旅游 开发 有限公司 投资 打造 生态 休闲 文化 旅游 主题乐园 古郡 水城 水上 乐园 占地面积 包括 主体工程 水上 娱乐 设施 接待 中心 休闲 餐饮 停车场 设施 拥有 大型 设备 多个 国内 先进 水上 乐园 系统 设备 总体 划分 宝贝 亲子活动 山地 滑水 探险 冲浪 漂流 设有 喇叭 滑梯 冲天 回旋 滑梯 超级 梦幻 水城 环流 多个 大型 水上 娱乐 项目 茂名市 高州 古郡 水城 景区	ns nr n ns nr vn v n vn v n v n vn n nr n s n n v n s vn n v n v n n n v b vn m s a s n n vn n v nr l n n n nz a v n n n v n b n n n m b s vn n ns ns nr n n	169
1007	度假类	大唐 荔乡 乡村 资源 依托 保留 周边 自然生态 风貌 园林景观 保护 外部 植被 覆盖率 内部 绿化率 植被 保护 完整 自然景观 开发 景点 绿水青山 源源不断 金山 银山 园内 植被 数量 众多 生存 状况良好 资源 实体 完整无缺 大唐 荔乡 互动性 观赏性 趣味性 娱乐性 一体 综合性 景区 红尘 广场 贡园 荔枝 博物馆 胜景 荔阁 水墨 桥头 网红 桥头 根子 碧道 精华 五个 版块 各具特色 精彩纷呈 休闲 娱乐 旅游 度假 最佳 场所 更是 亲子 互动 集体 旅游 首选 基地 茂名市 高州 大唐 荔乡 文化 旅游区	nz ns n n v v f l n n v f n n f n n v a l v n nr i nr nr s n n m v n n n i nz n n n n n n n n n n n n n n n n n n n n nr nz m n l i v vn vn v z n d n d n vn v n ns ns nz n n n	229
1008	主题公园类	牙象 大地 艺术 公园 茂名 好心 湖畔 田园 综合体 项目 首发 占地约 设有 艺术 花海 艺术 农耕 完美 艺术 稻田 有趣 艺术创作 建有 荷塘月色 休闲 景区 广场 特色 餐饮区 果园 采摘 农业 嘉年华 种植 文化 观赏 十多个 知名 艺术家 创作 艺术 装置 景点 茂名 牙象 大地 艺术 公园 花海 景观 稻田 游客 感受 艺术 农业 融合 魅力 乡村 墙绘 彩绘 游客 领略 乡村 一种 美丽 茂名市 牙象 大地 艺术 公园 景区	n n n n a n ns nr n n d nr v n ns n nr a n n a n v ns v n n n x n v n nz v n v m v n vn n n n a n n n n ns n n n v n n vn n n n n n n n m ns ns n n n n n	188
1009	度假类	信宜 莲花 庄园 占地 多亩 多亩 人工湖 园林式 泳池 冬之夏 浴池 水力 按摩 现代化 大酒店 休闲 会馆 风雨 长廊 亲水 码头 情人 民俗风情 农业 科普 植物园 水上 乐园 冲浪 百越 文化 小镇 亲子 欢乐 摩天轮 玻璃 亭台楼阁 既有 江南水乡 特色 东南亚 风光 富有 魅力 多功能 庄园 茂名市 信宜 莲花 庄园 景区	n n nr v m m n n n nr n n v vn n v n n n n n n n n nrt n s n nz nz n nr n a nz n n c ns n ns n v n b nr ns n n nr n	141
1010	自然类	石根山 广东省 广西壮族自治区 界山 粤西 云开 山脉 山峰 白垩纪 第三纪 地壳 强有力 挤压 褶皱 隆起 绵亘 山脉 石根山 花岗岩 火成岩 变质 片麻岩 石质 构造 变形 分解 风化 改造 古陆 核部 地质 旅游区 山体 险峻 山间 风光 无限 自古以来 两广 闻名 令人 流连忘返 人间仙境 一年四季 各具特色 茂名市 石根山 风景 旅游区	ns ns ns nrt ns nr ns ns n nz n n v n v v ns ns nr n n nr n v n v n v n n n n n a n n v l j v nrt l n t l ns ns n n	155
1011	度假类	高州市 龙山 风景区 建设 内容 包括 办公大楼 员工 宿舍 水上 乐园 摩天 小镇 世界各地 特色 建筑 景点 山区 田园 休闲 观光 度假区 度假 养生 精品 酒店 停车场 建设 大型 杜鹃 婚纱 拍摄 基地 星级宾馆 茂名市 高州市 龙山 风景区	ns ns n vn n v n n n s n nz nr l n n n ns nr v n n v v n n n vn b nr n v n n ns ns ns n	93
1012	人文类	化州 孔庙 文庙 学宫 宏伟 壮丽 当代 有名 古建筑 孔庙 化州 州郡 文教 中心 包括 崇圣 明伦堂 乡贤 祠名 宦祠 石龙 书院 建筑 群体 建筑 群体 分布 于宝山 之南 重楼 叠阁 壮丽 海南 文昌 孔庙 雄于 南粤 孔庙 建筑群 规模 宏伟 占地 广阔 万多平方米 主体 建筑 大成殿 中心 南北 一条 中轴线 建筑 对称 配列 庙前 开阔 广场 矗立 柏木 牌坊 一座 正中 天下 文枢 巨匾 一方 行人 至此 感受 一种 庄严肃穆 气氛 茂名市 化州 学宫 孔庙 景区	n nr n n a a t a nr nr n n nz n v ns nr n n nr nr n n n n n v nr f n n a ns nr nr v ns nr n n a v a m n n nr n ns m nz n v v ns v n v nr n m d s n n m n d v m nr n ns n n nr n	201
1013	社会类	化州 橘红 历史文化 产业园 距离 官桥 出口 汕湛 高速 东北 公里 化州 橘红 历史文化 产业园 占地 建筑面积 平方米 设有 橘红 展览馆 橘红 仓库 生产 车间 橘红 文化园 DIY 种植 基地 茂名市 化州 橘红 历史文化 产业园 景区	n b x n n n vn nt d ns q n b x n v n q v b n b n vn n b n eng v n ns n b x n n	99
1014	人文类	柑村 历史悠久 著名 南路 革命 活动中心 抗日战争 解放战争 年代 千余 间接 支持 革命 两百多 参加 人民军队 革命烈士 全国 英烈 茂名 地区 参加 革命 数最多 革命 献身 数最多 革命烈士 数最多 村庄 化州市 红色 老区 建设 缩影 自年 柑村 列为 全省 红色 党建 示范 工程建设 村庄 该村 挖掘 红色 文化 资源 推动 乡村 振兴 发展 致力 打造 区域性 红色 文化教育 基地 月份 柑村 入选为 广东省 文化 旅游 特色 红色 该村 红色 文化 旅游 热门 目的地 化州市 列为 全国 第二批 革命 文物保护 利用 区分 评为 全国 民主 法治 示范 茂名市 广东 南路 革命 柑村 文化 旅游景区	n l a ns vn l nz nz t m b v vn m v nt n n a a n v vn z vn v z n z n ns n n vn n r n v n n j v l n r v n n n v n v vn n v n n l n n n n ns n vn n n r n n vn n n ns v n m vn n n n v n n n v ns ns ns vn n n x	267
1015	社会类	茂名市 建国 生态 天鹅湖 旅游区 水产 养殖 生猪 养殖 水果 种植 风景 花卉 种植 园林 树木 种植 园区 在建 筹建 项目 四季 花园 珍稀 植物园 水上 乐园 亲子 乐园 餐饮 会议 俚族 文化村 冼太 广场 休闲 娱乐 文化教育 场所 茂名市 建国 生态 天鹅湖 旅游区	ns ns n ns n n vn n vn n v n n v n n v n v v n m n a n s n n n n n n n nr n v vn l n ns ns n ns n	112
1016	主题公园类	新城 公园 广东省 茂名市 白区 沙琅镇 公园 公园 占地 沙琅 最为 引人注目 地方 山区 公园 依山 内设 凉亭 人工湖 文化 中心 活动中心 滑冰场 游泳池 游乐 设施 依山傍水 风景 独特 新城 公园 当地 居民 休闲 娱乐 好去处 茂名市 沙琅 新城 公园 景区	ns n ns ns n n n n v n d i n ns n nr n nrt n n n l n n n n i n a ns n s n v vn l ns n ns n n	119
1017	自然类	肇庆 星湖 风景 名胜区 全国 十大 文明 风景 旅游 示范点 ISO 国家 示范区 七星岩 鼎湖山 两大 景区 七星岩 片区 七星岩 星湖 国家 湿地 公园 鼎湖山 片区 鼎湖山 景区 景点 天溪 十景 云溪 十景 宝鼎园 星湖 水面 公顷 七座 挺拔 岩峰 天上 北斗七星 湖光山色 美不胜收 被誉为 岭南 第一 奇观 肇庆市 星湖 旅游景区	ns n n n n j nr n vn n eng n n nr ns x n nr n nr n n z n ns n ns n n ns n ns n nr n n q m v n s nz n l n ns m a ns n x	140
1018	人文类	肇庆 龙母庙 始建 秦汉 时期 距今 多年 历史 寺庙 前临 西江 背靠 五龙山 黄旗 拱卫 形式 五龙 护珠 多处 景观 牌坊 广场 山门 香亭 大殿 母墓 碑亭 龙母庙 供奉 龙母 娘娘 庙宇 中国 岭南 古建筑 代表 广州 陈家祠 佛山 祖庙 称为 岭南 古建筑 瑰宝 肇庆市 龙母 祖庙 景区	ns nr v nr n n m n n v ns v ns nr v n nz nz m n n n ns nr n n n nr v nr n n ns ns nr n ns nr ns n v ns nr n ns nr n n	131
1019	自然类	盘龙 生态 旅游区 有名 腾龙 飞瀑 飞瀑 烟雨 飞瀑 三大 天然 奇观 区内 大大小小 瀑布 多个 旅游区 山水 森林 自然生态 资源 禀赋 成功 开发 勇士 漂流 瀑布 观光 峡谷 品氧 全国 水车 高空 滑索 森林 世界 生态 休闲型 旅游 产品 肇庆市 盘龙 景区	nr n n a ns n n n n x b a s z n m n ns n l n n a v n a n n n n n n n nr n n n n vn n ns nr n	120
1020	人文类	德庆 学宫 全国 重点 文物保护 单位 始建 祥符 四年 元大德 元年 重建 庄严 古建筑群 大成殿 崇圣 经阁 乡贤 杏坛 建筑 占地面积 八千 多平方米 我国 元代 木构 建筑 瑰宝 德庆 学宫 学宫 顾名思义 学子 上课 之地 中国 未有 小学 中学 大学 学宫 当地 培育 人才 场所 肇庆市 德庆 学宫 景区	ns n n n n n v nz m nr t a a n nr ns n n n n n m m r t n n n ns n n nr n v r ns v n n n n s vn n n ns ns n n	142
1021	自然类	封开 龙山 景区 广东 省级 风景 名胜区 素有 广东 桂林 美誉 占地面积 公顷 景区 山清水秀 鸟语花香 山水 映辉 衬托出 一片片 迷人 景色 独一无二 鬼斧神工 所雕 石灰石 溶岩 神奇 景观 多种 轻松 写意 紧张 刺激 旅游 运动 景区 有如 回归 大自然 怀抱 重拾 清新 梦幻 生动 感觉 肇庆市 封开 龙山 景区	v ns n ns b n n v ns nr n n q n nr n ns nr v m n n i i n n n a n m a v a v vn vn n v v d v v a n vn n ns v ns n	136
1022	自然类	石河 景区 享受 广东 九寨沟 美誉 景区 独特 自然景观 优雅 生态环境 著称 景区 森林 繁茂 瀑布 飞流 奇石 遍布 休闲 度假 观光旅游 乡村 风情 体验 农家 风味 佳肴 一体 被誉为 省内 最具 特色 生态旅游 度假区 景区 景点 十里 石河 堪称 省内 龙大 瀑布 国内 罕见 石滩 天然 山泉水 泳场 户外 拓展 游乐 设施 负离子 氧吧 田园 山村 美食 土特产 购物 山乡 风情 水车 肇庆市 四会 石河 景区	ns n v ns ns n n a l a l a n n a n n n v v v nz n n n n n n n n s x n n n n n m ns v s ns n s a n b ns n s v n n n n nr ns n n n ns n n ns j ns n	178
1023	社会类	兴隆 翡翠 一个集 产供销 一体 翡翠 批发市场 兴隆 翡翠 珠宝 切合 年轻人 网络 购物 需求 整合 多种 销售 模式 优势 重金 打造 面积 平方米 兴隆 直播 全国 翡翠 玉器 爱好者 直播 平台 选购 玉器 带动 商户 开拓 销售 途径 肇庆市 四会市 兴隆 翡翠 景区	ns n m l n n n ns n nz v n n n v v m vn n n n v n q ns vn n n n n vn n v n v n v vn n ns ns ns n n	130
1024	社会类	澳雪 国际 工业 旅游 位于 肇庆市 高新区 澳雪 国际 大型 生产 基地 洗涤 文化 博览 级别 标准 无尘 生产 车间 沐浴 文化 科教 工业化生产 一体 体验式 工业 旅游景区 澳雪 内设 五大 功能 区域 现代化 多功能 综合 办公大楼 综合 物流 仓储 综合 能源供应 绿色 生活 娱乐区 十万 空气 无尘 净化 标准 生产 车间 GMPFDA 肇庆市 澳雪 国际 工业 旅游 景区	ns n n vn v ns nr ns n b vn n v n nr n n n vn n v n n n n n n x ns n j n n vn b vn n vn n j vn n n vn n m n n n n vn n eng ns ns n n vn n	160
1025	人文类	肇庆 包公 文化园 包公祠 基础 改造 新建 建筑面积 平方米 包公祠 清心 包公 文化 广场 文化街 戏台 沿江 景观 平台 清心 园内 展览馆 分为 序厅 第一 展厅 展厅 第三 展厅 园内 陈展 实物 件套 包括 件套 文物 实物 当中 端砚 浮雕 墙星 书院 试卷 明清 砚碑 镇园 更是 镇园 肇庆 包公 文化园 建设 充分利用 最新 声光电 技术 传统 文化 先进 科技 相结合 观众 身临其境 生动 趣味 视觉 感官 体验 参观者 移步 换景 接受 廉政文化 熏陶 肇庆 包公 文化园	ns nr n nr n v ns n q nr a nr n n n n f n n a s n v n m n n m n s nr n n v n n n s n n n n n t n n d ns ns nr n vn n d n n n n a n v n i vn n n n n n vn n v l vn ns nr n	208
1026	社会类	中国 玉器 博览 坐落于 中国 玉器 之乡 广东省 四会市 核心 玉器 商圈 商城 经营 面积 万平方米 超大规模 现代化 玉器 展示 交易中心 授予 中国 翡翠 制品 采购 基地 广东省 诚信 示范 市场 荣誉称号 肇庆市 广东 玉器 博览 景区	ns n nr v ns n r ns ns n n n ns vn n m b vn n v nt v ns n n v n ns nz v n n ns ns n nr n	101
1027	人文类	三元 建于 明万历 二十七年 公元 广东省 重点 文物保护 单位 祈求 科举考试 头名 三元 得名 平面 八角 九层 十七层 阁式 砖室 腔壁 几何图形 美观 平座 结构 基础 红砂岩 花岗岩 建造 角柱 颜色 红白 相间 须弥座 刻有 浮雕 图案 转角处 雕饰 神态 各异 托塔 力士 批荡 用料 工艺 讲究 传说 批荡 塔身 工匠 许新 不许 严格要求 选用 灰浆 名贵 银朱 灰浆 经历 风雨雷电 袭击 至今 鲜艳 如昔 只新 不旧 美誉 肇庆市 德庆县 三元 景区	m v nr m q ns n n n v n n m v n m m m n n n l nz m n n n nr v n n nr n nr v n n n n n a nrt n v n n vn n v n n nr d l v n n nr n n n v d a t d a n ns ns m n	240
1028	人文类	江楼 肇庆市 端州区 东路 东侧 石头 岗上 南临 西江 始建 明宣德 年间 历代 修缮 名称 屡次 书院 继称 东隅 社学 明崇祯 十四年 命名 江楼 清初 改名 镇南 复称 江楼 肇庆 江楼 景区	ns ns ns ns f n s ns ns v nr t n v n d n v f n nr m n ns t v ns v ns ns ns n	90
1029	社会类	广宁县 油茶 文化 博览园 生态 共享 主题 依托 扎实 工业 基础 叠加 广宁 油茶 独有 文化底蕴 种植 示范 旅游观光 科普 休闲 一体 打造 工作 科教 观光 休闲 融合 一体 新型 工业 空间 机械化 生产方式 产品品质 立体式 展现 场所 沉浸式 趣味 科普 景区 育苗 示范 互动式 游学 体验 愉悦 田园风光 特色 人文 艺术 负担 休闲 娱乐 打造出 广东省 首个 绿色生态 农业 工业生产 相结合 产业 旅游 乐园 肇庆 广宁 油茶 文化 博览园	ns n n n n v n v a n n v ns n v n v v n nrt v n v vn n n v vn n b n n n l n b v n x n nrt n v v n n n a nr n n n v v vn l ns m n n n v n vn n ns ns n n n	189
1030	自然类	怀集 燕山 风景区 峰林 岩洞 溪流 田野 阡陌 村庄 翠竹 交相辉映 如诗如画 美不胜收 燕山 盘古 洞天 燕山 盘古 洞天 游程 长达 盘古 洞天 千年 香火 依然 鼎盛 有求必应 盘古 祭坛 国内 罕见 仙女 瀑布 亿年 神龟 盘古 梯田 盘古 巨人 圣景 专家论证 区内 完好 保存 亿万年 燕山 运动 留下 最美 自然景观 盘古 洞天 古怀阳 十六 连续剧 西游记 拍摄 燕山 多姿多彩 自然 生态环境 论比 深厚 文化 历史 底蕴 游山玩水 攀岩 探险 考古 休闲 一体 无不 燕山 人间 仙景 魅力 肇庆市 怀集县 燕都 旅游景区	v ns n nz n n nr n n nr i l l ns ns n ns ns n n ns ns n m n d z l ns n s a n n m n ns n ns n n n s a v m ns vn v a l ns n nr m n n v ns i d l v a n n n i ns n vn v n d ns n n n ns nr ns x	225
1031	社会类	西江 文化 展馆 位于 肇庆市 高要 蛟塘镇 西江 酒厂 一个集 展览 参观 体验 游乐 科普 研学 活动 一体 岭南 特色 文化 工艺 学习 参观 场所 西江 文化 展馆 入选 第三批 广东省 乡村旅游 精品 线路 广东省 人文 社科 普及 基地 肇庆市 中小学 研学 实践 教育 基地 生产 果酒 礼盒 春常 肇庆 优秀 旅游 手信 称号 肇庆市 西江 文化 展馆	ns n n v ns b ns ns n m v n n n nrt n vn n ns n n n v n n ns n n v m ns x n n ns n n ns n ns j n v vn n vn n n t ns a vn n n ns ns n n	151
1032	主题公园类	位于 肇庆市 高要 区金 道恒大 世纪 梦幻 肇庆 恒大 梦幻 奇趣 园区 欧美 高品质 园林 生态 设计 风格 蓝本 打造 生态 植物 奇趣 探险 梦幻 景观 互动 娱乐 主题 汇集 全球 追捧 参与性 互动性 奇趣 类型 休闲 娱乐活动 打造 城市 家庭 一站式 度假 网红 打卡 目的地 肇庆市 恒大 世纪 梦幻	v ns b n nz n n ns nz n a n ns n n n vn n n v n n a n n n d vn n v n v n n a n v n v ns n b v n v n ns nz n n	132
1033	复合类	肇庆 紫云 位于 西江 羚羊 省级 自然保护区 内砚 拥有 端砚 开采 加工 悠久 历史 中国 品质 端砚 出自于 紫云 坑坑 麻子 大名 唐朝 年间 开采 砚石 千年 坑洞 观赏 一年一度 盛开 柯仙钟 之称 吊钟 铁索桥 户外 拓展 基地 绿色 长廓 古磨 遗址 沟谷 雨林 品氧谷 侗族 歌舞 表演 脚下 小溪 风景如画 山谷 肇庆市 紫云 风景区	ns nr v ns n b n n v n v vn a n ns n n v nr n n m t t v n m n v l v nr x n nr s v n n n a n n nr n nz n v f nr i n ns nr n	162
1034	度假类	猫爪 生态 农场 休闲 旅游 生态农业 主题 现代农业 科普 教育 亲子 体验 多功能 一体 生态型 田园 综合 度假区 猫爪 生态 农场 优越 农田 风貌 山体 景观 特色 水资源 优势 特色 星空 帐篷 别墅 动植物 种养 体验区 大片 花海 樱花 互动 景点 自然 水上 项目 特色 涵盖 休闲 娱乐 度假 观光 科普 教育 多样化 旅游 形式 远离 城市 喧嚣 展露 自然 肇庆市 猫爪 生态 农场	n n n v vn n n n nrt vn n n b n n nr vn n n n n a n n n n n n n n n n n n n x n ns n d n d s n n v v vn v n nrt vn l vn n v ns v v d ns n n n	166
1035	自然类	阳湖 景区 水景 植物 造景 配以 人文景观 融汇 繁华都市 自然生态 美景 岭南 水乡 特色 防洪 排涝 生态 保护 游览 观光 休闲 娱乐 科普 教育 功能 一体 生态 公园 阳湖 湖泊 水面 面积 多亩 湖面 中心 设置 大型 绿化 开放 空间 高空 俯瞰 犹如 翡翠 宝石 阳湖 天空 飞虹 月季 端砚 文化 长廊 观砚岛 亲子园 阳三亭 特色 景点 景观 肇庆市 阳湖 景区	ns n n n n v n n ns l n ns n n vn v n v vn n v vn nrt vn n n n n ns ns n n m n n vn b n v n n v v n nr ns n nz t n n n nr n nr n n n ns ns n	163
1036	度假类	生态旅游 度假村 当地 颇具 名气 休闲 旅游胜地 田园 气息 浓郁 油菜花 樱花 茶花 盛开 之际 简直 美不胜收 肇庆市 四会市 生态旅游 度假区	n n s v n v n nr n a n n n v f d l ns ns n n	65
1037	人文类	广信 文化园 封开县 首个 历史文化 博览 景区 广信 文化园 广信塔 封开 博物馆 主体 建筑 广信塔 被誉为 两广 标志 岭南 第一 登高 怀古 一览 河山 封开 博物馆 藏有 多件 国家一级 文物 诸多 史前 汉唐 文物 见证 岭南文化 发展 里程 肇庆市 封开 广信 文化园 景区	nz n nr m x nr n nz n nr v n n n nr n j n ns m v ns n ns v n b m b n m nr nz n v nt vn n ns v nz n n	118
1038	主题公园类	华辰 玫瑰园 特色 农业 种植 乡村旅游 休闲 观光 康养 度假 文化 创意 体验 产品 深加工 一体 三产 融合 绿色 低碳 环保 项目 华辰 玫瑰园 占地面积 园区 既有 玫瑰 花园 向日葵 衣草 花海 百香果 瓜果 多样 农业 种植 观赏 体验 热气球 升空 天空 系列 星空 露营 基地 游船 浆板 欢乐 嘉年华 动物 表演 心动 心跳 游乐 体验 项目 肇庆市 怀集 华辰 玫瑰 景区	nz n n n v x v n x v n v n n nt n j vn n x j n nz n n n c n n n n ns n n r n v v n n vn n q n v n n n a nz n v n v n n n ns v nz n n	160
1039	复合类	钟山 森林公园 广东 高要市 城镇 一座 公园 包括 人文景观 森林 旅游 旅游 服务 三个 首期 建设 主体 景点 龙公 祖庙 观音殿 王爷 龙湖 迎龙 广场 园林 餐厅 项目 肇庆市 高要 钟山 景区	nr n ns n ns m n v n n vn vn vn m t vn n n nr n n nr ns nr n n n n ns b nr n	82
1040	自然类	千层 景区 峰体 重重叠叠 页岩 局部 钙质 页岩 地貌 湖南 张家界 地貌 同属 距今 三亿 八千万 泥盘纪 砂岩 峰林 地貌 经历 地壳 升降 运动 经受 长年 流水 切割 空气 侵蚀 褶皱 断裂 奇伟 壮观 景象 暮春 三月 漫山遍野 杜鹃花 野花 竞相 怒放 争芳斗艳 五彩缤纷 呈现出 垂壁 千层 悬空 万朵 绚丽 景色 肇庆市 封开 千层 景区	m n n z n n n n n ns nr n n n m m n n nz n n n v vn v d n v n v n v a a n t m i nr n n v l i v n m n m a n ns v m n	166
1041	自然类	大斑 景区 位于 封开 杏花 镇古 广信 河畔 一个集 攀登 揽胜 健身 娱乐 休闲 美食 一体 生态旅游 景区 景区 斑石 天下第一 棋盘 盘古 神坛 妃泉 圣妃 宫石 趣园 如意 鸳鸯 投石问路 石畔 回廊 攀岩 胜地 白马 远眺 刘三妹 歌台 景点 登石 攀岩 健身 祈福 许愿 项目 肇庆市 封开 大斑 景区	n n v v n ns nz ns m v v v vn v n n n n n n l n ns n n n n n v n n n n ns n ns v nr n n nz ns v nz v n ns v n n	130
1042	自然类	肇庆 北岭 森林公园 一座 森林 生态 资源 依托 自然 古朴 野趣 特色 近郊 森林公园 春天 来到 感受 亲近 自然 拥抱 森林 惬意 步履 叠进 旖旎风光 渐次 眼前 展开 连绵 山峰 相映成趣 一路 跨越 到达 山顶 那一刻 感受 目极 万顷 心驰神往 踏青 春游 北岭 森林公园 樱花 花期 肇庆市 北岭 森林公园 景区	ns ns n m n n n v d a n n s n t v v d d v n a nr v l d t v a ns i m v v n r v n m i z n ns n n n ns ns n n	149
1043	自然类	广宁 竹海 大观 旅游区 利用 绥江 两岸 浩瀚 平原 竹海 建设 竹子 氧量 常绿 阔叶林 源源不断 输送 新鲜 纯氧 置身于 浓浓的 纯氧 竹林 精气 之中 堪称 中国 氧吧 竹海 大观 占地面积 平方公里 景区 翠竹 绵延 浩如烟海 一幅 气势雄伟 景色 奇特 天然 竹林 美景 全年 四季 可观 竹可春 夏赏竹 绿秋览 竹浪 肇庆市 广宁 竹海 大观园 景区	ns ns n n n ns f a ns ns vn n n b n i v ns b l z b nz n r v ns n ns n n q n nr v i d l n nz b nz n m m a nr nr nr nz ns ns ns n n	165
1044	人文类	宝锭山 风景区 座落在 全国 十大 竹子 之乡 广东省 肇庆市 广宁县 景区 文化 财神 文化 养生 文化 主题 景区 亮点 天下第一 财神 文化 博物馆 中国 竹业 产品展销 中心 肇庆市 广宁县 宝锭山 景区	nr n i n j n r ns ns ns n n n n v n n n n l n n n ns n l n ns ns nr n	89
1045	社会类	肇庆 文醉 体验 广东省 工业 旅游 精品 线路 香满源 酱油 线路 景点 公司 旅游 公司 合作 探索 工业 旅游 发展 模式 端州 非遗 项目 满园 酱油 更好 宣传 旅客 工作人员 引导 酱油 参观 香满源 酱油 古窖 悠久 历史 一件 保存 千年 酱油 酿造 工具 游客 兴趣 游客 酱油 制作 美味 状元 肇庆市 香满源 千年 酱油 景区	ns nr n ns n vn n n nr n n n n vn n vn v n vn vn n ns x n ns n d vn n n v n n nr n n a n m v m n vn n n n n n vn nz n ns nr m n n	168
1046	社会类	打响 德庆 工业 旅游 第一枪 广东 德庆 无比 养生 酒业 有限公司 一家 历史悠久 百年 老字号 企业 原名 德庆县 首乌 酒厂 南药 大王 关氏 兄弟 创建 关馥园 酒坊 至今已有 历史 无比 酒业 国家 AA A级 旅游景区 揭牌 打响 全县 工业 旅游 第一枪 填补 德庆 旅游 发展 一块 空白 标志 工业 旅游 有机 融合 加快 工业 旅游 强为 德庆 特色旅游 产业 发展 锦上添花 肇庆市 德庆 无比 酒业 景区	vn ns n vn m ns ns v v n n m l m n n n ns n n n nrt nr n v nr n l n v n n eng x x v vn n n vn m v ns vn vn m n n n vn n vn v n vn v ns n n vn i ns ns v n n	169
1047	社会类	智联 科创 梦工场 千年 古宋 一线 相连 黄金水道 西江 崇禧 临近 大桥 占地约 平方米 建筑面积 平方米 星通 电子厂 旧址 改建 文创 休闲 青年 时尚 产业 新型 园区 年月日 智联 科创 梦工场 围绕 科技 创新 电子商务 青年 文化 卓有成效 尝试 肇庆市 创新 示范园区 肇庆市 电子商务 示范园区 粤港澳 大湾 青年 家园 荣誉称号 余项 智联 科创 梦工场 集合 商科 文化 艺术 休闲 餐饮 青年 时尚 文化 形态 多元 文化 园区 粤港澳 大湾 极具 地标性 人气 网红 景区 肇庆市 端州区 智联 科创 梦工场 景区	ns n n m t m d n ns nrt v ns nr q n q n n n v n v t n n b n t ns n n v n v n t n i vn ns v n ns n n ns ns t n n m ns n n v n n n v n t n n n m n n ns ns n x n n n ns ns ns n n n	230
1048	社会类	励志 碧道 公园 依托 现代农业 特色产业 发展 重点 打造 产业 观光 主题 碧道 体验 建设 有格桑 花海 励志 碧道 竹荪 基地 竹林 沙滩 乐园 帐篷 营地 食用菌 种植 基地 特色 景点 地道 美食街 精品 民宿 临江 垂钓 旅游 配套 服务 肇庆市 封开县 励志 碧道 公园 景区	n nr n v n n vn n v n n n n n vn nr ns n nr nz n nz nr n n n n v n n n n ns n n ns v vn a vn ns nr n nr n n	109
1049	自然类	台洞 美丽 建设 亮点 一封 首个 湿地 公园 台洞 生态 公园 贺江 碧道 画廊 节点 生态 公园 湖岸 配套 观景 平台 绿化 沿湖 种植 美人蕉 荷花 水生植物 改善 湖水 水质 造就 荷塘 山色 肇庆市 封开县 台洞 湿地 公园 景区	ns ns vn n m m z n ns n n ns nr n n n n s a n n n f v n n l v ns n v ns n ns nr ns z n n	104
1050	人文类	砚洲岛 位于 肇庆市 鼎湖区 羚羊 下游 广东省 江心 民风淳朴 土地 肥沃 植物 种类 繁多 土特产 砚洲岛 四周 水东 历史悠久 香火 鼎盛 包公 楼西 适合 游客 亲水 娱乐 大面积 碧水 银滩 西江 留洋 第一 博士 末代皇帝 老师 陈焕章 故居 珠三角 桑基 鱼塘 大榕树 水乡 蕉林 旖旎风光 岛上 村落 整齐有序 宗祠 众多 浓郁 岭南 民俗 风格 肇庆市 鼎湖区 砚洲岛 景区	n v ns ns n f ns n x n a n n a n n m n l n z nr n v n n vn n nr n ns ns m n n n nr n nz nr n nr n nrt l s n l nr m a ns n n ns ns n n	166
1051	人文类	八卦 又名 黎槎 距今 多年 历史 黎槎 古村 八卦 形态 布局 精致 暗藏 洛书 河图 玄机 中国 古代 儒家文化 论述 万物 景点 周易 八种 图形 八卦 符号 形状 房屋 一座 凤凰 名叫 凤岗 山上 肇庆市 高要 古村 八卦 景区	n n nr n m n nr nr n n n a v nr ns n ns t nz v n n n m n n n n n m nr v nr s ns b n n n	110
1052	社会类	四会市 LIVE 直播 基地 四会市 人民政府 字节 跳动 建设 互联网 珠宝 玉器 电商 直播 示范点 基地 广东 会心 文化 联合 抖音 APP 运营 基地 软硬件 设施 完善 硬件 配有 供应链 专区 检测 物流 仓储 一体 一体化 中心 大型 智能 停车场 软件 提供 畅通无阻 网络 优质 主播 运营 培训 课程 全方位 售后服务 已有 多个 商家 入驻 近期 基地 翡翠 手镯 如火如荼 聚集 流量 效应 助力 全体 商家 加速 变现 依托 超强 头部 流量 平台 LIVE 直播 基地 源源不断 地向 全国 输送 珠宝 玉器 源头 货品 印证 四会 玉器 之乡 美称 据介绍 基地 建设 独具特色 文化 街区 市民 提供 休闲 娱乐场所 吸引 优质 商家 玉器 文化 一道 亮丽 风景线 肇庆市 四会 LIVE 直播 基地 景区	ns eng vn n ns nt n vn vn n nz n n vn n n ns n n v x eng vn n l n v n v n n vn n j n l n b n n n v i n n vn vn vn n m l v m n v t n n n i v n n n n n v v v v n n n eng vn n i n n v nz n n n j m n r n n n vn l n s n v v n v n n n n m a n ns j eng vn n n	310
1053	人文类	省级 红色 示范 工程 市级 西江 党旗 基层 示范点 广宁县 江美村 挖掘 红色 革命 遗址 资源 打造 心堂 农民协会 旧址 县委 机关 旧址 红色 景点 红色 文化 爱国 教育 党风廉政 教育 三位一体 红色 教育 格局 肇庆市 广宁 红色 江美 旅游区	b n v n n ns n n n ns ns v n vn n n v n nt n n n n n n n n ns vn nr vn l n vn n ns ns n ns n	110
1054	度假类	绿地 国际 生态城 粤港澳 大湾 重点 规划 珠三角 新干线 空港 经济圈 核心 板块 占地 天然湖泊 公园 绿地 香港 打造 空港 国际 生态城 一座 文化教育 医疗 康养 生态旅游 休闲 娱乐 城市 人居 多功能 一体 综合 服务 新城 肇庆市 绿地 生态园 景区	n n x ns ns n n nz n n n n n v n n n ns v n n x m l n x n v vn ns n b n vn vn ns ns n n n	114
1055	自然类	清远市 连州 地下河 旅游景区 一处 典型 亚热带 喀斯特地貌 巨型 天然 石灰岩 溶洞 神秘 瑰丽 石钟乳 洞穴 暗河 蜚声中外 广东 地下 第一 之称 连州 地下河 景点 陆路 水路 陆路 溶洞 水路 地下河 水陆 两游 连州 地下河 恢宏 气势 壮丽 景观 独特 组合 堪称 岭南 清远市 连州 地下河 旅游景区	ns ns n x m n n nz b b n n a z nr n n l ns s m x ns n n n n n n n n n f ns n a n a n a v v ns ns ns n x	139
1056	度假类	清新 矿泉 度假区 旅游 度假 运动 休闲 康体 养生 农业 观光 民族风情 户外 拓展 训练 商务会议 一体 综合型 旅游景区 度假区 温泉 主题 四周 灵山 秀水 环绕 环境 温馨 祥和 园林建筑 浓缩 中国 园林艺术 精华 众多 风格各异 露天 露天 温泉 镶嵌 鲜花 碧草 区内 拥有 足球 训练 基地 高山 草场 卡丁车 野战 骑马 越野车 攀岩 漂游 娱乐 项目 清远市 清新 矿泉 旅游 渡假	a n n vn v vn v n v n n n s v vn nt n n x n nr n m ns n v n nr nrfg n v ns n nz m l v v nr v n n s v n vn n ns n nz nz n nt ns v vn n ns a n vn n	162
1057	度假类	碧桂园 假日 半岛 位于 广佛 特区 广州 国际 机场 板块 休闲 度假 生态圈 碧桂园 地产 倾情 打造 大型 山水 度假 广州 王子 山脉 环抱 天然湖泊 静谧 保护性 开发 原生态 珍惜 山水 水域 同温 生态 林海 天然 温控 防护 缔造 自然 山水 岛国 资料 显示 负氧离子 含量 高达 cm 天然 水域 王子 山脉 簇拥 碧桂园 假日 半岛 别墅 建筑群 自然 生长 五年 荣获 大小 余个 奖项 清远市 碧桂园 假日 半岛 故乡 旅游 度假区	nr t n v ns n ns n n n v v n nr n n v b ns v ns nr ns n n nr n v n a ns n n n nr b n v v d ns n n v n n nr eng b n nr ns v nr t n n n d n t nr b m n ns nr t n n vn n	203
1058	自然类	黄腾峡 生态 旅游区 休闲 旅游 疗养 度假 运动 保健 娱乐 观光 购物 一体 大型 综合 生态 旅游区 黄腾峡 海拔 山势 雄伟壮观 公里 大峡谷 常年 烟雨 弥漫 蜿蜒 崎岖 峡谷 恰似 一条 腾飞 巨龙 峡谷 入口处 一座 山峰 一尊 弥勒 大佛 天下 宾客 清远市 黄腾峡 生态 旅游区	nr n n v vn n v vn nr vn n n n b vn n n nr n n l q nz d n v v a n a m nr nr n i m ns m nz d s nr ns nr n n	116
1059	度假类	玄真古 漂流 景区 玄真 漂流 漂动 天下 美誉 景区 占地 群山 环抱 碧潭 密布 奇石 尤如 星罗 山岩 巨石 穿插 霸气 尽显 区内 山水 奇石 碑林 自然 宗教 文化景观 探险 野战 拓展 别墅 山庄 休闲 中心 酒店 餐饮 烧烤 射箭 钓鱼 丰富多彩 娱乐 项目 清远市 清新 区玄真 漂流 景区	nr a n nr a a s n n v n n nr v n nr nr ns nr v n v s ns n n d n nz n nz v n ns v n n n v n n i vn n ns a nr a n	121
1060	度假类	龙湾 天然 温泉 度假村 占地面积 万多平方米 温泉 核心 生态 载体 旅游 度假 温泉 疗养 商务会议 健身 休闲 中外 贵宾 接待 一体 综合型 度假 酒店 度假村 有余 特色 各异 独具 东南亚 园林 风格 露天 温泉 温泉 池水 来自 近年 历史 汤塘 温泉 泉水 泉眼 涌出 温度 度日 涌量 立方 热泉 度假村 配套 设施 KTV 棋牌 拓展 乒乓球桌 球沙 排球场 烧烤场 清远市 龙湾 旅游区	ns b nr n n m nr n n n vn v nr n nt v v f ns v n n v n n r n a n ns n n v nr nr n v t n nr nr ns n v n n n q n n a n eng n v n n n x ns ns n	170
1061	度假类	宝晶宫 生态旅游 度假区 称为 广东 山水 桂林 岭南 第一 洞天 景区 占地 平方公里 区内 环境 幽美 雅静 碧波 茂林修竹 湖泊 花海 溶洞 山林 奇石 温泉 酒店 水上 乐园 恐龙 世界 极限 项目 研学 拓展 基地 项目 一体 综合 度假区 清远市 宝晶宫 景区	nr n n v ns ns nr ns m n n v q s n a nr nr ns ns ns n ns n nr n s n nz n a n n v n n n vn n ns nr n	105
1062	自然类	广东 第一峰 旅游 风景区 位于 清远市 阳山县 瑶族乡 南岭 森林 自然保护区 景区 深壑 幽谷 清溪 长流 飞瀑 连缀 瀑一景 绚丽 壮观 水质 清澈 空气清新 犹如 长长的 风景 画廊 动人心弦 清新 扑鼻 负离子 气息 游客 第一峰 钟爱 空气 负离子 含量 广东省 人称 负离子 圣地 清远市 广东 第一峰 旅游 风景区	ns m vn n v ns ns ns ns n n n n n ns n n v n a a n a z v z n n i a v n n n m nr n n n ns n n n ns ns m vn n	132
1063	自然类	龙潭 文化 生态旅游 度假区 湟川 三峡 景区 基础 改造 文化 主题 特色 生态旅游 度假区 三个 阶段 建设 区内 仙女 楞伽 鸳鸯 瀑布 滴翠 瀑布 数十道 飞瀑 双溪 戏台 龙宫 思乡 面滩 大坝 纤夫 景点 清远市 湟川 三峡 龙潭 文化 生态 旅游区	ns n n n ns ns n n v n n n n n m n vn s n n n n z n m n nr n nr n n ns n n ns ns ns ns n n n	121
1064	度假类	波拉 远古 森林 山水 世界 一处 冰川 遗址 乐水 天堂 数万亩 羊角 森林公园 香港 新信 集团 投资 亿元 打造 一站式 旅游 王国 冰川 水谷 主题公园 度假 酒店 火山 温泉 项目 一体 开创 省级 森林公园 发展 复合型 旅游观光 娱乐 休闲 度假 养生 产业 局面 打造 中国 水上 娱乐 山地 旅游 温泉 疗养 商务 休闲 森林 度假 一张 旅游 王牌 清远市 波拉 度假 森林 景区	ns ns n ns n m ns n n n m n n ns nz n vn m v b vn ns ns n n v n n nr n n v b n vn b n vn v v v n n v ns s vn n vn nr n n v n v m vn n ns ns v n n	161
1065	度假类	狮子 四大 功能 板块 主题 高尔夫 核心 休闲 运动 板块 核心 主题 会议 度假 休闲 中心 板块 养生 保健 主题 温泉 SPA 板块 滨水 休闲 居住 特色 高端 人居 板块 主题 高尔夫球场 喜来登 大酒店 游艇 水幕 电影 晨岛 茶岛 夜岛 梦岛 花岛 渔岛 购物 渔人 码头 清远 狮子 湖因 举办 首届 全球 大使 休闲 峰会 闻名 打出 招牌 东方式 戴维营 意欲 打造 一座 中国 特色 超级 休闲 客厅 高尔夫球场 丹霞地貌 模拟 月球 地表 环形山 火山 地貌 特征 主题 球场 有雄山 秀水 刚柔并济 绝佳 月球 景观 氛围 打球 月球 登月 水幕 电影 亚洲 清远市 狮子 国际 休闲 旅游区	n j n n n nr n v vn n n n n v v n n v nr n nr x n n v v n n n n n n i n n n n n n n n ns n n n n a n n v m n n v n v v v n nr n v m ns n b v n n nz v n n n n n n n n l n i z n n n v n nz n n ns ns n n v n	268
1066	度假类	新银 温泉 度假村 广州 后花园 之称 度假村 设有 功效 温泉 八十多个 温泉水 采自 地表 多米 温度 水质 无色 无味 透明 洁净 新银 温泉 度假村 山峦起伏 树木 葱茏 空气 新鲜 出水 相拥 珠三角 地区 难得 天然 氧吧 清远市 新银 温泉 景区	nz nr n ns n x n v n nr m nr v n m n n b d v z nz nr n i n z n ns v v nz n d b n ns nz nr n	108
1067	人文类	广东 瑶族 博物馆 一所 综合性 博物馆 广东省 广东 名称 民族 博物馆 中国 收藏 瑶族 文物 最多 齐全 专业 瑶族 博物馆 截至 月份 中国 广东 瑶族 博物馆 收购 调拨 捐赠 方式 征集 各类 瑶族 文物 实物 共件 藏品 种类 陶器 瓷器 服饰 银饰 配饰 织锦 刺绣 生产 生活 用具 宗教信仰 授予 广东省 非物质 遗产 瑶族 刺绣 传承 基地 广东省 青少年 科技 教育 基地 国家 二级 博物馆 清远市 广东 瑶族 博物馆 景区	ns nz n m n n ns ns n n n ns v nz n d nr n nz n v n ns ns nz n v v v n v r nz n n n n n n n n n v n n vn vn n n v ns x vn nz n v n ns nr n vn n n b n ns ns nz n n	174
1068	人文类	清远 南岗 千年 瑶寨 始建 宋代 中国 历史文化 名村 全国 全世界 规模 较大 较为 古老 特色 瑶寨 堪称 世界 建筑 奇观 千年 瑶寨 建于 海拔 陡坡 房屋 依山 房子 屋顶 房子 地面 平高 其间 一条 走廊 南岗 千年 瑶寨 面积 保留 明清 时期 古宅 寨门 石板道 代表性 景点 寨门 王屋 瑶练屋 歌堂 南岗 古庙 石棺墓 清远市 南岗 千年 瑶寨 景区	a ns m nz v t ns x n n n n a d nr n nz v n n a m nz v n ns n nr n n n n a r m n ns m nz n v t n n n n n n n n n n ns ns x ns ns m nz n	175
1069	自然类	清远 古龙 原生态 旅游区 位于 清远市 清新 滨江 峡谷 国家 体育 旅游 示范 基地 高差 千米 古龙 大峡谷 瀑布 深潭 奇石 丛林 一体 悬崖 对峙 奇峰 耸立 银瀑 飞溅 古龙 玻璃 大峡谷 创下 世界纪录 认证 中国 高空 玻璃 观光 霸主 清远市 古龙 生态 旅游区	a nr n n v ns a ns n n vn vn v n n q nr nz n ns n nr n n v n v n v nr n nz v nz v ns n n n n ns nr n n	115
1070	度假类	洞天 仙境 生态旅游 度假区 素有 华南 第一天 之称 景区 独特 喀斯特地貌 沟壑 险峻 地理 特征 依托 山水 石潭钟 瀑布 天桥 天坑 绿洲 一体 洞天 仙境 景区 两岸 钟乳 林立 石笋 晶莹 斑斓 一个集 天坑 奇观 度假 住宿 汤泉 养生 休闲 娱乐 特色美食 野外 拓展 一体 原生态 综合型 旅游景区 清远市 洞天 仙境 生态旅游 度假区	n n n n v ns m x n a nz n a n n v ns nr n ns n n n n n n f n nr n a z m n a v n nr v v vn n s v n n n x ns n n n n	139
1071	度假类	广东省 清远市 英德 九龙 小镇 国际 生态农业 度假区 占地 多亩 一个集 农业 公园 乡村 酒店 特色 民宿 花卉 观赏 休闲 观光 养生 度假 科普 教育 户外 拓展 等为 一体 大型 综合性 生态旅游 度假区 度假区 多座 线型 排列 石灰岩 山峰 千姿百态 山峰 神秘莫测 岩洞 嶙峋 怪异 岩石 变化无穷 云海 雾景 浓郁 乡土气息 田园风光 千亩 花海 烂漫 盛开 适合 度假 旅游 清远市 九龙 峰林 小镇 景区	ns ns ns nz nr n n n v m m n n n n n n n v v n v v nrt vn s v v n b n n n n m n v n ns i ns l n z a n l ns n a n nr m ns z v v v vn ns nz nz nr n	165
1072	自然类	金子 原生态 休闲 度假 景区 座落 广东省 国营 连山 林场 金子 省级 生态 公益林 保护区 内距 连山 县城 公里 湖南 江华县 公里 广西 贺州市 公里 湘桂 省区 边界 风光 必经之地 珠江三角洲 城市群 到达 景区 处于 小时 交通 经济圈 景区 主峰 海拔 广东 第八 高峰 金子 三省 天地 灵气 湘桂 省区 边城 风光 观光 揽胜 康体 养生 运动 休闲 探险 猎奇 科普 生态 三省 自驾车 接待 基地 一体 综合性 旅游 度假 景区 清远市 金子 原生态 休闲 度假 旅游景区	n n v v n n ns n ns n n b n n n n ns n q ns ns q ns ns q j n n n l ns n v n v n n n n n n ns m nr n ns n n j n n n n v n v vn v n n nrt n ns i v n n n vn v n ns n n v v x	204
1073	度假类	英德 积庆 仙湖 旅游 度假区 温泉 度假 商务会议 休闲 娱乐 保健 疗养 环保 饮食 一体 综合性 温泉 旅游 度假区 广东 东逸湾 集团 下属 英德 仙湖 发展有限公司 投资 开发 度假区 打造 独具 魅力 国际级 温泉 小镇 中国 最具 吸引力 温泉 旅游 度假胜地 中国 著名 户外运动 公园 中国 英德红 茶文化 基地 仙湖 旅游 度假区 优美环境 珍稀 矿泉 森林 湖泊 自然生态 清远市 积庆 仙湖 旅游区	ns n ns vn n nr v nt v vn nr n j n n n nr vn n ns nr n v ns ns x vn v n v n n n nr nr ns x n nr vn i ns a nz n ns nr n n ns vn n l a n n ns l ns n ns n	170
1074	自然类	太和 古洞 风景 旅游区 清远市 五条 旅游热线 清新自然 生态 旅游热线 景点 年度 清远市 十佳 旅游 风景区 山门 太和 古洞 四个 大字 清代 光绪年间 中国 历史 一位 榜眼 清远 人氏 朱汝珍 所题 太和 古洞 优美 山水 环境 独有 古洞 幽谷 奇石 崖刻 洞观 文化 游客 度过 一段 轻松愉快 好时光 清远市 清新 太和 古洞 风景区	nz nr n n ns m n i n n n n ns z vn n ns nz nr m n t n ns n m n a n nr n nz nr a ns n v n n n n n n n v m z l ns a nz nr n	153
1075	社会类	英德 茶叶 世界 茶文化 旅游 主题 英德 古称 英州 生产 红茶 著称 世是 中国 著名 茶乡 英德 茶叶 世界 采茶 场景 英德 市区 西郊 马口 国家 农业部 专款 广东 省农业厅 定点 全省 香型 茶树 育苗 基地 英德市 茶树 良种 繁育 示范场 占地面积 千亩 青山 相依 绿树 映衬 空气清新 湿润 云雾 缭绕 景致 颇佳 现已 开辟 最新 旅游观光 茶园 游客 享受 亲手 制茶 乐趣 清热解毒 滋润 肌肤 功效 红茶 世界闻名 英红 九号 英国女王 用来 招待 宾客 清远市 英德 茶叶 世界 景区	ns n n n vn n ns n ns vn nr a n ns a n ns n n v n ns n s ns n nt n ns n n n n n v n ns n m v n n m ns nr n v z n n v a v d v d n n n v d n a l n n n nr n nt m nz v v nr ns ns n n n	198
1076	自然类	天门 景区 万平方公里 石门 自然保护区 实验 区域 西京 古道 穿过 自然风光 优美 历史悠久 内涵 古代 交通 文化 天门 可谓 四季 佳美 春游 烟雨 夏纳 清凉 秋来 登高 冬至 养生 正是 四季 首选 当中 春夏 最美 春夏 出自 天门 水流 悬崖 深潭 巨石 生花 丰润 飘逸 好比 群仙 下凡 十里 银河 九天 每逢 雨后 更是 漫山 彩虹 跨越 远望 英西 有如 蓬莱仙境 天上人间 清远市 九州 驿站 天门 景区	ns n m n n vn n ns n v l a l n t n n ns v m nz n n nr a t v t v d m v s t a t v ns n n ns nr n a v v n v m n t v t d ns nz v v ns v nr n ns ns n ns n	180
1077	人文类	连州 福山 景区 道教 七十二 福地 第四十九 福地 山寺 始建 南北朝 中大通 三年 初名 廖仙 观后 改称 清虚观 又名 山寺 抗战 文革 多处 损毁 重修 福山 三峰 尖秀 一百三十 丈峰 环抱 松桧 葱郁 山内 八九百 树龄 甜椎 苦椎 多棵 全国 红椎树 道家 天下 七十二 福地 第四十九 福地 粤北 湘南 道教 洞天福地 历来 乾坤 灵之宅 清远市 福山 风景 游览区	ns ns n nz m ns m ns ns v t nz m v nr n v nr n ns nz n m v vn ns m a m n n nr z s m n n n m n n n s m ns m ns ns ns nz i v nz nr ns ns n n	170
1078	人文类	景区 依山依 浓厚 少数民族 聚居 氛围 亲身 体会 民族 人民 生活气息 景区 福安 公园 茅田 观景台 奇石 七月 香壮家 戏水 活动 举办 广东 首个 县城 主体 开放式 A级 旅游景区 清远市 连山 瑶山 景区	n nr a n v n n n n n l n ns n nr n n t ns n vn v ns m n n nz x x ns ns ns n	98
1079	自然类	清远 仙桥 地下河 风景区 两段 暗河 一段 明河 联成 西向东 河面 平静 乘船 小时 可游 程从岩 山下 小船 游览 第一段 地下河 蝙蝠 惊动 成群 飞出 一段 暗河 多米 河河 洞穿 岩口 暗河 来到 九曲溪 一段 明河 全长 两岸 长满 芭蕉 翠竹 稻田 耕牛 一派 田园风光 清远市 英德 仙桥 地下河 景区	a ns n n m n m nr v nr n a n n v nr s n vn m n n a n v m n m ns v n n v ns m nr n f a n nr n n m nr ns ns ns n n	144
1080	自然类	牛鱼嘴 原始 生态 风景区 原始 亚热带 野生 植物园 生物 多样 严谨 数据 来自 中国 科学家 研究 植物 专家 实地考察 证实 牛鱼嘴 山上 野生植物 多种 野生动物 多种 拥有 一批 国家 二类 保护 珍稀 植物 牛鱼嘴 开发 保护 原生 植被 考量 依据 清远市 牛鱼嘴 原始 生态 风景区	nr v n n v n b n n r a n v ns n vn n n n n nr s n m n m v m n m v a n nr v v n n n p ns nr v n n	120
1081	度假类	乐谷 温泉 度假区 多位 全球 设计 大师 历时 多年 联手 设计 酒店 温泉水 世界 研学 基地 动力 乐园 民俗文化 婚庆 会议 休闲 度假 地产 文化 演艺 九大 业态 一体 中国 温泉 度假 综合体 乐谷 凤凰 温泉 源自 多米 地底 深处 喷出 天然 矿物质 全国 罕见 天然 地热 温泉 园内 设有 各类 温泉 汤池 多达 提供 多种多样 温泉 养生 疗养 体验 清远市 乐谷 温泉 度假区	n nr n m n vn n n m v vn n nr n n n n n n t n v v n n n j n n ns nr v n n nr nr v m n s v b n n a b n nr s v r nr nr nrt v m nr v n n ns n nr n	157
1082	度假类	意大利 山城 美林 温泉 大酒店 环拥 延绵 湖山 景观 带来 原汁原味 地中海 温泉 度假 体验 楼下 小道 空气 充满 度假 味道 两万平方米 自然 园林 地形 设计 拥有 活力 泉原 汤泉 特色 汤泉 私人 汤屋 休闲 观景区 草坪 活动区 由动到静 六大 主题 余个 汤池 芳香 SPA 泡池 边界 泳池 清远市 清城区 美林 湖景区	ns ns ns nr n j nr ns n v n ns nr v n s n n a v n m d n n vn v n ns nr n nr n nr v x n n l j n m nr n x n n n ns ns ns ns	146
1083	度假类	广东 阳峡 风景区 珠三角 一流 生态 文化 旅游 滨水 休闲 度假 艺术 产业 游艇 产业 户外运动 农耕 文化 养生 养老 主题 一体 大型 综合性 流域 度假 目的地 包括 阳峡 风景区 月亮 艺术 硅谷 板块 江口 养生 度假 宗教 文化 板块 北江 湾区 高端 休闲 度假 四大 板块 体现 人与自然 和谐 共处 阳峡 风景区 地块 人文 历史 旅游 资源 自然 山水 优美 秦汉 南越 文明 唐宋 黄金水道 近现代 城市交通 底蕴 深厚 地块 历史 遗迹 众多 南越王 兵器库 屯田 江口 娘娘庙 纤道 纤石 荔枝 栈道 阳峡 码头 粤汉铁路 清远市 英德 阳峡 风景区	ns ns n nz n n n vn ns v v n n n n nz nr n v nr n n b n n v n v ns n n n n n ns v v n n n ns ns n v v j n v i a d ns n n n n vn n d ns a nr ns nr t n l nt n a n n n m nr n ns ns n n n n n ns n nz ns ns ns n	251
1084	社会类	广东 清远市 佛冈 田野 世界 景区 简称 佛冈 田野 世界 台湾 休闲 农场 精致 农业 大陆 版本 台湾水果 千亩 柚子 多亩 清远市 佛冈 绿野 世界 景区	ns ns ns nr n n v ns nr n ns v n a n n n ns m n m ns ns n n n	69
1085	社会类	皇后 生态旅游 度假区 雾气 缭绕 群山 环抱 茶田 风光 旅游胜地 特色 打造 生态农业 开发 有机 种植 加工 销售 休闲 农业 观光旅游 一体 生态旅游 度假区 皇后 生态旅游 度假区 拥有 优越 生态 资源 独特 高山 梯田 风光 浓厚 茶文化 原生态 人文景观 民族 风俗 特色美食 游客 游览 青山绿水 品尝 特色 美味佳肴 高山 云雾 茗茶 清远市 连山 皇后 生态 观光 庄园 景区	n n n n v n n n n n n v n v n v vn vn v n nz n n n n n n v a n n a ns n n a n n n n n n n vn ns v n i ns n nr ns ns n n n nr n	166
1086	复合类	永梅蒙峒古村 永梅 村委会 壮族 世代 聚居 地方 南诏 蒙国 后裔 居住地 四面 环山 河谷 出口 宛如 世外桃源 实属 祖居地 全村 联姻 和谐 共处 文化 风情 浓厚 拥有 大片 原始 原始 森林 代表性 山地 亚热带 常绿阔叶 林区 负离子 含量 评为 中国 少数民族 特色 村寨 森林 康养 基地 广东省 休闲 农业 乡村旅游 示范点 首批 广东省 文化 旅游 特色 上榜 首批 广东省 乡村旅游 精品 线路 清远市 连山 瑶族自治县 永梅蒙峒古村	ns nr j nz t v n nr ns n n mq n ns vn v n n nr n n a d n n a v n v v n n n n nr n n n v ns n n n n x n ns v n x n m ns n vn n v m ns x n n ns ns ns ns	202
1087	自然类	霞山 省级 风景 名胜区 省级 旅游 度假区 山川 秀丽 古迹 众多 两岸 七十二 峰峰 险峻 江水 曲折 回环 奔泻 其间 一幅 一水远赴海两山高入云 大自然 美景 山川 秀丽 古迹 林立 两岸 七十 峰峰 险峻 江水 曲折 奔泻 其间 大自然 美景 唐代 张九龄 韩愈 宋朝 苏东坡 明代 海瑞 清代 袁牧 文人墨客 慕名而来 清远 霞山 清远市 飞霞 景区	ns b n n b vn n ns a n m f m n a ns a vn v r d i d n ns a n nr f m n a ns a v r d n t nr nrfg t ns t nz t nr n l a ns ns nr n	165
1088	度假类	家庄 生态旅游 度假村 利用 自然风光 条件 划分 九个 功能区 建设 完毕 游客 服务中心 水上 乐园 区花 海区 木屋 餐厅 山顶 观光区 清远市 徐家 生态旅游 景区	n n n n l n v m n vn v n n s n n n n n n n ns nrfg n n	71
1089	自然类	欧家 梯田 一处 尚未 开发 或者说 刚刚 开发 景点 吸引 摄影 爱好者 采风 村里 农家乐 条件 简陋 清远市 欧家 梯田 观光 旅游区	nt n m d v c d v n v n n v s nr n a ns nt n n n	71
1090	自然类	清远 神峰 生态旅游 度假区 阳山 国家 地质公园 核心 景区 集地 溶洞 漂流 露营 体验 古村 民俗 生态 观光旅游 度假 一体 地型 旅游 度假区 汇集 山水 峰丛 石林 溶洞 瀑布 景点 地心 探险 七星 营地 主题 景点 神笔 仙洞 蜂蛹 石林 裂谷 漂流 神笔 仙洞 景点 罕见 黄金 钟乳石 构造 地下 溶洞 高科技 灯光 技术 打造出 如梦如幻 场景 人入 仙境 蜂蛹 石林 景点 四大 园林 英石 成片 英石 一幅 百蛹 成蜂 展翅 离巢 独特 石林 奇观 裂谷 漂流 世界 地心 溶洞 漂流 清远市 神峰 景区	a n n n ns n n n n n n a v n nr n n nz v n n vn n v ns x nr n n n n n nz n n n n n n nr n a n n n a n n v s n nz n n l i n n n n nr n j n ns n ns d n n v n a nr a n a n n n a ns n n	230
1091	度假类	绿岛 旅游 山庄 全国 休闲 农业 乡村旅游 示范点 广东省 青少年 科技 教育 基地 潮州 八景 景区 占地面积 多亩 保留 原始 自然生态 地貌 林地 覆盖率 高达 山庄 山环水绕 风景如画 犹如 一颗 镶嵌 粤东 地上 绿色 明珠 现已 建成 民俗文化 体验区 别墅 酒店 度假区 湖畔 游乐区 湿地 湖景 休闲 特色 农业 体验区 五大 主题 园区 潮州市 绿岛 旅游 山庄	n vn ns n v n x n ns nr n vn n ns n n n m v v l n n n nr ns x i v m v ns s n nr d v n x n n n ns n z n v n n x j n n ns n vn ns	149
1092	人文类	收藏 潮州 八景 自然景观 建筑 景观 文化景观 交融 文物 收藏 文化交流 观光 休闲 一体 文化 旅游景区 该院 泰国 潮籍 侨领 郭丰源 倡建 坐落 潮州 古城 依托 于砚峰 翠绿 韩山 韩水 滋润 一方 热土 潮州 一座 独具特色 文化 地标 收藏 背靠 峰山 主峰 临夏 两侧 山峦 拱护 远眺 韩江 古城 犹如 一幅 可赏 可品 水墨画 潮州市 收藏	v ns n l n n nz n n v n n v n n x r ns n n nr v v ns ns v nr nr ns nr n m n ns m l n n v v n n ns f n v v ns ns v d v n n ns v	166
1093	自然类	潮州 紫莲 森林 度假村 依山 就势 仁者 之山 智者 一处 恬静 秀美 自然生态 旅游区 潮州 莲山 民族 祖地 中国 乌龙茶 民茶 之乡 潮州 凤凰山 紫莲 山峦 紫莲 绽放 清晨 百鸟 瑞气 傍晚 海纳 祥光 春夏 漫游 如处 云端 秋冬 登高 步移景 俨若 世外桃源 神仙 境界 潮州市 紫莲 森林 度假村 景区	ns nr n n nr d n ns n m a a l n ns ns n n ns nr n r ns ns nr n nr v t n n t ns nz t vn r n t v nr v n n n ns nr n n n	137
1094	人文类	韩文 公祠 景区 中国 现存 纪念 唐代 文学家 韩愈 一座 历史悠久 保存 完整 祠宇 景区 现有 三层 殿阁 下层 展览厅 上层 韩愈 纪念馆 碑刻 主祠 景区 建有 韩文 公祠 石牌坊 天南 碑胜 名家 书法 长廊 允元亭 侍郎 天水 玉沁芳 石雕 壁画 长廊 韩愈 勤政廉政 展览馆 橡木 多个 配套 景点 潮州市 韩文 公祠	nr nr n ns n n t n nrfg m l v a n n b m n n n b nrfg n n n n v nr nr n ns n n n n nr nr n nr n n n nrfg l n n m a n ns nr nr	133
1095	人文类	广济桥 文物 旅游景区 潮州 八景 广济桥 全长 浮梁 结构 东西 二段 石梁桥 一段 浮桥 组合而成 梁桥 桥墩 石梁 东边 梁桥 桥墩 桥台 一座 桥孔 西边 梁桥 桥墩 桥孔 潮州市 广济桥 文物 旅游景区	nz n x ns n nz n n n ns m nr m n l nr n nr s nr n n m n s nr n n ns nz n x	106
1096	度假类	东山 温泉 度假村 依山 就势 仁者 之山 智者 拥有 罕见 保健型 矿泉 资源 泉口 温度 高达 富含 益生 成分 潮汕 海内外 名流 独爱 温泉 东山 温泉 度假村 亚热带 海洋性 季风气候 热带 气旋 影响 时段 大雨 暴雨 潮州市 东山 度假村 景区	ns nr n nr d n ns n v a n n n ns n nr v nr n ns s n a nr ns nr n n n l n n vn n n n ns ns n n	122
1097	度假类	东绿 太阳 生态旅游 度假区 自然风光 秀美 广东省 旅游 重点 建设项目 度假区 现有 阿波罗 广场 梦萨萝拉 水景 广场 乐翻天 游乐园 阳湖 水上 活动中心 翠谷石 主题 景区 配套 有绿阳 餐厅 时光 咖啡厅 烧烤区 提供 中西餐 商务会议 服务 绿阳 餐厅 推出 极富 特色 绿阳 鱼宴 香鸡 游水 鸭及 绿色 团队 套餐 服务 旅游 团队 商务 游客 度假区 提供 绿色 环保 车船 观光 项目 潮州市 广东 太阳 生态旅游 度假区	nr ns n n l a ns vn n n n b nr n nrt n n nr n ns s l nr n n a nr n n n x v j nt vn n n v a n n n ns n ns n n n vn vn n n n n v n j n n n ns ns ns n n	172
1098	自然类	潮州 凤凰山 天池 主峰 仅次于 粤东 第一 高峰 铜鼓 天池 旅游区 独特 地理位置 迷人 自然风光 吸引 无数 游人 前来 天池 面积 火山口 天然 气候 池面 时而 波浪滔天 时而 水波不兴 传说 西王母 沐浴 更为 一层 神秘 面纱 潮州市 凤凰山 天池 景区	ns ns ns n d ns m nr n ns n a n n l v m n t ns n n b n n d i d l n nr v d m a n ns ns ns n	130
1099	社会类	潮州市 百师 创意 旅游景区 创立 国家 历史 文化名城 中国 工艺美术 潮州 百师 至今 汇聚 二百多名 国家级 省级 工艺美术 大师 三千件 大师 精品 国家级 非遗 代表性 传承 人人 省级 非遗 代表性 传承 人人 国务院 特殊津贴 专家 称号 聘请 行业 专家学者 教授 顾司 建立 多个 大师 工作室 设立 百师 陶瓷 馆百师 刻馆 百师 刺绣 多个 专业 展馆 设立 门类 体验 馆百师 发展 文化产业 一种 模式 更好 带动 非物质 文化遗产 保护 发展 一处 集合 潮州 非遗 传统工艺 门类 工艺美术品 潮州 人文 生活 传统工艺 技艺 内涵 影响力 旅游胜地 游客 前来 潮汕 旅游 目的地 更是 沟通 海内外 桥梁 海内外 潮人 团聚 联谊 首选 胜地 传统 工艺美术 旅游 文化 一张 崭新 文化 名片 潮州市 百师 创意	ns n v x v n n n ns l ns n d v m b b l n m n n b x n v n b x n v n nt n n n v n n n n v m n n v n n n n n n m n n v n n n vn n m n d v x n v vn m v ns x n n n ns n vn n n n n n n t ns vn n d v s n s n v nz v n n l vn n m b n n ns n v	334
1100	自然类	潮州 凤翔 原生态 旅游景区 凤凰山 峡谷 诸秀 一身 凤翔 原始 生态 旅游区 保留 原生态 山谷 吊桥 亭台楼阁 简朴 朴素 两侧 山坡 绿荫 掩映 绿意盎然 阳光 呈现出 美丽 色彩 凤翔 峡谷 潺潺 岩石 高耸 岩石 喷泉 银珠 瀑布 深潭 凤凰山 峡谷 瀑布 代表性 峡谷 瀑布群 扶阴 瀑晶 廉溅玉 苍龙 饮峡 银河 落汉 瀑布 凤凰山 独特 自然生态 水系 瀑布群 潮州市 凤翔 旅游景区	ns nr n x ns n nr m nr v n n v n n n n a nr f ns n v l nr v ns n nr n z n nr n nz n n ns ns n n n n n ns n nr nr n n n n ns a l n n ns nr x	171
1101	复合类	潮州 西湖 公园 始于 唐著 宋毁 盛于明 芜于 于今 绿波 平为 粤东 著名 古典 园林 全国 三十六处 西湖 潮州 一处 悠久 历史 名胜古迹 潮州 西湖 诗情画意 西湖 渔筏 湖滨 山下 很多 名胜古迹 楼台 亭榭 天然 成趣 人工 雕琢 景点 湖心亭 潮州 革命烈士 纪念碑 云洞 葫芦山 雁塔 葫芦山 摩崖 石刻 潮州市 西湖 公园 旅游景区	ns ns n d nr nr nr n nr n v ns a ns n n m ns ns m a n n ns ns i ns n ns s m n n n b a n v n ns ns n n ns ns nr ns ns n ns ns n x	167
1102	度假类	京明 温泉 度假村 景区 一个集 生态 茶园 旅游观光 会务 休闲 度假 一体 综合性 旅游景区 度假村 占地 总面积 生态 优质 茶园 整齐 点缀 山峦 之间 一道 亮丽 绿色 风景线 区内 水上 世界 小鸟 天堂 动物园 垂钓区 橡胶园 林园 盘国 仙师 送子观音 旅游景点 揭阳市 京明 温泉 度假村	nz nr n n m n n n n v v n n x n v n n n n d v n f m a n n s s n n n n x n nr ns n n n ns nz nr n	125
1103	社会类	广东省 揭阳市 东区 磐东 街道 美玉 亚洲 玉都 美名 美玉 摘取 南粤 明珠 桂冠 美玉 成功 举办 第二届 华阳 国际 玉器 一大 荣誉 阳美村 素以 金玉 之乡 著称 自年 村民 玉器 加工 生产 贸易 迄今已有 百年 历史 全村 总人口 人共 多户 大小 玉器 加工 生产 贸易 企业 多家 专业 玉器 加工 生产 贸易 揭阳市 美玉 旅游景区	ns ns ns ns n nr ns ns m nr v ns nr nr nr a v m ns n n a nr nr v nr r a r n n vn vn vn l m n n n nt m b n vn vn vn n m n n vn vn vn ns nr x	155
1104	自然类	黄满寨 瀑布 被誉为 岭南 第一 瀑布 落差 多米 三股 水流 顶端 悬而下 盛水 时节 更是 连成一片 壮观 瀑下 潭水 碧清 潭边 海龟 海龙 景观 栩栩如生 黄满寨 瀑布群 旅游区 国家 AAA A级 景区 广东省 国民 休闲 旅游 示范 单位 粤东 龙头 旅游景区 揭西县 亮丽 生态 旅游景点 揭西 黄满寨 瀑布 旅游区	nr n n ns m n a m m n f i v n d l a n n nr n n nz n i nr n n n eng x n ns n v vn v n ns n x ns a n n ns nr n n	139
1105	度假类	广东 天湖 生态旅游 度假区 生态农业 主题 特色旅游 综合体 度假区 自然生态 资源 幽泉 环绕 林果 生香 园林 潮式 生态 建筑 营造 生态 文化 潮汕 文化 内涵 延续 升华 天湖 生态旅游 度假区 生态农业 观光 养生 度假 商务 接待 自然 科普 四季 花海 功能 一体 综合性 旅游 接待 基地 揭阳市 广东 天湖 生态旅游 度假区	ns ns n n n n n n n l n n v n n n n n n vn n n ns n n v nz ns n n n n v v n v d nrt m ns n n n vn v n ns ns ns n n	146
1106	人文类	世铿院 设计 新颖 结构 严谨 布局合理 景点 错落有致 传统 建筑 艺术 文化 艺术 结晶 旅游观光 一大 胜地 年月日 中国 侨联 获准 命名 中国 侨联 爱国主义 教育 基地 同年 国家 景区 评定 委员会 审定 揭阳市 首家 国家 A级 旅游景区 揭阳市 世铿院	nr vn a n a n n i n n n n n n n a n t ns nz v n ns nz nz vn n t n n v n v ns m n x x ns nr	112
1107	自然类	揭东 竹园 年月日 江泽民 总书记 亲临 视察 竹笋 基地 给予 高度评价 风景区 环境 清新 气候宜人 风景秀丽 都市人 回归自然 返璞归真 旅游观光 好去处 园内 山水 绿野 相映成趣 自然 景色 秀丽 田园风光 淳朴 空气清新 一处 天然 氧吧 现代人 回归自然 返璞归真 放松 心情 旅游观光 好去处 揭阳市 揭东 竹园 旅游景区	ns n t nr n v v n n v n n n a n i n i i n l s ns n i d n a nr a z m b n n i i v n n l ns ns n x	136
1108	人文类	德安 中寨 德安 德安 清末 广东 水师 提督 名将 方耀 兄弟 营建 家族 集居 岭南 建筑 装饰 艺术 博物馆 潮汕地区 现存 规模 保存 完整 历史 时期 巨型 府第 建筑 组群 德安 罕见 建筑 布局 独特 设计 风格 编入 华南理工大学 建筑系 民用建筑 教科书 揭阳市 普宁 德安 旅游景区	ns ns ns ns t ns n vn n nr n v nz v ns n n n n ns n n v a n n b nrt n n ns a n n a vn n v nt n l n ns nr ns x	145
1109	度假类	惠来 海滨 度假村 位于 惠来县 神泉 镇华 家村 东村 一带 海滨 纯天然 无污染 惠来县 广东省 不可多得 海滨浴场 惠来 滨海 旅游 度假村 评为 国家 A级 景区 惠来 海滨 度假村 面向 浩瀚 南海 风光旖旎 把酒 品茗 山海 浑然一色 视听 全方位 感受 切身体会 人与自然 完美 美丽 黄金 沙滩 绵延 数公里 海岸线 完善 休闲 服务设施 旅游观光 休闲 度假 商务 洽商 绝佳 胜地 广东省 惠来县 海滨 旅游 一枝 新秀 揭阳市 惠来县 海滨 度假村 景区	nr ns n v ns x ns n ns n ns b i ns ns l nz nr ns vn n v n x n nr ns n n a ns i v n ns i v m v l i a ns n nr v m n v v n n v v n n z n ns ns ns vn m nz ns ns ns n n	207
1110	度假类	揭阳市 揭西 大洋 国际 生态旅游 度假区 控制 占地面积 平方公里 平均海拔 蜂鸟 海拔 平均气温 冬暖夏凉 空气清新 青山 云海 苍茫 粤东 地区 避署 胜地 云景 别墅 高尔夫球 俱乐部 卡丁车赛 天池 泳场 万寿山 风景区 大洋 德育 基地 项目 犀牛望月 百支 瀑布 塘湖 火焰山 碧潭 浴口 双瀑 云忠塔 茶园 顺达 公园 众多 景点 揭阳市 揭西 大洋 国际 生态旅游 度假区	ns ns ns n n n v n q n n n n nr z ns ns z ns n v n n n nr n nz ns n nr n ns nr n n i m n ns n nr n n nr n nrt n m n ns ns ns n n n	173
1111	社会类	风情园 观光 游玩 餐饮 一体 特色 文化 生态旅游 度假区 景区 泰国 四面佛 广场 新加坡 鱼尾狮 缅甸 玉女 瑞沁湖 大象 乐园 人文景观 观光 茶园 樱花园 四季 果园 自然景观 配套 接待 服务设施 省农业厅 旅游局 联合 评定 广东省 休闲 农业 乡村旅游 示范点 广东省 大南山 风情园	n n n n n n n n n n ns d n ns nr ns n ns n n n n n n m n l a v n n n v v ns v n x n ns ns n	130
1112	主题公园类	揭西 山花 景区 粤东 第一个 樱花 主题 特色 乡村 休闲 旅游 项目 景区 基地 园区 规划 面积 计划 投资 万元 种植 面积 亩共 种植 中国 富贵 小乔 多个 品种 樱花 余株 余种 国家 保护 珍稀 木兰 余种 月季 玫瑰 花卉 配套 乡愁 体验 儿童乐园 休闲 垂钓 功能区 初具规模 揭阳市 揭西 山花 景区	ns n n ns m n n n n v vn n n n n n n n vn m v n j v ns a nr m n n m m n v a nr m t n n a n n n v v n l ns ns n n	138
1113	度假类	盘龙 温泉 度假村 广东省 普宁市 梅林 盘龙 自然风景 保护区 依山傍水 空气清新 风景秀丽 景色宜人 地理位置 优越 交通 方便快捷 项目 第四代 温泉 设计 理念 整体规划 原生态 自然 风貌 开发 地热资源 全力 打造 粤东 地区 大规模 综合型 旅游 度假胜地 第四代 温泉 设计 理念 整体规划 原生态 自然 风貌 开发 地热资源 全力 打造 粤东 地区 综合型 旅游 度假胜地 商务 接待 休闲 度假 观光 游览 健康 养生 沐浴 礼佛 胜地 揭阳市 普宁 盘龙 温泉 度假村	nr nr n ns ns nr nr l n i z i nr n a n z n m nr vn n b n d n v n n v ns n b n vn i m nr vn n b n d n v n n v ns n n vn i n v v v n vn a v v n n ns nr nr nr n	203
1114	社会类	揭西县 山湖 乡村 旅游景区 美丽 乡村 特色 拥有 天然 水域 天然 数百年 古村 村落 古建筑 东征 棉湖 战役 烈士墓 乡村 田园风光 特色 茶馆 景区 主客 共享 模式 免费 对外 接待 游客 评为 首批 广东省 文化 旅游 特色 第二批 全国 乡村旅游 重点 揭阳市 西山 湖村 乡村 旅游景区	ns ns n x ns n n v b n b m nr n nr n n n n n nr n n n n v n vn s v n v m ns n vn n m n x n ns ns ns n x	126
1115	主题公园类	公园 观赏 游玩 休闲 一体 乡野 文化公园 公园 特色 人文景观 自然景观 有机 建成 了萃 雅苑骏 麒麟 揽胜 长廊 民俗 建筑群 涵秀亭 特色 人文景观 展现 石雕 木雕 书画 工艺美术 特色 种植 罗汉松 花梨 多种 名贵 花木 揭阳市 惠来 公园	n v n v n n n n n n l n v v nr n v n n n nr n n v n n n l n v nr nr m n n ns nr n	118
1116	人文类	六祖 故里 景区 六祖 湖北 黄梅 求法 居住 地方 旅游观光 会议 休闲 度假 一体 综合型 旅游 度假区 度假区 国恩寺 广东省 重点 文物保护 单位 寺院 依山而筑 布局合理 古朴 典雅 半山 山门 牌坊 金刚 大雄宝殿 六祖 报恩 方丈室 诸天 佛殿 观音殿 六祖 纪念堂 建筑 云浮市 六祖 故里 旅游 度假区	n n n n ns nr v v n n n v v n n vn n n nr ns n n n n l n a a ns ns n nr nr n v n m nz n n nr n ns n n vn n	135
1117	度假类	金水 温泉 景区 旅游 度假 商务会议 温泉 疗养 拓展 培训 一体 特色 大型 温泉 度假村 景区 占地面积 多亩 内设 冲浪 滑道 水疗 泡泡 瀑布 池鱼 疗池 酒吧 多个 功能 特色 温泉 温泉 共有 水井 泉眼 深达 纯天然 温泉 淡淡的 鸡蛋 水温 高达 可浸 鸡蛋 泉水 含有 偏硅酸 硫磺 几十种 人体 有益 微量元素 云浮市 翔顺 金水 温泉 小镇 景区	n nr n vn v nt nr n v vn n n b nr n n n m n nz v n n n n n n m n n nr nr v n n nz b nr z n n nr v n ns v nz n m n n n ns nz n nr nr n	160
1118	度假类	广东 天露山 旅游 度假区 海拔 中南部 最高峰 山上 珍稀 植物 遍布 密林 天然 氧吧 孕育 东方 大圣 六祖 惠能 孔子 泰山 老子 嵩山 齐名 天下 景区 无忧 酒店 湖景 酒店 温泉 木屋 别墅 半山 观景 别墅 童话 木屋 云端 玻璃 桥禅龙峡 餐厅 禅龙峡 漂流 玻璃 漂流 机动 游戏 乐园 梅溪 小镇 拓展 基地 空中飞人 无忧 原始森林 探险 栈道 广东 天露山 旅游 度假区	ns ns vn n n nt n s a n v ns b n v s ns n nr nr ns n ns a s n v n n n nr n n ns n n n n n n ns n ns a n a n n n nr nr v n n v nr n n ns ns vn n	163
1119	自然类	云浮 蟠龙 风景 名胜区 位于 广东省 云浮市 北部 狮子山 经历 亿多年 次生 溶洞 分层 上为 天堂 通天 下为 龙泉 地下河 九龙 长廊 蟠龙 洞属 喀斯特 溶洞 石花 高悬 钟乳 低垂 石笋 石柱 如林 石幔 石帐 石盾 石堤 应有尽有 奇景 叠出 洞体 迂回曲折 蛟龙 故得名 蟠龙 蟠龙 洞属 喀斯特 溶岩 经历 亿万年 漫长岁月 游程 三层 上层 天堂 通天 下层 龙泉 地下河 中层 九龙 长廊 层层 相连 曲折 迷人 千姿百态 云浮市 蟠龙 省级 风景 名胜区	ns nz n n v ns ns f ns n m b n n v n n v nz n nz n nz n ns n n nr n v n nr ns n n n n i n v n i ns n nz nz n ns n n m i n m b n n n nz n n nz n n d a n i ns nz b n n	203
1120	自然类	大王 国家森林公园 地处 粤桂 交界 风光秀丽 西江 南岸 郁南县 城镇 东北面 大王 国家森林公园 大王 山体 典型 南方 丘陵 山地 地貌 特征 山体 有如 一平 放在 平地 拳头 山脊 四面 放射性 展开 地形 优美 自然 生长 茂密 森林公园 植物 科属 多种 野生动物 森林 覆盖率 森林 景观 地文 景观 人文景观 天象 景观 可借 景观 资源 内涵 资源 组合 优势 云浮市 郁南县 大王 国家森林公园	nrt nt s j n i ns f nr ns f nrt nt nrt n n f nr n n n n v m v n n n mq n v n a d n a n n n m n n n n n x n n n n v n n n n v n ns nr nrt nt	179
1121	自然类	广东 西关 旅游 目的地 云雾山 旅游区 位于 千年 州郡 神话 之乡 长寿 之乡 云浮市 云安 区富林 兄弟 麒麟 天然 岩洞 天花 世界 宫灯 展馆 壁画 宝库 肖石 经典 四大 奇观 镇洞 观音 玉麒麟 观音 麒麟 佑子 天然 组合 双重 保佑 世界 独一无二 亿年 神奇 诗意 梦幻 刺激 神话 富林大 云雾山 旅游区 欢迎您 云浮市 云雾山 旅游区	ns ns vn n ns n v m n n r ns r ns ns nr n n b n n n n n n nz nr n j a ns n nr n n v b v n v n i m a n n v n nz ns n l ns ns n	152
1122	度假类	云浮 天下 生态 度假区 广东 福华 集团 和丰 集团 联袂 打造 一家 休闲 度假 餐饮 住宿 康养 娱乐 一体 综合性 生态旅游 度假区 广东省 重点 建设项目 天下 生态 度假区 规划 占地约 生态 观光 温泉 度假 载体 划分 生态 观光 度假区 温泉 旅游 度假区 特色 房地产 企业 科教 文化区 四大 板块 涵盖 温泉 别墅 五星级 温泉 酒店 商业广场 亲水 泳道 婚纱 摄影 基地 大型 花海 亲子 郊野 公园 云浮市 天下 生态 旅游区	ns s n n ns nz n nz n d v m v v n n x vn n n n n ns n n s n n n nr n n nr v n v n n n nr vn n n j n n n j n v nr n b nr n nt n n n n n b ns n n n ns s n n	181
1123	度假类	距离 广州 小时 深圳 小时 车程 青山绿水 温泉 发展 规模宏大 规划 用地 面积 平方公里 建设 项目 主题 大型 露天 温泉水 乐园 人造 沙滩 瀑布 水库 泳池 飘流 滑梯 娱乐区 设有 民族 文化 广场 保健 桑拿 中心 夜总会 卡拉 OK 机动 游乐场 商业 度假区 设有 温泉 疗养 别墅 水库 沙滩 休闲 迷你 高尔夫球场 网球场 山泉 浸池 生活区 兼顾 酒店 特色 商业街 风味 小食 餐厅 云浮市 新兴县 青山绿水 温泉 旅游 度假区	n ns n ns n n ns nr vn l n n n q vn n n b v nr n n nr n n n v n n v n n n nr nr n n nrt eng n n n n v nr n n n nr v b n n ns n n v n n n n n n ns ns ns nr vn n	178
1124	社会类	天堂 镇以 旅游 农业 休闲 农业 观光农业 等为 重点 建设 紫色 天堂 禅意 农旅 全县 推进 禅宗 文化 游名镇 名村 示范村 建设 契机 国家 A级 旅游景区 认定 新兴县 天堂 小镇 旅游景区 平台 全力 打造 紫色 天堂 美丽 乡村 振兴 休闲 观光带 优质 稻米 产业 发展 美丽 乡村 建设 融入 全域 旅游 中去 农业 旅游 方式 推动 农旅 深度 融合 农业 研学 旅游 整合 全域 自然资源 注重 生态 保护 历史 文物保护 适度 开发 协调 发展 稻米 紫稻 特色 花卉 蔬菜 南药 特色 农业 紫色 农旅 观光 路线 云浮市 新兴县 天堂 小镇 旅游景区	n v vn n v n n v n vn n n n j n v n n nr n n vn n n x x v ns n nr x n n v n n ns n v v x n n n vn ns n vn v n vn t n vn n v j ns vn n n vn v n l v n v n n a v v vn n n n n n n n n n j n n ns ns n nr x	231
1125	人文类	广东 南江 田园 文化 旅游 小镇 景区 以南 古驿道 规划 保护 核心 以南 文化 灵魂 兰寨 古村落 遗存 载体 南江 流域 非物质 文化遗产 南江 特色 文化 形态 优质 生态 资源优势 旅游 文化 艺术 农业 深度 融合 研究 文化 旅游 新兴产业 国潮 艺术 文旅 小镇 景区 保存 完好 明清 古建筑 多座 省级 文物保护 单位 县级 文物保护 单位 古建筑 活化 利用 建设 家风 家训 展示馆 诗礼传家 民办 博物馆 广东 非物质 文化遗产 工艺美术 博览 王宪荣 水墨 艺术馆 非遗 展示馆 多间 展馆 非物质 文化遗产 资源 众多 拥有 国家级 非遗 项目 省级 非遗 项目 云浮市 广东 南江 田园 文化 旅游 小镇 景区	ns ns nr n vn nr n f x n v n f n n ns nr n n ns n x n ns n n n n n n vn n n n ns vn vn n vn nt n n x nr n v a t nr m b n n b n n nr vn n vn n n n n n n ns x n l nr nr n n x n m n x n n m v b x n b x n ns ns ns nr n vn nr n	254
1126	人文类	禅域 小镇 打造 全球 最具 特色 禅宗 主题 文化 旅游 禅域 小镇 规划 禅音堂 禅乐 展演 禅境 实景 演出 梦园 主题 酒店 区禅 修园 主题 体验区 禅生园 素食 养生 区禅祥 祈福 开光 区禅 寿园 禅院 休闲 八大 各具特色 综合 集聚 礼佛 修行 体验 康养 运动 活动 会展 健康 疗养 休闲 度假 文化交流 宗教 创演 教育 培训 九大 主题 多功能 复合型 旅游 圣地 树立 全球 最具 特色 影响力 禅宗 文化 综合 旅游 品牌 云浮市 新兴县 禅域 小镇 景区	n nr v n x n n n n vn n nr n n n v n n v n n n n n n x n n v nr nz v n n n v j l vn v n v n x vn vn vn a n v v n n v vn vn j n b b vn n v n x n n n n vn vn n ns ns n nr n	185
1127	社会类	省级 休闲 农业 乡村旅游 示范点 衍生 健康 医药 产业园 旅游区 衍生 健康 医药 产业园 心轴 串联 国恩寺 蟠龙 天露山 特色 景点 衍生 健康 医药 产业园 依托 粤西 生态 发展 优越 森林 生态 环境景观 资源 南药 资源 文化 资源 全域 发展 旅游 产业 资源优势 转化 发展 优势 努力 打造 全省 全国 知名 南药 文化 康养 目的地 擦亮 生态 底色 持续 强衍 云浮 特色 名片 云浮市 衍生 健康 医药 旅游景区	b v n x n v a n n n v a n n n ns nr nz ns n n v a n n v ns n vn a n n n n n n n n n vn vn n n v vn n ad v n n v n n x n v n n vd v ns n n ns v a n x	176
1128	人文类	蔡廷锴 将军 我国 著名 民主人士 爱国 将领 抗日 民族英雄 称为 一代 名将 年月日 上海 率领 十九路 抗击 侵华日军 以少胜多 战败 日军 易其帅 一战 名震中外 三进 院落 布局 主屋 字型 结构 一座 青砖 包泥 砖瓦 木结构 农村 民宅 两侧 设附 屋主 阁楼 回廊 后座 两角 炮楼 年月日 罗定市 政府 公布 第一批 文物保护 单位 广东省政府 公布 广东省 第三批 文物保护 单位 云浮市 罗定市 革命 历史 教育 基地 云浮市 罗定 蔡廷锴 将军 故居 旅游区	nr n r a n ns n nz n v m n t ns v m vn n l n n nr j l nz n n n n n m n n n n n n f v n n n n m n t ns n v m n n nt v ns m n n ns ns vn n vn n ns ns nr n n n	192
1129	人文类	大湾 古民居 郁南县 大湾 五星村 大湾 李姓 古村落 李氏 宗祠 群由 一间 平行 排列 宗祠 浓厚 粤西 地方 艺术 特色 民族风格 大湾 五星村 平方公里 多座 建于 清朝 民国 民居 建筑 省级 文物保护 单位 座级 文物保护 单位 粤西 特色 古建筑 古井 古树 田园风光 包括 众多 果园 鱼塘 两岸 南江 自然生态 风光 云浮市 郁南 大湾 南江 古民居 文化 景区	ns n nr ns nr ns nrfg nr nr nr n m n v nr a ns n n n n ns nr q m v t n n n b n n n n n ns n nr n n nr v m n n f ns l n ns nr ns ns n n n	187
1130	复合类	青城山 都江堰 旅游景区 包含 青城山 都江堰 两大 旅游区 青城山 四季常青 满目 青翠 诸峰 城廓 得名 素有 青城 天下 美誉 剑门 峨嵋 夔门 之雄 齐名 青城山 青城 前山 青城 山前 景色 优美 文物古迹 众多 后山 自然 景物 神秘 绮丽 原始 华美 世外桃源 都江堰 世界 文化遗产 世界 自然遗产 世界 灌溉工程 遗产 全世界 至今 为止 年代 悠久 唯一 留存 无坝 引水 特征 宏大 水利工程 被誉为 世界 水利 博物馆 青城山 都江堰 旅游景区	ns ns x v ns ns x n ns b n nr nr n v v ns s n ns n ns ns a ns ns n ns s n a n m ns d n a a v nz n ns n n n l n n vn n d v t a b v ns v n a n n n n n ns ns x	199
1131	自然类	峨眉山 中国 四大 佛教 名山 地势 陡峭 风景秀丽 素有 峨眉 天下 之称 峨眉山 自然遗产 极其丰富 素有 天然 植物 王国 动物 乐园 地质博物馆 美誉 标志性 景点 金顶 金佛 报国寺 佛顶 生态 猴区 峨眉山 四季 景色 春秋 春天 峨眉山 杜鹃花 海洋 夏天 峨眉山 避暑胜地 峨眉山 秋天 充满 金色 季节 峨眉山 冬景 别具一格 称为 冰雪 几重 峨眉山 风景 名胜区	ns ns j nz n n a i v ns s x ns l i v b n ns n n n n n n n nr n n n n ns m n t t ns nr ns t ns n ns t a n n ns n l v n m ns n n	163
1132	自然类	九寨沟 国家级 自然保护区 树正沟 洼沟 日则沟 四个 景点 分为 多个 大大小小 景点 高原 华湖 瀑群 钙华 滩流 水景 主体 水景 规模 巨景 数量 形态 美表局 精和 环境 九寨沟 国家级 自然保护区 森林 覆盖率 超过 动植物 资源 较高 生态 保护 科学研究 美学 旅游 价值 九寨沟 地质 遗迹 钙化 湖泊 滩流 瀑布 景观 岩溶 系统 森林 生态系统 保护 对象 国家 地质公园 较高 科研 价值 中国 第一个 保护 自然风景 目的 自然保护区 九寨沟 风景 名胜区	ns b n n n ns m n v m z n ns ns n nz n n n n n n n n nt a n ns b n n n v n n a n v n n vn n ns n n v ns n n n n n n l v n n n a n n ns m v l n n ns n n	220
1133	人文类	乐山 大佛 又名 凌云 大佛 大佛 弥勒佛 坐像 通高 中国 一尊 摩崖 石刻 造像 乐山 大佛 凌云山 乌尤山 巨形 卧佛 景点 乐山 大佛 景区 国家 A级 旅游景区 世界 文化 自然 双重 遗产 峨眉山 乐山 大佛 组成部分 乐山 大佛 景区	ns d n nr d d nrt v v ns m ns n v ns d nr nr n ns n ns d n n x x n n d n vn ns ns d l ns d n	102
1134	自然类	黄龙 彩池 雪山 峡谷 森林 四绝 著称 于世 加上 滩流 古寺 民俗 称为 七绝 景区 黄龙 沟丹 云峡牟尼沟 雪宝鼎 雪山 红星 西沟 景区 景观 长约 公里 黄龙 沟内 遍布 碳酸钙 沉积 梯田 排列 动植物 资源 享誉 人间 享有 世界奇观 人间 瑶池 美誉 列入 世界 自然遗产 名录 高山 景观 发现 森林 生态系统 石灰岩 构造 瀑布 温泉 地区 生存 濒临灭绝 动物 包括 大熊猫 四川 金丝猴 黄龙 规模宏大 结构 奇巧 色彩 丰艳 地表 钙华 景观 景以 罕见 岩溶地貌 蜚声中外 堪称 人间仙境 世界 自然遗产 世界 生物圈 保护区 黄龙 国家级 风景 名胜区	nr n nr n n ns a nr v n ns n v ns n nr ns ns nr nr nz ns n n ns q nr s v nz n n v n n v n v nz n n n v n l n ns n v n l n v n nr n v n n v n ns n nr l n a n a n nz n nr a n l v n n l n n n nr b n n	264
1135	人文类	阿坝州 汶川 特别 旅游区 年月日 汶川 特大 地震 重建 特别 开发 纪念性 文化 主题 景区 阿坝州 汶川 特别 旅游区 涵盖 汶川 南部 三江 映秀镇 水磨 震中 映秀 水磨 古镇 三江 生态 旅游区 毗邻 卧龙 国家级 自然保护区 青城山 风景区 世界 自然遗产 大熊猫 栖息地 世界 植物 活化石 珙桐 生长 保存 完好 自然生态 民俗文化 茶马 古道 历史文化 观光 体验 避暑 度假 一体 风景区 汶川 特别 旅游区	ns ns d n t ns a n a d v n n n n ns ns d n v ns f ns nr n v nr n ns ns n n v ns b n ns n n l n n n n n n n v a l n x n x n n v v n n ns d n	184
1136	人文类	绵阳市 北川 羌城 旅游区 北川 地震 遗址 北川 县城 北川 地震 纪念馆 北川 羌族 民俗 博物馆 吉娜 羌寨 维斯特 游客 中心 景点 旅游区 四川省 第六家 绵阳市 第一家 国家 A级 旅游景区 位于 绵阳市 北川 羌族 自治县 境内 地震 纪念地 文化 观赏 禹羌 文化 体验区 大部分 总面积 平方公里 北川 羌城 旅游区	ns ns ns n ns n n ns n ns n n ns nz n n nr ns nrt n n n n ns m ns m n x x v ns ns nz ns s n n n v nr n x m n q ns ns n	134
1137	人文类	广安市 邓小平 故里 旅游区 全国 红色旅游 经典 景区 全国 重点 文物保护 单位 老百姓 喜爱 中国 十大 红色旅游 目的地 追寻 邓小平 足迹 缅怀 邓小平 同志 丰功伟绩 中国 特色 社会主义 教育 爱国主义 教育 革命 传统 教育 基地 邓小平 故里 景区 景点 余处 翰林院 蚕房 院子 邓家 老井 放牛 清水塘 砚池 神道碑 景点 展示 邓小平 同志 青少年 时期 活动 足迹 邓小平 故里 旅游区	ns nr n n n nz n n n n n n n v ns j nz n v nr n ns nr n nr ns n n vn nz vn vn n vn n nr n n n m nz n n nr n v ns n n n v nr n nr n vn n nr n n	177
1138	人文类	阆中 古城 国家级 旅游景区 中国 四大 古城 已有 多年 建城 历史 古代 巴国 蜀国 军事 重镇 阆中 古城 总面积 平方公里 核心 区域 平方公里 城内 山锁 四周 水绕 三面 契合 中国 传统 风水 格局 至善至美 自然天成 当今 保存 完好 一座 风水 古城 阆中 古城 现有 张飞庙 永安寺 五龙 滕王阁 全国 重点 文物保护 单位 邵家湾 墓群 华光 阆中 文庙 省级 文物保护 单位 阆中 古城	ns ns b x ns j ns v m n n t ns ns n ns ns ns n q n n q s nr m x mq v ns n n n i l t v a m n ns ns ns b nr ns nz nr n n n n nr n nz ns n b n n ns ns	164
1139	人文类	剑门 蜀道 剑门关 核心 陕西 宁强 成都 全长 公里 剑门 蜀道 沿线 三国 文化 深厚 庞统 蒋琬 姜维邓 马超 鲍三娘 留下 精彩 故事 剑门 蜀道 沿线 古迹 众多 三星堆 遗址 德阳 文庙 昭化 古城 七曲 大庙 皇泽寺 千佛崖 文物 剑门 蜀道 沿线 美景 密布 乐山 四季 花似锦 翠云廊 古柏 三百里 明月 飞梁 架绝 蜀道 剑门关 旅游景区	ns ns ns n ns nrfg ns n q ns ns f ns n a nr nr nr nr nr v n n ns ns f n m m n ns n nz ns m n nr nr n ns ns f n v ns m nr nr nr m t n v ns ns x	148
1140	人文类	朱德 故里 景区 全国 重点 文物保护 单位 全国 爱国主义 教育 示范 基地 全国 重点 红色 旅游区 红色 精品 旅游 线路 景区 朱德 故居 朱德 诞生地 朱德 同志 故居 纪念馆 主体 融合 丁氏 庄园 川北 木偶 人文资源 充分利用 琳琅 四方 地理 标志 融合 文化 红色 文化 客家 文化 农耕 文化 自然景观 人文景观 相融 相通 伟人 瞻仰 旅游 消费 度假 休闲 一体 全国 红色旅游 示范区 朱德 故里 景区	nr n n n n n n n nz vn v n n n n n n n vn n n nr n nr n nr n n n n vn nr nr ns n x n n m n n vn n n n n n nr n l n n v n v vn vn v v n n nz n nr n n	171
1141	自然类	海螺沟 国家森林公园 世界 仅存 海拔 冰川 冰天雪地 冰川 世界 温泉 数十处 游人 冰川 上洗 温泉浴 水温 介于 之间 一股 水温 高达 沸泉 冷热 集于 一地 甚为 神奇 泸定 海螺沟 冰川 森林公园	ns nt n v n ns i ns n nr m n ns v nr n v f m n nr n a v s d a ns ns ns n	93
1142	自然类	碧峰峡 砂岩 砾岩 泥岩 林木 葱茏 四季青 得名 碧峰 生态 风景区 两条 峡谷 峡谷 公里 峡谷 公里 字形 封闭式 循环 游览 景区 碧峰 风景区 奇秀 幽雅 著称 植被 峡谷 幽深 瀑布 众多 景点 天龙 凌云 龙凤 十指 补天峰 天衣 女娲 玉壶 野鸭 千层 瀑布 碧峰 女园 多处 碧峰 旅游景区	nr n n n nr z nr v nr n n m n n q n q n n vn vn n nr n a a a n n a n m n nz nr nr j nz n n nr n m n nr n m nr x	146
1143	自然类	光雾 山因 常年 云雾 缭绕 得名 面积 平方公里 秀丽 奇特 群峰 代表 苍翠 茂密 森林 植被 调集 秀峰 怪石 峭壁 幽谷 溪流 瀑潭 原始 山林 一体 奇石 怪谷 幽水 秀峰 被称作 光雾 五绝 景区 烟云 桃花 山庄 三道 大象 迎宾 南天门 女峰 燕子 万圣 朝佛 岩石 樱桃 河谷 截贤 驿寒 溪峡 两河口 天马 天门 溶洞 狐假虎威 太极 天坑 感灵 多处 景点 巴中市 光雾 景区	n n d n v v n q a nz n n nr a n n vn n n n n n n v ns n n n n n n n ns n n n ns m n nr nr n nr nz ns n n ns v n n ns ns ns n i ns n n m n ns n n	165
1144	自然类	稻城 亚丁 风景区 由仙乃 夏诺 多吉 三座 神山 河流 湖泊 高山 草甸 稻城 亚丁 独特 原始 生态环境 雄奇 秀美 高品位 自然风光 闻名中外 中国 保存 颇为 完整 一处 自然生态 系统 被誉为 香格里拉 香格里拉 国际友人 誉为 蓝色 星球 净土 甘孜州 稻城 亚丁 景区	n nrt n nr nr nrt m ns n ns ns n n nrt a v l a a n l l ns v v a m l n n nrt nrt nz v n n n ns n nrt n	135
1145	自然类	四姑娘山 风景 名胜区 核心 景点 双桥沟 长坪沟 海子 姑娘 山幺妹峰 姑娘 山二 姑娘 大姑娘 四姑娘山 山势 陡峭 冰川 发育 海拔 雪峰 终年 积雪 发育 山岳冰川 主峰 四姑娘山 海拔 邛崃山 最高峰 四川 高峰 横断山脉 第三 高峰 四姑娘山 风景区 世界 自然遗产 国家级 风景 名胜区 国家 地质公园 国家级 自然保护区 四川 大熊猫 栖息地 世界遗产 全国 十大 登山 名山 四姑娘山 风景 名胜区	ns n n n n ns ns n n nr n nr n n ns n a ns vn n nr m n vn ns n ns n ns n ns nr ns m nr ns n n l b n n n n b n ns n n n n j ns n ns n n	176
1146	人文类	刘氏 庄园 博物馆 中国 近现代 社会 史迹 代表性 建筑 博物馆 占地 万余平方米 建筑面积 平方米 建筑 馆藏 泥塑 遗存 研究 中国 半殖民地 半封建社会 政治经济 文化 四川 军阀 民俗学 近代 民居 建筑 实物 刘氏 庄园 旅游区	nr nr n ns l n n n n n v m n q n ns n n vn ns n l n n ns n n t n n n nr nr n	107
1147	人文类	三星堆 博物馆 迄今 西南地区 发现 较大 延续 时间 文化 内涵 古城 古国 古蜀 文化 遗址 博物馆 占地面积 公顷 绿化 面积 区内 环境优美 布局 动静 得宜 曲径 敞道 垂柳 依依 古蜀 奇葩 湖光 岛影 无处 体现 人文 自然 完美 飘逸 自然 浑然天成 川西 园林 特色 四川 广汉 三星堆 博物馆	m n d ns v a v n n n ns ns nr n n n n q n n s n n n v n v n z nr n nz n d v n d a v d i ns n n ns ns m n	131
1148	人文类	自贡 恐龙 博物馆 世界 著名 大山 恐龙 化石群 遗址 兴建 一座 大型 遗址 博物馆 中国 半坡 遗址 秦始皇 兵马俑 大型 现场 博物馆 世界 三大 恐龙 遗址 博物馆 恐龙 博物馆 馆藏 化石 标本 囊括 距今 亿年 侏罗纪 时期 已知 恐龙 种类 世界 收藏 展示 侏罗纪 恐龙 化石 地方 美国 国家 地理杂志 评价 世界 恐龙 博物馆 自贡 恐龙 博物馆	v nz n n a ns nz n n v m b n n ns n n nr n b n n n x nz n n nz n ns n n v n m t n v nz n n v v t nz n n ns n n n n nz n v nz n	166
1149	自然类	蜀南 竹海 位于 四川 南部 宜宾市 境内 共有 八大 景区 两大 景区 景点 蜀南 竹海 世界 面积 较大 天然 竹林 景区 独特 地理位置 造就 云山 竹海 天上人间 集竹 景山 湖泊 瀑布 古庙 一体 兼有 历史悠久 人文景观 文化 生态 休闲 度假 旅游 目的地 宜宾市 蜀南 竹海 风景 名胜区	ns ns v ns f ns s v j n x n n ns ns n n a b nz n a n v ns ns n n ns ns n ns n v l n n n v v vn n ns ns ns n n	126
1150	度假类	遂宁 中国 死海 世界 死海 温泉 度假区 占地 超过 区内 古老 盐湖 亿年 含量 类似 中东 死海 誉为 中国 死海 景区 现代科技 手段 时尚 旅游 要素 全新 旅游 概念 旅游 方式 度假胜地 中国 死海 度假 园区 占地面积 室内外 漂浮 池水 世界 盐卤 温泉 盐疗 会馆 项目 公路 卡丁车 滑翔机 蹦极 辅助 项目 园区 依山傍水 景色 优美 颇具 阿拉伯 热带 风情 遂宁市 中国 死海 旅游 度假区	ns ns n n n nr n v v s nr ns m n v ns n v ns n n n n n vn n d vn n vn n i ns n v n n s v n n n nr n n n n nz n v vn n n i n a v nr n n ns ns n vn n	182
1151	自然类	兴文 石海 世界 地质公园 国家 重点 风景 名胜区 全国 科技 教育 基地 该县 石林 溶洞 遍及 石海 洞乡 石海 我国 喀斯特地貌 发育 完善 地区 地面 怪石 林立 云南 路南 石林 地下 溶洞 纵横 桂林 芦笛 迷宫 国内 发现 研究 天坑 地方 研究 西南地区 喀斯特地貌 典型 地区 竹海 恐龙 悬棺 列为 川南 四绝 兴文 石海 洞乡 旅游区	nz ns n n n n n n n n vn n r nr n v ns n ns r nz vn v n n n nr ns s nr s n v nr nr n s v vn n n vn ns nz n n ns nz n v ns ns nz ns n n	151
1152	复合类	蒙顶山 又名 蒙山 世界 茶文化 发源地 中国 历史 文字 记载 人工 种植 茶叶 地方 茶文化 佛教文化 道教 文化 祭祀 文化 红军 文化 一体 景区 景区 总面积 平方公里 核心 面积 平方公里 区内 自然 人文景观 阴阳 麒麟 古蒙泉 千年 银杏 十二钗 茶园 玉女峰 迷峰 天仙 景点 雅安 蒙顶山 旅游景区	ns n ns n n n ns n n v n v n n n nz nz n v n n n n n n n q n n q s d n ns n nr m nr i n nr n n n ns ns x	133
1153	复合类	风景区 四川 江油 国家 地质公园 相传 唐代 彰明 隐居 于此而 得名 景区 海拔高度 山颠 三峰 拔地而起 峰顶 古庙 一座 东岳 窦真 鲁班 不远处 云岩寺 寺中 飞天 已有 八百多年 历史 举世无双 精华 所在 中国 现存 宋代 道教 转轮 经藏 很高 历史 价值 艺术 价值 科学 价值 绵阳市 江油 风景区	n ns n n n v t ns v c v n nr ns m i n ns m nr nr nr s nr s n v m n i nz b ns n t nz n n a n n n n n n ns n n	147
1154	自然类	华蓥山 旅游区 峨眉 之称 景区 苍翠 茂密 山林 环境 基调 世界 罕见 喀斯特 早期 发育 石林 奇观 典型 景观 代表 秀峰 怪石 佛教文化 天坑 溶洞 茂林修竹 华蓥山 游击队 遗迹 一体 中国 海拔 较高 山岳 石林 景区 区内 风景 优雅 诗意 盎然 生态 气候 环境 优越 植被 覆盖率 高达 广安 华蓥山 旅游区	ns n ns x n nr a ns n n n a ns t vn nr a n n n n n nz n n ns ns n n n ns n a ns nr n s n a n z n n n a n n nr ns ns n	131
1155	社会类	三圣 花乡 观光 旅游区 坐落于 素有 中国 花木 之乡 之称 四川 成都市 锦江 区三圣 街道 红砂 总面积 观光 休闲 农业 乡村旅游 主题 休闲 度假 观光旅游 餐饮 娱乐 商务会议 等于 一体 城市 近郊 生态 休闲 度假胜地 三圣 花乡 景区 涉及 红砂 幸福村 驸马 万福 村江家堰村 五个 景点 花乡 农居 罗家 花园 王家 花园 荷塘月色 幸福 梅林 花乡 观光 旅游区	ns n n n v v ns n r x ns ns ns nr n n n n v n x n v v nz n vn nt v n ns s n v i ns n n v n nr n nz ns m n n n ns n n n ns a nr n n n	158
1156	自然类	七曲 古称 尼陈山 天宝 十五年 唐玄宗 幸蜀 途经 侍臣 有人 留下 细雨 霏微 七曲 郎当 有声 玉环 诗句 从此 七曲之名 名扬天下 更是 道教 誉为 天下 第九座 名山 梓橦 风景区	m n nr nz m nr nr n n r v n z m nr d nr n c i i d nz v s m n ns n	82
1157	复合类	九皇 景区 景区 人文 自然 大成 古朴 西羌 文化 完整地 保留 真实 再现 南蛮 北狄 东夷 西羌 西羌 文化 遗迹 生活 习俗 浓郁 羌族 风情 奇险 自然风光 吸引 中外 游客 风光 独异 风景 绚丽 风情万种 体验 西羌 风情 休闲 度假 商务会议 科考 保健 养生 综合性 景区 九皇	nz n n n d v a nrt n x v d v nr nr ns nrt nrt n n vn n a nz n n l v f n n a n a i n nrt n v v nt nr nr v n n nz	128
1158	人文类	成都 武侯祠 博物馆 中国 一座 君臣 合祀 祠庙 盛名 诸葛亮 刘备 蜀汉 英雄 纪念地 全世界 影响 较大 三国 遗迹 博物馆 享有 三国 圣地 美誉 成都 武侯祠 西晋 末年 纪念 诸葛亮 建现 纪念 刘备 诸葛亮 蜀汉 英雄人物 庙宇 所在 占地 万平方米 三国 文化遗产 保护区 三国 文化 体验区 西区 南郊 公园 和锦里 民俗 区三 成都 武侯祠 博物馆	ns nr n ns m n v n v nr nrfg ns ns n n vn a ns n n v ns n n ns nr t t n nr v n nrfg nr ns l n b v m ns n n ns n x ns ns n nr n nrfg ns nr n	154
1159	人文类	成都 杜甫 草堂 博物馆 成立 中国 唐代 诗人 杜甫 流寓 成都 故居 中国 规模 较大 保存 较为 完好 知名度 较高 特色 杜甫 行踪 遗迹 全国 重点 文物保护 单位 国家一级 博物馆 全国 古籍 重点保护 单位 杜甫 草堂 占地面积 完整 保留 着明 弘治 十三年 清嘉庆 十六年 修葺 扩建 建筑 格局 建筑 古朴 典雅 园林 清幽 秀丽 中国 文学史 一块 圣地 成都 杜甫 草堂 博物馆	ns nr n n v ns t n nr n ns n ns n a v d a n a n nr v n n n n n b n n n n n nr n n a v v nr m nr m v v n n n a a n z a ns n m n ns nr n n	162
1160	社会类	成都 大熊猫 繁育 研究 基地 世界 著名 大熊猫 迁地 保护 基地 科研 繁育 基地 公众 教育 基地 教育 旅游 基地 我国 大熊猫 科研 繁育 保护 教育 教育 旅游 熊猫 文化 建设 一体 大熊猫 珍稀 濒危 野生动物 保护 研究 机构 基地 大熊猫 迁地 保护 生态 示范 工程 保护 繁育 大熊猫 小熊猫 中国 特有 濒危 野生动物 闻名于世 成都 大熊猫 繁育 研究 基地	ns n v vn n n a n n v n n v n n vn n vn vn n r n n v v vn vn vn nr n vn n n a v n v vn n n n n v n v n v v n nr ns b v n l ns n v vn n	148
1161	人文类	古镇 古镇 包括 古镇 核心 保护区 金龙 湖景区 宝胜 原生态 客家 呈现出 走进 历史 回归自然 体验 山水 文化 生态旅游 格局 古镇 成都 东山 五场 四川省 打造 两湖 旅游区 重点 景区 荣获 全国 重点 小城镇 成都市 重点保护 成都 文化 旅游 发展 优先 荣誉称号 古镇	ns ns v ns n n nr ns nr n n v v n i n ns n n n ns ns ns m ns v ns n n n nr n n nr ns n ns n vn vn vn n ns	130
1162	复合类	西山 风景区 凤山 人头 山栖 乐山 凤山 马鞍山 玉屏 旗山 环绕 南充市 西侧 山上 林木 葱郁 山下 西河 蜿蜒 流过 山水 相映 优良 环境 西山 历来 南充 有名 景区 著名 景观 金泉 夜月 果山 秋色 乐灵池 汉代 文物古迹 景区 包括 小区 凤山 景区 道教 庙观 文昌宫 乐山 景区 西山 景区 中心 主峰 上有 乐观 改为 顺庆 起义 保卫战 总指挥部 纪念馆 刘伯承 元帅 雕像 任翰 读易洞 读易 记摩 岩石 刻及 太师 古迹 有栖 古寨 东汉 崖墓 近百 孔官 宝山 景区 环境优美 疗养 度假 胜地 南充市 西山 风景区	ns n nr n nr ns nr ns nr n v ns f s nr z s ns v v ns v z n ns v ns a n a n nz t n n nr t n n v n nr n nz n nr ns n ns n n n v a v t v nz n n nr nr n nr n n v n v n n b x t n j nr nr n n n v n ns ns n	239
1163	人文类	广元 皇泽寺 中国 唯一 皇帝 武则天 皇泽 寺内 保留 有则 天殿 中心 柱窟 大佛 楼小 南海 吕祖阁 佛亭 望江楼 女皇 山庄 宋代 墓室 浮雕 建筑 皇泽 寺内 保存 开凿 于北魏 明清 摩崖 石刻 造像 历代 碑刻 极高 文物 价值 极高 观赏 研究 价值 专家 誉为 中华 传统 文化 瑰宝 皇泽寺 博物馆	nz nr ns b n nr n s v n n n n d nr ns nr nz nr n ns t n n n n s v v nr t ns n v n n a n n a v vn n n v nz n n n nr n	143
1164	自然类	邛海 泸山 景区 位于 中国 彝族 自治州 境内 景区 西昌 城区 连成 一体 国内 不多见 山水 相依 相融 独特 自然景观 优美 人居 环境 西昌市 邛海 泸山 风景 名胜区	ns ns n v ns nz ns s n ns n nrfg n s l ns nr n a l a n n ns ns ns n n	74
1165	自然类	冕宁 灵山 景区 景区 生态 保护 完好 物种 众多 省级 森林公园 评为 国家 AAA A级 旅游景区 灵山 背靠 小相岭 安宁河 主峰 海拔 屹立 灵山寺 寺庙 可望 阳落 雪山 雪景 西眺 牦牛 山及 安宁河 两岸 卫星 发射 基地 东瞰 大凉山 千峰 彝家 山寨 鹦哥 咀到 寺院 山门 公里 石级 古道 冕宁县 灵山 旅游景区	nrt ns n n n v a n m b n v n eng x x ns v nr ns n n v nr n v n nr n nr n ns ns f nr v n v ns m nz ns n v n ns q n n ns ns x	134
1166	自然类	螺髻山 风景区 主峰 海拔 螺髻山 来源于 峨眉山 姊妹 关系 峨眉山 女人 蚕蛾 螺髻山 少女 头上 青螺 发髻 凉山州 普格县 螺髻山 旅游景区	ns n n n ns v ns n n ns n n ns n s n n ns ns ns x	65
1167	人文类	佳山 古民居 景区 中国 保存 较完整 古代 川南 民居 建筑群 被誉为 中国 民间 建筑 活化石 传统 文化 宝库 川南 农耕 文化 缩影 景区 占地面积 万平方米 对称 四合院 戏楼 文魁 门前 堂屋 洞房 天井 客厅 学馆 房屋 建筑 布局 严谨 主次 分明 开合 有序 彩绘 飞金 花格 雕撑 交辉 映衬 富丽堂皇 佳山 民居	ns n n ns v z t ns n n n ns n n n n n nz ns nr n n n n m v nt n n s n n n n n n n n a b v v n n n n v n v nr ns n	146
1168	人文类	旅游区 宝光寺 规模宏大 气宇 非凡 占地 万平方米 清代 我国 南方 四大 佛教 丛林 宝光寺 建有 十六 建筑 山门 天王殿 舍利塔 佛殿 大雄殿 藏经楼 钟鼓楼 伽蓝 客堂 极乐 祖堂 念佛 罗汉堂 禅堂 影堂 戒堂 东西 方丈室 层次分明 布局 严谨 罗汉堂 最为 著名 寺外 桂湖 始建 隋唐 时期 明代 学者 杨升庵 苑桂湖 一座 人文 宁重 环境 清雅 官家 园林 展现 四川 古典 造园 艺术 高超 技巧 园内 现有 保存 完好 古城墙 东汉 画像砖 唐代 金银器 古籍 善本 历代 字画 馆藏 文物 成都市 宝光桂 文化 旅游区	n nr l n d v m t r f j nz nr nr v m n ns nr nrt nz nr n nr nr n a n n nr n n n ns n nz n a nr d a s ns v t n t n nr nr m n nr n a n n v ns ns n n nr n s b v a nr t n t nr n a n n ns n ns nr n n	236
1169	人文类	建川 博物馆 称为 成都市 建川 博物馆 聚落 民营 企业家 樊建川 创建 位于 中国 博物馆 小镇 大邑县 安仁镇 迎宾路 占地 建筑面积 万平方米 一座 地方 综合性 博物馆 建川 博物馆 官网 显示 该馆 拥有 藏品 一千 余万件 国家 珍贵文物 建川 博物馆 命名 国家一级 博物馆 全国 文化产业 示范 基地 全国 爱国主义 教育 基地 国家 A级 旅游景区 全国 光彩 事业 重点项目 全国 先进 社会 组织 全国 最具 创新力 博物馆 艾里 中国 最佳 文博 旅游 博物馆 国际 博物馆 协会 最具 文化遗产 文化 项目 中国 旅游业 贡献奖 飞马 四川 文化产业 贡献奖 中国 休闲 度假 四川省 优秀 民营企业 四川 熊猫 四川省 国防教育 基地 四川省 中小学生 研学 实践 教育 基地 四川省 科普 教育 基地 四川省 服务 名牌 四川 民营 文化 企业 综合 十强 建设 成…	ns n v ns ns n v b n nr v v ns n nr ns nr nr v n m m n n n n n n v r v n m m n i n n n b n n n v n n nz vn n n x x n n n n n a n v n x n n nrt ns z nr vn n n n n x n n n ns n nr n ns n nr ns v v ns a n ns nr ns l n ns j n v vn n ns nrt vn n ns vn n ns b n n vn j vn ns a n ns n n n ns ns n v	345
1170	人文类	黄龙溪 古镇 景区 四川省 历史文化 古镇 省级 旅游 风景区 古镇 风光秀丽 环境优美 驰名中外 天然 影视 摄影 基地 古镇 特色 古街 古树 古庙 水陆 码头 古建筑 古朴 民风 民俗 黄龙溪 古镇 国家 文化部 命名 中国 民间艺术 火龙 之乡 国家级 环境优美 小城镇 素有 影视城 中国 好莱坞 之称 成都市 双流 黄龙溪 旅游区	nr ns n ns x ns b vn n ns i n i b n n n ns n ns n ns n n nr a n n nr ns n n n ns n n r b n nr v n ns ns x ns n nr n	139
1171	主题公园类	国色 天乡 乐园 建筑设计 游乐 配套 相得益彰 中国馆 西班牙 美国 集市 九个 主题 区域 彰显 异国 风情 带有 本土 文化 审美 情趣 乐园 面向 年轻人 儿童 家庭 游客 设置 挑战者 激流勇进 豪华 双层 转马 旋转 DISCO 海洋 欢乐 三十余 国内 领先 刺激 家庭型 娱乐 项目 旨在 游客 感受 高科技 娱乐 带来 超级 刺激 奇幻 美景 带来 浪漫 体验 成都 国色 天乡 乐园	n ns n n n a v nt ns ns n m n n v n n v n n vn n n n n n n n vn n l a n v v eng ns a m s n v n vn n v n v nz vn v b v n n v a n ns n ns n	174
1172	人文类	平乐 古镇 中国 历史文化 名镇 平乐 古镇 素有 一平二 固三夹关 美誉 发源 天台山 玉宵峰 白沫 江自西 流经 古镇 平乐 古镇 榕树 白沫 沿江 吊脚 青石 铺成 街道 一望无涯 竹海 千百年来 培育 古镇 田园诗 般的 山水 情怀 涵养 平乐 古镇 天然 清新 乡土 文化 邛崃市 平乐 古镇	a ns ns x n a ns v m l n n ns nr n ns n ns a ns n n f n n v n i ns l vn ns nr u ns n v a ns b a n n ns a ns	126
1173	自然类	成都 天台山 隶属 邛崃山 脉集 自然景观 历史 人文景观 于一山 观光 度假 科考 一体 四川 大熊猫 栖息地 世界 自然遗产 国家级 风景 名胜区 国家森林公园 邛崃 天台山 风景区 总面积 平方公里 主峰 玉霄峰 海拔 雨量 充沛 年均 气温 森林 覆盖率 动植物 种类 珙桐 红豆杉 银杏 余种 国家 保护 珍稀 植物 大熊猫 红腹 角雉 大鲵 国家 保护 珍稀动物 天台山 风景 名胜区	ns ns v ns n l n n nr n v nr n ns n n n l b n n nt ns ns n n q n nr n n a j n n n n n n nz nr m n v a n n n n n n v i ns n n	161
1174	复合类	中国 观音 故里 旅游区 旅游区 观音 文化 源远流长 群众 根基深厚 区内 西部 水上 嘉年华 观音 休闲 度假区 广德 风景区 灵泉 风景区 观音 朝觐 圣地 灵泉寺 莲花 广场 景点 广德 风景区 广德寺 遂宁 观音 文化 不可或缺 静静地 耸立 卧龙山 上以 万多平方米 宏伟 建筑群 西部 梵宇 首屈一指 唐宋 明个 皇帝 敕封 遂宁市 中国 观音 故里 旅游区	ns n n n n n n i n i s f s nz n v n ns n nr n n v n nr n n n ns n nr ns n n l z v ns v m a n f nz i t t n ns ns ns n n n	163
1175	社会类	夹江 天福 观光 茶园 天福 集团 投资 中国 西部 基地 乐山 峨眉山 旅游 必经 第一站 集合 茶叶 分级 包装 生产 科研 旅游 文化 一体 茶叶 龙头企业 荣获 国家 A级 旅游景区 首批 全国 农业 旅游 示范点 全国 青年文明 四川省 文化产业 示范 单位 乐山市 农业 产业化 经营 重点 龙头企业 等殊誉 夹江 天福 观光 茶园	ns nz n n nz n vn ns f n ns ns vn d m v n vn v vn n vn n n n n nr n x x m n n vn n n l ns n v n ns n n vn n n n ns nz n n	135
1176	自然类	二滩 国家森林公园 森林 覆盖率 雄伟壮观 电站 烟波浩渺 碧湖 四周 环列 青翠 群山 莽莽 原始森林 湖中 风光旖旎 小岛 居住 多个 少数民族 奇风异俗 幽静 环境 适宜 气候 清鲜 空气 旅游 探险 采风 娱乐 度假 疗养 多种 功能 理想 旅游区 二滩 国家森林公园 气候 独特 平均气温 夏无酷暑 冬无严寒 四季 旅游 季节 攀枝花市 二滩 国家森林公园	ns nt n n l n i n m n nr n z nr s i n v m n i a n a n a n vn n v vn v n m n n n ns nt n a n x x m vn n ns ns nt	171
1177	自然类	泸沽湖 古称 鲁窟 海子 又名 左所 俗称 纳西族 摩梭 泸为 山沟 山沟 泸沽湖 旅游景区 四周 崇山峻岭 一年 三个 积雪 森林资源 山清水秀 空气清新 景色 迷人 泸沽湖 当地 摩梭人 母亲 誉为 蓬莱仙境 泸沽湖 位于 云南省 四川省 交界处 湖泊 北西 东南 走向 南北 公里 东西 公里 岸线 长约 公里 湖泊 面积 平方公里 集水 面积 平方公里 水深 平均 水深 湖水 库容量 亿立方米 湖水 透明度 达米 湖面 海拔 凉山州 泸沽湖 旅游景区	ns n ns n n m v nz nz ns ns ns ns x m ns m m n n nr z n n ns s n n v nr ns v ns ns n ns ns ns v ns q ns q s ns q ns n q n n q n a n ns n m ns n nrt n n ns ns x	214
1178	人文类	报恩寺 定为 四川省 重点 文物保护 单位 定为 全国 第四批 重点 文物保护 单位 位于 四川省 平武县 城内 报恩寺 坐落 县城 东北角 占地 多平方米 建筑面积 多平方米 我国 保存 完整 明代 古建筑群 称为 报恩寺 始建 明正统 五年 公元 完工 天顺 四年 迄今已有 五百 六十多年 历史 报恩寺 布局 结构 酷似 北京 紫禁城 相传 明朝 英宗 镇守 龙州 世袭 土官 王玺 重金 招聘 修建 北京 紫禁城 工匠 仿其 形制 大兴土木 又称 深山 王宫 绵阳市 平武 报恩寺	n v ns n n n v n m n n n v ns ns s n v n f v m n m r v a t n v n v nr t q v nz m l m m n n n n v ns nr v t nz v ns vn n nr n v v ns nr n d v ns n ns nr ns nr n	204
1179	自然类	曾家山 景区 评为 全国 农业 旅游 示范点 国家 AAA A级 旅游景区 四川省 消夏 度假 旅游区 省级 地质公园 四川省 沫若 艺术院 曾家山 创作 基地 广元市 休闲 度假区 曾家山 景区 总面积 平方千米 森林 覆盖率 地质 景观 独特 享有 溶洞 王国 石林 洞乡 美称 年均 气温 夏季 平均气温 踏青 避暑 秋观 红叶 冬赏雪 旅游 休闲 胜地 广元市 曾家山 景区	nr n v n n vn n n eng x x ns n v n b n ns n n nr vn n ns v n nr n n q n n n n a v n ns nr n n j n t n z v n n x vn v n ns nr n	144
1180	人文类	金沙 遗址 博物馆 遗迹 陈列馆 游客 中心 文化 保护 修复 中心 金沙 剧场 园林 金器 铜器 玉器 石器 木器 陶器 象牙 馆藏 文物 件套 成都 金沙 遗址 博物馆 金沙 遗址 原址 建立 一座 遗址 博物馆 展示 商周 时期 四川 地区 古蜀 文化 专题 博物馆 一座 教育 研究 休闲 一体 现代化 园林式 博物馆 成都 金沙 遗址 博物馆	nr n n n nr n n n v v n nr n n n n n n n n ns ns n n ns nr n n nr n n v m n n v t n ns n nr n n n m vn vn v n vn n n ns nr n n	145
1181	自然类	格萨拉 生态 旅游区 中国 香格里拉 生态旅游 环线 攀西 阳光 度假 旅游区 节点 旅游区 万亩 杜鹃 原始森林 天然 园林 大地 盆景 鬼斧神工 天坑 地漏 瑰丽 多姿 天堂 石林 奇幻 百出 地下 溶洞 连绵起伏 高山 草甸 格萨拉 一位 天才 大地 艺术家 彩墨 大笔 点染 一幅 一幅 色彩斑斓 气势 恢弘 大地 画卷 展示 大自然 万美千 娇和 博大精深 攀枝花市 格萨拉 生态旅游 景区	nr n n ns nrt n n ns nr v n n n m nr nr b n n n i n n z n n nr n m s n l ns n nr m n n n n m v d d i n a n n v d m a nr ns nr n n	175
1182	自然类	凌云山 风景区 左青龙 右白虎 前朱雀 后玄武 独特 地貌 山势 连绵 林木参天 奇险 四大 特色 仙岭 降魔 老君 龙洞 望夫崖 舍身崖 将军 自然 奇观 享有 灵山 美誉 凌云山 风景区 荣获 国际 生态 旅游 示范 基地 国家级 森林公园 荣誉称号 南充市 凌云山 景区	nr n nr n i nr a n n a nr n j n ns n nr nr nr n n d a v ns n nr n nr n n vn v n b n n ns nr n	120
1183	人文类	李庄 古镇 素有 万里 长江 第一 古镇 之称 李庄 古建筑群 规模宏大 布局 严谨 体现 明清 时期 川南 民居 庙宇 殿堂 建筑 特色 庙宇 殿堂 戏楼 李庄 古镇 长江 边上 千年 古镇 长江 繁衍生息 江导 岷山 流通 楚泽峰 桂岭秀 仙源 自然景观 荣获 国家 历史文化 名镇 全国 环境优美 乡镇 国家 AAA A级 旅游景区 荣誉称号 宜宾市 李庄 古镇	nr ns v m ns m ns x nr n l n a v t n ns n n n n n n n n nr ns ns s m ns ns i n ns vn nr nr n l nr n x n n n n n eng x x n ns nr ns	151
1184	人文类	昭化 古城 国家级 景区 中国 古时 推行 郡县制 管理 县治地 古城 历史悠久 四面 环山 面临 山清水秀 人杰地灵 古遗址 遗迹 众多 民风 古朴 典雅 游客 观光旅游 休闲 度假 学者 考古 研究 理想 古城 龙门 书院 考棚 怡心 园益 合堂 鲍三娘 丁公祠 旅游景点 广元市 昭化 古城	nz ns b n ns t v n vn n ns l mq n v nr i x n m n a a n nz v v n vn vn n ns ns n n a n n nr nr n ns nz ns	126
1185	人文类	红军 渡西 武当山 景区 红四方面军 长征 出发地 强渡 嘉陵江 战役 纪念地 全国 爱国主义 教育 示范 基地 全国 百个 红色旅游 经典 景区 国家 AAA A级 旅游景区 苍溪县 党员 党性 教育 基地 红军 渡西 武当山 景区 地处 红色 旅游线 东北 红色 旅游线 四川 旅游 环线 嘉陵江 水域 生态 文化 旅游线 三国 文化 旅游线 节点 红土地 山水 乡情 主题 红色旅游 绿色 旅游 梨乡 民俗风情 道教 文化 旅游 一体 综合性 旅游区 苍溪 红军 渡西 武当山 景区	n ns ns n nt n n v nr n n n nz vn v n n m nz n n n eng x x ns n n vn n n ns ns n s n n ns n n ns vn n nr n n n n ns n n n n ns n n nz n vn n n nz n vn n n n nr n ns ns n	193
1186	社会类	泸州 老窖 旅游区 中国 浓香型 白酒 发祥地 浓香型 白酒 典型 代表 泸州 老窖 闻名 景区 蕴藏 中国 浩瀚 渊源 酒史 文化 国窖 广场 科技含量 安宁 科技 工业园 独特 洞藏 文化 天然 储酒 纯阳 川南 民居 风格 中国 第一个 白酒 生产 加工 配套 产业园 泸酒 发展 生产 观光 现场 泸州 老窖 旅游区	ns n n ns n n n n n n n ns n v n v ns a n n n n n n ns n n a ns n b vn n ns n n ns m n vn vn a n ns vn vn n n ns n n	133
1187	主题公园类	成都 欢乐谷 成都市 文化产业 重点项目 旅游 产业 重点项目 成都 人流 分钟 成都 欢乐谷 汇集 深圳 欢乐谷 北京 欢乐谷 娱乐 设施 精华 阳光 欢乐 时光 加勒比 旋风 巴蜀 迷情 飞行 魔幻 城堡 飞跃 地中海 欢乐 光年 丝路 传奇 九大 主题 区域 成都 欢乐谷	ns n ns n n vn n n ns n q ns n v ns n ns n vn n nz nr a n nrt n nr n v n ns v ns a n n n j n n ns n	118
1188	复合类	嘉陵 第一 桑梓 蓬安 汉代 辞赋 司马相如 故里 旅游区 蜿蜒 美丽 嘉陵江 轴线 沿江 两岸 规划 余平方公里 分为 三段 功能 十三 汇集 嘉陵江流域 经典 诗画 田园 巴蜀 文化 独具 影响力 发源地 千古 浪漫爱情 圣地 天地人 合一 理念 展示台 嘉陵江 农耕文明 五大 品牌 资源 专家学者 誉为 浪漫 休闲 家园 旅游区 蜿蜒 美丽 嘉陵江 轴线 分为 三段 功能 片四 功能 嘉陵江 码头 古镇 观光 休闲 浪漫 家园 漫滩 生态 观光 休闲 水上 观光 游乐 农村 参观 游览 十三 包含 司马相如 故宅 县治 相如 故城 纪念 周敦颐 命名 至今 保存 完好 周子 古镇 龙角山 凤凰山 慕蔺山 嘉陵江 村相 如里 文君 嘉陵江 多亩 原生态 漫滩 湿地 余亩 江心 绿洲 太阳岛 月亮 中国 十大 魅力 乡村 中坝 沿江 名山 十三个 景区 嘉陵 第一 桑梓 风景区	nr m nrfg ns t n nr n n v ns nr n f f n m v m n m v ns n n nr nr n n n n ns l n n vn n n nr x j n n n v a v n n v ns nr n v m n m n nr n ns n v a n n n n v s n n n n vn m v nr n n v ns n nrfg n d v a n ns ns ns nr nr n r n nr m n n z m n n ns n ns j n n ns f n m n nr m nrfg n	332
1189	人文类	苏祠 景区 北宋 著名 文学家 苏洵 苏轼 苏辙 父子 故居 景区 荣获 国家 AAA A级 旅游景区 全国 重点 文物保护 单位 国家 二级 博物馆 荣誉称号 景区 总面积 区内 庭园 红墙 环抱 绿水 萦绕 古木 扶疏 翠竹 掩映 三分 二分 特色 收藏 上万件 三苏 文献资料 文物 蜀中 盛名 人文景观 历代 名流 雅士 文人墨客 拜谒 凭吊 三苏 文化 圣地 苏祠 景区	ns n t a n nr nr nr n n n nr n eng x x n n n n n b n n n n s n n n n v nr nr nr v m m n v m ns n n ns v n n n ns n v v ns n n ns n	161
[truncated: 2,308 more rows]
